# Supplementary material for: Development & application of a wearable non-differential calorimeter for skin heat transfer analysis
Source: PLoS One. 2025 Oct 17;20(10):e0334062. doi: 10.1371/journal.pone.0334062 (PMC12533852; doi:10.1371/journal.pone.0334062)
Supplement: S1 Data Files — Calibration, rest and exercise measurement samples. (ZIP) [file pone.0334062.s005.zip]

Archive with 6 entries (6 files):
- File1.dat
- File2.dat
- File3.dat
- File4.dat
- Files.docx
- Suppl.rar
