# Supplementary material for: Development & application of a wearable non-differential calorimeter for skin heat transfer analysis
Source: PLoS One. 2025 Oct 17;20(10):e0334062. doi: 10.1371/journal.pone.0334062 (PMC12533852; doi:10.1371/journal.pone.0334062)
Supplement: S1 Data Files — Calibration, rest and exercise measurement samples. (ZIP) [file pone.0334062.s005.zip › File1.dat]

   1.0000000e+00   5.0000000e-02   4.9845900e+00   1.3998600e+00   0.0000000e+00   2.1637000e+01   2.1065000e+01
   2.0000000e+00   5.0000000e-02   6.3910200e+00   1.5500000e+00   0.0000000e+00   2.1533000e+01   2.1064000e+01
   3.0000000e+00   5.0000000e-02   1.6063700e+00   1.6863800e+00   0.0000000e+00   2.1501000e+01   2.1065000e+01
   4.0000000e+00   5.0000000e-02  -5.5843900e+00   1.7972200e+00   0.0000000e+00   2.1588000e+01   2.1065000e+01
   5.0000000e+00   5.0000000e-02  -1.4064390e+01   1.8834400e+00   0.0000000e+00   2.1779000e+01   2.1065000e+01
   6.0000000e+00   5.0000000e-02  -2.3199350e+01   1.9456000e+00   0.0000000e+00   2.2062000e+01   2.1066000e+01
   7.0000000e+00   5.0000000e-02  -3.2513560e+01   1.9889000e+00   0.0000000e+00   2.2405000e+01   2.1066000e+01
   8.0000000e+00   5.0000000e-02  -4.1669200e+01   2.0000000e+00   0.0000000e+00   2.2796000e+01   2.1067000e+01
   9.0000000e+00   5.0000000e-02  -5.0473230e+01   2.0000000e+00   0.0000000e+00   2.3216000e+01   2.1067000e+01
   1.0000000e+01   5.0000000e-02  -5.8684350e+01   2.0000000e+00   0.0000000e+00   2.3650000e+01   2.1067000e+01
   1.1000000e+01   5.0000000e-02  -6.6206050e+01   2.0000000e+00   0.0000000e+00   2.4089000e+01   2.1067000e+01
   1.2000000e+01   5.0000000e-02  -7.3017620e+01   1.9991600e+00   0.0000000e+00   2.4526000e+01   2.1067000e+01
   1.3000000e+01   5.0000000e-02  -7.9188030e+01   1.9747000e+00   0.0000000e+00   2.4953000e+01   2.1067000e+01
   1.4000000e+01   5.0000000e-02  -8.4703480e+01   1.9445600e+00   0.0000000e+00   2.5367000e+01   2.1067000e+01
   1.5000000e+01   5.0000000e-02  -8.9488130e+01   1.9105400e+00   0.0000000e+00   2.5761000e+01   2.1068000e+01
   1.6000000e+01   5.0000000e-02  -9.3597130e+01   1.8717200e+00   0.0000000e+00   2.6141000e+01   2.1068000e+01
   1.7000000e+01   5.0000000e-02  -9.6989130e+01   1.8303600e+00   0.0000000e+00   2.6498000e+01   2.1068000e+01
   1.8000000e+01   5.0000000e-02  -9.9753750e+01   1.7867000e+00   0.0000000e+00   2.6833000e+01   2.1069000e+01
   1.9000000e+01   5.0000000e-02  -1.0188409e+02   1.7418400e+00   0.0000000e+00   2.7143000e+01   2.1070000e+01
   2.0000000e+01   5.0000000e-02  -1.0344221e+02   1.6954000e+00   0.0000000e+00   2.7432000e+01   2.1070000e+01
   2.1000000e+01   5.0000000e-02  -1.0448325e+02   1.6486800e+00   0.0000000e+00   2.7696000e+01   2.1071000e+01
   2.2000000e+01   5.0000000e-02  -1.0506926e+02   1.6015200e+00   0.0000000e+00   2.7938000e+01   2.1071000e+01
   2.3000000e+01   5.0000000e-02  -1.0517957e+02   1.5548000e+00   0.0000000e+00   2.8156000e+01   2.1071000e+01
   2.4000000e+01   5.0000000e-02  -1.0485554e+02   1.5087800e+00   0.0000000e+00   2.8351000e+01   2.1071000e+01
   2.5000000e+01   5.0000000e-02  -1.0419369e+02   1.4621600e+00   0.0000000e+00   2.8531000e+01   2.1072000e+01
   2.6000000e+01   5.0000000e-02  -1.0320780e+02   1.4176600e+00   0.0000000e+00   2.8685000e+01   2.1072000e+01
   2.7000000e+01   5.0000000e-02  -1.0195304e+02   1.3736000e+00   0.0000000e+00   2.8823000e+01   2.1073000e+01
   2.8000000e+01   5.0000000e-02  -1.0053281e+02   1.3311800e+00   0.0000000e+00   2.8941000e+01   2.1073000e+01
   2.9000000e+01   5.0000000e-02  -9.8857490e+01   1.2899200e+00   0.0000000e+00   2.9043000e+01   2.1074000e+01
   3.0000000e+01   5.0000000e-02  -9.7023610e+01   1.2505800e+00   0.0000000e+00   2.9127000e+01   2.1074000e+01
   3.1000000e+01   5.0000000e-02  -9.5038040e+01   1.2124200e+00   0.0000000e+00   2.9198000e+01   2.1074000e+01
   3.2000000e+01   5.0000000e-02  -9.2914600e+01   1.1761400e+00   0.0000000e+00   2.9254000e+01   2.1074000e+01
   3.3000000e+01   5.0000000e-02  -9.0687740e+01   1.1416000e+00   0.0000000e+00   2.9297000e+01   2.1075000e+01
   3.4000000e+01   5.0000000e-02  -8.8412610e+01   1.1084000e+00   0.0000000e+00   2.9330000e+01   2.1075000e+01
   3.5000000e+01   5.0000000e-02  -8.6109910e+01   1.0769600e+00   0.0000000e+00   2.9352000e+01   2.1075000e+01
   3.6000000e+01   5.0000000e-02  -8.3807220e+01   1.0477200e+00   0.0000000e+00   2.9362000e+01   2.1075000e+01
   3.7000000e+01   5.0000000e-02  -8.1463150e+01   1.0196000e+00   0.0000000e+00   2.9366000e+01   2.1075000e+01
   3.8000000e+01   5.0000000e-02  -7.9050140e+01   9.9294000e-01   0.0000000e+00   2.9363000e+01   2.1075000e+01
   3.9000000e+01   5.0000000e-02  -7.6685390e+01   9.6810000e-01   0.0000000e+00   2.9352000e+01   2.1075000e+01
   4.0000000e+01   5.0000000e-02  -7.4348220e+01   9.4546000e-01   0.0000000e+00   2.9332000e+01   2.1075000e+01
   4.1000000e+01   5.0000000e-02  -7.2038630e+01   9.2322000e-01   0.0000000e+00   2.9312000e+01   2.1075000e+01
   4.2000000e+01   5.0000000e-02  -6.9791090e+01   9.0248000e-01   0.0000000e+00   2.9287000e+01   2.1075000e+01
   4.3000000e+01   5.0000000e-02  -6.7619380e+01   8.8422000e-01   0.0000000e+00   2.9253000e+01   2.1075000e+01
   4.4000000e+01   5.0000000e-02  -6.5516610e+01   8.6664000e-01   0.0000000e+00   2.9219000e+01   2.1075000e+01
   4.5000000e+01   5.0000000e-02  -6.3400060e+01   8.5084000e-01   0.0000000e+00   2.9180000e+01   2.1075000e+01
   4.6000000e+01   5.0000000e-02  -6.1393820e+01   8.3538000e-01   0.0000000e+00   2.9143000e+01   2.1075000e+01
   4.7000000e+01   5.0000000e-02  -5.9532350e+01   8.2110000e-01   0.0000000e+00   2.9104000e+01   2.1074000e+01
   4.8000000e+01   5.0000000e-02  -5.7719150e+01   8.0848000e-01   0.0000000e+00   2.9061000e+01   2.1074000e+01
   4.9000000e+01   5.0000000e-02  -5.5947310e+01   7.9672000e-01   0.0000000e+00   2.9018000e+01   2.1073000e+01
   5.0000000e+01   5.0000000e-02  -5.4258210e+01   7.8626000e-01   0.0000000e+00   2.8973000e+01   2.1073000e+01
   5.1000000e+01   5.0000000e-02  -5.2624260e+01   7.7714000e-01   0.0000000e+00   2.8926000e+01   2.1073000e+01
   5.2000000e+01   5.0000000e-02  -5.1114400e+01   7.6830000e-01   0.0000000e+00   2.8882000e+01   2.1072000e+01
   5.3000000e+01   5.0000000e-02  -4.9673490e+01   7.6034000e-01   0.0000000e+00   2.8838000e+01   2.1072000e+01
   5.4000000e+01   5.0000000e-02  -4.8315310e+01   7.5436000e-01   0.0000000e+00   2.8789000e+01   2.1071000e+01
   5.5000000e+01   5.0000000e-02  -4.7039870e+01   7.4826000e-01   0.0000000e+00   2.8745000e+01   2.1071000e+01
   5.6000000e+01   5.0000000e-02  -4.5860940e+01   7.4282000e-01   0.0000000e+00   2.8702000e+01   2.1070000e+01
   5.7000000e+01   5.0000000e-02  -4.4750960e+01   7.3846000e-01   0.0000000e+00   2.8658000e+01   2.1070000e+01
   5.8000000e+01   5.0000000e-02  -4.3730600e+01   7.3454000e-01   0.0000000e+00   2.8616000e+01   2.1070000e+01
   5.9000000e+01   5.0000000e-02  -4.2765400e+01   7.3080000e-01   0.0000000e+00   2.8577000e+01   2.1070000e+01
   6.0000000e+01   5.0000000e-02  -4.1938080e+01   7.2762000e-01   0.0000000e+00   2.8539000e+01   2.1070000e+01
   6.1000000e+01   5.0000000e-02  -4.1103870e+01   7.2630000e-01   0.0000000e+00   2.8496000e+01   2.1070000e+01
   6.2000000e+01   5.0000000e-02  -4.0366180e+01   7.2452000e-01   0.0000000e+00   2.8459000e+01   2.1070000e+01
   6.3000000e+01   5.0000000e-02  -3.9690530e+01   7.2282000e-01   0.0000000e+00   2.8425000e+01   2.1071000e+01
   6.4000000e+01   5.0000000e-02  -3.9035580e+01   7.2180000e-01   0.0000000e+00   2.8391000e+01   2.1071000e+01
   6.5000000e+01   5.0000000e-02  -3.8428880e+01   7.2080000e-01   0.0000000e+00   2.8360000e+01   2.1072000e+01
   6.6000000e+01   5.0000000e-02  -3.7911800e+01   7.2064000e-01   0.0000000e+00   2.8328000e+01   2.1072000e+01
   6.7000000e+01   5.0000000e-02  -3.7436100e+01   7.2046000e-01   0.0000000e+00   2.8299000e+01   2.1072000e+01
   6.8000000e+01   5.0000000e-02  -3.7008650e+01   7.2042000e-01   0.0000000e+00   2.8272000e+01   2.1072000e+01
   6.9000000e+01   5.0000000e-02  -3.6663930e+01   7.2070000e-01   0.0000000e+00   2.8246000e+01   2.1072000e+01
   7.0000000e+01   5.0000000e-02  -3.6319220e+01   7.2062000e-01   0.0000000e+00   2.8224000e+01   2.1073000e+01
   7.1000000e+01   5.0000000e-02  -3.6022760e+01   7.2164000e-01   0.0000000e+00   2.8199000e+01   2.1073000e+01
   7.2000000e+01   5.0000000e-02  -3.5746990e+01   7.2250000e-01   0.0000000e+00   2.8177000e+01   2.1073000e+01
   7.3000000e+01   5.0000000e-02  -3.5485010e+01   7.2314000e-01   0.0000000e+00   2.8158000e+01   2.1073000e+01
   7.4000000e+01   5.0000000e-02  -3.5285070e+01   7.2504000e-01   0.0000000e+00   2.8135000e+01   2.1073000e+01
   7.5000000e+01   5.0000000e-02  -3.5105820e+01   7.2542000e-01   0.0000000e+00   2.8121000e+01   2.1073000e+01
   7.6000000e+01   5.0000000e-02  -3.4919670e+01   7.2674000e-01   0.0000000e+00   2.8104000e+01   2.1073000e+01
   7.7000000e+01   5.0000000e-02  -3.4774890e+01   7.2752000e-01   0.0000000e+00   2.8091000e+01   2.1073000e+01
   7.8000000e+01   5.0000000e-02  -3.4671480e+01   7.2944000e-01   0.0000000e+00   2.8074000e+01   2.1073000e+01
   7.9000000e+01   5.0000000e-02  -3.4630110e+01   7.2972000e-01   0.0000000e+00   2.8066000e+01   2.1074000e+01
   8.0000000e+01   5.0000000e-02  -3.4588750e+01   7.3104000e-01   0.0000000e+00   2.8054000e+01   2.1075000e+01
   8.1000000e+01   5.0000000e-02  -3.4609430e+01   7.3260000e-01   0.0000000e+00   2.8042000e+01   2.1075000e+01
   8.2000000e+01   5.0000000e-02  -3.4588750e+01   7.3374000e-01   0.0000000e+00   2.8033000e+01   2.1076000e+01
   8.3000000e+01   5.0000000e-02  -3.4650800e+01   7.3462000e-01   0.0000000e+00   2.8026000e+01   2.1076000e+01
   8.4000000e+01   5.0000000e-02  -3.4657690e+01   7.3542000e-01   0.0000000e+00   2.8020000e+01   2.1076000e+01
   8.5000000e+01   5.0000000e-02  -3.4671480e+01   7.3612000e-01   0.0000000e+00   2.8015000e+01   2.1076000e+01
   8.6000000e+01   5.0000000e-02  -3.4699060e+01   7.3758000e-01   0.0000000e+00   2.8007000e+01   2.1076000e+01
   8.7000000e+01   5.0000000e-02  -3.4754210e+01   7.3788000e-01   0.0000000e+00   2.8005000e+01   2.1076000e+01
   8.8000000e+01   5.0000000e-02  -3.4843840e+01   7.3976000e-01   0.0000000e+00   2.7996000e+01   2.1076000e+01
   8.9000000e+01   5.0000000e-02  -3.4905880e+01   7.4050000e-01   0.0000000e+00   2.7993000e+01   2.1076000e+01
   9.0000000e+01   5.0000000e-02  -3.4974830e+01   7.4152000e-01   0.0000000e+00   2.7989000e+01   2.1076000e+01
   9.1000000e+01   5.0000000e-02  -3.5085140e+01   7.4284000e-01   0.0000000e+00   2.7984000e+01   2.1076000e+01
   9.2000000e+01   5.0000000e-02  -3.5154080e+01   7.4404000e-01   0.0000000e+00   2.7980000e+01   2.1076000e+01
   9.3000000e+01   5.0000000e-02  -3.5236810e+01   7.4444000e-01   0.0000000e+00   2.7980000e+01   2.1077000e+01
   9.4000000e+01   5.0000000e-02  -3.5264390e+01   7.4572000e-01   0.0000000e+00   2.7976000e+01   2.1077000e+01
   9.5000000e+01   5.0000000e-02  -3.5298860e+01   7.4664000e-01   0.0000000e+00   2.7974000e+01   2.1077000e+01
   9.6000000e+01   5.0000000e-02  -3.5312650e+01   7.4738000e-01   0.0000000e+00   2.7973000e+01   2.1078000e+01
   9.7000000e+01   5.0000000e-02  -3.5374700e+01   7.4814000e-01   0.0000000e+00   2.7972000e+01   2.1078000e+01
   9.8000000e+01   5.0000000e-02  -3.5429850e+01   7.4892000e-01   0.0000000e+00   2.7971000e+01   2.1078000e+01
   9.9000000e+01   5.0000000e-02  -3.5533270e+01   7.4884000e-01   0.0000000e+00   2.7974000e+01   2.1078000e+01
   1.0000000e+02   5.0000000e-02  -3.5616000e+01   7.4980000e-01   0.0000000e+00   2.7972000e+01   2.1078000e+01
   1.0100000e+02   5.0000000e-02  -3.5733200e+01   7.5014000e-01   0.0000000e+00   2.7973000e+01   2.1077000e+01
   1.0200000e+02   5.0000000e-02  -3.5795250e+01   7.4980000e-01   0.0000000e+00   2.7977000e+01   2.1077000e+01
   1.0300000e+02   5.0000000e-02  -3.5822830e+01   7.5092000e-01   0.0000000e+00   2.7974000e+01   2.1077000e+01
   1.0400000e+02   5.0000000e-02  -3.5905560e+01   7.5056000e-01   0.0000000e+00   2.7978000e+01   2.1077000e+01
   1.0500000e+02   5.0000000e-02  -3.5905560e+01   7.5034000e-01   0.0000000e+00   2.7981000e+01   2.1077000e+01
   1.0600000e+02   5.0000000e-02  -3.5933140e+01   7.5094000e-01   0.0000000e+00   2.7980000e+01   2.1076000e+01
   1.0700000e+02   5.0000000e-02  -3.5967610e+01   7.5046000e-01   0.0000000e+00   2.7984000e+01   2.1076000e+01
   1.0800000e+02   5.0000000e-02  -3.6022760e+01   7.5100000e-01   0.0000000e+00   2.7983000e+01   2.1076000e+01
   1.0900000e+02   5.0000000e-02  -3.6160650e+01   7.5134000e-01   0.0000000e+00   2.7983000e+01   2.1076000e+01
   1.1000000e+02   5.0000000e-02  -3.6305430e+01   7.5146000e-01   0.0000000e+00   2.7984000e+01   2.1076000e+01
   1.1100000e+02   5.0000000e-02  -3.6484680e+01   7.5178000e-01   0.0000000e+00   2.7984000e+01   2.1076000e+01
   1.1200000e+02   5.0000000e-02  -3.6629460e+01   7.5188000e-01   0.0000000e+00   2.7985000e+01   2.1076000e+01
   1.1300000e+02   5.0000000e-02  -3.6767350e+01   7.5262000e-01   0.0000000e+00   2.7983000e+01   2.1076000e+01
   1.1400000e+02   5.0000000e-02  -3.6856970e+01   7.5230000e-01   0.0000000e+00   2.7986000e+01   2.1076000e+01
   1.1500000e+02   5.0000000e-02  -3.6932810e+01   7.5324000e-01   0.0000000e+00   2.7983000e+01   2.1076000e+01
   1.1600000e+02   5.0000000e-02  -3.6953490e+01   7.5314000e-01   0.0000000e+00   2.7985000e+01   2.1076000e+01
   1.1700000e+02   5.0000000e-02  -3.6974180e+01   7.5322000e-01   0.0000000e+00   2.7986000e+01   2.1076000e+01
   1.1800000e+02   5.0000000e-02  -3.6946600e+01   7.5394000e-01   0.0000000e+00   2.7984000e+01   2.1076000e+01
   1.1900000e+02   5.0000000e-02  -3.6939710e+01   7.5404000e-01   0.0000000e+00   2.7985000e+01   2.1076000e+01
   1.2000000e+02   5.0000000e-02  -3.6960390e+01   7.5434000e-01   0.0000000e+00   2.7985000e+01   2.1076000e+01
   1.2100000e+02   5.0000000e-02  -3.6994860e+01   7.5398000e-01   0.0000000e+00   2.7988000e+01   2.1076000e+01
   1.2200000e+02   5.0000000e-02  -3.7001750e+01   7.5422000e-01   0.0000000e+00   2.7988000e+01   2.1076000e+01
   1.2300000e+02   5.0000000e-02  -3.7029330e+01   7.5380000e-01   0.0000000e+00   2.7991000e+01   2.1076000e+01
   1.2400000e+02   5.0000000e-02  -3.7043120e+01   7.5354000e-01   0.0000000e+00   2.7993000e+01   2.1076000e+01
   1.2500000e+02   5.0000000e-02  -3.7001750e+01   7.5368000e-01   0.0000000e+00   2.7993000e+01   2.1076000e+01
   1.2600000e+02   5.0000000e-02  -3.6994860e+01   7.5316000e-01   0.0000000e+00   2.7996000e+01   2.1076000e+01
   1.2700000e+02   5.0000000e-02  -3.6987970e+01   7.5236000e-01   0.0000000e+00   2.8000000e+01   2.1077000e+01
   1.2800000e+02   5.0000000e-02  -3.7008650e+01   7.5170000e-01   0.0000000e+00   2.8003000e+01   2.1077000e+01
   1.2900000e+02   5.0000000e-02  -3.7050010e+01   7.5164000e-01   0.0000000e+00   2.8003000e+01   2.1077000e+01
   1.3000000e+02   5.0000000e-02  -3.7070700e+01   7.5180000e-01   0.0000000e+00   2.8002000e+01   2.1078000e+01
   1.3100000e+02   5.0000000e-02  -3.7112060e+01   7.5088000e-01   0.0000000e+00   2.8006000e+01   2.1079000e+01
   1.3200000e+02   5.0000000e-02  -3.7056910e+01   7.5076000e-01   0.0000000e+00   2.8006000e+01   2.1080000e+01
   1.3300000e+02   5.0000000e-02  -3.6981070e+01   7.5064000e-01   0.0000000e+00   2.8006000e+01   2.1081000e+01
   1.3400000e+02   5.0000000e-02  -3.6960390e+01   7.5052000e-01   0.0000000e+00   2.8006000e+01   2.1082000e+01
   1.3500000e+02   5.0000000e-02  -3.6967280e+01   7.4996000e-01   0.0000000e+00   2.8008000e+01   2.1084000e+01
   1.3600000e+02   5.0000000e-02  -3.6946600e+01   7.4980000e-01   0.0000000e+00   2.8008000e+01   2.1086000e+01
   1.3700000e+02   5.0000000e-02  -3.6870760e+01   7.4942000e-01   0.0000000e+00   2.8009000e+01   2.1086000e+01
   1.3800000e+02   5.0000000e-02  -3.6815610e+01   7.4946000e-01   0.0000000e+00   2.8008000e+01   2.1087000e+01
   1.3900000e+02   5.0000000e-02  -3.6788030e+01   7.4974000e-01   0.0000000e+00   2.8006000e+01   2.1087000e+01
   1.4000000e+02   5.0000000e-02  -3.6760450e+01   7.4896000e-01   0.0000000e+00   2.8009000e+01   2.1088000e+01
   1.4100000e+02   5.0000000e-02  -3.6739770e+01   7.4900000e-01   0.0000000e+00   2.8008000e+01   2.1088000e+01
   1.4200000e+02   5.0000000e-02  -3.6705300e+01   7.4840000e-01   0.0000000e+00   2.8010000e+01   2.1088000e+01
   1.4300000e+02   5.0000000e-02  -3.6698400e+01   7.4908000e-01   0.0000000e+00   2.8006000e+01   2.1088000e+01
   1.4400000e+02   5.0000000e-02  -3.6774240e+01   7.4874000e-01   0.0000000e+00   2.8007000e+01   2.1088000e+01
   1.4500000e+02   5.0000000e-02  -3.6884550e+01   7.4838000e-01   0.0000000e+00   2.8008000e+01   2.1088000e+01
   1.4600000e+02   5.0000000e-02  -3.6967280e+01   7.4866000e-01   0.0000000e+00   2.8006000e+01   2.1088000e+01
   1.4700000e+02   5.0000000e-02  -3.7015540e+01   7.4832000e-01   0.0000000e+00   2.8007000e+01   2.1088000e+01
   1.4800000e+02   5.0000000e-02  -3.7050010e+01   7.4730000e-01   0.0000000e+00   2.8011000e+01   2.1088000e+01
   1.4900000e+02   5.0000000e-02  -3.7084490e+01   7.4642000e-01   0.0000000e+00   2.8014000e+01   2.1087000e+01
   1.5000000e+02   5.0000000e-02  -3.7036230e+01   7.4614000e-01   0.0000000e+00   2.8014000e+01   2.1087000e+01
   1.5100000e+02   5.0000000e-02  -3.6994860e+01   7.4630000e-01   0.0000000e+00   2.8012000e+01   2.1087000e+01
   1.5200000e+02   5.0000000e-02  -3.6919020e+01   7.4562000e-01   0.0000000e+00   2.8014000e+01   2.1087000e+01
   1.5300000e+02   5.0000000e-02  -3.6850080e+01   7.4556000e-01   0.0000000e+00   2.8013000e+01   2.1087000e+01
   1.5400000e+02   5.0000000e-02  -3.6815610e+01   7.4596000e-01   0.0000000e+00   2.8010000e+01   2.1088000e+01
   1.5500000e+02   5.0000000e-02  -3.6767350e+01   7.4510000e-01   0.0000000e+00   2.8013000e+01   2.1089000e+01
   1.5600000e+02   5.0000000e-02  -3.6691510e+01   7.4528000e-01   0.0000000e+00   2.8011000e+01   2.1090000e+01
   1.5700000e+02   5.0000000e-02  -3.6650140e+01   7.4396000e-01   0.0000000e+00   2.8016000e+01   2.1091000e+01
   1.5800000e+02   5.0000000e-02  -3.6650140e+01   7.4430000e-01   0.0000000e+00   2.8013000e+01   2.1092000e+01
   1.5900000e+02   5.0000000e-02  -3.6615670e+01   7.4382000e-01   0.0000000e+00   2.8014000e+01   2.1092000e+01
   1.6000000e+02   5.0000000e-02  -3.6588100e+01   7.4376000e-01   0.0000000e+00   2.8013000e+01   2.1092000e+01
   1.6100000e+02   5.0000000e-02  -3.6546730e+01   7.4394000e-01   0.0000000e+00   2.8011000e+01   2.1092000e+01
   1.6200000e+02   5.0000000e-02  -3.6505360e+01   7.4284000e-01   0.0000000e+00   2.8015000e+01   2.1092000e+01
   1.6300000e+02   5.0000000e-02  -3.6457100e+01   7.4298000e-01   0.0000000e+00   2.8013000e+01   2.1092000e+01
   1.6400000e+02   5.0000000e-02  -3.6401950e+01   7.4294000e-01   0.0000000e+00   2.8012000e+01   2.1092000e+01
   1.6500000e+02   5.0000000e-02  -3.6339900e+01   7.4204000e-01   0.0000000e+00   2.8015000e+01   2.1092000e+01
   1.6600000e+02   5.0000000e-02  -3.6257170e+01   7.4218000e-01   0.0000000e+00   2.8013000e+01   2.1092000e+01
   1.6700000e+02   5.0000000e-02  -3.6181330e+01   7.4170000e-01   0.0000000e+00   2.8014000e+01   2.1092000e+01
   1.6800000e+02   5.0000000e-02  -3.6174440e+01   7.4120000e-01   0.0000000e+00   2.8015000e+01   2.1092000e+01
   1.6900000e+02   5.0000000e-02  -3.6153750e+01   7.4112000e-01   0.0000000e+00   2.8014000e+01   2.1093000e+01
   1.7000000e+02   5.0000000e-02  -3.6133070e+01   7.4106000e-01   0.0000000e+00   2.8013000e+01   2.1093000e+01
   1.7100000e+02   5.0000000e-02  -3.6133070e+01   7.4058000e-01   0.0000000e+00   2.8014000e+01   2.1093000e+01
   1.7200000e+02   5.0000000e-02  -3.6105490e+01   7.4008000e-01   0.0000000e+00   2.8015000e+01   2.1092000e+01
   1.7300000e+02   5.0000000e-02  -3.6084810e+01   7.4022000e-01   0.0000000e+00   2.8013000e+01   2.1092000e+01
   1.7400000e+02   5.0000000e-02  -3.6091710e+01   7.4018000e-01   0.0000000e+00   2.8012000e+01   2.1092000e+01
   1.7500000e+02   5.0000000e-02  -3.6057230e+01   7.4016000e-01   0.0000000e+00   2.8011000e+01   2.1091000e+01
   1.7600000e+02   5.0000000e-02  -3.6022760e+01   7.3994000e-01   0.0000000e+00   2.8011000e+01   2.1091000e+01
   1.7700000e+02   5.0000000e-02  -3.6029660e+01   7.3994000e-01   0.0000000e+00   2.8010000e+01   2.1091000e+01
   1.7800000e+02   5.0000000e-02  -3.6015870e+01   7.3974000e-01   0.0000000e+00   2.8010000e+01   2.1091000e+01
   1.7900000e+02   5.0000000e-02  -3.5953820e+01   7.3998000e-01   0.0000000e+00   2.8008000e+01   2.1090000e+01
   1.8000000e+02   5.0000000e-02  -3.5940030e+01   7.4004000e-01   0.0000000e+00   2.8007000e+01   2.1090000e+01
   1.8100000e+02   5.0000000e-02  -3.5974500e+01   7.3946000e-01   0.0000000e+00   2.8009000e+01   2.1090000e+01
   1.8200000e+02   5.0000000e-02  -3.6015870e+01   7.3928000e-01   0.0000000e+00   2.8009000e+01   2.1090000e+01
   1.8300000e+02   5.0000000e-02  -3.5988290e+01   7.3932000e-01   0.0000000e+00   2.8008000e+01   2.1090000e+01
   1.8400000e+02   5.0000000e-02  -3.5940030e+01   7.3828000e-01   0.0000000e+00   2.8012000e+01   2.1090000e+01
   1.8500000e+02   5.0000000e-02  -3.5926240e+01   7.3914000e-01   0.0000000e+00   2.8007000e+01   2.1090000e+01
   1.8600000e+02   5.0000000e-02  -3.5919350e+01   7.3834000e-01   0.0000000e+00   2.8010000e+01   2.1089000e+01
   1.8700000e+02   5.0000000e-02  -3.5946930e+01   7.3880000e-01   0.0000000e+00   2.8007000e+01   2.1089000e+01
   1.8800000e+02   5.0000000e-02  -3.5988290e+01   7.3866000e-01   0.0000000e+00   2.8007000e+01   2.1089000e+01
   1.8900000e+02   5.0000000e-02  -3.5967610e+01   7.3896000e-01   0.0000000e+00   2.8005000e+01   2.1089000e+01
   1.9000000e+02   5.0000000e-02  -3.5946930e+01   7.3886000e-01   0.0000000e+00   2.8005000e+01   2.1089000e+01
   1.9100000e+02   5.0000000e-02  -3.5891770e+01   7.3920000e-01   0.0000000e+00   2.8003000e+01   2.1089000e+01
   1.9200000e+02   5.0000000e-02  -3.5933140e+01   7.3914000e-01   0.0000000e+00   2.8003000e+01   2.1089000e+01
   1.9300000e+02   5.0000000e-02  -3.5946930e+01   7.3908000e-01   0.0000000e+00   2.8003000e+01   2.1088000e+01
   1.9400000e+02   5.0000000e-02  -3.6008970e+01   7.3946000e-01   0.0000000e+00   2.8001000e+01   2.1088000e+01
   1.9500000e+02   5.0000000e-02  -3.6077920e+01   7.3922000e-01   0.0000000e+00   2.8002000e+01   2.1088000e+01
   1.9600000e+02   5.0000000e-02  -3.6105490e+01   7.3940000e-01   0.0000000e+00   2.8001000e+01   2.1088000e+01
   1.9700000e+02   5.0000000e-02  -3.6112390e+01   7.4004000e-01   0.0000000e+00   2.7998000e+01   2.1088000e+01
   1.9800000e+02   5.0000000e-02  -3.6077920e+01   7.3964000e-01   0.0000000e+00   2.8000000e+01   2.1088000e+01
   1.9900000e+02   5.0000000e-02  -3.6077920e+01   7.3986000e-01   0.0000000e+00   2.7999000e+01   2.1087000e+01
   2.0000000e+02   5.0000000e-02  -3.6112390e+01   7.4010000e-01   0.0000000e+00   2.7998000e+01   2.1087000e+01
   2.0100000e+02   5.0000000e-02  -3.6153750e+01   7.3992000e-01   0.0000000e+00   2.7999000e+01   2.1087000e+01
   2.0200000e+02   5.0000000e-02  -3.6222700e+01   7.3972000e-01   0.0000000e+00   2.8000000e+01   2.1086000e+01
   2.0300000e+02   5.0000000e-02  -3.6264060e+01   7.3972000e-01   0.0000000e+00   2.8000000e+01   2.1086000e+01
   2.0400000e+02   5.0000000e-02  -3.6250270e+01   7.3928000e-01   0.0000000e+00   2.8002000e+01   2.1087000e+01
   2.0500000e+02   5.0000000e-02  -3.6174440e+01   7.3924000e-01   0.0000000e+00   2.8002000e+01   2.1087000e+01
   2.0600000e+02   5.0000000e-02  -3.6098600e+01   7.3964000e-01   0.0000000e+00   2.8000000e+01   2.1087000e+01
   2.0700000e+02   5.0000000e-02  -3.6064130e+01   7.3964000e-01   0.0000000e+00   2.8000000e+01   2.1087000e+01
   2.0800000e+02   5.0000000e-02  -3.6071020e+01   7.3898000e-01   0.0000000e+00   2.8003000e+01   2.1087000e+01
   2.0900000e+02   5.0000000e-02  -3.6084810e+01   7.3892000e-01   0.0000000e+00   2.8003000e+01   2.1086000e+01
   2.1000000e+02   5.0000000e-02  -3.6126180e+01   7.3886000e-01   0.0000000e+00   2.8003000e+01   2.1086000e+01
   2.1100000e+02   5.0000000e-02  -3.6126180e+01   7.3792000e-01   0.0000000e+00   2.8007000e+01   2.1086000e+01
   2.1200000e+02   5.0000000e-02  -3.6167540e+01   7.3800000e-01   0.0000000e+00   2.8006000e+01   2.1086000e+01
   2.1300000e+02   5.0000000e-02  -3.6160650e+01   7.3788000e-01   0.0000000e+00   2.8006000e+01   2.1086000e+01
   2.1400000e+02   5.0000000e-02  -3.6174440e+01   7.3710000e-01   0.0000000e+00   2.8009000e+01   2.1086000e+01
   2.1500000e+02   5.0000000e-02  -3.6174440e+01   7.3736000e-01   0.0000000e+00   2.8007000e+01   2.1086000e+01
   2.1600000e+02   5.0000000e-02  -3.6126180e+01   7.3700000e-01   0.0000000e+00   2.8008000e+01   2.1086000e+01
   2.1700000e+02   5.0000000e-02  -3.6105490e+01   7.3684000e-01   0.0000000e+00   2.8008000e+01   2.1085000e+01
   2.1800000e+02   5.0000000e-02  -3.6133070e+01   7.3646000e-01   0.0000000e+00   2.8009000e+01   2.1085000e+01
   2.1900000e+02   5.0000000e-02  -3.6160650e+01   7.3628000e-01   0.0000000e+00   2.8009000e+01   2.1084000e+01
   2.2000000e+02   5.0000000e-02  -3.6202010e+01   7.3610000e-01   0.0000000e+00   2.8009000e+01   2.1084000e+01
   2.2100000e+02   5.0000000e-02  -3.6250270e+01   7.3504000e-01   0.0000000e+00   2.8013000e+01   2.1084000e+01
   2.2200000e+02   5.0000000e-02  -3.6264060e+01   7.3522000e-01   0.0000000e+00   2.8011000e+01   2.1083000e+01
   2.2300000e+02   5.0000000e-02  -3.6339900e+01   7.3500000e-01   0.0000000e+00   2.8011000e+01   2.1083000e+01
   2.2400000e+02   5.0000000e-02  -3.6333010e+01   7.3522000e-01   0.0000000e+00   2.8009000e+01   2.1082000e+01
   2.2500000e+02   5.0000000e-02  -3.6360580e+01   7.3592000e-01   0.0000000e+00   2.8005000e+01   2.1082000e+01
   2.2600000e+02   5.0000000e-02  -3.6360580e+01   7.3560000e-01   0.0000000e+00   2.8006000e+01   2.1083000e+01
   2.2700000e+02   5.0000000e-02  -3.6319220e+01   7.3614000e-01   0.0000000e+00   2.8003000e+01   2.1083000e+01
   2.2800000e+02   5.0000000e-02  -3.6270960e+01   7.3564000e-01   0.0000000e+00   2.8005000e+01   2.1084000e+01
   2.2900000e+02   5.0000000e-02  -3.6250270e+01   7.3664000e-01   0.0000000e+00   2.8000000e+01   2.1084000e+01
   2.3000000e+02   5.0000000e-02  -3.6291640e+01   7.3686000e-01   0.0000000e+00   2.7999000e+01   2.1084000e+01
   2.3100000e+02   5.0000000e-02  -3.6360580e+01   7.3666000e-01   0.0000000e+00   2.8000000e+01   2.1084000e+01
   2.3200000e+02   5.0000000e-02  -3.6401950e+01   7.3732000e-01   0.0000000e+00   2.7997000e+01   2.1085000e+01
   2.3300000e+02   5.0000000e-02  -3.6464000e+01   7.3716000e-01   0.0000000e+00   2.7998000e+01   2.1085000e+01
   2.3400000e+02   5.0000000e-02  -3.6491580e+01   7.3808000e-01   0.0000000e+00   2.7994000e+01   2.1085000e+01
   2.3500000e+02   5.0000000e-02  -3.6491580e+01   7.3820000e-01   0.0000000e+00   2.7994000e+01   2.1085000e+01
   2.3600000e+02   5.0000000e-02  -3.6470890e+01   7.3854000e-01   0.0000000e+00   2.7993000e+01   2.1086000e+01
   2.3700000e+02   5.0000000e-02  -3.6415740e+01   7.3890000e-01   0.0000000e+00   2.7992000e+01   2.1086000e+01
   2.3800000e+02   5.0000000e-02  -3.6312320e+01   7.3928000e-01   0.0000000e+00   2.7991000e+01   2.1086000e+01
   2.3900000e+02   5.0000000e-02  -3.6229590e+01   7.3902000e-01   0.0000000e+00   2.7993000e+01   2.1086000e+01
   2.4000000e+02   5.0000000e-02  -3.6257170e+01   7.3872000e-01   0.0000000e+00   2.7995000e+01   2.1086000e+01
   2.4100000e+02   5.0000000e-02  -3.6284750e+01   7.3926000e-01   0.0000000e+00   2.7993000e+01   2.1086000e+01
   2.4200000e+02   5.0000000e-02  -3.6250270e+01   7.3896000e-01   0.0000000e+00   2.7995000e+01   2.1087000e+01
   2.4300000e+02   5.0000000e-02  -3.6277850e+01   7.3906000e-01   0.0000000e+00   2.7995000e+01   2.1087000e+01
   2.4400000e+02   5.0000000e-02  -3.6353690e+01   7.3872000e-01   0.0000000e+00   2.7997000e+01   2.1088000e+01
   2.4500000e+02   5.0000000e-02  -3.6415740e+01   7.3922000e-01   0.0000000e+00   2.7995000e+01   2.1089000e+01
   2.4600000e+02   5.0000000e-02  -3.6470890e+01   7.3888000e-01   0.0000000e+00   2.7997000e+01   2.1089000e+01
   2.4700000e+02   5.0000000e-02  -3.6512260e+01   7.3916000e-01   0.0000000e+00   2.7996000e+01   2.1090000e+01
   2.4800000e+02   5.0000000e-02  -3.6567410e+01   7.3946000e-01   0.0000000e+00   2.7995000e+01   2.1090000e+01
   2.4900000e+02   5.0000000e-02  -3.6657040e+01   7.3868000e-01   0.0000000e+00   2.7999000e+01   2.1090000e+01
   2.5000000e+02   5.0000000e-02  -3.6746660e+01   7.3892000e-01   0.0000000e+00   2.7998000e+01   2.1090000e+01
   2.5100000e+02   5.0000000e-02  -3.6719090e+01   7.3874000e-01   0.0000000e+00   2.7999000e+01   2.1090000e+01
   2.5200000e+02   5.0000000e-02  -3.6629460e+01   7.3942000e-01   0.0000000e+00   2.7996000e+01   2.1090000e+01
   2.5300000e+02   5.0000000e-02  -3.6574310e+01   7.3928000e-01   0.0000000e+00   2.7997000e+01   2.1090000e+01
   2.5400000e+02   5.0000000e-02  -3.6539840e+01   7.3956000e-01   0.0000000e+00   2.7996000e+01   2.1091000e+01
   2.5500000e+02   5.0000000e-02  -3.6484680e+01   7.3920000e-01   0.0000000e+00   2.7998000e+01   2.1091000e+01
   2.5600000e+02   5.0000000e-02  -3.6436420e+01   7.4012000e-01   0.0000000e+00   2.7994000e+01   2.1091000e+01
   2.5700000e+02   5.0000000e-02  -3.6360580e+01   7.4002000e-01   0.0000000e+00   2.7995000e+01   2.1091000e+01
   2.5800000e+02   5.0000000e-02  -3.6360580e+01   7.4012000e-01   0.0000000e+00   2.7995000e+01   2.1091000e+01
   2.5900000e+02   5.0000000e-02  -3.6360580e+01   7.4044000e-01   0.0000000e+00   2.7994000e+01   2.1092000e+01
   2.6000000e+02   5.0000000e-02  -3.6374370e+01   7.4078000e-01   0.0000000e+00   2.7993000e+01   2.1093000e+01
   2.6100000e+02   5.0000000e-02  -3.6415740e+01   7.4114000e-01   0.0000000e+00   2.7992000e+01   2.1094000e+01
   2.6200000e+02   5.0000000e-02  -3.6395060e+01   7.4174000e-01   0.0000000e+00   2.7990000e+01   2.1094000e+01
   2.6300000e+02   5.0000000e-02  -3.6360580e+01   7.4172000e-01   0.0000000e+00   2.7991000e+01   2.1095000e+01
   2.6400000e+02   5.0000000e-02  -3.6305430e+01   7.4168000e-01   0.0000000e+00   2.7992000e+01   2.1096000e+01
   2.6500000e+02   5.0000000e-02  -3.6326110e+01   7.4228000e-01   0.0000000e+00   2.7990000e+01   2.1097000e+01
   2.6600000e+02   5.0000000e-02  -3.6312320e+01   7.4204000e-01   0.0000000e+00   2.7992000e+01   2.1097000e+01
   2.6700000e+02   5.0000000e-02  -3.6264060e+01   7.4286000e-01   0.0000000e+00   2.7989000e+01   2.1097000e+01
   2.6800000e+02   5.0000000e-02  -3.6215800e+01   7.4286000e-01   0.0000000e+00   2.7990000e+01   2.1097000e+01
   2.6900000e+02   5.0000000e-02  -3.6167540e+01   7.4306000e-01   0.0000000e+00   2.7990000e+01   2.1097000e+01
   2.7000000e+02   5.0000000e-02  -3.6112390e+01   7.4282000e-01   0.0000000e+00   2.7992000e+01   2.1096000e+01
   2.7100000e+02   5.0000000e-02  -3.6098600e+01   7.4232000e-01   0.0000000e+00   2.7995000e+01   2.1096000e+01
   2.7200000e+02   5.0000000e-02  -3.6105490e+01   7.4264000e-01   0.0000000e+00   2.7994000e+01   2.1096000e+01
   2.7300000e+02   5.0000000e-02  -3.6105490e+01   7.4188000e-01   0.0000000e+00   2.7998000e+01   2.1095000e+01
   2.7400000e+02   5.0000000e-02  -3.6174440e+01   7.4126000e-01   0.0000000e+00   2.8001000e+01   2.1095000e+01
   2.7500000e+02   5.0000000e-02  -3.6202010e+01   7.4102000e-01   0.0000000e+00   2.8002000e+01   2.1095000e+01
   2.7600000e+02   5.0000000e-02  -3.6181330e+01   7.4076000e-01   0.0000000e+00   2.8003000e+01   2.1095000e+01
   2.7700000e+02   5.0000000e-02  -3.6222700e+01   7.3982000e-01   0.0000000e+00   2.8007000e+01   2.1096000e+01
   2.7800000e+02   5.0000000e-02  -3.6270960e+01   7.3968000e-01   0.0000000e+00   2.8007000e+01   2.1096000e+01
   2.7900000e+02   5.0000000e-02  -3.6236490e+01   7.3932000e-01   0.0000000e+00   2.8008000e+01   2.1096000e+01
   2.8000000e+02   5.0000000e-02  -3.6195120e+01   7.3894000e-01   0.0000000e+00   2.8009000e+01   2.1096000e+01
   2.8100000e+02   5.0000000e-02  -3.6126180e+01   7.3898000e-01   0.0000000e+00   2.8008000e+01   2.1096000e+01
   2.8200000e+02   5.0000000e-02  -3.6050340e+01   7.3882000e-01   0.0000000e+00   2.8008000e+01   2.1096000e+01
   2.8300000e+02   5.0000000e-02  -3.6008970e+01   7.3778000e-01   0.0000000e+00   2.8012000e+01   2.1096000e+01
   2.8400000e+02   5.0000000e-02  -3.6043450e+01   7.3798000e-01   0.0000000e+00   2.8010000e+01   2.1096000e+01
   2.8500000e+02   5.0000000e-02  -3.6077920e+01   7.3756000e-01   0.0000000e+00   2.8011000e+01   2.1096000e+01
   2.8600000e+02   5.0000000e-02  -3.6091710e+01   7.3712000e-01   0.0000000e+00   2.8012000e+01   2.1096000e+01
   2.8700000e+02   5.0000000e-02  -3.6036550e+01   7.3644000e-01   0.0000000e+00   2.8014000e+01   2.1096000e+01
   2.8800000e+02   5.0000000e-02  -3.5960710e+01   7.3616000e-01   0.0000000e+00   2.8014000e+01   2.1096000e+01
   2.8900000e+02   5.0000000e-02  -3.5960710e+01   7.3544000e-01   0.0000000e+00   2.8016000e+01   2.1096000e+01
   2.9000000e+02   5.0000000e-02  -3.5919350e+01   7.3556000e-01   0.0000000e+00   2.8014000e+01   2.1095000e+01
   2.9100000e+02   5.0000000e-02  -3.5843510e+01   7.3572000e-01   0.0000000e+00   2.8012000e+01   2.1095000e+01
   2.9200000e+02   5.0000000e-02  -3.5857300e+01   7.3526000e-01   0.0000000e+00   2.8013000e+01   2.1095000e+01
   2.9300000e+02   5.0000000e-02  -3.5884880e+01   7.3478000e-01   0.0000000e+00   2.8014000e+01   2.1095000e+01
   2.9400000e+02   5.0000000e-02  -3.5905560e+01   7.3428000e-01   0.0000000e+00   2.8015000e+01   2.1094000e+01
   2.9500000e+02   5.0000000e-02  -3.5891770e+01   7.3442000e-01   0.0000000e+00   2.8013000e+01   2.1094000e+01
   2.9600000e+02   5.0000000e-02  -3.5871090e+01   7.3372000e-01   0.0000000e+00   2.8015000e+01   2.1094000e+01
   2.9700000e+02   5.0000000e-02  -3.5850400e+01   7.3364000e-01   0.0000000e+00   2.8014000e+01   2.1094000e+01
   2.9800000e+02   5.0000000e-02  -3.5795250e+01   7.3358000e-01   0.0000000e+00   2.8013000e+01   2.1094000e+01
   2.9900000e+02   5.0000000e-02  -3.5760780e+01   7.3244000e-01   0.0000000e+00   2.8017000e+01   2.1094000e+01
   3.0000000e+02   5.0000000e-02  -3.5712520e+01   7.3276000e-01   0.0000000e+00   2.8014000e+01   2.1094000e+01
   3.0100000e+02   5.0000000e-02  -3.5691840e+01   7.3160000e-01   0.0000000e+00   2.8018000e+01   2.1094000e+01
   3.0200000e+02   5.0000000e-02  -3.5691840e+01   7.3190000e-01   0.0000000e+00   2.8015000e+01   2.1094000e+01
   3.0300000e+02   5.0000000e-02  -3.5712520e+01   7.3072000e-01   0.0000000e+00   2.8019000e+01   2.1095000e+01
   3.0400000e+02   5.0000000e-02  -3.5726310e+01   7.2990000e-01   0.0000000e+00   2.8021000e+01   2.1095000e+01
   3.0500000e+02   5.0000000e-02  -3.5726310e+01   7.2992000e-01   0.0000000e+00   2.8019000e+01   2.1095000e+01
   3.0600000e+02   5.0000000e-02  -3.5753880e+01   7.2866000e-01   0.0000000e+00   2.8023000e+01   2.1095000e+01
   3.0700000e+02   5.0000000e-02  -3.5753880e+01   7.2864000e-01   0.0000000e+00   2.8021000e+01   2.1095000e+01
   3.0800000e+02   5.0000000e-02  -3.5760780e+01   7.2756000e-01   0.0000000e+00   2.8024000e+01   2.1095000e+01
   3.0900000e+02   5.0000000e-02  -3.5753880e+01   7.2752000e-01   0.0000000e+00   2.8022000e+01   2.1095000e+01
   3.1000000e+02   5.0000000e-02  -3.5781460e+01   7.2708000e-01   0.0000000e+00   2.8022000e+01   2.1095000e+01
   3.1100000e+02   5.0000000e-02  -3.5802140e+01   7.2708000e-01   0.0000000e+00   2.8020000e+01   2.1094000e+01
   3.1200000e+02   5.0000000e-02  -3.5809040e+01   7.2624000e-01   0.0000000e+00   2.8022000e+01   2.1094000e+01
   3.1300000e+02   5.0000000e-02  -3.5829720e+01   7.2602000e-01   0.0000000e+00   2.8021000e+01   2.1094000e+01
   3.1400000e+02   5.0000000e-02  -3.5815930e+01   7.2582000e-01   0.0000000e+00   2.8020000e+01   2.1094000e+01
   3.1500000e+02   5.0000000e-02  -3.5774570e+01   7.2564000e-01   0.0000000e+00   2.8019000e+01   2.1094000e+01
   3.1600000e+02   5.0000000e-02  -3.5719410e+01   7.2504000e-01   0.0000000e+00   2.8020000e+01   2.1094000e+01
   3.1700000e+02   5.0000000e-02  -3.5712520e+01   7.2486000e-01   0.0000000e+00   2.8019000e+01   2.1094000e+01
   3.1800000e+02   5.0000000e-02  -3.5691840e+01   7.2426000e-01   0.0000000e+00   2.8020000e+01   2.1094000e+01
   3.1900000e+02   5.0000000e-02  -3.5733200e+01   7.2408000e-01   0.0000000e+00   2.8019000e+01   2.1095000e+01
   3.2000000e+02   5.0000000e-02  -3.5746990e+01   7.2458000e-01   0.0000000e+00   2.8015000e+01   2.1096000e+01
   3.2100000e+02   5.0000000e-02  -3.5740100e+01   7.2384000e-01   0.0000000e+00   2.8017000e+01   2.1096000e+01
   3.2200000e+02   5.0000000e-02  -3.5760780e+01   7.2416000e-01   0.0000000e+00   2.8014000e+01   2.1096000e+01
   3.2300000e+02   5.0000000e-02  -3.5767670e+01   7.2410000e-01   0.0000000e+00   2.8013000e+01   2.1096000e+01
   3.2400000e+02   5.0000000e-02  -3.5788360e+01   7.2406000e-01   0.0000000e+00   2.8012000e+01   2.1095000e+01
   3.2500000e+02   5.0000000e-02  -3.5753880e+01   7.2448000e-01   0.0000000e+00   2.8009000e+01   2.1095000e+01
   3.2600000e+02   5.0000000e-02  -3.5698730e+01   7.2430000e-01   0.0000000e+00   2.8009000e+01   2.1095000e+01
   3.2700000e+02   5.0000000e-02  -3.5678050e+01   7.2456000e-01   0.0000000e+00   2.8007000e+01   2.1095000e+01
   3.2800000e+02   5.0000000e-02  -3.5609100e+01   7.2442000e-01   0.0000000e+00   2.8007000e+01   2.1095000e+01
   3.2900000e+02   5.0000000e-02  -3.5478110e+01   7.2516000e-01   0.0000000e+00   2.8003000e+01   2.1095000e+01
   3.3000000e+02   5.0000000e-02  -3.5395380e+01   7.2554000e-01   0.0000000e+00   2.8001000e+01   2.1096000e+01
   3.3100000e+02   5.0000000e-02  -3.5360910e+01   7.2508000e-01   0.0000000e+00   2.8003000e+01   2.1096000e+01
   3.3200000e+02   5.0000000e-02  -3.5402270e+01   7.2524000e-01   0.0000000e+00   2.8002000e+01   2.1096000e+01
   3.3300000e+02   5.0000000e-02  -3.5443640e+01   7.2542000e-01   0.0000000e+00   2.8001000e+01   2.1096000e+01
   3.3400000e+02   5.0000000e-02  -3.5547060e+01   7.2562000e-01   0.0000000e+00   2.8000000e+01   2.1096000e+01
   3.3500000e+02   5.0000000e-02  -3.5643580e+01   7.2584000e-01   0.0000000e+00   2.7999000e+01   2.1097000e+01
   3.3600000e+02   5.0000000e-02  -3.5691840e+01   7.2564000e-01   0.0000000e+00   2.8000000e+01   2.1097000e+01
   3.3700000e+02   5.0000000e-02  -3.5691840e+01   7.2630000e-01   0.0000000e+00   2.7997000e+01   2.1097000e+01
   3.3800000e+02   5.0000000e-02  -3.5609100e+01   7.2636000e-01   0.0000000e+00   2.7997000e+01   2.1098000e+01
   3.3900000e+02   5.0000000e-02  -3.5574630e+01   7.2708000e-01   0.0000000e+00   2.7994000e+01   2.1099000e+01
   3.4000000e+02   5.0000000e-02  -3.5526370e+01   7.2698000e-01   0.0000000e+00   2.7995000e+01   2.1100000e+01
   3.4100000e+02   5.0000000e-02  -3.5450530e+01   7.2730000e-01   0.0000000e+00   2.7994000e+01   2.1101000e+01
   3.4200000e+02   5.0000000e-02  -3.5374700e+01   7.2808000e-01   0.0000000e+00   2.7991000e+01   2.1102000e+01
   3.4300000e+02   5.0000000e-02  -3.5333330e+01   7.2826000e-01   0.0000000e+00   2.7991000e+01   2.1103000e+01
   3.4400000e+02   5.0000000e-02  -3.5264390e+01   7.2954000e-01   0.0000000e+00   2.7986000e+01   2.1104000e+01
   3.4500000e+02   5.0000000e-02  -3.5250600e+01   7.2872000e-01   0.0000000e+00   2.7991000e+01   2.1104000e+01
   3.4600000e+02   5.0000000e-02  -3.5195450e+01   7.2978000e-01   0.0000000e+00   2.7987000e+01   2.1105000e+01
   3.4700000e+02   5.0000000e-02  -3.5188550e+01   7.3026000e-01   0.0000000e+00   2.7986000e+01   2.1106000e+01
   3.4800000e+02   5.0000000e-02  -3.5119610e+01   7.3032000e-01   0.0000000e+00   2.7987000e+01   2.1106000e+01
   3.4900000e+02   5.0000000e-02  -3.5147190e+01   7.3058000e-01   0.0000000e+00   2.7987000e+01   2.1106000e+01
   3.5000000e+02   5.0000000e-02  -3.5188550e+01   7.3084000e-01   0.0000000e+00   2.7987000e+01   2.1106000e+01
   3.5100000e+02   5.0000000e-02  -3.5271280e+01   7.3022000e-01   0.0000000e+00   2.7991000e+01   2.1106000e+01
   3.5200000e+02   5.0000000e-02  -3.5326440e+01   7.3084000e-01   0.0000000e+00   2.7989000e+01   2.1105000e+01
   3.5300000e+02   5.0000000e-02  -3.5381590e+01   7.3238000e-01   0.0000000e+00   2.7983000e+01   2.1105000e+01
   3.5400000e+02   5.0000000e-02  -3.5360910e+01   7.3228000e-01   0.0000000e+00   2.7985000e+01   2.1104000e+01
   3.5500000e+02   5.0000000e-02  -3.5326440e+01   7.3280000e-01   0.0000000e+00   2.7984000e+01   2.1103000e+01
   3.5600000e+02   5.0000000e-02  -3.5285070e+01   7.3246000e-01   0.0000000e+00   2.7987000e+01   2.1103000e+01
   3.5700000e+02   5.0000000e-02  -3.5250600e+01   7.3316000e-01   0.0000000e+00   2.7985000e+01   2.1103000e+01
   3.5800000e+02   5.0000000e-02  -3.5243710e+01   7.3346000e-01   0.0000000e+00   2.7985000e+01   2.1103000e+01
   3.5900000e+02   5.0000000e-02  -3.5285070e+01   7.3376000e-01   0.0000000e+00   2.7985000e+01   2.1103000e+01
   3.6000000e+02   5.0000000e-02  -3.5305750e+01   7.3384000e-01   0.0000000e+00   2.7986000e+01   2.1103000e+01
   3.6100000e+02   5.0000000e-02  -3.5340230e+01   7.3390000e-01   0.0000000e+00   2.7987000e+01   2.1102000e+01
   3.6200000e+02   5.0000000e-02  -3.5354010e+01   7.3394000e-01   0.0000000e+00   2.7988000e+01   2.1102000e+01
   3.6300000e+02   5.0000000e-02  -3.5347120e+01   7.3440000e-01   0.0000000e+00   2.7987000e+01   2.1102000e+01
   3.6400000e+02   5.0000000e-02  -3.5333330e+01   7.3378000e-01   0.0000000e+00   2.7991000e+01   2.1102000e+01
   3.6500000e+02   5.0000000e-02  -3.5305750e+01   7.3374000e-01   0.0000000e+00   2.7992000e+01   2.1101000e+01
   3.6600000e+02   5.0000000e-02  -3.5257490e+01   7.3412000e-01   0.0000000e+00   2.7991000e+01   2.1101000e+01
   3.6700000e+02   5.0000000e-02  -3.5229920e+01   7.3364000e-01   0.0000000e+00   2.7994000e+01   2.1101000e+01
   3.6800000e+02   5.0000000e-02  -3.5264390e+01   7.3442000e-01   0.0000000e+00   2.7991000e+01   2.1101000e+01
   3.6900000e+02   5.0000000e-02  -3.5298860e+01   7.3394000e-01   0.0000000e+00   2.7994000e+01   2.1102000e+01
   3.7000000e+02   5.0000000e-02  -3.5354010e+01   7.3318000e-01   0.0000000e+00   2.7998000e+01   2.1102000e+01
   3.7100000e+02   5.0000000e-02  -3.5381590e+01   7.3388000e-01   0.0000000e+00   2.7995000e+01   2.1101000e+01
   3.7200000e+02   5.0000000e-02  -3.5402270e+01   7.3288000e-01   0.0000000e+00   2.8000000e+01   2.1101000e+01
   3.7300000e+02   5.0000000e-02  -3.5422960e+01   7.3332000e-01   0.0000000e+00   2.7998000e+01   2.1101000e+01
   3.7400000e+02   5.0000000e-02  -3.5388490e+01   7.3292000e-01   0.0000000e+00   2.8000000e+01   2.1101000e+01
   3.7500000e+02   5.0000000e-02  -3.5395380e+01   7.3248000e-01   0.0000000e+00   2.8002000e+01   2.1101000e+01
   3.7600000e+02   5.0000000e-02  -3.5381590e+01   7.3222000e-01   0.0000000e+00   2.8003000e+01   2.1101000e+01
   3.7700000e+02   5.0000000e-02  -3.5388490e+01   7.3216000e-01   0.0000000e+00   2.8003000e+01   2.1101000e+01
   3.7800000e+02   5.0000000e-02  -3.5422960e+01   7.3232000e-01   0.0000000e+00   2.8002000e+01   2.1101000e+01
   3.7900000e+02   5.0000000e-02  -3.5416060e+01   7.3228000e-01   0.0000000e+00   2.8002000e+01   2.1101000e+01
   3.8000000e+02   5.0000000e-02  -3.5381590e+01   7.3268000e-01   0.0000000e+00   2.8000000e+01   2.1101000e+01
   3.8100000e+02   5.0000000e-02  -3.5388490e+01   7.3268000e-01   0.0000000e+00   2.8000000e+01   2.1101000e+01
   3.8200000e+02   5.0000000e-02  -3.5436750e+01   7.3224000e-01   0.0000000e+00   2.8002000e+01   2.1101000e+01
   3.8300000e+02   5.0000000e-02  -3.5540160e+01   7.3220000e-01   0.0000000e+00   2.8002000e+01   2.1101000e+01
   3.8400000e+02   5.0000000e-02  -3.5650470e+01   7.3216000e-01   0.0000000e+00   2.8002000e+01   2.1101000e+01
   3.8500000e+02   5.0000000e-02  -3.5774570e+01   7.3212000e-01   0.0000000e+00   2.8002000e+01   2.1101000e+01
   3.8600000e+02   5.0000000e-02  -3.5877980e+01   7.3252000e-01   0.0000000e+00   2.8000000e+01   2.1101000e+01
   3.8700000e+02   5.0000000e-02  -3.5981400e+01   7.3274000e-01   0.0000000e+00   2.7999000e+01   2.1101000e+01
   3.8800000e+02   5.0000000e-02  -3.6057230e+01   7.3232000e-01   0.0000000e+00   2.8001000e+01   2.1101000e+01
   3.8900000e+02   5.0000000e-02  -3.6112390e+01   7.3252000e-01   0.0000000e+00   2.8000000e+01   2.1100000e+01
   3.9000000e+02   5.0000000e-02  -3.6195120e+01   7.3274000e-01   0.0000000e+00   2.7999000e+01   2.1100000e+01
   3.9100000e+02   5.0000000e-02  -3.6257170e+01   7.3276000e-01   0.0000000e+00   2.7999000e+01   2.1100000e+01
   3.9200000e+02   5.0000000e-02  -3.6284750e+01   7.3388000e-01   0.0000000e+00   2.7994000e+01   2.1101000e+01
   3.9300000e+02   5.0000000e-02  -3.6326110e+01   7.3444000e-01   0.0000000e+00   2.7992000e+01   2.1101000e+01
   3.9400000e+02   5.0000000e-02  -3.6339900e+01   7.3504000e-01   0.0000000e+00   2.7990000e+01   2.1102000e+01
   3.9500000e+02   5.0000000e-02  -3.6367480e+01   7.3524000e-01   0.0000000e+00   2.7990000e+01   2.1102000e+01
   3.9600000e+02   5.0000000e-02  -3.6401950e+01   7.3566000e-01   0.0000000e+00   2.7989000e+01   2.1103000e+01
   3.9700000e+02   5.0000000e-02  -3.6464000e+01   7.3676000e-01   0.0000000e+00   2.7985000e+01   2.1103000e+01
   3.9800000e+02   5.0000000e-02  -3.6484680e+01   7.3684000e-01   0.0000000e+00   2.7986000e+01   2.1103000e+01
   3.9900000e+02   5.0000000e-02  -3.6470890e+01   7.3756000e-01   0.0000000e+00   2.7984000e+01   2.1102000e+01
   4.0000000e+02   5.0000000e-02  -3.6436420e+01   7.3810000e-01   0.0000000e+00   2.7983000e+01   2.1102000e+01
   4.0100000e+02   5.0000000e-02  -3.6457100e+01   7.3888000e-01   0.0000000e+00   2.7981000e+01   2.1101000e+01
   4.0200000e+02   5.0000000e-02  -3.6519150e+01   7.3926000e-01   0.0000000e+00   2.7981000e+01   2.1101000e+01
   4.0300000e+02   5.0000000e-02  -3.6581200e+01   7.3964000e-01   0.0000000e+00   2.7981000e+01   2.1101000e+01
   4.0400000e+02   5.0000000e-02  -3.6629460e+01   7.4046000e-01   0.0000000e+00   2.7979000e+01   2.1101000e+01
   4.0500000e+02   5.0000000e-02  -3.6657040e+01   7.3978000e-01   0.0000000e+00   2.7984000e+01   2.1101000e+01
   4.0600000e+02   5.0000000e-02  -3.6663930e+01   7.4010000e-01   0.0000000e+00   2.7984000e+01   2.1102000e+01
   4.0700000e+02   5.0000000e-02  -3.6608780e+01   7.3998000e-01   0.0000000e+00   2.7986000e+01   2.1103000e+01
   4.0800000e+02   5.0000000e-02  -3.6539840e+01   7.4070000e-01   0.0000000e+00   2.7984000e+01   2.1104000e+01
   4.0900000e+02   5.0000000e-02  -3.6491580e+01   7.4036000e-01   0.0000000e+00   2.7987000e+01   2.1105000e+01
   4.1000000e+02   5.0000000e-02  -3.6450210e+01   7.3996000e-01   0.0000000e+00   2.7990000e+01   2.1105000e+01
   4.1100000e+02   5.0000000e-02  -3.6401950e+01   7.4126000e-01   0.0000000e+00   2.7985000e+01   2.1105000e+01
   4.1200000e+02   5.0000000e-02  -3.6422630e+01   7.4068000e-01   0.0000000e+00   2.7989000e+01   2.1106000e+01
   4.1300000e+02   5.0000000e-02  -3.6429530e+01   7.4024000e-01   0.0000000e+00   2.7992000e+01   2.1106000e+01
   4.1400000e+02   5.0000000e-02  -3.6401950e+01   7.3996000e-01   0.0000000e+00   2.7994000e+01   2.1105000e+01
   4.1500000e+02   5.0000000e-02  -3.6339900e+01   7.3964000e-01   0.0000000e+00   2.7996000e+01   2.1105000e+01
   4.1600000e+02   5.0000000e-02  -3.6298530e+01   7.3972000e-01   0.0000000e+00   2.7996000e+01   2.1105000e+01
   4.1700000e+02   5.0000000e-02  -3.6243380e+01   7.3958000e-01   0.0000000e+00   2.7997000e+01   2.1104000e+01
   4.1800000e+02   5.0000000e-02  -3.6160650e+01   7.3964000e-01   0.0000000e+00   2.7997000e+01   2.1104000e+01
   4.1900000e+02   5.0000000e-02  -3.6126180e+01   7.3882000e-01   0.0000000e+00   2.8001000e+01   2.1104000e+01
   4.2000000e+02   5.0000000e-02  -3.6133070e+01   7.3924000e-01   0.0000000e+00   2.7999000e+01   2.1104000e+01
   4.2100000e+02   5.0000000e-02  -3.6139970e+01   7.3882000e-01   0.0000000e+00   2.8001000e+01   2.1104000e+01
   4.2200000e+02   5.0000000e-02  -3.6195120e+01   7.3858000e-01   0.0000000e+00   2.8002000e+01   2.1104000e+01
   4.2300000e+02   5.0000000e-02  -3.6264060e+01   7.3766000e-01   0.0000000e+00   2.8006000e+01   2.1104000e+01
   4.2400000e+02   5.0000000e-02  -3.6339900e+01   7.3710000e-01   0.0000000e+00   2.8008000e+01   2.1104000e+01
   4.2500000e+02   5.0000000e-02  -3.6401950e+01   7.3694000e-01   0.0000000e+00   2.8008000e+01   2.1104000e+01
   4.2600000e+02   5.0000000e-02  -3.6477790e+01   7.3656000e-01   0.0000000e+00   2.8009000e+01   2.1103000e+01
   4.2700000e+02   5.0000000e-02  -3.6464000e+01   7.3594000e-01   0.0000000e+00   2.8011000e+01   2.1103000e+01
   4.2800000e+02   5.0000000e-02  -3.6395060e+01   7.3616000e-01   0.0000000e+00   2.8009000e+01   2.1104000e+01
   4.2900000e+02   5.0000000e-02  -3.6270960e+01   7.3532000e-01   0.0000000e+00   2.8012000e+01   2.1104000e+01
   4.3000000e+02   5.0000000e-02  -3.6174440e+01   7.3530000e-01   0.0000000e+00   2.8011000e+01   2.1104000e+01
   4.3100000e+02   5.0000000e-02  -3.6126180e+01   7.3486000e-01   0.0000000e+00   2.8012000e+01   2.1104000e+01
   4.3200000e+02   5.0000000e-02  -3.6105490e+01   7.3440000e-01   0.0000000e+00   2.8013000e+01   2.1104000e+01
   4.3300000e+02   5.0000000e-02  -3.6071020e+01   7.3436000e-01   0.0000000e+00   2.8012000e+01   2.1105000e+01
   4.3400000e+02   5.0000000e-02  -3.6015870e+01   7.3390000e-01   0.0000000e+00   2.8013000e+01   2.1105000e+01
   4.3500000e+02   5.0000000e-02  -3.5940030e+01   7.3342000e-01   0.0000000e+00   2.8014000e+01   2.1105000e+01
   4.3600000e+02   5.0000000e-02  -3.5871090e+01   7.3336000e-01   0.0000000e+00   2.8013000e+01   2.1105000e+01
   4.3700000e+02   5.0000000e-02  -3.5822830e+01   7.3310000e-01   0.0000000e+00   2.8013000e+01   2.1106000e+01
   4.3800000e+02   5.0000000e-02  -3.5774570e+01   7.3284000e-01   0.0000000e+00   2.8013000e+01   2.1106000e+01
   4.3900000e+02   5.0000000e-02  -3.5781460e+01   7.3280000e-01   0.0000000e+00   2.8012000e+01   2.1107000e+01
   4.4000000e+02   5.0000000e-02  -3.5760780e+01   7.3278000e-01   0.0000000e+00   2.8011000e+01   2.1108000e+01
   4.4100000e+02   5.0000000e-02  -3.5719410e+01   7.3256000e-01   0.0000000e+00   2.8011000e+01   2.1109000e+01
   4.4200000e+02   5.0000000e-02  -3.5664260e+01   7.3278000e-01   0.0000000e+00   2.8009000e+01   2.1110000e+01
   4.4300000e+02   5.0000000e-02  -3.5657360e+01   7.3194000e-01   0.0000000e+00   2.8012000e+01   2.1111000e+01
   4.4400000e+02   5.0000000e-02  -3.5643580e+01   7.3192000e-01   0.0000000e+00   2.8011000e+01   2.1112000e+01
   4.4500000e+02   5.0000000e-02  -3.5609100e+01   7.3148000e-01   0.0000000e+00   2.8012000e+01   2.1114000e+01
   4.4600000e+02   5.0000000e-02  -3.5622890e+01   7.3124000e-01   0.0000000e+00   2.8012000e+01   2.1115000e+01
   4.4700000e+02   5.0000000e-02  -3.5636680e+01   7.3078000e-01   0.0000000e+00   2.8013000e+01   2.1117000e+01
   4.4800000e+02   5.0000000e-02  -3.5622890e+01   7.3052000e-01   0.0000000e+00   2.8013000e+01   2.1120000e+01
   4.4900000e+02   5.0000000e-02  -3.5574630e+01   7.3070000e-01   0.0000000e+00   2.8011000e+01   2.1122000e+01
   4.5000000e+02   5.0000000e-02  -3.5505690e+01   7.3092000e-01   0.0000000e+00   2.8009000e+01   2.1124000e+01
   4.5100000e+02   5.0000000e-02  -3.5485010e+01   7.3074000e-01   0.0000000e+00   2.8009000e+01   2.1125000e+01
   4.5200000e+02   5.0000000e-02  -3.5409170e+01   7.3034000e-01   0.0000000e+00   2.8010000e+01   2.1126000e+01
   4.5300000e+02   5.0000000e-02  -3.5381590e+01   7.3036000e-01   0.0000000e+00   2.8009000e+01   2.1127000e+01
   4.5400000e+02   5.0000000e-02  -3.5305750e+01   7.3084000e-01   0.0000000e+00   2.8006000e+01   2.1127000e+01
   4.5500000e+02   5.0000000e-02  -3.5298860e+01   7.3050000e-01   0.0000000e+00   2.8007000e+01   2.1128000e+01
   4.5600000e+02   5.0000000e-02  -3.5243710e+01   7.3080000e-01   0.0000000e+00   2.8005000e+01   2.1129000e+01
   4.5700000e+02   5.0000000e-02  -3.5216130e+01   7.3114000e-01   0.0000000e+00   2.8003000e+01   2.1129000e+01
   4.5800000e+02   5.0000000e-02  -3.5202340e+01   7.3064000e-01   0.0000000e+00   2.8005000e+01   2.1129000e+01
   4.5900000e+02   5.0000000e-02  -3.5154080e+01   7.3076000e-01   0.0000000e+00   2.8004000e+01   2.1129000e+01
   4.6000000e+02   5.0000000e-02  -3.5140290e+01   7.3046000e-01   0.0000000e+00   2.8005000e+01   2.1129000e+01
   4.6100000e+02   5.0000000e-02  -3.5160970e+01   7.2970000e-01   0.0000000e+00   2.8008000e+01   2.1129000e+01
   4.6200000e+02   5.0000000e-02  -3.5119610e+01   7.2998000e-01   0.0000000e+00   2.8006000e+01   2.1129000e+01
   4.6300000e+02   5.0000000e-02  -3.5085140e+01   7.3030000e-01   0.0000000e+00   2.8004000e+01   2.1129000e+01
   4.6400000e+02   5.0000000e-02  -3.5071350e+01   7.3088000e-01   0.0000000e+00   2.8001000e+01   2.1129000e+01
   4.6500000e+02   5.0000000e-02  -3.5071350e+01   7.3020000e-01   0.0000000e+00   2.8004000e+01   2.1129000e+01
   4.6600000e+02   5.0000000e-02  -3.5092030e+01   7.3012000e-01   0.0000000e+00   2.8004000e+01   2.1128000e+01
   4.6700000e+02   5.0000000e-02  -3.5078240e+01   7.3092000e-01   0.0000000e+00   2.8000000e+01   2.1128000e+01
   4.6800000e+02   5.0000000e-02  -3.5071350e+01   7.3092000e-01   0.0000000e+00   2.8000000e+01   2.1127000e+01
   4.6900000e+02   5.0000000e-02  -3.5057560e+01   7.3070000e-01   0.0000000e+00   2.8001000e+01   2.1127000e+01
   4.7000000e+02   5.0000000e-02  -3.5112710e+01   7.3002000e-01   0.0000000e+00   2.8004000e+01   2.1127000e+01
   4.7100000e+02   5.0000000e-02  -3.5209230e+01   7.3104000e-01   0.0000000e+00   2.7999000e+01   2.1126000e+01
   4.7200000e+02   5.0000000e-02  -3.5257490e+01   7.3106000e-01   0.0000000e+00   2.7999000e+01   2.1126000e+01
   4.7300000e+02   5.0000000e-02  -3.5223020e+01   7.3108000e-01   0.0000000e+00   2.7999000e+01   2.1125000e+01
   4.7400000e+02   5.0000000e-02  -3.5154080e+01   7.3176000e-01   0.0000000e+00   2.7996000e+01   2.1125000e+01
   4.7500000e+02   5.0000000e-02  -3.5105820e+01   7.3140000e-01   0.0000000e+00   2.7998000e+01   2.1124000e+01
   4.7600000e+02   5.0000000e-02  -3.5078240e+01   7.3144000e-01   0.0000000e+00   2.7998000e+01   2.1123000e+01
   4.7700000e+02   5.0000000e-02  -3.5085140e+01   7.3214000e-01   0.0000000e+00   2.7995000e+01   2.1122000e+01
   4.7800000e+02   5.0000000e-02  -3.5188550e+01   7.3224000e-01   0.0000000e+00   2.7995000e+01   2.1122000e+01
   4.7900000e+02   5.0000000e-02  -3.5229920e+01   7.3168000e-01   0.0000000e+00   2.7998000e+01   2.1122000e+01
   4.8000000e+02   5.0000000e-02  -3.5229920e+01   7.3238000e-01   0.0000000e+00   2.7995000e+01   2.1121000e+01
   4.8100000e+02   5.0000000e-02  -3.5188550e+01   7.3314000e-01   0.0000000e+00   2.7992000e+01   2.1121000e+01
   4.8200000e+02   5.0000000e-02  -3.5154080e+01   7.3330000e-01   0.0000000e+00   2.7992000e+01   2.1122000e+01
   4.8300000e+02   5.0000000e-02  -3.5174760e+01   7.3280000e-01   0.0000000e+00   2.7995000e+01   2.1122000e+01
   4.8400000e+02   5.0000000e-02  -3.5209230e+01   7.3378000e-01   0.0000000e+00   2.7991000e+01   2.1123000e+01
   4.8500000e+02   5.0000000e-02  -3.5243710e+01   7.3396000e-01   0.0000000e+00   2.7991000e+01   2.1123000e+01
   4.8600000e+02   5.0000000e-02  -3.5285070e+01   7.3348000e-01   0.0000000e+00   2.7994000e+01   2.1123000e+01
   4.8700000e+02   5.0000000e-02  -3.5326440e+01   7.3360000e-01   0.0000000e+00   2.7994000e+01   2.1123000e+01
   4.8800000e+02   5.0000000e-02  -3.5422960e+01   7.3328000e-01   0.0000000e+00   2.7996000e+01   2.1123000e+01
   4.8900000e+02   5.0000000e-02  -3.5450530e+01   7.3336000e-01   0.0000000e+00   2.7996000e+01   2.1123000e+01
   4.9000000e+02   5.0000000e-02  -3.5450530e+01   7.3388000e-01   0.0000000e+00   2.7994000e+01   2.1123000e+01
   4.9100000e+02   5.0000000e-02  -3.5450530e+01   7.3400000e-01   0.0000000e+00   2.7994000e+01   2.1122000e+01
   4.9200000e+02   5.0000000e-02  -3.5485010e+01   7.3434000e-01   0.0000000e+00   2.7993000e+01   2.1122000e+01
   4.9300000e+02   5.0000000e-02  -3.5478110e+01   7.3360000e-01   0.0000000e+00   2.7997000e+01   2.1122000e+01
   4.9400000e+02   5.0000000e-02  -3.5478110e+01   7.3410000e-01   0.0000000e+00   2.7995000e+01   2.1122000e+01
   4.9500000e+02   5.0000000e-02  -3.5505690e+01   7.3376000e-01   0.0000000e+00   2.7997000e+01   2.1122000e+01
   4.9600000e+02   5.0000000e-02  -3.5526370e+01   7.3382000e-01   0.0000000e+00   2.7997000e+01   2.1122000e+01
   4.9700000e+02   5.0000000e-02  -3.5471220e+01   7.3388000e-01   0.0000000e+00   2.7997000e+01   2.1122000e+01
   4.9800000e+02   5.0000000e-02  -3.5422960e+01   7.3350000e-01   0.0000000e+00   2.7999000e+01   2.1124000e+01
   4.9900000e+02   5.0000000e-02  -3.5395380e+01   7.3286000e-01   0.0000000e+00   2.8002000e+01   2.1127000e+01
   5.0000000e+02   5.0000000e-02  -3.5395380e+01   7.3304000e-01   0.0000000e+00   2.8001000e+01   2.1130000e+01
   5.0100000e+02   5.0000000e-02  -3.5395380e+01   7.3368000e-01   0.0000000e+00   2.7998000e+01   2.1134000e+01
   5.0200000e+02   5.0000000e-02  -3.5409170e+01   7.3284000e-01   0.0000000e+00   2.8002000e+01   2.1137000e+01
   5.0300000e+02   5.0000000e-02  -3.5436750e+01   7.3258000e-01   0.0000000e+00   2.8003000e+01   2.1141000e+01
   5.0400000e+02   5.0000000e-02  -3.5491900e+01   7.3274000e-01   0.0000000e+00   2.8002000e+01   2.1143000e+01
   5.0500000e+02   5.0000000e-02  -3.5540160e+01   7.3248000e-01   0.0000000e+00   2.8003000e+01   2.1145000e+01
   5.0600000e+02   5.0000000e-02  -3.5595320e+01   7.3330000e-01   0.0000000e+00   2.7999000e+01   2.1147000e+01
   5.0700000e+02   5.0000000e-02  -3.5581530e+01   7.3200000e-01   0.0000000e+00   2.8005000e+01   2.1148000e+01
   5.0800000e+02   5.0000000e-02  -3.5567740e+01   7.3190000e-01   0.0000000e+00   2.8005000e+01   2.1150000e+01
   5.0900000e+02   5.0000000e-02  -3.5595320e+01   7.3136000e-01   0.0000000e+00   2.8007000e+01   2.1151000e+01
   5.1000000e+02   5.0000000e-02  -3.5560840e+01   7.3188000e-01   0.0000000e+00   2.8004000e+01   2.1152000e+01
   5.1100000e+02   5.0000000e-02  -3.5505690e+01   7.3180000e-01   0.0000000e+00   2.8004000e+01   2.1152000e+01
   5.1200000e+02   5.0000000e-02  -3.5464320e+01   7.3172000e-01   0.0000000e+00   2.8004000e+01   2.1152000e+01
   5.1300000e+02   5.0000000e-02  -3.5429850e+01   7.3164000e-01   0.0000000e+00   2.8004000e+01   2.1152000e+01
   5.1400000e+02   5.0000000e-02  -3.5395380e+01   7.3178000e-01   0.0000000e+00   2.8003000e+01   2.1152000e+01
   5.1500000e+02   5.0000000e-02  -3.5374700e+01   7.3150000e-01   0.0000000e+00   2.8004000e+01   2.1152000e+01
   5.1600000e+02   5.0000000e-02  -3.5360910e+01   7.3208000e-01   0.0000000e+00   2.8001000e+01   2.1153000e+01
   5.1700000e+02   5.0000000e-02  -3.5319540e+01   7.3184000e-01   0.0000000e+00   2.8002000e+01   2.1153000e+01
   5.1800000e+02   5.0000000e-02  -3.5285070e+01   7.3202000e-01   0.0000000e+00   2.8001000e+01   2.1152000e+01
   5.1900000e+02   5.0000000e-02  -3.5271280e+01   7.3112000e-01   0.0000000e+00   2.8005000e+01   2.1152000e+01
   5.2000000e+02   5.0000000e-02  -3.5250600e+01   7.3146000e-01   0.0000000e+00   2.8003000e+01   2.1151000e+01
   5.2100000e+02   5.0000000e-02  -3.5229920e+01   7.3140000e-01   0.0000000e+00   2.8003000e+01   2.1150000e+01
   5.2200000e+02   5.0000000e-02  -3.5298860e+01   7.3134000e-01   0.0000000e+00   2.8003000e+01   2.1149000e+01
   5.2300000e+02   5.0000000e-02  -3.5416060e+01   7.3128000e-01   0.0000000e+00   2.8003000e+01   2.1148000e+01
   5.2400000e+02   5.0000000e-02  -3.5519480e+01   7.3100000e-01   0.0000000e+00   2.8004000e+01   2.1147000e+01
   5.2500000e+02   5.0000000e-02  -3.5547060e+01   7.3092000e-01   0.0000000e+00   2.8004000e+01   2.1146000e+01
   5.2600000e+02   5.0000000e-02  -3.5519480e+01   7.3150000e-01   0.0000000e+00   2.8001000e+01   2.1144000e+01
   5.2700000e+02   5.0000000e-02  -3.5464320e+01   7.3148000e-01   0.0000000e+00   2.8001000e+01   2.1143000e+01
   5.2800000e+02   5.0000000e-02  -3.5436750e+01   7.3124000e-01   0.0000000e+00   2.8002000e+01   2.1143000e+01
   5.2900000e+02   5.0000000e-02  -3.5381590e+01   7.3120000e-01   0.0000000e+00   2.8002000e+01   2.1141000e+01
   5.3000000e+02   5.0000000e-02  -3.5367800e+01   7.3182000e-01   0.0000000e+00   2.7999000e+01   2.1141000e+01
   5.3100000e+02   5.0000000e-02  -3.5333330e+01   7.3206000e-01   0.0000000e+00   2.7998000e+01   2.1140000e+01
   5.3200000e+02   5.0000000e-02  -3.5312650e+01   7.3210000e-01   0.0000000e+00   2.7998000e+01   2.1140000e+01
   5.3300000e+02   5.0000000e-02  -3.5305750e+01   7.3258000e-01   0.0000000e+00   2.7996000e+01   2.1139000e+01
   5.3400000e+02   5.0000000e-02  -3.5326440e+01   7.3222000e-01   0.0000000e+00   2.7998000e+01   2.1139000e+01
   5.3500000e+02   5.0000000e-02  -3.5319540e+01   7.3292000e-01   0.0000000e+00   2.7995000e+01   2.1139000e+01
   5.3600000e+02   5.0000000e-02  -3.5347120e+01   7.3192000e-01   0.0000000e+00   2.8000000e+01   2.1138000e+01
   5.3700000e+02   5.0000000e-02  -3.5340230e+01   7.3258000e-01   0.0000000e+00   2.7997000e+01   2.1138000e+01
   5.3800000e+02   5.0000000e-02  -3.5374700e+01   7.3264000e-01   0.0000000e+00   2.7997000e+01   2.1137000e+01
   5.3900000e+02   5.0000000e-02  -3.5374700e+01   7.3358000e-01   0.0000000e+00   2.7993000e+01   2.1137000e+01
   5.4000000e+02   5.0000000e-02  -3.5374700e+01   7.3328000e-01   0.0000000e+00   2.7995000e+01   2.1136000e+01
   5.4100000e+02   5.0000000e-02  -3.5374700e+01   7.3294000e-01   0.0000000e+00   2.7997000e+01   2.1136000e+01
   5.4200000e+02   5.0000000e-02  -3.5333330e+01   7.3344000e-01   0.0000000e+00   2.7995000e+01   2.1136000e+01
   5.4300000e+02   5.0000000e-02  -3.5298860e+01   7.3288000e-01   0.0000000e+00   2.7998000e+01   2.1135000e+01
   5.4400000e+02   5.0000000e-02  -3.5333330e+01   7.3358000e-01   0.0000000e+00   2.7995000e+01   2.1135000e+01
   5.4500000e+02   5.0000000e-02  -3.5347120e+01   7.3324000e-01   0.0000000e+00   2.7997000e+01   2.1135000e+01
   5.4600000e+02   5.0000000e-02  -3.5374700e+01   7.3286000e-01   0.0000000e+00   2.7999000e+01   2.1135000e+01
   5.4700000e+02   5.0000000e-02  -3.5381590e+01   7.3354000e-01   0.0000000e+00   2.7996000e+01   2.1135000e+01
   5.4800000e+02   5.0000000e-02  -3.5354010e+01   7.3318000e-01   0.0000000e+00   2.7998000e+01   2.1135000e+01
   5.4900000e+02   5.0000000e-02  -3.5367800e+01   7.3278000e-01   0.0000000e+00   2.8000000e+01   2.1135000e+01
   5.5000000e+02   5.0000000e-02  -3.5436750e+01   7.3278000e-01   0.0000000e+00   2.8000000e+01   2.1135000e+01
   5.5100000e+02   5.0000000e-02  -3.5491900e+01   7.3300000e-01   0.0000000e+00   2.7999000e+01   2.1134000e+01
   5.5200000e+02   5.0000000e-02  -3.5526370e+01   7.3280000e-01   0.0000000e+00   2.8000000e+01   2.1134000e+01
   5.5300000e+02   5.0000000e-02  -3.5560840e+01   7.3236000e-01   0.0000000e+00   2.8002000e+01   2.1134000e+01
   5.5400000e+02   5.0000000e-02  -3.5574630e+01   7.3232000e-01   0.0000000e+00   2.8002000e+01   2.1134000e+01
   5.5500000e+02   5.0000000e-02  -3.5540160e+01   7.3228000e-01   0.0000000e+00   2.8002000e+01   2.1134000e+01
   5.5600000e+02   5.0000000e-02  -3.5498800e+01   7.3268000e-01   0.0000000e+00   2.8000000e+01   2.1134000e+01
   5.5700000e+02   5.0000000e-02  -3.5450530e+01   7.3312000e-01   0.0000000e+00   2.7998000e+01   2.1134000e+01
   5.5800000e+02   5.0000000e-02  -3.5443640e+01   7.3206000e-01   0.0000000e+00   2.8003000e+01   2.1134000e+01
   5.5900000e+02   5.0000000e-02  -3.5498800e+01   7.3200000e-01   0.0000000e+00   2.8003000e+01   2.1134000e+01
   5.6000000e+02   5.0000000e-02  -3.5595320e+01   7.3282000e-01   0.0000000e+00   2.7999000e+01   2.1135000e+01
   5.6100000e+02   5.0000000e-02  -3.5574630e+01   7.3262000e-01   0.0000000e+00   2.8000000e+01   2.1135000e+01
   5.6200000e+02   5.0000000e-02  -3.5553950e+01   7.3152000e-01   0.0000000e+00   2.8005000e+01   2.1135000e+01
   5.6300000e+02   5.0000000e-02  -3.5547060e+01   7.3208000e-01   0.0000000e+00   2.8002000e+01   2.1135000e+01
   5.6400000e+02   5.0000000e-02  -3.5567740e+01   7.3182000e-01   0.0000000e+00   2.8003000e+01   2.1134000e+01
   5.6500000e+02   5.0000000e-02  -3.5588420e+01   7.3132000e-01   0.0000000e+00   2.8005000e+01   2.1135000e+01
   5.6600000e+02   5.0000000e-02  -3.5595320e+01   7.3078000e-01   0.0000000e+00   2.8007000e+01   2.1135000e+01
   5.6700000e+02   5.0000000e-02  -3.5567740e+01   7.3130000e-01   0.0000000e+00   2.8004000e+01   2.1135000e+01
   5.6800000e+02   5.0000000e-02  -3.5526370e+01   7.3166000e-01   0.0000000e+00   2.8002000e+01   2.1135000e+01
   5.6900000e+02   5.0000000e-02  -3.5485010e+01   7.3096000e-01   0.0000000e+00   2.8005000e+01   2.1135000e+01
   5.7000000e+02   5.0000000e-02  -3.5457430e+01   7.3174000e-01   0.0000000e+00   2.8001000e+01   2.1135000e+01
   5.7100000e+02   5.0000000e-02  -3.5429850e+01   7.3128000e-01   0.0000000e+00   2.8003000e+01   2.1135000e+01
   5.7200000e+02   5.0000000e-02  -3.5409170e+01   7.3100000e-01   0.0000000e+00   2.8004000e+01   2.1135000e+01
   5.7300000e+02   5.0000000e-02  -3.5367800e+01   7.3092000e-01   0.0000000e+00   2.8004000e+01   2.1135000e+01
   5.7400000e+02   5.0000000e-02  -3.5354010e+01   7.3150000e-01   0.0000000e+00   2.8001000e+01   2.1136000e+01
   5.7500000e+02   5.0000000e-02  -3.5319540e+01   7.3148000e-01   0.0000000e+00   2.8001000e+01   2.1136000e+01
   5.7600000e+02   5.0000000e-02  -3.5333330e+01   7.3146000e-01   0.0000000e+00   2.8001000e+01   2.1136000e+01
   5.7700000e+02   5.0000000e-02  -3.5409170e+01   7.3122000e-01   0.0000000e+00   2.8002000e+01   2.1137000e+01
   5.7800000e+02   5.0000000e-02  -3.5540160e+01   7.3140000e-01   0.0000000e+00   2.8001000e+01   2.1137000e+01
   5.7900000e+02   5.0000000e-02  -3.5664260e+01   7.3116000e-01   0.0000000e+00   2.8002000e+01   2.1138000e+01
   5.8000000e+02   5.0000000e-02  -3.5726310e+01   7.3134000e-01   0.0000000e+00   2.8001000e+01   2.1138000e+01
   5.8100000e+02   5.0000000e-02  -3.5809040e+01   7.3176000e-01   0.0000000e+00   2.7999000e+01   2.1138000e+01
   5.8200000e+02   5.0000000e-02  -3.5850400e+01   7.3112000e-01   0.0000000e+00   2.8002000e+01   2.1138000e+01
   5.8300000e+02   5.0000000e-02  -3.5898660e+01   7.3152000e-01   0.0000000e+00   2.8000000e+01   2.1138000e+01
   5.8400000e+02   5.0000000e-02  -3.5940030e+01   7.3240000e-01   0.0000000e+00   2.7996000e+01   2.1137000e+01
   5.8500000e+02   5.0000000e-02  -3.6015870e+01   7.3248000e-01   0.0000000e+00   2.7996000e+01   2.1137000e+01
   5.8600000e+02   5.0000000e-02  -3.6008970e+01   7.3322000e-01   0.0000000e+00   2.7993000e+01   2.1137000e+01
   5.8700000e+02   5.0000000e-02  -3.5946930e+01   7.3424000e-01   0.0000000e+00   2.7989000e+01   2.1137000e+01
   5.8800000e+02   5.0000000e-02  -3.5877980e+01   7.3468000e-01   0.0000000e+00   2.7988000e+01   2.1137000e+01
   5.8900000e+02   5.0000000e-02  -3.5871090e+01   7.3448000e-01   0.0000000e+00   2.7990000e+01   2.1137000e+01
   5.9000000e+02   5.0000000e-02  -3.5953820e+01   7.3512000e-01   0.0000000e+00   2.7988000e+01   2.1137000e+01
   5.9100000e+02   5.0000000e-02  -3.5988290e+01   7.3492000e-01   0.0000000e+00   2.7990000e+01   2.1136000e+01
   5.9200000e+02   5.0000000e-02  -3.6036550e+01   7.3556000e-01   0.0000000e+00   2.7988000e+01   2.1136000e+01
   5.9300000e+02   5.0000000e-02  -3.6022760e+01   7.3624000e-01   0.0000000e+00   2.7986000e+01   2.1136000e+01
   5.9400000e+02   5.0000000e-02  -3.6022760e+01   7.3630000e-01   0.0000000e+00   2.7987000e+01   2.1136000e+01
   5.9500000e+02   5.0000000e-02  -3.5995190e+01   7.3722000e-01   0.0000000e+00   2.7984000e+01   2.1136000e+01
   5.9600000e+02   5.0000000e-02  -3.5946930e+01   7.3622000e-01   0.0000000e+00   2.7990000e+01   2.1136000e+01
   5.9700000e+02   5.0000000e-02  -3.5864190e+01   7.3664000e-01   0.0000000e+00   2.7989000e+01   2.1136000e+01
   5.9800000e+02   5.0000000e-02  -3.5857300e+01   7.3664000e-01   0.0000000e+00   2.7990000e+01   2.1135000e+01
   5.9900000e+02   5.0000000e-02  -3.5905560e+01   7.3662000e-01   0.0000000e+00   2.7991000e+01   2.1135000e+01
   6.0000000e+02   5.0000000e-02  -3.5926240e+01   7.3680000e-01   0.0000000e+00   2.7991000e+01   2.1134000e+01
   6.0100000e+02   5.0000000e-02  -3.5871090e+01   7.3698000e-01   0.0000000e+00   2.7991000e+01   2.1134000e+01
   6.0200000e+02   5.0000000e-02  -3.5822830e+01   7.3672000e-01   0.0000000e+00   2.7993000e+01   2.1133000e+01
   6.0300000e+02   5.0000000e-02  -3.5781460e+01   7.3664000e-01   0.0000000e+00   2.7994000e+01   2.1132000e+01
   6.0400000e+02   5.0000000e-02  -3.5815930e+01   7.3632000e-01   0.0000000e+00   2.7996000e+01   2.1132000e+01
   6.0500000e+02   5.0000000e-02  -3.5877980e+01   7.3640000e-01   0.0000000e+00   2.7996000e+01   2.1131000e+01
   6.0600000e+02   5.0000000e-02  -3.6015870e+01   7.3604000e-01   0.0000000e+00   2.7998000e+01   2.1130000e+01
   6.0700000e+02   5.0000000e-02  -3.6112390e+01   7.3586000e-01   0.0000000e+00   2.7999000e+01   2.1130000e+01
   6.0800000e+02   5.0000000e-02  -3.6181330e+01   7.3588000e-01   0.0000000e+00   2.7999000e+01   2.1129000e+01
   6.0900000e+02   5.0000000e-02  -3.6229590e+01   7.3568000e-01   0.0000000e+00   2.8000000e+01   2.1129000e+01
   6.1000000e+02   5.0000000e-02  -3.6284750e+01   7.3590000e-01   0.0000000e+00   2.7999000e+01   2.1128000e+01
   6.1100000e+02   5.0000000e-02  -3.6250270e+01   7.3592000e-01   0.0000000e+00   2.7999000e+01   2.1127000e+01
   6.1200000e+02   5.0000000e-02  -3.6181330e+01   7.3572000e-01   0.0000000e+00   2.8000000e+01   2.1127000e+01
   6.1300000e+02   5.0000000e-02  -3.6133070e+01   7.3616000e-01   0.0000000e+00   2.7998000e+01   2.1127000e+01
   6.1400000e+02   5.0000000e-02  -3.6126180e+01   7.3620000e-01   0.0000000e+00   2.7998000e+01   2.1126000e+01
   6.1500000e+02   5.0000000e-02  -3.6167540e+01   7.3536000e-01   0.0000000e+00   2.8002000e+01   2.1126000e+01
   6.1600000e+02   5.0000000e-02  -3.6264060e+01   7.3598000e-01   0.0000000e+00   2.7999000e+01   2.1126000e+01
   6.1700000e+02   5.0000000e-02  -3.6346790e+01   7.3578000e-01   0.0000000e+00   2.8000000e+01   2.1126000e+01
   6.1800000e+02   5.0000000e-02  -3.6429530e+01   7.3600000e-01   0.0000000e+00   2.7999000e+01   2.1125000e+01
   6.1900000e+02   5.0000000e-02  -3.6484680e+01   7.3580000e-01   0.0000000e+00   2.8000000e+01   2.1125000e+01
   6.2000000e+02   5.0000000e-02  -3.6553620e+01   7.3624000e-01   0.0000000e+00   2.7998000e+01   2.1124000e+01
   6.2100000e+02   5.0000000e-02  -3.6588100e+01   7.3606000e-01   0.0000000e+00   2.7999000e+01   2.1124000e+01
   6.2200000e+02   5.0000000e-02  -3.6643250e+01   7.3542000e-01   0.0000000e+00   2.8002000e+01   2.1124000e+01
   6.2300000e+02   5.0000000e-02  -3.6650140e+01   7.3626000e-01   0.0000000e+00   2.7998000e+01   2.1124000e+01
   6.2400000e+02   5.0000000e-02  -3.6691510e+01   7.3674000e-01   0.0000000e+00   2.7996000e+01   2.1124000e+01
   6.2500000e+02   5.0000000e-02  -3.6732880e+01   7.3704000e-01   0.0000000e+00   2.7995000e+01   2.1124000e+01
   6.2600000e+02   5.0000000e-02  -3.6760450e+01   7.3670000e-01   0.0000000e+00   2.7997000e+01   2.1124000e+01
   6.2700000e+02   5.0000000e-02  -3.6794930e+01   7.3720000e-01   0.0000000e+00   2.7995000e+01   2.1124000e+01
   6.2800000e+02   5.0000000e-02  -3.6843190e+01   7.3840000e-01   0.0000000e+00   2.7990000e+01   2.1124000e+01
   6.2900000e+02   5.0000000e-02  -3.6877660e+01   7.3904000e-01   0.0000000e+00   2.7988000e+01   2.1124000e+01
   6.3000000e+02   5.0000000e-02  -3.6884550e+01   7.3950000e-01   0.0000000e+00   2.7987000e+01   2.1124000e+01
   6.3100000e+02   5.0000000e-02  -3.6829400e+01   7.3910000e-01   0.0000000e+00   2.7990000e+01   2.1124000e+01
   6.3200000e+02   5.0000000e-02  -3.6753560e+01   7.4018000e-01   0.0000000e+00   2.7986000e+01   2.1124000e+01
   6.3300000e+02   5.0000000e-02  -3.6670830e+01   7.3958000e-01   0.0000000e+00   2.7990000e+01   2.1124000e+01
   6.3400000e+02   5.0000000e-02  -3.6574310e+01   7.3956000e-01   0.0000000e+00   2.7991000e+01   2.1124000e+01
   6.3500000e+02   5.0000000e-02  -3.6498470e+01   7.4084000e-01   0.0000000e+00   2.7986000e+01   2.1124000e+01
   6.3600000e+02   5.0000000e-02  -3.6415740e+01   7.4046000e-01   0.0000000e+00   2.7989000e+01   2.1124000e+01
   6.3700000e+02   5.0000000e-02  -3.6360580e+01   7.4024000e-01   0.0000000e+00   2.7991000e+01   2.1124000e+01
   6.3800000e+02   5.0000000e-02  -3.6291640e+01   7.4064000e-01   0.0000000e+00   2.7990000e+01   2.1124000e+01
   6.3900000e+02   5.0000000e-02  -3.6215800e+01   7.4040000e-01   0.0000000e+00   2.7992000e+01   2.1125000e+01
   6.4000000e+02   5.0000000e-02  -3.6153750e+01   7.3946000e-01   0.0000000e+00   2.7997000e+01   2.1125000e+01
   6.4100000e+02   5.0000000e-02  -3.6146860e+01   7.3952000e-01   0.0000000e+00   2.7997000e+01   2.1125000e+01
   6.4200000e+02   5.0000000e-02  -3.6153750e+01   7.3980000e-01   0.0000000e+00   2.7996000e+01   2.1124000e+01
   6.4300000e+02   5.0000000e-02  -3.6160650e+01   7.3900000e-01   0.0000000e+00   2.8000000e+01   2.1125000e+01
   6.4400000e+02   5.0000000e-02  -3.6195120e+01   7.3900000e-01   0.0000000e+00   2.8000000e+01   2.1125000e+01
   6.4500000e+02   5.0000000e-02  -3.6215800e+01   7.3812000e-01   0.0000000e+00   2.8004000e+01   2.1125000e+01
   6.4600000e+02   5.0000000e-02  -3.6202010e+01   7.3870000e-01   0.0000000e+00   2.8001000e+01   2.1125000e+01
   6.4700000e+02   5.0000000e-02  -3.6202010e+01   7.3802000e-01   0.0000000e+00   2.8004000e+01   2.1125000e+01
   6.4800000e+02   5.0000000e-02  -3.6188230e+01   7.3772000e-01   0.0000000e+00   2.8005000e+01   2.1124000e+01
   6.4900000e+02   5.0000000e-02  -3.6160650e+01   7.3674000e-01   0.0000000e+00   2.8009000e+01   2.1124000e+01
   6.5000000e+02   5.0000000e-02  -3.6098600e+01   7.3744000e-01   0.0000000e+00   2.8005000e+01   2.1123000e+01
   6.5100000e+02   5.0000000e-02  -3.6077920e+01   7.3734000e-01   0.0000000e+00   2.8005000e+01   2.1123000e+01
   6.5200000e+02   5.0000000e-02  -3.6077920e+01   7.3658000e-01   0.0000000e+00   2.8008000e+01   2.1123000e+01
   6.5300000e+02   5.0000000e-02  -3.6105490e+01   7.3642000e-01   0.0000000e+00   2.8008000e+01   2.1123000e+01
   6.5400000e+02   5.0000000e-02  -3.6105490e+01   7.3692000e-01   0.0000000e+00   2.8005000e+01   2.1123000e+01
   6.5500000e+02   5.0000000e-02  -3.6002080e+01   7.3638000e-01   0.0000000e+00   2.8007000e+01   2.1123000e+01
   6.5600000e+02   5.0000000e-02  -3.5940030e+01   7.3602000e-01   0.0000000e+00   2.8008000e+01   2.1123000e+01
   6.5700000e+02   5.0000000e-02  -3.5905560e+01   7.3586000e-01   0.0000000e+00   2.8008000e+01   2.1123000e+01
   6.5800000e+02   5.0000000e-02  -3.5884880e+01   7.3548000e-01   0.0000000e+00   2.8009000e+01   2.1123000e+01
   6.5900000e+02   5.0000000e-02  -3.5843510e+01   7.3508000e-01   0.0000000e+00   2.8010000e+01   2.1123000e+01
   6.6000000e+02   5.0000000e-02  -3.5836620e+01   7.3510000e-01   0.0000000e+00   2.8009000e+01   2.1123000e+01
   6.6100000e+02   5.0000000e-02  -3.5809040e+01   7.3470000e-01   0.0000000e+00   2.8010000e+01   2.1122000e+01
   6.6200000e+02   5.0000000e-02  -3.5795250e+01   7.3406000e-01   0.0000000e+00   2.8012000e+01   2.1122000e+01
   6.6300000e+02   5.0000000e-02  -3.5760780e+01   7.3338000e-01   0.0000000e+00   2.8014000e+01   2.1122000e+01
   6.6400000e+02   5.0000000e-02  -3.5760780e+01   7.3398000e-01   0.0000000e+00   2.8010000e+01   2.1121000e+01
   6.6500000e+02   5.0000000e-02  -3.5740100e+01   7.3312000e-01   0.0000000e+00   2.8013000e+01   2.1121000e+01
   6.6600000e+02   5.0000000e-02  -3.5767670e+01   7.3286000e-01   0.0000000e+00   2.8013000e+01   2.1120000e+01
   6.6700000e+02   5.0000000e-02  -3.5795250e+01   7.3216000e-01   0.0000000e+00   2.8015000e+01   2.1120000e+01
   6.6800000e+02   5.0000000e-02  -3.5836620e+01   7.3274000e-01   0.0000000e+00   2.8011000e+01   2.1120000e+01
   6.6900000e+02   5.0000000e-02  -3.5891770e+01   7.3186000e-01   0.0000000e+00   2.8014000e+01   2.1119000e+01
   6.7000000e+02   5.0000000e-02  -3.5926240e+01   7.3180000e-01   0.0000000e+00   2.8013000e+01   2.1119000e+01
   6.7100000e+02   5.0000000e-02  -3.5919350e+01   7.3110000e-01   0.0000000e+00   2.8015000e+01   2.1119000e+01
   6.7200000e+02   5.0000000e-02  -3.5926240e+01   7.3168000e-01   0.0000000e+00   2.8011000e+01   2.1119000e+01
   6.7300000e+02   5.0000000e-02  -3.5912450e+01   7.3058000e-01   0.0000000e+00   2.8015000e+01   2.1119000e+01
   6.7400000e+02   5.0000000e-02  -3.5857300e+01   7.3072000e-01   0.0000000e+00   2.8013000e+01   2.1120000e+01
   6.7500000e+02   5.0000000e-02  -3.5822830e+01   7.3068000e-01   0.0000000e+00   2.8012000e+01   2.1120000e+01
   6.7600000e+02   5.0000000e-02  -3.5753880e+01   7.3022000e-01   0.0000000e+00   2.8013000e+01   2.1120000e+01
   6.7700000e+02   5.0000000e-02  -3.5698730e+01   7.3040000e-01   0.0000000e+00   2.8011000e+01   2.1120000e+01
   6.7800000e+02   5.0000000e-02  -3.5657360e+01   7.3040000e-01   0.0000000e+00   2.8010000e+01   2.1120000e+01
   6.7900000e+02   5.0000000e-02  -3.5671150e+01   7.2998000e-01   0.0000000e+00   2.8011000e+01   2.1120000e+01
   6.8000000e+02   5.0000000e-02  -3.5616000e+01   7.2954000e-01   0.0000000e+00   2.8012000e+01   2.1121000e+01
   6.8100000e+02   5.0000000e-02  -3.5526370e+01   7.2842000e-01   0.0000000e+00   2.8016000e+01   2.1122000e+01
   6.8200000e+02   5.0000000e-02  -3.5540160e+01   7.2876000e-01   0.0000000e+00   2.8013000e+01   2.1123000e+01
   6.8300000e+02   5.0000000e-02  -3.5505690e+01   7.2740000e-01   0.0000000e+00   2.8018000e+01   2.1124000e+01
   6.8400000e+02   5.0000000e-02  -3.5464320e+01   7.2770000e-01   0.0000000e+00   2.8015000e+01   2.1124000e+01
   6.8500000e+02   5.0000000e-02  -3.5429850e+01   7.2718000e-01   0.0000000e+00   2.8016000e+01   2.1125000e+01
   6.8600000e+02   5.0000000e-02  -3.5340230e+01   7.2730000e-01   0.0000000e+00   2.8014000e+01   2.1125000e+01
   6.8700000e+02   5.0000000e-02  -3.5257490e+01   7.2680000e-01   0.0000000e+00   2.8015000e+01   2.1125000e+01
   6.8800000e+02   5.0000000e-02  -3.5195450e+01   7.2650000e-01   0.0000000e+00   2.8015000e+01   2.1125000e+01
   6.8900000e+02   5.0000000e-02  -3.5140290e+01   7.2620000e-01   0.0000000e+00   2.8015000e+01   2.1125000e+01
   6.9000000e+02   5.0000000e-02  -3.5064450e+01   7.2568000e-01   0.0000000e+00   2.8016000e+01   2.1125000e+01
   6.9100000e+02   5.0000000e-02  -3.5043770e+01   7.2536000e-01   0.0000000e+00   2.8016000e+01   2.1125000e+01
   6.9200000e+02   5.0000000e-02  -3.5009300e+01   7.2482000e-01   0.0000000e+00   2.8017000e+01   2.1125000e+01
   6.9300000e+02   5.0000000e-02  -3.5043770e+01   7.2492000e-01   0.0000000e+00   2.8015000e+01   2.1125000e+01
   6.9400000e+02   5.0000000e-02  -3.5036880e+01   7.2528000e-01   0.0000000e+00   2.8012000e+01   2.1124000e+01
   6.9500000e+02   5.0000000e-02  -3.5029980e+01   7.2416000e-01   0.0000000e+00   2.8016000e+01   2.1124000e+01
   6.9600000e+02   5.0000000e-02  -3.5036880e+01   7.2362000e-01   0.0000000e+00   2.8017000e+01   2.1124000e+01
   6.9700000e+02   5.0000000e-02  -3.5016190e+01   7.2306000e-01   0.0000000e+00   2.8018000e+01   2.1123000e+01
   6.9800000e+02   5.0000000e-02  -3.4961040e+01   7.2314000e-01   0.0000000e+00   2.8016000e+01   2.1122000e+01
   6.9900000e+02   5.0000000e-02  -3.4926570e+01   7.2282000e-01   0.0000000e+00   2.8016000e+01   2.1122000e+01
   7.0000000e+02   5.0000000e-02  -3.4919670e+01   7.2272000e-01   0.0000000e+00   2.8015000e+01   2.1122000e+01
   7.0100000e+02   5.0000000e-02  -3.4933460e+01   7.2242000e-01   0.0000000e+00   2.8015000e+01   2.1122000e+01
   7.0200000e+02   5.0000000e-02  -3.4947250e+01   7.2212000e-01   0.0000000e+00   2.8015000e+01   2.1122000e+01
   7.0300000e+02   5.0000000e-02  -3.4898990e+01   7.2182000e-01   0.0000000e+00   2.8015000e+01   2.1122000e+01
   7.0400000e+02   5.0000000e-02  -3.4850730e+01   7.2196000e-01   0.0000000e+00   2.8013000e+01   2.1122000e+01
   7.0500000e+02   5.0000000e-02  -3.4816260e+01   7.2192000e-01   0.0000000e+00   2.8012000e+01   2.1123000e+01
   7.0600000e+02   5.0000000e-02  -3.4816260e+01   7.2102000e-01   0.0000000e+00   2.8015000e+01   2.1122000e+01
   7.0700000e+02   5.0000000e-02  -3.4795580e+01   7.2028000e-01   0.0000000e+00   2.8017000e+01   2.1122000e+01
   7.0800000e+02   5.0000000e-02  -3.4726630e+01   7.2148000e-01   0.0000000e+00   2.8010000e+01   2.1122000e+01
   7.0900000e+02   5.0000000e-02  -3.4664580e+01   7.2062000e-01   0.0000000e+00   2.8013000e+01   2.1122000e+01
   7.1000000e+02   5.0000000e-02  -3.4671480e+01   7.2036000e-01   0.0000000e+00   2.8013000e+01   2.1122000e+01
   7.1100000e+02   5.0000000e-02  -3.4671480e+01   7.2098000e-01   0.0000000e+00   2.8009000e+01   2.1122000e+01
   7.1200000e+02   5.0000000e-02  -3.4623220e+01   7.2102000e-01   0.0000000e+00   2.8008000e+01   2.1121000e+01
   7.1300000e+02   5.0000000e-02  -3.4568060e+01   7.2086000e-01   0.0000000e+00   2.8008000e+01   2.1121000e+01
   7.1400000e+02   5.0000000e-02  -3.4561170e+01   7.2158000e-01   0.0000000e+00   2.8004000e+01   2.1121000e+01
   7.1500000e+02   5.0000000e-02  -3.4554270e+01   7.2150000e-01   0.0000000e+00   2.8004000e+01   2.1120000e+01
   7.1600000e+02   5.0000000e-02  -3.4512910e+01   7.2142000e-01   0.0000000e+00   2.8004000e+01   2.1120000e+01
   7.1700000e+02   5.0000000e-02  -3.4512910e+01   7.2156000e-01   0.0000000e+00   2.8003000e+01   2.1120000e+01
   7.1800000e+02   5.0000000e-02  -3.4526700e+01   7.2150000e-01   0.0000000e+00   2.8003000e+01   2.1120000e+01
   7.1900000e+02   5.0000000e-02  -3.4554270e+01   7.2166000e-01   0.0000000e+00   2.8002000e+01   2.1120000e+01
   7.2000000e+02   5.0000000e-02  -3.4519800e+01   7.2140000e-01   0.0000000e+00   2.8003000e+01   2.1120000e+01
   7.2100000e+02   5.0000000e-02  -3.4485330e+01   7.2156000e-01   0.0000000e+00   2.8002000e+01   2.1119000e+01
   7.2200000e+02   5.0000000e-02  -3.4464650e+01   7.2240000e-01   0.0000000e+00   2.7998000e+01   2.1119000e+01
   7.2300000e+02   5.0000000e-02  -3.4471540e+01   7.2200000e-01   0.0000000e+00   2.8000000e+01   2.1119000e+01
   7.2400000e+02   5.0000000e-02  -3.4457750e+01   7.2156000e-01   0.0000000e+00   2.8002000e+01   2.1119000e+01
   7.2500000e+02   5.0000000e-02  -3.4464650e+01   7.2240000e-01   0.0000000e+00   2.7998000e+01   2.1118000e+01
   7.2600000e+02   5.0000000e-02  -3.4437070e+01   7.2200000e-01   0.0000000e+00   2.8000000e+01   2.1118000e+01
   7.2700000e+02   5.0000000e-02  -3.4430180e+01   7.2222000e-01   0.0000000e+00   2.7999000e+01   2.1118000e+01
   7.2800000e+02   5.0000000e-02  -3.4437070e+01   7.2224000e-01   0.0000000e+00   2.7999000e+01   2.1118000e+01
   7.2900000e+02   5.0000000e-02  -3.4423280e+01   7.2226000e-01   0.0000000e+00   2.7999000e+01   2.1119000e+01
   7.3000000e+02   5.0000000e-02  -3.4388810e+01   7.2272000e-01   0.0000000e+00   2.7997000e+01   2.1119000e+01
   7.3100000e+02   5.0000000e-02  -3.4326760e+01   7.2278000e-01   0.0000000e+00   2.7997000e+01   2.1119000e+01
   7.3200000e+02   5.0000000e-02  -3.4299190e+01   7.2306000e-01   0.0000000e+00   2.7996000e+01   2.1119000e+01
   7.3300000e+02   5.0000000e-02  -3.4333660e+01   7.2270000e-01   0.0000000e+00   2.7998000e+01   2.1119000e+01
   7.3400000e+02   5.0000000e-02  -3.4361230e+01   7.2296000e-01   0.0000000e+00   2.7997000e+01   2.1119000e+01
   7.3500000e+02   5.0000000e-02  -3.4395710e+01   7.2280000e-01   0.0000000e+00   2.7998000e+01   2.1119000e+01
   7.3600000e+02   5.0000000e-02  -3.4402600e+01   7.2284000e-01   0.0000000e+00   2.7998000e+01   2.1118000e+01
   7.3700000e+02   5.0000000e-02  -3.4402600e+01   7.2266000e-01   0.0000000e+00   2.7999000e+01   2.1118000e+01
   7.3800000e+02   5.0000000e-02  -3.4402600e+01   7.2312000e-01   0.0000000e+00   2.7997000e+01   2.1118000e+01
   7.3900000e+02   5.0000000e-02  -3.4388810e+01   7.2296000e-01   0.0000000e+00   2.7998000e+01   2.1118000e+01
   7.4000000e+02   5.0000000e-02  -3.4388810e+01   7.2300000e-01   0.0000000e+00   2.7998000e+01   2.1119000e+01
   7.4100000e+02   5.0000000e-02  -3.4368130e+01   7.2282000e-01   0.0000000e+00   2.7999000e+01   2.1119000e+01
   7.4200000e+02   5.0000000e-02  -3.4361230e+01   7.2306000e-01   0.0000000e+00   2.7998000e+01   2.1120000e+01
   7.4300000e+02   5.0000000e-02  -3.4354340e+01   7.2310000e-01   0.0000000e+00   2.7998000e+01   2.1120000e+01
   7.4400000e+02   5.0000000e-02  -3.4375020e+01   7.2314000e-01   0.0000000e+00   2.7998000e+01   2.1120000e+01
   7.4500000e+02   5.0000000e-02  -3.4354340e+01   7.2362000e-01   0.0000000e+00   2.7996000e+01   2.1120000e+01
   7.4600000e+02   5.0000000e-02  -3.4319870e+01   7.2304000e-01   0.0000000e+00   2.7999000e+01   2.1120000e+01
   7.4700000e+02   5.0000000e-02  -3.4319870e+01   7.2372000e-01   0.0000000e+00   2.7996000e+01   2.1120000e+01
   7.4800000e+02   5.0000000e-02  -3.4368130e+01   7.2314000e-01   0.0000000e+00   2.7999000e+01   2.1121000e+01
   7.4900000e+02   5.0000000e-02  -3.4457750e+01   7.2272000e-01   0.0000000e+00   2.8001000e+01   2.1121000e+01
   7.5000000e+02   5.0000000e-02  -3.4443970e+01   7.2292000e-01   0.0000000e+00   2.8000000e+01   2.1121000e+01
   7.5100000e+02   5.0000000e-02  -3.4430180e+01   7.2358000e-01   0.0000000e+00   2.7997000e+01   2.1122000e+01
   7.5200000e+02   5.0000000e-02  -3.4437070e+01   7.2298000e-01   0.0000000e+00   2.8000000e+01   2.1122000e+01
   7.5300000e+02   5.0000000e-02  -3.4526700e+01   7.2342000e-01   0.0000000e+00   2.7998000e+01   2.1122000e+01
   7.5400000e+02   5.0000000e-02  -3.4609430e+01   7.2302000e-01   0.0000000e+00   2.8000000e+01   2.1122000e+01
   7.5500000e+02   5.0000000e-02  -3.4733530e+01   7.2302000e-01   0.0000000e+00   2.8000000e+01   2.1123000e+01
   7.5600000e+02   5.0000000e-02  -3.4733530e+01   7.2214000e-01   0.0000000e+00   2.8004000e+01   2.1123000e+01
   7.5700000e+02   5.0000000e-02  -3.4712840e+01   7.2228000e-01   0.0000000e+00   2.8003000e+01   2.1123000e+01
   7.5800000e+02   5.0000000e-02  -3.4678370e+01   7.2178000e-01   0.0000000e+00   2.8005000e+01   2.1123000e+01
   7.5900000e+02   5.0000000e-02  -3.4650800e+01   7.2146000e-01   0.0000000e+00   2.8006000e+01   2.1123000e+01
   7.6000000e+02   5.0000000e-02  -3.4643900e+01   7.2222000e-01   0.0000000e+00   2.8002000e+01   2.1123000e+01
   7.6100000e+02   5.0000000e-02  -3.4678370e+01   7.2174000e-01   0.0000000e+00   2.8004000e+01   2.1123000e+01
   7.6200000e+02   5.0000000e-02  -3.4699060e+01   7.2166000e-01   0.0000000e+00   2.8004000e+01   2.1123000e+01
   7.6300000e+02   5.0000000e-02  -3.4726630e+01   7.2114000e-01   0.0000000e+00   2.8006000e+01   2.1123000e+01
   7.6400000e+02   5.0000000e-02  -3.4726630e+01   7.2168000e-01   0.0000000e+00   2.8003000e+01   2.1123000e+01
   7.6500000e+02   5.0000000e-02  -3.4705950e+01   7.2162000e-01   0.0000000e+00   2.8003000e+01   2.1124000e+01
   7.6600000e+02   5.0000000e-02  -3.4733530e+01   7.2200000e-01   0.0000000e+00   2.8001000e+01   2.1124000e+01
   7.6700000e+02   5.0000000e-02  -3.4823150e+01   7.2242000e-01   0.0000000e+00   2.7999000e+01   2.1125000e+01
   7.6800000e+02   5.0000000e-02  -3.4871410e+01   7.2266000e-01   0.0000000e+00   2.7998000e+01   2.1127000e+01
   7.6900000e+02   5.0000000e-02  -3.4857620e+01   7.2248000e-01   0.0000000e+00   2.7999000e+01   2.1130000e+01
   7.7000000e+02   5.0000000e-02  -3.4878310e+01   7.2206000e-01   0.0000000e+00   2.8001000e+01   2.1134000e+01
   7.7100000e+02   5.0000000e-02  -3.4933460e+01   7.2270000e-01   0.0000000e+00   2.7998000e+01   2.1137000e+01
   7.7200000e+02   5.0000000e-02  -3.4912780e+01   7.2252000e-01   0.0000000e+00   2.7999000e+01   2.1139000e+01
   7.7300000e+02   5.0000000e-02  -3.4905880e+01   7.2276000e-01   0.0000000e+00   2.7998000e+01   2.1140000e+01
   7.7400000e+02   5.0000000e-02  -3.4954140e+01   7.2302000e-01   0.0000000e+00   2.7997000e+01   2.1141000e+01
   7.7500000e+02   5.0000000e-02  -3.5009300e+01   7.2330000e-01   0.0000000e+00   2.7996000e+01   2.1141000e+01
   7.7600000e+02   5.0000000e-02  -3.5023090e+01   7.2360000e-01   0.0000000e+00   2.7995000e+01   2.1141000e+01
   7.7700000e+02   5.0000000e-02  -3.5064450e+01   7.2348000e-01   0.0000000e+00   2.7996000e+01   2.1141000e+01
   7.7800000e+02   5.0000000e-02  -3.5078240e+01   7.2356000e-01   0.0000000e+00   2.7996000e+01   2.1140000e+01
   7.7900000e+02   5.0000000e-02  -3.5085140e+01   7.2298000e-01   0.0000000e+00   2.7999000e+01   2.1140000e+01
   7.8000000e+02   5.0000000e-02  -3.5098930e+01   7.2366000e-01   0.0000000e+00   2.7996000e+01   2.1139000e+01
   7.8100000e+02   5.0000000e-02  -3.5098930e+01   7.2330000e-01   0.0000000e+00   2.7998000e+01   2.1139000e+01
   7.8200000e+02   5.0000000e-02  -3.5085140e+01   7.2400000e-01   0.0000000e+00   2.7995000e+01   2.1138000e+01
   7.8300000e+02   5.0000000e-02  -3.5036880e+01   7.2388000e-01   0.0000000e+00   2.7996000e+01   2.1137000e+01
   7.8400000e+02   5.0000000e-02  -3.4995510e+01   7.2396000e-01   0.0000000e+00   2.7996000e+01   2.1137000e+01
   7.8500000e+02   5.0000000e-02  -3.4912780e+01   7.2448000e-01   0.0000000e+00   2.7994000e+01   2.1136000e+01
   7.8600000e+02   5.0000000e-02  -3.4823150e+01   7.2482000e-01   0.0000000e+00   2.7993000e+01   2.1136000e+01
   7.8700000e+02   5.0000000e-02  -3.4809360e+01   7.2452000e-01   0.0000000e+00   2.7995000e+01   2.1136000e+01
   7.8800000e+02   5.0000000e-02  -3.4836940e+01   7.2440000e-01   0.0000000e+00   2.7996000e+01   2.1136000e+01
   7.8900000e+02   5.0000000e-02  -3.4850730e+01   7.2470000e-01   0.0000000e+00   2.7995000e+01   2.1136000e+01
   7.9000000e+02   5.0000000e-02  -3.4816260e+01   7.2458000e-01   0.0000000e+00   2.7996000e+01   2.1136000e+01
   7.9100000e+02   5.0000000e-02  -3.4774890e+01   7.2488000e-01   0.0000000e+00   2.7995000e+01   2.1136000e+01
   7.9200000e+02   5.0000000e-02  -3.4733530e+01   7.2432000e-01   0.0000000e+00   2.7998000e+01   2.1136000e+01
   7.9300000e+02   5.0000000e-02  -3.4733530e+01   7.2392000e-01   0.0000000e+00   2.8000000e+01   2.1136000e+01
   7.9400000e+02   5.0000000e-02  -3.4761100e+01   7.2392000e-01   0.0000000e+00   2.8000000e+01   2.1136000e+01
   7.9500000e+02   5.0000000e-02  -3.4733530e+01   7.2502000e-01   0.0000000e+00   2.7995000e+01   2.1136000e+01
   7.9600000e+02   5.0000000e-02  -3.4726630e+01   7.2402000e-01   0.0000000e+00   2.8000000e+01   2.1136000e+01
   7.9700000e+02   5.0000000e-02  -3.4740420e+01   7.2380000e-01   0.0000000e+00   2.8001000e+01   2.1135000e+01
   7.9800000e+02   5.0000000e-02  -3.4802470e+01   7.2356000e-01   0.0000000e+00   2.8002000e+01   2.1135000e+01
   7.9900000e+02   5.0000000e-02  -3.4892100e+01   7.2418000e-01   0.0000000e+00   2.7999000e+01   2.1135000e+01
   8.0000000e+02   5.0000000e-02  -3.4933460e+01   7.2398000e-01   0.0000000e+00   2.8000000e+01   2.1135000e+01
   8.0100000e+02   5.0000000e-02  -3.4933460e+01   7.2398000e-01   0.0000000e+00   2.8000000e+01   2.1136000e+01
   8.0200000e+02   5.0000000e-02  -3.4905880e+01   7.2442000e-01   0.0000000e+00   2.7998000e+01   2.1137000e+01
   8.0300000e+02   5.0000000e-02  -3.4885200e+01   7.2512000e-01   0.0000000e+00   2.7995000e+01   2.1137000e+01
   8.0400000e+02   5.0000000e-02  -3.4850730e+01   7.2500000e-01   0.0000000e+00   2.7996000e+01   2.1138000e+01
   8.0500000e+02   5.0000000e-02  -3.4843840e+01   7.2486000e-01   0.0000000e+00   2.7997000e+01   2.1139000e+01
   8.0600000e+02   5.0000000e-02  -3.4857620e+01   7.2514000e-01   0.0000000e+00   2.7996000e+01   2.1140000e+01
   8.0700000e+02   5.0000000e-02  -3.4850730e+01   7.2544000e-01   0.0000000e+00   2.7995000e+01   2.1142000e+01
   8.0800000e+02   5.0000000e-02  -3.4850730e+01   7.2554000e-01   0.0000000e+00   2.7995000e+01   2.1143000e+01
   8.0900000e+02   5.0000000e-02  -3.4802470e+01   7.2542000e-01   0.0000000e+00   2.7996000e+01   2.1144000e+01
   8.1000000e+02   5.0000000e-02  -3.4795580e+01   7.2660000e-01   0.0000000e+00   2.7991000e+01   2.1145000e+01
   8.1100000e+02   5.0000000e-02  -3.4843840e+01   7.2612000e-01   0.0000000e+00   2.7994000e+01   2.1145000e+01
   8.1200000e+02   5.0000000e-02  -3.4885200e+01   7.2624000e-01   0.0000000e+00   2.7994000e+01   2.1145000e+01
   8.1300000e+02   5.0000000e-02  -3.4919670e+01   7.2746000e-01   0.0000000e+00   2.7989000e+01   2.1146000e+01
   8.1400000e+02   5.0000000e-02  -3.4947250e+01   7.2702000e-01   0.0000000e+00   2.7992000e+01   2.1145000e+01
   8.1500000e+02   5.0000000e-02  -3.4940360e+01   7.2740000e-01   0.0000000e+00   2.7991000e+01   2.1146000e+01
   8.1600000e+02   5.0000000e-02  -3.4961040e+01   7.2736000e-01   0.0000000e+00   2.7992000e+01   2.1146000e+01
   8.1700000e+02   5.0000000e-02  -3.4995510e+01   7.2818000e-01   0.0000000e+00   2.7989000e+01   2.1145000e+01
   8.1800000e+02   5.0000000e-02  -3.5002400e+01   7.2818000e-01   0.0000000e+00   2.7990000e+01   2.1145000e+01
   8.1900000e+02   5.0000000e-02  -3.4967930e+01   7.2772000e-01   0.0000000e+00   2.7993000e+01   2.1145000e+01
   8.2000000e+02   5.0000000e-02  -3.4967930e+01   7.2764000e-01   0.0000000e+00   2.7994000e+01   2.1145000e+01
   8.2100000e+02   5.0000000e-02  -3.5009300e+01   7.2732000e-01   0.0000000e+00   2.7996000e+01   2.1146000e+01
   8.2200000e+02   5.0000000e-02  -3.5057560e+01   7.2696000e-01   0.0000000e+00   2.7998000e+01   2.1146000e+01
   8.2300000e+02   5.0000000e-02  -3.5036880e+01   7.2722000e-01   0.0000000e+00   2.7997000e+01   2.1146000e+01
   8.2400000e+02   5.0000000e-02  -3.5036880e+01   7.2706000e-01   0.0000000e+00   2.7998000e+01   2.1146000e+01
   8.2500000e+02   5.0000000e-02  -3.5009300e+01   7.2622000e-01   0.0000000e+00   2.8002000e+01   2.1146000e+01
   8.2600000e+02   5.0000000e-02  -3.4940360e+01   7.2684000e-01   0.0000000e+00   2.7999000e+01   2.1146000e+01
   8.2700000e+02   5.0000000e-02  -3.4912780e+01   7.2620000e-01   0.0000000e+00   2.8002000e+01   2.1145000e+01
   8.2800000e+02   5.0000000e-02  -3.4878310e+01   7.2572000e-01   0.0000000e+00   2.8004000e+01   2.1145000e+01
   8.2900000e+02   5.0000000e-02  -3.4864520e+01   7.2586000e-01   0.0000000e+00   2.8003000e+01   2.1144000e+01
   8.3000000e+02   5.0000000e-02  -3.4912780e+01   7.2536000e-01   0.0000000e+00   2.8005000e+01   2.1144000e+01
   8.3100000e+02   5.0000000e-02  -3.4954140e+01   7.2460000e-01   0.0000000e+00   2.8008000e+01   2.1144000e+01
   8.3200000e+02   5.0000000e-02  -3.4926570e+01   7.2444000e-01   0.0000000e+00   2.8008000e+01   2.1143000e+01
   8.3300000e+02   5.0000000e-02  -3.4885200e+01   7.2428000e-01   0.0000000e+00   2.8008000e+01   2.1143000e+01
   8.3400000e+02   5.0000000e-02  -3.4885200e+01   7.2346000e-01   0.0000000e+00   2.8011000e+01   2.1143000e+01
   8.3500000e+02   5.0000000e-02  -3.4836940e+01   7.2324000e-01   0.0000000e+00   2.8011000e+01   2.1143000e+01
   8.3600000e+02   5.0000000e-02  -3.4843840e+01   7.2280000e-01   0.0000000e+00   2.8012000e+01   2.1143000e+01
   8.3700000e+02   5.0000000e-02  -3.4857620e+01   7.2344000e-01   0.0000000e+00   2.8008000e+01   2.1143000e+01
   8.3800000e+02   5.0000000e-02  -3.4864520e+01   7.2218000e-01   0.0000000e+00   2.8013000e+01   2.1143000e+01
   8.3900000e+02   5.0000000e-02  -3.4850730e+01   7.2258000e-01   0.0000000e+00   2.8010000e+01   2.1143000e+01
   8.4000000e+02   5.0000000e-02  -3.4836940e+01   7.2172000e-01   0.0000000e+00   2.8013000e+01   2.1144000e+01
   8.4100000e+02   5.0000000e-02  -3.4802470e+01   7.2124000e-01   0.0000000e+00   2.8014000e+01   2.1144000e+01
   8.4200000e+02   5.0000000e-02  -3.4761100e+01   7.2030000e-01   0.0000000e+00   2.8017000e+01   2.1144000e+01
   8.4300000e+02   5.0000000e-02  -3.4719740e+01   7.2018000e-01   0.0000000e+00   2.8016000e+01   2.1144000e+01
   8.4400000e+02   5.0000000e-02  -3.4705950e+01   7.2052000e-01   0.0000000e+00   2.8013000e+01   2.1143000e+01
   8.4500000e+02   5.0000000e-02  -3.4705950e+01   7.2026000e-01   0.0000000e+00   2.8013000e+01   2.1143000e+01
   8.4600000e+02   5.0000000e-02  -3.4719740e+01   7.2000000e-01   0.0000000e+00   2.8013000e+01   2.1143000e+01
   8.4700000e+02   5.0000000e-02  -3.4685270e+01   7.1952000e-01   0.0000000e+00   2.8014000e+01   2.1143000e+01
   8.4800000e+02   5.0000000e-02  -3.4650800e+01   7.2012000e-01   0.0000000e+00   2.8010000e+01   2.1142000e+01
   8.4900000e+02   5.0000000e-02  -3.4637010e+01   7.1904000e-01   0.0000000e+00   2.8014000e+01   2.1142000e+01
   8.5000000e+02   5.0000000e-02  -3.4650800e+01   7.1964000e-01   0.0000000e+00   2.8010000e+01   2.1142000e+01
   8.5100000e+02   5.0000000e-02  -3.4595640e+01   7.2032000e-01   0.0000000e+00   2.8006000e+01   2.1142000e+01
   8.5200000e+02   5.0000000e-02  -3.4519800e+01   7.1976000e-01   0.0000000e+00   2.8008000e+01   2.1143000e+01
   8.5300000e+02   5.0000000e-02  -3.4457750e+01   7.2004000e-01   0.0000000e+00   2.8006000e+01   2.1143000e+01
   8.5400000e+02   5.0000000e-02  -3.4430180e+01   7.2102000e-01   0.0000000e+00   2.8001000e+01   2.1143000e+01
   8.5500000e+02   5.0000000e-02  -3.4409490e+01   7.2100000e-01   0.0000000e+00   2.8001000e+01   2.1143000e+01
   8.5600000e+02   5.0000000e-02  -3.4368130e+01   7.2142000e-01   0.0000000e+00   2.7999000e+01   2.1143000e+01
   8.5700000e+02   5.0000000e-02  -3.4368130e+01   7.2122000e-01   0.0000000e+00   2.8000000e+01   2.1143000e+01
   8.5800000e+02   5.0000000e-02  -3.4368130e+01   7.2144000e-01   0.0000000e+00   2.7999000e+01   2.1143000e+01
   8.5900000e+02   5.0000000e-02  -3.4333660e+01   7.2124000e-01   0.0000000e+00   2.8000000e+01   2.1143000e+01
   8.6000000e+02   5.0000000e-02  -3.4278500e+01   7.2146000e-01   0.0000000e+00   2.7999000e+01   2.1143000e+01
   8.6100000e+02   5.0000000e-02  -3.4244030e+01   7.2192000e-01   0.0000000e+00   2.7997000e+01   2.1142000e+01
   8.6200000e+02   5.0000000e-02  -3.4209560e+01   7.2220000e-01   0.0000000e+00   2.7996000e+01   2.1142000e+01
   8.6300000e+02   5.0000000e-02  -3.4216450e+01   7.2206000e-01   0.0000000e+00   2.7997000e+01   2.1141000e+01
   8.6400000e+02   5.0000000e-02  -3.4216450e+01   7.2190000e-01   0.0000000e+00   2.7998000e+01   2.1141000e+01
   8.6500000e+02   5.0000000e-02  -3.4209560e+01   7.2238000e-01   0.0000000e+00   2.7996000e+01   2.1141000e+01
   8.6600000e+02   5.0000000e-02  -3.4202670e+01   7.2246000e-01   0.0000000e+00   2.7996000e+01   2.1140000e+01
   8.6700000e+02   5.0000000e-02  -3.4175090e+01   7.2210000e-01   0.0000000e+00   2.7998000e+01   2.1140000e+01
   8.6800000e+02   5.0000000e-02  -3.4168190e+01   7.2192000e-01   0.0000000e+00   2.7999000e+01   2.1140000e+01
   8.6900000e+02   5.0000000e-02  -3.4147510e+01   7.2194000e-01   0.0000000e+00   2.7999000e+01   2.1139000e+01
   8.7000000e+02   5.0000000e-02  -3.4140620e+01   7.2240000e-01   0.0000000e+00   2.7997000e+01   2.1139000e+01
   8.7100000e+02   5.0000000e-02  -3.4188880e+01   7.2246000e-01   0.0000000e+00   2.7997000e+01   2.1139000e+01
   8.7200000e+02   5.0000000e-02  -3.4161300e+01   7.2208000e-01   0.0000000e+00   2.7999000e+01   2.1139000e+01
   8.7300000e+02   5.0000000e-02  -3.4154400e+01   7.2188000e-01   0.0000000e+00   2.8000000e+01   2.1139000e+01
   8.7400000e+02   5.0000000e-02  -3.4113040e+01   7.2210000e-01   0.0000000e+00   2.7999000e+01   2.1139000e+01
   8.7500000e+02   5.0000000e-02  -3.4099250e+01   7.2256000e-01   0.0000000e+00   2.7997000e+01   2.1139000e+01
   8.7600000e+02   5.0000000e-02  -3.4071670e+01   7.2174000e-01   0.0000000e+00   2.8001000e+01   2.1140000e+01
   8.7700000e+02   5.0000000e-02  -3.4092360e+01   7.2150000e-01   0.0000000e+00   2.8002000e+01   2.1141000e+01
   8.7800000e+02   5.0000000e-02  -3.4126830e+01   7.2234000e-01   0.0000000e+00   2.7998000e+01   2.1141000e+01
   8.7900000e+02   5.0000000e-02  -3.4195770e+01   7.2194000e-01   0.0000000e+00   2.8000000e+01   2.1142000e+01
   8.8000000e+02   5.0000000e-02  -3.4250930e+01   7.2194000e-01   0.0000000e+00   2.8000000e+01   2.1142000e+01
   8.8100000e+02   5.0000000e-02  -3.4340550e+01   7.2216000e-01   0.0000000e+00   2.7999000e+01   2.1143000e+01
   8.8200000e+02   5.0000000e-02  -3.4368130e+01   7.2262000e-01   0.0000000e+00   2.7997000e+01   2.1143000e+01
   8.8300000e+02   5.0000000e-02  -3.4416390e+01   7.2246000e-01   0.0000000e+00   2.7998000e+01   2.1143000e+01
   8.8400000e+02   5.0000000e-02  -3.4409490e+01   7.2206000e-01   0.0000000e+00   2.8000000e+01   2.1144000e+01
   8.8500000e+02   5.0000000e-02  -3.4416390e+01   7.2228000e-01   0.0000000e+00   2.7999000e+01   2.1144000e+01
   8.8600000e+02   5.0000000e-02  -3.4395710e+01   7.2186000e-01   0.0000000e+00   2.8001000e+01   2.1145000e+01
   8.8700000e+02   5.0000000e-02  -3.4340550e+01   7.2184000e-01   0.0000000e+00   2.8001000e+01   2.1146000e+01
   8.8800000e+02   5.0000000e-02  -3.4319870e+01   7.2182000e-01   0.0000000e+00   2.8001000e+01   2.1146000e+01
   8.8900000e+02   5.0000000e-02  -3.4306080e+01   7.2224000e-01   0.0000000e+00   2.7999000e+01   2.1146000e+01
   8.9000000e+02   5.0000000e-02  -3.4285400e+01   7.2226000e-01   0.0000000e+00   2.7999000e+01   2.1147000e+01
   8.9100000e+02   5.0000000e-02  -3.4264710e+01   7.2184000e-01   0.0000000e+00   2.8001000e+01   2.1147000e+01
   8.9200000e+02   5.0000000e-02  -3.4271610e+01   7.2160000e-01   0.0000000e+00   2.8002000e+01   2.1147000e+01
   8.9300000e+02   5.0000000e-02  -3.4250930e+01   7.2156000e-01   0.0000000e+00   2.8002000e+01   2.1148000e+01
   8.9400000e+02   5.0000000e-02  -3.4230240e+01   7.2152000e-01   0.0000000e+00   2.8002000e+01   2.1149000e+01
   8.9500000e+02   5.0000000e-02  -3.4209560e+01   7.2170000e-01   0.0000000e+00   2.8001000e+01   2.1149000e+01
   8.9600000e+02   5.0000000e-02  -3.4168190e+01   7.2234000e-01   0.0000000e+00   2.7998000e+01   2.1149000e+01
   8.9700000e+02   5.0000000e-02  -3.4161300e+01   7.2128000e-01   0.0000000e+00   2.8003000e+01   2.1149000e+01
   8.9800000e+02   5.0000000e-02  -3.4257820e+01   7.2122000e-01   0.0000000e+00   2.8003000e+01   2.1149000e+01
   8.9900000e+02   5.0000000e-02  -3.4223350e+01   7.2138000e-01   0.0000000e+00   2.8002000e+01   2.1149000e+01
   9.0000000e+02   5.0000000e-02  -3.4244030e+01   7.2134000e-01   0.0000000e+00   2.8002000e+01   2.1148000e+01
   9.0100000e+02   5.0000000e-02  -3.4381920e+01   7.2130000e-01   0.0000000e+00   2.8002000e+01   2.1148000e+01
   9.0200000e+02   5.0000000e-02  -3.4450860e+01   7.2104000e-01   0.0000000e+00   2.8003000e+01   2.1148000e+01
   9.0300000e+02   5.0000000e-02  -3.4464650e+01   7.2076000e-01   0.0000000e+00   2.8004000e+01   2.1148000e+01
   9.0400000e+02   5.0000000e-02  -3.4464650e+01   7.2068000e-01   0.0000000e+00   2.8004000e+01   2.1148000e+01
   9.0500000e+02   5.0000000e-02  -3.4499120e+01   7.2060000e-01   0.0000000e+00   2.8004000e+01   2.1149000e+01
   9.0600000e+02   5.0000000e-02  -3.4547380e+01   7.1942000e-01   0.0000000e+00   2.8009000e+01   2.1149000e+01
   9.0700000e+02   5.0000000e-02  -3.4630110e+01   7.1924000e-01   0.0000000e+00   2.8009000e+01   2.1149000e+01
   9.0800000e+02   5.0000000e-02  -3.4692160e+01   7.1884000e-01   0.0000000e+00   2.8010000e+01   2.1149000e+01
   9.0900000e+02   5.0000000e-02  -3.4726630e+01   7.1798000e-01   0.0000000e+00   2.8013000e+01   2.1148000e+01
   9.1000000e+02   5.0000000e-02  -3.4726630e+01   7.1860000e-01   0.0000000e+00   2.8009000e+01   2.1148000e+01
   9.1100000e+02   5.0000000e-02  -3.4685270e+01   7.1798000e-01   0.0000000e+00   2.8011000e+01   2.1148000e+01
   9.1200000e+02   5.0000000e-02  -3.4699060e+01   7.1732000e-01   0.0000000e+00   2.8013000e+01   2.1148000e+01
   9.1300000e+02   5.0000000e-02  -3.4685270e+01   7.1662000e-01   0.0000000e+00   2.8015000e+01   2.1148000e+01
   9.1400000e+02   5.0000000e-02  -3.4643900e+01   7.1610000e-01   0.0000000e+00   2.8016000e+01   2.1148000e+01
   9.1500000e+02   5.0000000e-02  -3.4568060e+01   7.1534000e-01   0.0000000e+00   2.8018000e+01   2.1150000e+01
   9.1600000e+02   5.0000000e-02  -3.4540490e+01   7.1542000e-01   0.0000000e+00   2.8016000e+01   2.1151000e+01
   9.1700000e+02   5.0000000e-02  -3.4457750e+01   7.1488000e-01   0.0000000e+00   2.8017000e+01   2.1153000e+01
   9.1800000e+02   5.0000000e-02  -3.4402600e+01   7.1476000e-01   0.0000000e+00   2.8016000e+01   2.1154000e+01
   9.1900000e+02   5.0000000e-02  -3.4333660e+01   7.1466000e-01   0.0000000e+00   2.8015000e+01   2.1156000e+01
   9.2000000e+02   5.0000000e-02  -3.4271610e+01   7.1436000e-01   0.0000000e+00   2.8015000e+01   2.1158000e+01
   9.2100000e+02   5.0000000e-02  -3.4244030e+01   7.1362000e-01   0.0000000e+00   2.8017000e+01   2.1160000e+01
   9.2200000e+02   5.0000000e-02  -3.4216450e+01   7.1372000e-01   0.0000000e+00   2.8015000e+01   2.1163000e+01
   9.2300000e+02   5.0000000e-02  -3.4209560e+01   7.1364000e-01   0.0000000e+00   2.8014000e+01   2.1165000e+01
   9.2400000e+02   5.0000000e-02  -3.4195770e+01   7.1336000e-01   0.0000000e+00   2.8014000e+01   2.1166000e+01
   9.2500000e+02   5.0000000e-02  -3.4154400e+01   7.1374000e-01   0.0000000e+00   2.8011000e+01   2.1168000e+01
   9.2600000e+02   5.0000000e-02  -3.4078570e+01   7.1352000e-01   0.0000000e+00   2.8011000e+01   2.1168000e+01
   9.2700000e+02   5.0000000e-02  -3.4023410e+01   7.1330000e-01   0.0000000e+00   2.8011000e+01   2.1169000e+01
   9.2800000e+02   5.0000000e-02  -3.3968260e+01   7.1330000e-01   0.0000000e+00   2.8010000e+01   2.1169000e+01
   9.2900000e+02   5.0000000e-02  -3.3940680e+01   7.1332000e-01   0.0000000e+00   2.8009000e+01   2.1169000e+01
   9.3000000e+02   5.0000000e-02  -3.3920000e+01   7.1402000e-01   0.0000000e+00   2.8005000e+01   2.1170000e+01
   9.3100000e+02   5.0000000e-02  -3.3892420e+01   7.1392000e-01   0.0000000e+00   2.8005000e+01   2.1170000e+01
   9.3200000e+02   5.0000000e-02  -3.3844160e+01   7.1382000e-01   0.0000000e+00   2.8005000e+01   2.1170000e+01
   9.3300000e+02   5.0000000e-02  -3.3878630e+01   7.1372000e-01   0.0000000e+00   2.8005000e+01   2.1170000e+01
   9.3400000e+02   5.0000000e-02  -3.3920000e+01   7.1274000e-01   0.0000000e+00   2.8009000e+01   2.1170000e+01
   9.3500000e+02   5.0000000e-02  -3.3885530e+01   7.1344000e-01   0.0000000e+00   2.8005000e+01   2.1170000e+01
   9.3600000e+02   5.0000000e-02  -3.3816580e+01   7.1334000e-01   0.0000000e+00   2.8005000e+01   2.1169000e+01
   9.3700000e+02   5.0000000e-02  -3.3789010e+01   7.1302000e-01   0.0000000e+00   2.8006000e+01   2.1169000e+01
   9.3800000e+02   5.0000000e-02  -3.3789010e+01   7.1312000e-01   0.0000000e+00   2.8005000e+01   2.1168000e+01
   9.3900000e+02   5.0000000e-02  -3.3802800e+01   7.1280000e-01   0.0000000e+00   2.8006000e+01   2.1168000e+01
   9.4000000e+02   5.0000000e-02  -3.3809690e+01   7.1246000e-01   0.0000000e+00   2.8007000e+01   2.1168000e+01
   9.4100000e+02   5.0000000e-02  -3.3809690e+01   7.1298000e-01   0.0000000e+00   2.8004000e+01   2.1168000e+01
   9.4200000e+02   5.0000000e-02  -3.3795900e+01   7.1224000e-01   0.0000000e+00   2.8007000e+01   2.1167000e+01
   9.4300000e+02   5.0000000e-02  -3.3768320e+01   7.1144000e-01   0.0000000e+00   2.8010000e+01   2.1167000e+01
   9.4400000e+02   5.0000000e-02  -3.3726960e+01   7.1168000e-01   0.0000000e+00   2.8008000e+01   2.1166000e+01
   9.4500000e+02   5.0000000e-02  -3.3699380e+01   7.1086000e-01   0.0000000e+00   2.8011000e+01   2.1166000e+01
   9.4600000e+02   5.0000000e-02  -3.3678700e+01   7.1108000e-01   0.0000000e+00   2.8009000e+01   2.1166000e+01
   9.4700000e+02   5.0000000e-02  -3.3713170e+01   7.1156000e-01   0.0000000e+00   2.8006000e+01   2.1165000e+01
   9.4800000e+02   5.0000000e-02  -3.3726960e+01   7.1100000e-01   0.0000000e+00   2.8008000e+01   2.1165000e+01
   9.4900000e+02   5.0000000e-02  -3.3782110e+01   7.1106000e-01   0.0000000e+00   2.8007000e+01   2.1165000e+01
   9.5000000e+02   5.0000000e-02  -3.3864840e+01   7.1114000e-01   0.0000000e+00   2.8006000e+01   2.1166000e+01
   9.5100000e+02   5.0000000e-02  -3.4009620e+01   7.1146000e-01   0.0000000e+00   2.8004000e+01   2.1165000e+01
   9.5200000e+02   5.0000000e-02  -3.4119930e+01   7.1116000e-01   0.0000000e+00   2.8005000e+01   2.1165000e+01
   9.5300000e+02   5.0000000e-02  -3.4237140e+01   7.1150000e-01   0.0000000e+00   2.8003000e+01   2.1165000e+01
   9.5400000e+02   5.0000000e-02  -3.4333660e+01   7.1188000e-01   0.0000000e+00   2.8001000e+01   2.1165000e+01
   9.5500000e+02   5.0000000e-02  -3.4443970e+01   7.1230000e-01   0.0000000e+00   2.7999000e+01   2.1165000e+01
   9.5600000e+02   5.0000000e-02  -3.4547380e+01   7.1232000e-01   0.0000000e+00   2.7999000e+01   2.1165000e+01
   9.5700000e+02   5.0000000e-02  -3.4526700e+01   7.1322000e-01   0.0000000e+00   2.7995000e+01   2.1166000e+01
   9.5800000e+02   5.0000000e-02  -3.4464650e+01   7.1354000e-01   0.0000000e+00   2.7994000e+01   2.1166000e+01
   9.5900000e+02   5.0000000e-02  -3.4492230e+01   7.1432000e-01   0.0000000e+00   2.7991000e+01   2.1167000e+01
   9.6000000e+02   5.0000000e-02  -3.4561170e+01   7.1472000e-01   0.0000000e+00   2.7990000e+01   2.1168000e+01
   9.6100000e+02   5.0000000e-02  -3.4561170e+01   7.1536000e-01   0.0000000e+00   2.7988000e+01   2.1168000e+01
   9.6200000e+02   5.0000000e-02  -3.4588750e+01   7.1560000e-01   0.0000000e+00   2.7988000e+01   2.1170000e+01
   9.6300000e+02   5.0000000e-02  -3.4595640e+01   7.1584000e-01   0.0000000e+00   2.7988000e+01   2.1170000e+01
   9.6400000e+02   5.0000000e-02  -3.4568060e+01   7.1718000e-01   0.0000000e+00   2.7983000e+01   2.1171000e+01
   9.6500000e+02   5.0000000e-02  -3.4602530e+01   7.1752000e-01   0.0000000e+00   2.7983000e+01   2.1172000e+01
   9.6600000e+02   5.0000000e-02  -3.4678370e+01   7.1808000e-01   0.0000000e+00   2.7982000e+01   2.1172000e+01
   9.6700000e+02   5.0000000e-02  -3.4726630e+01   7.1756000e-01   0.0000000e+00   2.7986000e+01   2.1172000e+01
   9.6800000e+02   5.0000000e-02  -3.4788680e+01   7.1850000e-01   0.0000000e+00   2.7983000e+01   2.1172000e+01
   9.6900000e+02   5.0000000e-02  -3.4823150e+01   7.1884000e-01   0.0000000e+00   2.7983000e+01   2.1172000e+01
   9.7000000e+02   5.0000000e-02  -3.4864520e+01   7.1940000e-01   0.0000000e+00   2.7982000e+01   2.1172000e+01
   9.7100000e+02   5.0000000e-02  -3.4905880e+01   7.1998000e-01   0.0000000e+00   2.7981000e+01   2.1172000e+01
   9.7200000e+02   5.0000000e-02  -3.4954140e+01   7.1992000e-01   0.0000000e+00   2.7983000e+01   2.1172000e+01
   9.7300000e+02   5.0000000e-02  -3.4988620e+01   7.2004000e-01   0.0000000e+00   2.7984000e+01   2.1172000e+01
   9.7400000e+02   5.0000000e-02  -3.5023090e+01   7.2058000e-01   0.0000000e+00   2.7983000e+01   2.1172000e+01
   9.7500000e+02   5.0000000e-02  -3.5050660e+01   7.2004000e-01   0.0000000e+00   2.7987000e+01   2.1173000e+01
   9.7600000e+02   5.0000000e-02  -3.5064450e+01   7.2074000e-01   0.0000000e+00   2.7985000e+01   2.1173000e+01
   9.7700000e+02   5.0000000e-02  -3.5064450e+01   7.2038000e-01   0.0000000e+00   2.7988000e+01   2.1173000e+01
   9.7800000e+02   5.0000000e-02  -3.5057560e+01   7.2018000e-01   0.0000000e+00   2.7990000e+01   2.1174000e+01
   9.7900000e+02   5.0000000e-02  -3.5009300e+01   7.2104000e-01   0.0000000e+00   2.7987000e+01   2.1174000e+01
   9.8000000e+02   5.0000000e-02  -3.4947250e+01   7.2130000e-01   0.0000000e+00   2.7987000e+01   2.1174000e+01
   9.8100000e+02   5.0000000e-02  -3.4857620e+01   7.2024000e-01   0.0000000e+00   2.7993000e+01   2.1174000e+01
   9.8200000e+02   5.0000000e-02  -3.4761100e+01   7.1994000e-01   0.0000000e+00   2.7995000e+01   2.1175000e+01
   9.8300000e+02   5.0000000e-02  -3.4719740e+01   7.2048000e-01   0.0000000e+00   2.7993000e+01   2.1174000e+01
   9.8400000e+02   5.0000000e-02  -3.4692160e+01   7.2040000e-01   0.0000000e+00   2.7994000e+01   2.1174000e+01
   9.8500000e+02   5.0000000e-02  -3.4699060e+01   7.1920000e-01   0.0000000e+00   2.8000000e+01   2.1174000e+01
   9.8600000e+02   5.0000000e-02  -3.4733530e+01   7.1898000e-01   0.0000000e+00   2.8001000e+01   2.1173000e+01
   9.8700000e+02   5.0000000e-02  -3.4712840e+01   7.1830000e-01   0.0000000e+00   2.8004000e+01   2.1173000e+01
   9.8800000e+02   5.0000000e-02  -3.4705950e+01   7.1712000e-01   0.0000000e+00   2.8009000e+01   2.1173000e+01
   9.8900000e+02   5.0000000e-02  -3.4705950e+01   7.1716000e-01   0.0000000e+00   2.8008000e+01   2.1173000e+01
   9.9000000e+02   5.0000000e-02  -3.4719740e+01   7.1612000e-01   0.0000000e+00   2.8012000e+01   2.1174000e+01
   9.9100000e+02   5.0000000e-02  -3.4712840e+01   7.1610000e-01   0.0000000e+00   2.8011000e+01   2.1174000e+01
   9.9200000e+02   5.0000000e-02  -3.4699060e+01   7.1610000e-01   0.0000000e+00   2.8010000e+01   2.1175000e+01
   9.9300000e+02   5.0000000e-02  -3.4712840e+01   7.1458000e-01   0.0000000e+00   2.8016000e+01   2.1175000e+01
   9.9400000e+02   5.0000000e-02  -3.4692160e+01   7.1514000e-01   0.0000000e+00   2.8012000e+01   2.1176000e+01
   9.9500000e+02   5.0000000e-02  -3.4678370e+01   7.1402000e-01   0.0000000e+00   2.8016000e+01   2.1177000e+01
   9.9600000e+02   5.0000000e-02  -3.4630110e+01   7.1370000e-01   0.0000000e+00   2.8016000e+01   2.1178000e+01
   9.9700000e+02   5.0000000e-02  -3.4581850e+01   7.1338000e-01   0.0000000e+00   2.8016000e+01   2.1179000e+01
   9.9800000e+02   5.0000000e-02  -3.4485330e+01   7.1218000e-01   0.0000000e+00   2.8020000e+01   2.1179000e+01
   9.9900000e+02   5.0000000e-02  -3.4492230e+01   7.1222000e-01   0.0000000e+00   2.8018000e+01   2.1180000e+01
   1.0000000e+03   5.0000000e-02  -3.4574960e+01   7.1164000e-01   0.0000000e+00   2.8019000e+01   2.1181000e+01
   1.0010000e+03   5.0000000e-02  -3.4685270e+01   7.1126000e-01   0.0000000e+00   2.8019000e+01   2.1181000e+01
   1.0020000e+03   5.0000000e-02  -3.4781790e+01   7.1154000e-01   0.0000000e+00   2.8016000e+01   2.1181000e+01
   1.0030000e+03   5.0000000e-02  -3.4885200e+01   7.1122000e-01   0.0000000e+00   2.8016000e+01   2.1181000e+01
   1.0040000e+03   5.0000000e-02  -3.4926570e+01   7.1112000e-01   0.0000000e+00   2.8015000e+01   2.1181000e+01
   1.0050000e+03   5.0000000e-02  -3.4850730e+01   7.1082000e-01   0.0000000e+00   2.8015000e+01   2.1181000e+01
   1.0060000e+03   5.0000000e-02  -3.4733530e+01   7.1074000e-01   0.0000000e+00   2.8014000e+01   2.1181000e+01
   1.0070000e+03   5.0000000e-02  -3.4671480e+01   7.1134000e-01   0.0000000e+00   2.8010000e+01   2.1181000e+01
   1.0080000e+03   5.0000000e-02  -3.4602530e+01   7.1136000e-01   0.0000000e+00   2.8009000e+01   2.1181000e+01
   1.0090000e+03   5.0000000e-02  -3.4561170e+01   7.1118000e-01   0.0000000e+00   2.8009000e+01   2.1181000e+01
   1.0100000e+03   5.0000000e-02  -3.4506010e+01   7.1166000e-01   0.0000000e+00   2.8006000e+01   2.1180000e+01
   1.0110000e+03   5.0000000e-02  -3.4423280e+01   7.1242000e-01   0.0000000e+00   2.8002000e+01   2.1181000e+01
   1.0120000e+03   5.0000000e-02  -3.4361230e+01   7.1216000e-01   0.0000000e+00   2.8003000e+01   2.1181000e+01
   1.0130000e+03   5.0000000e-02  -3.4257820e+01   7.1276000e-01   0.0000000e+00   2.8000000e+01   2.1184000e+01
   1.0140000e+03   5.0000000e-02  -3.4175090e+01   7.1254000e-01   0.0000000e+00   2.8001000e+01   2.1186000e+01
   1.0150000e+03   5.0000000e-02  -3.4147510e+01   7.1340000e-01   0.0000000e+00   2.7997000e+01   2.1188000e+01
   1.0160000e+03   5.0000000e-02  -3.4133720e+01   7.1324000e-01   0.0000000e+00   2.7998000e+01   2.1190000e+01
   1.0170000e+03   5.0000000e-02  -3.4119930e+01   7.1284000e-01   0.0000000e+00   2.8000000e+01   2.1191000e+01
   1.0180000e+03   5.0000000e-02  -3.4092360e+01   7.1306000e-01   0.0000000e+00   2.7999000e+01   2.1191000e+01
   1.0190000e+03   5.0000000e-02  -3.4064780e+01   7.1308000e-01   0.0000000e+00   2.7999000e+01   2.1192000e+01
   1.0200000e+03   5.0000000e-02  -3.4071670e+01   7.1266000e-01   0.0000000e+00   2.8001000e+01   2.1192000e+01
   1.0210000e+03   5.0000000e-02  -3.4099250e+01   7.1198000e-01   0.0000000e+00   2.8004000e+01   2.1192000e+01
   1.0220000e+03   5.0000000e-02  -3.4050990e+01   7.1278000e-01   0.0000000e+00   2.8000000e+01   2.1193000e+01
   1.0230000e+03   5.0000000e-02  -3.3988940e+01   7.1212000e-01   0.0000000e+00   2.8003000e+01   2.1193000e+01
   1.0240000e+03   5.0000000e-02  -3.3906210e+01   7.1162000e-01   0.0000000e+00   2.8005000e+01   2.1192000e+01
   1.0250000e+03   5.0000000e-02  -3.3830370e+01   7.1152000e-01   0.0000000e+00   2.8005000e+01   2.1192000e+01
   1.0260000e+03   5.0000000e-02  -3.3726960e+01   7.1098000e-01   0.0000000e+00   2.8007000e+01   2.1193000e+01
   1.0270000e+03   5.0000000e-02  -3.3671800e+01   7.1040000e-01   0.0000000e+00   2.8009000e+01   2.1193000e+01
   1.0280000e+03   5.0000000e-02  -3.3623540e+01   7.0912000e-01   0.0000000e+00   2.8014000e+01   2.1194000e+01
   1.0290000e+03   5.0000000e-02  -3.3609750e+01   7.0774000e-01   0.0000000e+00   2.8019000e+01   2.1194000e+01
   1.0300000e+03   5.0000000e-02  -3.3644230e+01   7.0692000e-01   0.0000000e+00   2.8021000e+01   2.1195000e+01
   1.0310000e+03   5.0000000e-02  -3.3644230e+01   7.0672000e-01   0.0000000e+00   2.8020000e+01   2.1195000e+01
   1.0320000e+03   5.0000000e-02  -3.3637330e+01   7.0500000e-01   0.0000000e+00   2.8026000e+01   2.1196000e+01
   1.0330000e+03   5.0000000e-02  -3.3609750e+01   7.0404000e-01   0.0000000e+00   2.8028000e+01   2.1196000e+01
   1.0340000e+03   5.0000000e-02  -3.3575280e+01   7.0348000e-01   0.0000000e+00   2.8028000e+01   2.1196000e+01
   1.0350000e+03   5.0000000e-02  -3.3616650e+01   7.0314000e-01   0.0000000e+00   2.8027000e+01   2.1196000e+01
   1.0360000e+03   5.0000000e-02  -3.3692490e+01   7.0260000e-01   0.0000000e+00   2.8027000e+01   2.1196000e+01
   1.0370000e+03   5.0000000e-02  -3.3706270e+01   7.0184000e-01   0.0000000e+00   2.8028000e+01   2.1196000e+01
   1.0380000e+03   5.0000000e-02  -3.3706270e+01   7.0172000e-01   0.0000000e+00   2.8026000e+01   2.1196000e+01
   1.0390000e+03   5.0000000e-02  -3.3678700e+01   7.0164000e-01   0.0000000e+00   2.8024000e+01   2.1198000e+01
   1.0400000e+03   5.0000000e-02  -3.3609750e+01   7.0226000e-01   0.0000000e+00   2.8019000e+01   2.1200000e+01
   1.0410000e+03   5.0000000e-02  -3.3561490e+01   7.0232000e-01   0.0000000e+00   2.8017000e+01   2.1202000e+01
   1.0420000e+03   5.0000000e-02  -3.3533920e+01   7.0264000e-01   0.0000000e+00   2.8014000e+01   2.1203000e+01
   1.0430000e+03   5.0000000e-02  -3.3520130e+01   7.0302000e-01   0.0000000e+00   2.8011000e+01   2.1205000e+01
   1.0440000e+03   5.0000000e-02  -3.3527020e+01   7.0346000e-01   0.0000000e+00   2.8008000e+01   2.1206000e+01
   1.0450000e+03   5.0000000e-02  -3.3575280e+01   7.0352000e-01   0.0000000e+00   2.8007000e+01   2.1208000e+01
   1.0460000e+03   5.0000000e-02  -3.3651120e+01   7.0426000e-01   0.0000000e+00   2.8003000e+01   2.1208000e+01
   1.0470000e+03   5.0000000e-02  -3.3678700e+01   7.0442000e-01   0.0000000e+00   2.8002000e+01   2.1209000e+01
   1.0480000e+03   5.0000000e-02  -3.3699380e+01   7.0504000e-01   0.0000000e+00   2.7999000e+01   2.1210000e+01
   1.0490000e+03   5.0000000e-02  -3.3720060e+01   7.0550000e-01   0.0000000e+00   2.7997000e+01   2.1210000e+01
   1.0500000e+03   5.0000000e-02  -3.3706270e+01   7.0556000e-01   0.0000000e+00   2.7997000e+01   2.1212000e+01
   1.0510000e+03   5.0000000e-02  -3.3678700e+01   7.0606000e-01   0.0000000e+00   2.7995000e+01   2.1212000e+01
   1.0520000e+03   5.0000000e-02  -3.3644230e+01   7.0616000e-01   0.0000000e+00   2.7995000e+01   2.1213000e+01
   1.0530000e+03   5.0000000e-02  -3.3602860e+01   7.0670000e-01   0.0000000e+00   2.7993000e+01   2.1213000e+01
   1.0540000e+03   5.0000000e-02  -3.3540810e+01   7.0706000e-01   0.0000000e+00   2.7992000e+01   2.1213000e+01
   1.0550000e+03   5.0000000e-02  -3.3464970e+01   7.0656000e-01   0.0000000e+00   2.7995000e+01   2.1213000e+01
   1.0560000e+03   5.0000000e-02  -3.3382240e+01   7.0688000e-01   0.0000000e+00   2.7994000e+01   2.1213000e+01
   1.0570000e+03   5.0000000e-02  -3.3292620e+01   7.0722000e-01   0.0000000e+00   2.7993000e+01   2.1214000e+01
   1.0580000e+03   5.0000000e-02  -3.3306400e+01   7.0648000e-01   0.0000000e+00   2.7997000e+01   2.1214000e+01
   1.0590000e+03   5.0000000e-02  -3.3347770e+01   7.0654000e-01   0.0000000e+00   2.7997000e+01   2.1214000e+01
   1.0600000e+03   5.0000000e-02  -3.3437400e+01   7.0594000e-01   0.0000000e+00   2.8000000e+01   2.1215000e+01
   1.0610000e+03   5.0000000e-02  -3.3506340e+01   7.0572000e-01   0.0000000e+00   2.8001000e+01   2.1215000e+01
   1.0620000e+03   5.0000000e-02  -3.3561490e+01   7.0658000e-01   0.0000000e+00   2.7997000e+01   2.1216000e+01
   1.0630000e+03   5.0000000e-02  -3.3595970e+01   7.0554000e-01   0.0000000e+00   2.8002000e+01   2.1216000e+01
   1.0640000e+03   5.0000000e-02  -3.3699380e+01   7.0484000e-01   0.0000000e+00   2.8005000e+01   2.1217000e+01
   1.0650000e+03   5.0000000e-02  -3.3747640e+01   7.0474000e-01   0.0000000e+00   2.8005000e+01   2.1217000e+01
   1.0660000e+03   5.0000000e-02  -3.3864840e+01   7.0442000e-01   0.0000000e+00   2.8006000e+01   2.1218000e+01
   1.0670000e+03   5.0000000e-02  -3.3954470e+01   7.0386000e-01   0.0000000e+00   2.8008000e+01   2.1220000e+01
   1.0680000e+03   5.0000000e-02  -3.3982050e+01   7.0458000e-01   0.0000000e+00   2.8004000e+01   2.1221000e+01
   1.0690000e+03   5.0000000e-02  -3.3968260e+01   7.0450000e-01   0.0000000e+00   2.8004000e+01   2.1223000e+01
   1.0700000e+03   5.0000000e-02  -3.4023410e+01   7.0442000e-01   0.0000000e+00   2.8004000e+01   2.1224000e+01
   1.0710000e+03   5.0000000e-02  -3.4009620e+01   7.0434000e-01   0.0000000e+00   2.8004000e+01   2.1225000e+01
   1.0720000e+03   5.0000000e-02  -3.3982050e+01   7.0382000e-01   0.0000000e+00   2.8006000e+01   2.1225000e+01
   1.0730000e+03   5.0000000e-02  -3.3906210e+01   7.0436000e-01   0.0000000e+00   2.8003000e+01   2.1226000e+01
   1.0740000e+03   5.0000000e-02  -3.3837270e+01   7.0496000e-01   0.0000000e+00   2.8000000e+01   2.1226000e+01
   1.0750000e+03   5.0000000e-02  -3.3754530e+01   7.0430000e-01   0.0000000e+00   2.8003000e+01   2.1227000e+01
   1.0760000e+03   5.0000000e-02  -3.3678700e+01   7.0380000e-01   0.0000000e+00   2.8005000e+01   2.1228000e+01
   1.0770000e+03   5.0000000e-02  -3.3637330e+01   7.0348000e-01   0.0000000e+00   2.8006000e+01   2.1229000e+01
   1.0780000e+03   5.0000000e-02  -3.3685590e+01   7.0402000e-01   0.0000000e+00   2.8003000e+01   2.1230000e+01
   1.0790000e+03   5.0000000e-02  -3.3671800e+01   7.0264000e-01   0.0000000e+00   2.8009000e+01   2.1232000e+01
   1.0800000e+03   5.0000000e-02  -3.3609750e+01   7.0312000e-01   0.0000000e+00   2.8006000e+01   2.1233000e+01
   1.0810000e+03   5.0000000e-02  -3.3554600e+01   7.0278000e-01   0.0000000e+00   2.8007000e+01   2.1235000e+01
   1.0820000e+03   5.0000000e-02  -3.3540810e+01   7.0198000e-01   0.0000000e+00   2.8010000e+01   2.1237000e+01
   1.0830000e+03   5.0000000e-02  -3.3492550e+01   7.0134000e-01   0.0000000e+00   2.8012000e+01   2.1238000e+01
   1.0840000e+03   5.0000000e-02  -3.3458080e+01   7.0132000e-01   0.0000000e+00   2.8011000e+01   2.1239000e+01
   1.0850000e+03   5.0000000e-02  -3.3437400e+01   7.0044000e-01   0.0000000e+00   2.8014000e+01   2.1239000e+01
   1.0860000e+03   5.0000000e-02  -3.3347770e+01   7.0060000e-01   0.0000000e+00   2.8012000e+01   2.1240000e+01
   1.0870000e+03   5.0000000e-02  -3.3271930e+01   7.0014000e-01   0.0000000e+00   2.8013000e+01   2.1241000e+01
   1.0880000e+03   5.0000000e-02  -3.3285720e+01   6.9878000e-01   0.0000000e+00   2.8018000e+01   2.1241000e+01
   1.0890000e+03   5.0000000e-02  -3.3313300e+01   6.9930000e-01   0.0000000e+00   2.8014000e+01   2.1242000e+01
   1.0900000e+03   5.0000000e-02  -3.3285720e+01   6.9836000e-01   0.0000000e+00   2.8017000e+01   2.1244000e+01
   1.0910000e+03   5.0000000e-02  -3.3251250e+01   6.9780000e-01   0.0000000e+00   2.8018000e+01   2.1246000e+01
   1.0920000e+03   5.0000000e-02  -3.3244360e+01   6.9744000e-01   0.0000000e+00   2.8018000e+01   2.1248000e+01
   1.0930000e+03   5.0000000e-02  -3.3223670e+01   6.9752000e-01   0.0000000e+00   2.8016000e+01   2.1250000e+01
   1.0940000e+03   5.0000000e-02  -3.3161620e+01   6.9676000e-01   0.0000000e+00   2.8018000e+01   2.1251000e+01
   1.0950000e+03   5.0000000e-02  -3.3106470e+01   6.9596000e-01   0.0000000e+00   2.8020000e+01   2.1253000e+01
   1.0960000e+03   5.0000000e-02  -3.3065100e+01   6.9666000e-01   0.0000000e+00   2.8015000e+01   2.1255000e+01
   1.0970000e+03   5.0000000e-02  -3.3016840e+01   6.9680000e-01   0.0000000e+00   2.8013000e+01   2.1257000e+01
   1.0980000e+03   5.0000000e-02  -3.2982370e+01   6.9610000e-01   0.0000000e+00   2.8015000e+01   2.1259000e+01
   1.0990000e+03   5.0000000e-02  -3.2941010e+01   6.9668000e-01   0.0000000e+00   2.8011000e+01   2.1260000e+01
   1.1000000e+03   5.0000000e-02  -3.2941010e+01   6.9712000e-01   0.0000000e+00   2.8008000e+01   2.1262000e+01
   1.1010000e+03   5.0000000e-02  -3.2885850e+01   6.9652000e-01   0.0000000e+00   2.8010000e+01   2.1263000e+01
   1.1020000e+03   5.0000000e-02  -3.2844490e+01   6.9720000e-01   0.0000000e+00   2.8006000e+01   2.1264000e+01
   1.1030000e+03   5.0000000e-02  -3.2837590e+01   6.9774000e-01   0.0000000e+00   2.8003000e+01   2.1266000e+01
   1.1040000e+03   5.0000000e-02  -3.2858270e+01   6.9768000e-01   0.0000000e+00   2.8003000e+01   2.1268000e+01
   1.1050000e+03   5.0000000e-02  -3.2865170e+01   6.9806000e-01   0.0000000e+00   2.8001000e+01   2.1271000e+01
   1.1060000e+03   5.0000000e-02  -3.2858270e+01   6.9738000e-01   0.0000000e+00   2.8004000e+01   2.1273000e+01
   1.1070000e+03   5.0000000e-02  -3.2865170e+01   6.9752000e-01   0.0000000e+00   2.8003000e+01   2.1275000e+01
   1.1080000e+03   5.0000000e-02  -3.2810010e+01   6.9724000e-01   0.0000000e+00   2.8004000e+01   2.1277000e+01
   1.1090000e+03   5.0000000e-02  -3.2782440e+01   6.9804000e-01   0.0000000e+00   2.8000000e+01   2.1279000e+01
   1.1100000e+03   5.0000000e-02  -3.2754860e+01   6.9716000e-01   0.0000000e+00   2.8004000e+01   2.1281000e+01
   1.1110000e+03   5.0000000e-02  -3.2713490e+01   6.9664000e-01   0.0000000e+00   2.8006000e+01   2.1282000e+01
   1.1120000e+03   5.0000000e-02  -3.2665230e+01   6.9674000e-01   0.0000000e+00   2.8005000e+01   2.1284000e+01
   1.1130000e+03   5.0000000e-02  -3.2651450e+01   6.9642000e-01   0.0000000e+00   2.8006000e+01   2.1287000e+01
   1.1140000e+03   5.0000000e-02  -3.2672130e+01   6.9718000e-01   0.0000000e+00   2.8002000e+01   2.1289000e+01
   1.1150000e+03   5.0000000e-02  -3.2685920e+01   6.9648000e-01   0.0000000e+00   2.8005000e+01   2.1290000e+01
   1.1160000e+03   5.0000000e-02  -3.2713490e+01   6.9638000e-01   0.0000000e+00   2.8005000e+01   2.1292000e+01
   1.1170000e+03   5.0000000e-02  -3.2706600e+01   6.9628000e-01   0.0000000e+00   2.8005000e+01   2.1293000e+01
   1.1180000e+03   5.0000000e-02  -3.2679020e+01   6.9684000e-01   0.0000000e+00   2.8002000e+01   2.1294000e+01
   1.1190000e+03   5.0000000e-02  -3.2658340e+01   6.9724000e-01   0.0000000e+00   2.8000000e+01   2.1296000e+01
   1.1200000e+03   5.0000000e-02  -3.2637660e+01   6.9658000e-01   0.0000000e+00   2.8003000e+01   2.1297000e+01
   1.1210000e+03   5.0000000e-02  -3.2610080e+01   6.9674000e-01   0.0000000e+00   2.8002000e+01   2.1298000e+01
   1.1220000e+03   5.0000000e-02  -3.2575610e+01   6.9692000e-01   0.0000000e+00   2.8001000e+01   2.1299000e+01
   1.1230000e+03   5.0000000e-02  -3.2568710e+01   6.9668000e-01   0.0000000e+00   2.8002000e+01   2.1300000e+01
   1.1240000e+03   5.0000000e-02  -3.2568710e+01   6.9642000e-01   0.0000000e+00   2.8003000e+01   2.1301000e+01
   1.1250000e+03   5.0000000e-02  -3.2568710e+01   6.9658000e-01   0.0000000e+00   2.8002000e+01   2.1301000e+01
   1.1260000e+03   5.0000000e-02  -3.2589400e+01   6.9720000e-01   0.0000000e+00   2.7999000e+01   2.1303000e+01
   1.1270000e+03   5.0000000e-02  -3.2610080e+01   6.9678000e-01   0.0000000e+00   2.8001000e+01   2.1305000e+01
   1.1280000e+03   5.0000000e-02  -3.2610080e+01   6.9654000e-01   0.0000000e+00   2.8002000e+01   2.1307000e+01
   1.1290000e+03   5.0000000e-02  -3.2603190e+01   6.9694000e-01   0.0000000e+00   2.8000000e+01   2.1307000e+01
   1.1300000e+03   5.0000000e-02  -3.2637660e+01   6.9694000e-01   0.0000000e+00   2.8000000e+01   2.1308000e+01
   1.1310000e+03   5.0000000e-02  -3.2658340e+01   6.9694000e-01   0.0000000e+00   2.8000000e+01   2.1308000e+01
   1.1320000e+03   5.0000000e-02  -3.2699710e+01   6.9716000e-01   0.0000000e+00   2.7999000e+01   2.1309000e+01
   1.1330000e+03   5.0000000e-02  -3.2734180e+01   6.9718000e-01   0.0000000e+00   2.7999000e+01   2.1310000e+01
   1.1340000e+03   5.0000000e-02  -3.2747970e+01   6.9654000e-01   0.0000000e+00   2.8002000e+01   2.1309000e+01
   1.1350000e+03   5.0000000e-02  -3.2768650e+01   6.9716000e-01   0.0000000e+00   2.7999000e+01   2.1308000e+01
   1.1360000e+03   5.0000000e-02  -3.2803120e+01   6.9652000e-01   0.0000000e+00   2.8002000e+01   2.1307000e+01
   1.1370000e+03   5.0000000e-02  -3.2858270e+01   6.9670000e-01   0.0000000e+00   2.8001000e+01   2.1306000e+01
   1.1380000e+03   5.0000000e-02  -3.2878960e+01   6.9712000e-01   0.0000000e+00   2.7999000e+01   2.1305000e+01
   1.1390000e+03   5.0000000e-02  -3.2920320e+01   6.9714000e-01   0.0000000e+00   2.7999000e+01   2.1306000e+01
   1.1400000e+03   5.0000000e-02  -3.2954800e+01   6.9804000e-01   0.0000000e+00   2.7995000e+01   2.1307000e+01
   1.1410000e+03   5.0000000e-02  -3.2989270e+01   6.9814000e-01   0.0000000e+00   2.7995000e+01   2.1308000e+01
   1.1420000e+03   5.0000000e-02  -3.2975480e+01   6.9824000e-01   0.0000000e+00   2.7995000e+01   2.1310000e+01
   1.1430000e+03   5.0000000e-02  -3.2954800e+01   6.9922000e-01   0.0000000e+00   2.7991000e+01   2.1312000e+01
   1.1440000e+03   5.0000000e-02  -3.2934110e+01   6.9962000e-01   0.0000000e+00   2.7990000e+01   2.1312000e+01
   1.1450000e+03   5.0000000e-02  -3.2899640e+01   7.0026000e-01   0.0000000e+00   2.7988000e+01   2.1313000e+01
   1.1460000e+03   5.0000000e-02  -3.2851380e+01   7.0028000e-01   0.0000000e+00   2.7989000e+01   2.1312000e+01
   1.1470000e+03   5.0000000e-02  -3.2858270e+01   7.0138000e-01   0.0000000e+00   2.7985000e+01   2.1313000e+01
   1.1480000e+03   5.0000000e-02  -3.2858270e+01   7.0256000e-01   0.0000000e+00   2.7981000e+01   2.1313000e+01
   1.1490000e+03   5.0000000e-02  -3.2844490e+01   7.0228000e-01   0.0000000e+00   2.7984000e+01   2.1313000e+01
   1.1500000e+03   5.0000000e-02  -3.2823800e+01   7.0238000e-01   0.0000000e+00   2.7985000e+01   2.1314000e+01
   1.1510000e+03   5.0000000e-02  -3.2810010e+01   7.0246000e-01   0.0000000e+00   2.7986000e+01   2.1314000e+01
   1.1520000e+03   5.0000000e-02  -3.2865170e+01   7.0384000e-01   0.0000000e+00   2.7981000e+01   2.1315000e+01
   1.1530000e+03   5.0000000e-02  -3.2892750e+01   7.0334000e-01   0.0000000e+00   2.7985000e+01   2.1315000e+01
   1.1540000e+03   5.0000000e-02  -3.2947900e+01   7.0364000e-01   0.0000000e+00   2.7985000e+01   2.1315000e+01
   1.1550000e+03   5.0000000e-02  -3.2982370e+01   7.0328000e-01   0.0000000e+00   2.7988000e+01   2.1315000e+01
   1.1560000e+03   5.0000000e-02  -3.3003060e+01   7.0418000e-01   0.0000000e+00   2.7985000e+01   2.1315000e+01
   1.1570000e+03   5.0000000e-02  -3.3003060e+01   7.0382000e-01   0.0000000e+00   2.7988000e+01   2.1314000e+01
   1.1580000e+03   5.0000000e-02  -3.2982370e+01   7.0428000e-01   0.0000000e+00   2.7987000e+01   2.1314000e+01
   1.1590000e+03   5.0000000e-02  -3.2954800e+01   7.0388000e-01   0.0000000e+00   2.7990000e+01   2.1313000e+01
   1.1600000e+03   5.0000000e-02  -3.2968580e+01   7.0320000e-01   0.0000000e+00   2.7994000e+01   2.1313000e+01
   1.1610000e+03   5.0000000e-02  -3.3009950e+01   7.0398000e-01   0.0000000e+00   2.7991000e+01   2.1312000e+01
   1.1620000e+03   5.0000000e-02  -3.3009950e+01   7.0416000e-01   0.0000000e+00   2.7991000e+01   2.1311000e+01
   1.1630000e+03   5.0000000e-02  -3.3030630e+01   7.0456000e-01   0.0000000e+00   2.7990000e+01   2.1310000e+01
   1.1640000e+03   5.0000000e-02  -3.3072000e+01   7.0344000e-01   0.0000000e+00   2.7996000e+01   2.1309000e+01
   1.1650000e+03   5.0000000e-02  -3.3134050e+01   7.0462000e-01   0.0000000e+00   2.7991000e+01   2.1309000e+01
   1.1660000e+03   5.0000000e-02  -3.3127150e+01   7.0436000e-01   0.0000000e+00   2.7993000e+01   2.1308000e+01
   1.1670000e+03   5.0000000e-02  -3.3120260e+01   7.0472000e-01   0.0000000e+00   2.7992000e+01   2.1307000e+01
   1.1680000e+03   5.0000000e-02  -3.3147840e+01   7.0400000e-01   0.0000000e+00   2.7996000e+01   2.1306000e+01
   1.1690000e+03   5.0000000e-02  -3.3127150e+01   7.0452000e-01   0.0000000e+00   2.7994000e+01   2.1306000e+01
   1.1700000e+03   5.0000000e-02  -3.3154730e+01   7.0464000e-01   0.0000000e+00   2.7994000e+01   2.1306000e+01
   1.1710000e+03   5.0000000e-02  -3.3134050e+01   7.0454000e-01   0.0000000e+00   2.7995000e+01   2.1306000e+01
   1.1720000e+03   5.0000000e-02  -3.3099580e+01   7.0398000e-01   0.0000000e+00   2.7998000e+01   2.1306000e+01
   1.1730000e+03   5.0000000e-02  -3.3106470e+01   7.0512000e-01   0.0000000e+00   2.7993000e+01   2.1306000e+01
   1.1740000e+03   5.0000000e-02  -3.3127150e+01   7.0592000e-01   0.0000000e+00   2.7990000e+01   2.1306000e+01
   1.1750000e+03   5.0000000e-02  -3.3147840e+01   7.0502000e-01   0.0000000e+00   2.7995000e+01   2.1305000e+01
   1.1760000e+03   5.0000000e-02  -3.3209880e+01   7.0578000e-01   0.0000000e+00   2.7992000e+01   2.1306000e+01
   1.1770000e+03   5.0000000e-02  -3.3202990e+01   7.0594000e-01   0.0000000e+00   2.7992000e+01   2.1306000e+01
   1.1780000e+03   5.0000000e-02  -3.3237460e+01   7.0544000e-01   0.0000000e+00   2.7995000e+01   2.1306000e+01
   1.1790000e+03   5.0000000e-02  -3.3271930e+01   7.0554000e-01   0.0000000e+00   2.7995000e+01   2.1305000e+01
   1.1800000e+03   5.0000000e-02  -3.3251250e+01   7.0586000e-01   0.0000000e+00   2.7994000e+01   2.1305000e+01
   1.1810000e+03   5.0000000e-02  -3.3223670e+01   7.0554000e-01   0.0000000e+00   2.7996000e+01   2.1305000e+01
   1.1820000e+03   5.0000000e-02  -3.3168520e+01   7.0584000e-01   0.0000000e+00   2.7995000e+01   2.1305000e+01
   1.1830000e+03   5.0000000e-02  -3.3161620e+01   7.0440000e-01   0.0000000e+00   2.8002000e+01   2.1306000e+01
   1.1840000e+03   5.0000000e-02  -3.3175410e+01   7.0414000e-01   0.0000000e+00   2.8003000e+01   2.1308000e+01
   1.1850000e+03   5.0000000e-02  -3.3161620e+01   7.0386000e-01   0.0000000e+00   2.8004000e+01   2.1308000e+01
   1.1860000e+03   5.0000000e-02  -3.3182310e+01   7.0312000e-01   0.0000000e+00   2.8007000e+01   2.1309000e+01
   1.1870000e+03   5.0000000e-02  -3.3223670e+01   7.0276000e-01   0.0000000e+00   2.8008000e+01   2.1310000e+01
   1.1880000e+03   5.0000000e-02  -3.3251250e+01   7.0172000e-01   0.0000000e+00   2.8012000e+01   2.1311000e+01
   1.1890000e+03   5.0000000e-02  -3.3258140e+01   7.0192000e-01   0.0000000e+00   2.8010000e+01   2.1312000e+01
   1.1900000e+03   5.0000000e-02  -3.3251250e+01   7.0128000e-01   0.0000000e+00   2.8012000e+01   2.1312000e+01
   1.1910000e+03   5.0000000e-02  -3.3223670e+01   7.0060000e-01   0.0000000e+00   2.8014000e+01   2.1313000e+01
   1.1920000e+03   5.0000000e-02  -3.3189200e+01   7.0010000e-01   0.0000000e+00   2.8015000e+01   2.1313000e+01
   1.1930000e+03   5.0000000e-02  -3.3168520e+01   6.9958000e-01   0.0000000e+00   2.8016000e+01   2.1313000e+01
   1.1940000e+03   5.0000000e-02  -3.3168520e+01   6.9926000e-01   0.0000000e+00   2.8016000e+01   2.1313000e+01
   1.1950000e+03   5.0000000e-02  -3.3168520e+01   6.9828000e-01   0.0000000e+00   2.8019000e+01   2.1313000e+01
   1.1960000e+03   5.0000000e-02  -3.3182310e+01   6.9746000e-01   0.0000000e+00   2.8021000e+01   2.1312000e+01
   1.1970000e+03   5.0000000e-02  -3.3265040e+01   6.9726000e-01   0.0000000e+00   2.8020000e+01   2.1310000e+01
   1.1980000e+03   5.0000000e-02  -3.3368450e+01   6.9664000e-01   0.0000000e+00   2.8021000e+01   2.1308000e+01
   1.1990000e+03   5.0000000e-02  -3.3437400e+01   6.9644000e-01   0.0000000e+00   2.8020000e+01   2.1307000e+01
   1.2000000e+03   5.0000000e-02  -3.3437400e+01   6.9648000e-01   0.0000000e+00   2.8018000e+01   2.1305000e+01
   1.2010000e+03   5.0000000e-02  -3.3499450e+01   6.9590000e-01   0.0000000e+00   2.8019000e+01   2.1303000e+01
   1.2020000e+03   5.0000000e-02  -3.3533920e+01   7.0736600e-01   0.0000000e+00   2.8016000e+01   2.1301000e+01
   1.2030000e+03   5.0000000e-02  -3.3499450e+01   7.1969000e-01   0.0000000e+00   2.8014000e+01   2.1300000e+01
   1.2040000e+03   5.0000000e-02  -3.3540810e+01   7.3307000e-01   0.0000000e+00   2.8012000e+01   2.1297000e+01
   1.2050000e+03   5.0000000e-02  -3.3630440e+01   7.4750700e-01   0.0000000e+00   2.8010000e+01   2.1295000e+01
   1.2060000e+03   5.0000000e-02  -3.3768320e+01   7.6212200e-01   0.0000000e+00   2.8012000e+01   2.1293000e+01
   1.2070000e+03   5.0000000e-02  -3.4016520e+01   7.7749300e-01   0.0000000e+00   2.8015000e+01   2.1290000e+01
   1.2080000e+03   5.0000000e-02  -3.4375020e+01   7.9250100e-01   0.0000000e+00   2.8024000e+01   2.1288000e+01
   1.2090000e+03   5.0000000e-02  -3.4830050e+01   8.0702600e-01   0.0000000e+00   2.8039000e+01   2.1286000e+01
   1.2100000e+03   5.0000000e-02  -3.5347120e+01   8.2270800e-01   0.0000000e+00   2.8052000e+01   2.1284000e+01
   1.2110000e+03   5.0000000e-02  -3.5857300e+01   8.3672700e-01   0.0000000e+00   2.8076000e+01   2.1282000e+01
   1.2120000e+03   5.0000000e-02  -3.6436420e+01   8.5084300e-01   0.0000000e+00   2.8102000e+01   2.1280000e+01
   1.2130000e+03   5.0000000e-02  -3.7132750e+01   8.6501600e-01   0.0000000e+00   2.8130000e+01   2.1278000e+01
   1.2140000e+03   5.0000000e-02  -3.7863540e+01   8.7876600e-01   0.0000000e+00   2.8162000e+01   2.1275000e+01
   1.2150000e+03   5.0000000e-02  -3.8635710e+01   8.9223300e-01   0.0000000e+00   2.8197000e+01   2.1274000e+01
   1.2160000e+03   5.0000000e-02  -3.9463020e+01   9.0491600e-01   0.0000000e+00   2.8237000e+01   2.1272000e+01
   1.2170000e+03   5.0000000e-02  -4.0345490e+01   9.1737700e-01   0.0000000e+00   2.8279000e+01   2.1270000e+01
   1.2180000e+03   5.0000000e-02  -4.1241750e+01   9.2891500e-01   0.0000000e+00   2.8326000e+01   2.1269000e+01
   1.2190000e+03   5.0000000e-02  -4.2069070e+01   9.4052900e-01   0.0000000e+00   2.8373000e+01   2.1267000e+01
   1.2200000e+03   5.0000000e-02  -4.2903280e+01   9.5156100e-01   0.0000000e+00   2.8423000e+01   2.1266000e+01
   1.2210000e+03   5.0000000e-02  -4.3765070e+01   9.6216900e-01   0.0000000e+00   2.8475000e+01   2.1265000e+01
   1.2220000e+03   5.0000000e-02  -4.4619970e+01   9.7319500e-01   0.0000000e+00   2.8525000e+01   2.1263000e+01
   1.2230000e+03   5.0000000e-02  -4.5530010e+01   9.8247700e-01   0.0000000e+00   2.8583000e+01   2.1262000e+01
   1.2240000e+03   5.0000000e-02  -4.6453850e+01   9.9161600e-01   0.0000000e+00   2.8641000e+01   2.1261000e+01
   1.2250000e+03   5.0000000e-02  -4.7329430e+01   1.0003930e+00   0.0000000e+00   2.8700000e+01   2.1260000e+01
   1.2260000e+03   5.0000000e-02  -4.8184320e+01   1.0105460e+00   0.0000000e+00   2.8752000e+01   2.1260000e+01
   1.2270000e+03   5.0000000e-02  -4.9011640e+01   1.0182560e+00   0.0000000e+00   2.8815000e+01   2.1259000e+01
   1.2280000e+03   5.0000000e-02  -4.9804490e+01   1.0257230e+00   0.0000000e+00   2.8878000e+01   2.1258000e+01
   1.2290000e+03   5.0000000e-02  -5.0569750e+01   1.0338270e+00   0.0000000e+00   2.8937000e+01   2.1258000e+01
   1.2300000e+03   5.0000000e-02  -5.1383280e+01   1.0406680e+00   0.0000000e+00   2.9001000e+01   2.1258000e+01
   1.2310000e+03   5.0000000e-02  -5.2155440e+01   1.0479060e+00   0.0000000e+00   2.9062000e+01   2.1257000e+01
   1.2320000e+03   5.0000000e-02  -5.2858660e+01   1.0545010e+00   0.0000000e+00   2.9125000e+01   2.1256000e+01
   1.2330000e+03   5.0000000e-02  -5.3506730e+01   1.0604130e+00   0.0000000e+00   2.9190000e+01   2.1255000e+01
   1.2340000e+03   5.0000000e-02  -5.4196160e+01   1.0662620e+00   0.0000000e+00   2.9254000e+01   2.1255000e+01
   1.2350000e+03   5.0000000e-02  -5.4920060e+01   1.0714070e+00   0.0000000e+00   2.9320000e+01   2.1254000e+01
   1.2360000e+03   5.0000000e-02  -5.5609490e+01   1.0760300e+00   0.0000000e+00   2.9387000e+01   2.1254000e+01
   1.2370000e+03   5.0000000e-02  -5.6243770e+01   1.0812100e+00   0.0000000e+00   2.9450000e+01   2.1254000e+01
   1.2380000e+03   5.0000000e-02  -5.6857360e+01   1.0854860e+00   0.0000000e+00   2.9516000e+01   2.1254000e+01
   1.2390000e+03   5.0000000e-02  -5.7415800e+01   1.0905600e+00   0.0000000e+00   2.9577000e+01   2.1254000e+01
   1.2400000e+03   5.0000000e-02  -5.7953560e+01   1.0941110e+00   0.0000000e+00   2.9644000e+01   2.1253000e+01
   1.2410000e+03   5.0000000e-02  -5.8525790e+01   1.0984380e+00   0.0000000e+00   2.9706000e+01   2.1253000e+01
   1.2420000e+03   5.0000000e-02  -5.9022180e+01   1.1012220e+00   0.0000000e+00   2.9774000e+01   2.1252000e+01
   1.2430000e+03   5.0000000e-02  -5.9511670e+01   1.1058640e+00   0.0000000e+00   2.9832000e+01   2.1251000e+01
   1.2440000e+03   5.0000000e-02  -5.9966700e+01   1.1094820e+00   0.0000000e+00   2.9894000e+01   2.1250000e+01
   1.2450000e+03   5.0000000e-02  -6.0394140e+01   1.1135370e+00   0.0000000e+00   2.9953000e+01   2.1249000e+01
   1.2460000e+03   5.0000000e-02  -6.0828480e+01   1.1167690e+00   0.0000000e+00   3.0015000e+01   2.1249000e+01
   1.2470000e+03   5.0000000e-02  -6.1214570e+01   1.1210990e+00   0.0000000e+00   3.0071000e+01   2.1248000e+01
   1.2480000e+03   5.0000000e-02  -6.1628220e+01   1.1240050e+00   0.0000000e+00   3.0133000e+01   2.1247000e+01
   1.2490000e+03   5.0000000e-02  -6.2083250e+01   1.1282280e+00   0.0000000e+00   3.0188000e+01   2.1247000e+01
   1.2500000e+03   5.0000000e-02  -6.2524480e+01   1.1312680e+00   0.0000000e+00   3.0248000e+01   2.1246000e+01
   1.2510000e+03   5.0000000e-02  -6.2862310e+01   1.1352250e+00   0.0000000e+00   3.0303000e+01   2.1246000e+01
   1.2520000e+03   5.0000000e-02  -6.3275960e+01   1.1379990e+00   0.0000000e+00   3.0363000e+01   2.1246000e+01
   1.2530000e+03   5.0000000e-02  -6.3724090e+01   1.1419090e+00   0.0000000e+00   3.0417000e+01   2.1246000e+01
   1.2540000e+03   5.0000000e-02  -6.4179120e+01   1.1453170e+00   0.0000000e+00   3.0473000e+01   2.1246000e+01
   1.2550000e+03   5.0000000e-02  -6.4558310e+01   1.1481820e+00   0.0000000e+00   3.0531000e+01   2.1246000e+01
   1.2560000e+03   5.0000000e-02  -6.4903020e+01   1.1524440e+00   0.0000000e+00   3.0582000e+01   2.1247000e+01
   1.2570000e+03   5.0000000e-02  -6.5151220e+01   1.1556020e+00   0.0000000e+00   3.0638000e+01   2.1247000e+01
   1.2580000e+03   5.0000000e-02  -6.5440780e+01   1.1599780e+00   0.0000000e+00   3.0688000e+01   2.1246000e+01
   1.2590000e+03   5.0000000e-02  -6.5716550e+01   1.1626110e+00   0.0000000e+00   3.0746000e+01   2.1246000e+01
   1.2600000e+03   5.0000000e-02  -6.6033690e+01   1.1670800e+00   0.0000000e+00   3.0795000e+01   2.1246000e+01
   1.2610000e+03   5.0000000e-02  -6.6302570e+01   1.1597400e+00   0.0000000e+00   3.0847000e+01   2.1246000e+01
   1.2620000e+03   5.0000000e-02  -6.6612810e+01   1.1513600e+00   0.0000000e+00   3.0899000e+01   2.1246000e+01
   1.2630000e+03   5.0000000e-02  -6.6861000e+01   1.1423800e+00   0.0000000e+00   3.0949000e+01   2.1245000e+01
   1.2640000e+03   5.0000000e-02  -6.7033360e+01   1.1324000e+00   0.0000000e+00   3.0999000e+01   2.1244000e+01
   1.2650000e+03   5.0000000e-02  -6.7288450e+01   1.1225200e+00   0.0000000e+00   3.1044000e+01   2.1244000e+01
   1.2660000e+03   5.0000000e-02  -6.7405660e+01   1.1119600e+00   0.0000000e+00   3.1088000e+01   2.1243000e+01
   1.2670000e+03   5.0000000e-02  -6.7467700e+01   1.1014000e+00   0.0000000e+00   3.1128000e+01   2.1243000e+01
   1.2680000e+03   5.0000000e-02  -6.7371180e+01   1.0918000e+00   0.0000000e+00   3.1160000e+01   2.1243000e+01
   1.2690000e+03   5.0000000e-02  -6.7233300e+01   1.0815600e+00   0.0000000e+00   3.1192000e+01   2.1243000e+01
   1.2700000e+03   5.0000000e-02  -6.7060940e+01   1.0720000e+00   0.0000000e+00   3.1218000e+01   2.1242000e+01
   1.2710000e+03   5.0000000e-02  -6.6805850e+01   1.0621400e+00   0.0000000e+00   3.1243000e+01   2.1242000e+01
   1.2720000e+03   5.0000000e-02  -6.6440450e+01   1.0531000e+00   0.0000000e+00   3.1262000e+01   2.1243000e+01
   1.2730000e+03   5.0000000e-02  -6.5930270e+01   1.0450000e+00   0.0000000e+00   3.1275000e+01   2.1242000e+01
   1.2740000e+03   5.0000000e-02  -6.5447670e+01   1.0359800e+00   0.0000000e+00   3.1291000e+01   2.1242000e+01
   1.2750000e+03   5.0000000e-02  -6.4889230e+01   1.0284000e+00   0.0000000e+00   3.1299000e+01   2.1242000e+01
   1.2760000e+03   5.0000000e-02  -6.4372160e+01   1.0208800e+00   0.0000000e+00   3.1306000e+01   2.1243000e+01
   1.2770000e+03   5.0000000e-02  -6.3820610e+01   1.0136600e+00   0.0000000e+00   3.1311000e+01   2.1243000e+01
   1.2780000e+03   5.0000000e-02  -6.3317330e+01   1.0072200e+00   0.0000000e+00   3.1312000e+01   2.1244000e+01
   1.2790000e+03   5.0000000e-02  -6.2807150e+01   1.0007600e+00   0.0000000e+00   3.1313000e+01   2.1245000e+01
   1.2800000e+03   5.0000000e-02  -6.2303870e+01   9.9582000e-01   0.0000000e+00   3.1307000e+01   2.1246000e+01
   1.2810000e+03   5.0000000e-02  -6.1835050e+01   9.9034000e-01   0.0000000e+00   3.1304000e+01   2.1246000e+01
   1.2820000e+03   5.0000000e-02  -6.1373140e+01   9.8470000e-01   0.0000000e+00   3.1302000e+01   2.1246000e+01
   1.2830000e+03   5.0000000e-02  -6.0828480e+01   9.8086000e-01   0.0000000e+00   3.1292000e+01   2.1246000e+01
   1.2840000e+03   5.0000000e-02  -6.0242470e+01   9.7656000e-01   0.0000000e+00   3.1285000e+01   2.1246000e+01
   1.2850000e+03   5.0000000e-02  -5.9704710e+01   9.7284000e-01   0.0000000e+00   3.1276000e+01   2.1245000e+01
   1.2860000e+03   5.0000000e-02  -5.9180750e+01   9.7018000e-01   0.0000000e+00   3.1263000e+01   2.1244000e+01
   1.2870000e+03   5.0000000e-02  -5.8629200e+01   9.6646000e-01   0.0000000e+00   3.1256000e+01   2.1243000e+01
   1.2880000e+03   5.0000000e-02  -5.8132810e+01   9.6332000e-01   0.0000000e+00   3.1247000e+01   2.1243000e+01
   1.2890000e+03   5.0000000e-02  -5.7664000e+01   9.6124000e-01   0.0000000e+00   3.1234000e+01   2.1242000e+01
   1.2900000e+03   5.0000000e-02  -5.7243440e+01   9.5942000e-01   0.0000000e+00   3.1221000e+01   2.1241000e+01
   1.2910000e+03   5.0000000e-02  -5.6850470e+01   9.5676000e-01   0.0000000e+00   3.1213000e+01   2.1240000e+01
   1.2920000e+03   5.0000000e-02  -5.6381660e+01   9.5448000e-01   0.0000000e+00   3.1204000e+01   2.1239000e+01
   1.2930000e+03   5.0000000e-02  -5.5988680e+01   9.5282000e-01   0.0000000e+00   3.1193000e+01   2.1239000e+01
   1.2940000e+03   5.0000000e-02  -5.5630180e+01   9.5138000e-01   0.0000000e+00   3.1182000e+01   2.1239000e+01
   1.2950000e+03   5.0000000e-02  -5.5285460e+01   9.5016000e-01   0.0000000e+00   3.1171000e+01   2.1238000e+01
   1.2960000e+03   5.0000000e-02  -5.4968320e+01   9.4916000e-01   0.0000000e+00   3.1160000e+01   2.1237000e+01
   1.2970000e+03   5.0000000e-02  -5.4671870e+01   9.4860000e-01   0.0000000e+00   3.1148000e+01   2.1237000e+01
   1.2980000e+03   5.0000000e-02  -5.4416780e+01   9.4806000e-01   0.0000000e+00   3.1137000e+01   2.1236000e+01
   1.2990000e+03   5.0000000e-02  -5.4161690e+01   9.4818000e-01   0.0000000e+00   3.1124000e+01   2.1236000e+01
   1.3000000e+03   5.0000000e-02  -5.3927280e+01   9.4746000e-01   0.0000000e+00   3.1116000e+01   2.1235000e+01
   1.3010000e+03   5.0000000e-02  -5.3685980e+01   9.4756000e-01   0.0000000e+00   3.1105000e+01   2.1234000e+01
   1.3020000e+03   5.0000000e-02  -5.3465360e+01   9.4766000e-01   0.0000000e+00   3.1095000e+01   2.1234000e+01
   1.3030000e+03   5.0000000e-02  -5.3306790e+01   9.4752000e-01   0.0000000e+00   3.1087000e+01   2.1233000e+01
   1.3040000e+03   5.0000000e-02  -5.3148230e+01   9.4688000e-01   0.0000000e+00   3.1082000e+01   2.1232000e+01
   1.3050000e+03   5.0000000e-02  -5.3017230e+01   9.4722000e-01   0.0000000e+00   3.1073000e+01   2.1231000e+01
   1.3060000e+03   5.0000000e-02  -5.2858660e+01   9.4774000e-01   0.0000000e+00   3.1064000e+01   2.1230000e+01
   1.3070000e+03   5.0000000e-02  -5.2693200e+01   9.4778000e-01   0.0000000e+00   3.1058000e+01   2.1229000e+01
   1.3080000e+03   5.0000000e-02  -5.2617360e+01   9.4816000e-01   0.0000000e+00   3.1051000e+01   2.1228000e+01
   1.3090000e+03   5.0000000e-02  -5.2562210e+01   9.4868000e-01   0.0000000e+00   3.1044000e+01   2.1227000e+01
   1.3100000e+03   5.0000000e-02  -5.2493270e+01   9.4868000e-01   0.0000000e+00   3.1040000e+01   2.1227000e+01
   1.3110000e+03   5.0000000e-02  -5.2431220e+01   9.4898000e-01   0.0000000e+00   3.1035000e+01   2.1227000e+01
   1.3120000e+03   5.0000000e-02  -5.2327800e+01   9.4982000e-01   0.0000000e+00   3.1028000e+01   2.1227000e+01
   1.3130000e+03   5.0000000e-02  -5.2238180e+01   9.5014000e-01   0.0000000e+00   3.1024000e+01   2.1227000e+01
   1.3140000e+03   5.0000000e-02  -5.2155440e+01   9.5054000e-01   0.0000000e+00   3.1020000e+01   2.1227000e+01
   1.3150000e+03   5.0000000e-02  -5.2120970e+01   9.5146000e-01   0.0000000e+00   3.1014000e+01   2.1226000e+01
   1.3160000e+03   5.0000000e-02  -5.2169230e+01   9.5228000e-01   0.0000000e+00   3.1009000e+01   2.1226000e+01
   1.3170000e+03   5.0000000e-02  -5.2334700e+01   9.5254000e-01   0.0000000e+00   3.1007000e+01   2.1226000e+01
   1.3180000e+03   5.0000000e-02  -5.2520840e+01   9.5350000e-01   0.0000000e+00   3.1002000e+01   2.1226000e+01
   1.3190000e+03   5.0000000e-02  -5.2520840e+01   9.5412000e-01   0.0000000e+00   3.0999000e+01   2.1226000e+01
   1.3200000e+03   5.0000000e-02  -5.2465690e+01   9.5480000e-01   0.0000000e+00   3.0996000e+01   2.1226000e+01
   1.3210000e+03   5.0000000e-02  -5.2479480e+01   9.5488000e-01   0.0000000e+00   3.0996000e+01   2.1225000e+01
   1.3220000e+03   5.0000000e-02  -5.2479480e+01   9.5518000e-01   0.0000000e+00   3.0995000e+01   2.1225000e+01
   1.3230000e+03   5.0000000e-02  -5.2458790e+01   9.5528000e-01   0.0000000e+00   3.0995000e+01   2.1225000e+01
   1.3240000e+03   5.0000000e-02  -5.2500160e+01   9.5626000e-01   0.0000000e+00   3.0991000e+01   2.1224000e+01
   1.3250000e+03   5.0000000e-02  -5.2548420e+01   9.5688000e-01   0.0000000e+00   3.0989000e+01   2.1224000e+01
   1.3260000e+03   5.0000000e-02  -5.2596680e+01   9.5688000e-01   0.0000000e+00   3.0990000e+01   2.1223000e+01
   1.3270000e+03   5.0000000e-02  -5.2576000e+01   9.5686000e-01   0.0000000e+00   3.0991000e+01   2.1222000e+01
   1.3280000e+03   5.0000000e-02  -5.2596680e+01   9.5726000e-01   0.0000000e+00   3.0990000e+01   2.1222000e+01
   1.3290000e+03   5.0000000e-02  -5.2582890e+01   9.5746000e-01   0.0000000e+00   3.0990000e+01   2.1221000e+01
   1.3300000e+03   5.0000000e-02  -5.2596680e+01   9.5810000e-01   0.0000000e+00   3.0988000e+01   2.1220000e+01
   1.3310000e+03   5.0000000e-02  -5.2617360e+01   9.5790000e-01   0.0000000e+00   3.0990000e+01   2.1220000e+01
   1.3320000e+03   5.0000000e-02  -5.2631150e+01   9.5898000e-01   0.0000000e+00   3.0986000e+01   2.1220000e+01
   1.3330000e+03   5.0000000e-02  -5.2651830e+01   9.5948000e-01   0.0000000e+00   3.0985000e+01   2.1219000e+01
   1.3340000e+03   5.0000000e-02  -5.2603570e+01   9.5956000e-01   0.0000000e+00   3.0986000e+01   2.1219000e+01
   1.3350000e+03   5.0000000e-02  -5.2534630e+01   9.6006000e-01   0.0000000e+00   3.0985000e+01   2.1218000e+01
   1.3360000e+03   5.0000000e-02  -5.2520840e+01   9.5992000e-01   0.0000000e+00   3.0987000e+01   2.1218000e+01
   1.3370000e+03   5.0000000e-02  -5.2534630e+01   9.6084000e-01   0.0000000e+00   3.0984000e+01   2.1218000e+01
   1.3380000e+03   5.0000000e-02  -5.2569100e+01   9.6050000e-01   0.0000000e+00   3.0987000e+01   2.1217000e+01
   1.3390000e+03   5.0000000e-02  -5.2624260e+01   9.6010000e-01   0.0000000e+00   3.0990000e+01   2.1217000e+01
   1.3400000e+03   5.0000000e-02  -5.2741460e+01   9.6052000e-01   0.0000000e+00   3.0989000e+01   2.1216000e+01
   1.3410000e+03   5.0000000e-02  -5.2837980e+01   9.6052000e-01   0.0000000e+00   3.0990000e+01   2.1215000e+01
   1.3420000e+03   5.0000000e-02  -5.2906920e+01   9.6028000e-01   0.0000000e+00   3.0992000e+01   2.1215000e+01
   1.3430000e+03   5.0000000e-02  -5.2893140e+01   9.5978000e-01   0.0000000e+00   3.0995000e+01   2.1215000e+01
   1.3440000e+03   5.0000000e-02  -5.2900030e+01   9.6010000e-01   0.0000000e+00   3.0994000e+01   2.1215000e+01
   1.3450000e+03   5.0000000e-02  -5.2900030e+01   9.6110000e-01   0.0000000e+00   3.0990000e+01   2.1215000e+01
   1.3460000e+03   5.0000000e-02  -5.2906920e+01   9.5976000e-01   0.0000000e+00   3.0997000e+01   2.1215000e+01
   1.3470000e+03   5.0000000e-02  -5.2893140e+01   9.6092000e-01   0.0000000e+00   3.0992000e+01   2.1215000e+01
   1.3480000e+03   5.0000000e-02  -5.2893140e+01   9.6130000e-01   0.0000000e+00   3.0991000e+01   2.1215000e+01
   1.3490000e+03   5.0000000e-02  -5.2865560e+01   9.6126000e-01   0.0000000e+00   3.0992000e+01   2.1215000e+01
   1.3500000e+03   5.0000000e-02  -5.2844880e+01   9.6252000e-01   0.0000000e+00   3.0987000e+01   2.1216000e+01
   1.3510000e+03   5.0000000e-02  -5.2872450e+01   9.6212000e-01   0.0000000e+00   3.0990000e+01   2.1216000e+01
   1.3520000e+03   5.0000000e-02  -5.2906920e+01   9.6276000e-01   0.0000000e+00   3.0988000e+01   2.1216000e+01
   1.3530000e+03   5.0000000e-02  -5.2927610e+01   9.6278000e-01   0.0000000e+00   3.0989000e+01   2.1217000e+01
   1.3540000e+03   5.0000000e-02  -5.2927610e+01   9.6300000e-01   0.0000000e+00   3.0989000e+01   2.1217000e+01
   1.3550000e+03   5.0000000e-02  -5.2927610e+01   9.6366000e-01   0.0000000e+00   3.0987000e+01   2.1217000e+01
   1.3560000e+03   5.0000000e-02  -5.2962080e+01   9.6480000e-01   0.0000000e+00   3.0983000e+01   2.1217000e+01
   1.3570000e+03   5.0000000e-02  -5.3003440e+01   9.6470000e-01   0.0000000e+00   3.0985000e+01   2.1217000e+01
   1.3580000e+03   5.0000000e-02  -5.3065490e+01   9.6456000e-01   0.0000000e+00   3.0987000e+01   2.1217000e+01
   1.3590000e+03   5.0000000e-02  -5.3120650e+01   9.6526000e-01   0.0000000e+00   3.0985000e+01   2.1216000e+01
   1.3600000e+03   5.0000000e-02  -5.3189590e+01   9.6578000e-01   0.0000000e+00   3.0984000e+01   2.1216000e+01
   1.3610000e+03   5.0000000e-02  -5.3196490e+01   9.6566000e-01   0.0000000e+00   3.0986000e+01   2.1215000e+01
   1.3620000e+03   5.0000000e-02  -5.3203380e+01   9.6616000e-01   0.0000000e+00   3.0985000e+01   2.1215000e+01
   1.3630000e+03   5.0000000e-02  -5.3203380e+01   9.6602000e-01   0.0000000e+00   3.0987000e+01   2.1215000e+01
   1.3640000e+03   5.0000000e-02  -5.3196490e+01   9.6672000e-01   0.0000000e+00   3.0985000e+01   2.1215000e+01
   1.3650000e+03   5.0000000e-02  -5.3155120e+01   9.6636000e-01   0.0000000e+00   3.0988000e+01   2.1215000e+01
   1.3660000e+03   5.0000000e-02  -5.3113750e+01   9.6660000e-01   0.0000000e+00   3.0988000e+01   2.1214000e+01
   1.3670000e+03   5.0000000e-02  -5.3099960e+01   9.6750000e-01   0.0000000e+00   3.0985000e+01   2.1214000e+01
   1.3680000e+03   5.0000000e-02  -5.3155120e+01   9.6648000e-01   0.0000000e+00   3.0991000e+01   2.1214000e+01
   1.3690000e+03   5.0000000e-02  -5.3217170e+01   9.6688000e-01   0.0000000e+00   3.0990000e+01   2.1214000e+01
   1.3700000e+03   5.0000000e-02  -5.3251640e+01   9.6664000e-01   0.0000000e+00   3.0992000e+01   2.1214000e+01
   1.3710000e+03   5.0000000e-02  -5.3327480e+01   9.6702000e-01   0.0000000e+00   3.0991000e+01   2.1214000e+01
   1.3720000e+03   5.0000000e-02  -5.3451570e+01   9.6676000e-01   0.0000000e+00   3.0993000e+01   2.1214000e+01
   1.3730000e+03   5.0000000e-02  -5.3568780e+01   9.6558000e-01   0.0000000e+00   3.0999000e+01   2.1214000e+01
   1.3740000e+03   5.0000000e-02  -5.3679090e+01   9.6604000e-01   0.0000000e+00   3.0997000e+01   2.1215000e+01
   1.3750000e+03   5.0000000e-02  -5.3727350e+01   9.6588000e-01   0.0000000e+00   3.0998000e+01   2.1215000e+01
   1.3760000e+03   5.0000000e-02  -5.3754920e+01   9.6570000e-01   0.0000000e+00   3.0999000e+01   2.1215000e+01
   1.3770000e+03   5.0000000e-02  -5.3872130e+01   9.6594000e-01   0.0000000e+00   3.0998000e+01   2.1215000e+01
   1.3780000e+03   5.0000000e-02  -5.3954860e+01   9.6576000e-01   0.0000000e+00   3.0999000e+01   2.1215000e+01
   1.3790000e+03   5.0000000e-02  -5.3996230e+01   9.6512000e-01   0.0000000e+00   3.1002000e+01   2.1215000e+01
   1.3800000e+03   5.0000000e-02  -5.3982440e+01   9.6530000e-01   0.0000000e+00   3.1001000e+01   2.1215000e+01
   1.3810000e+03   5.0000000e-02  -5.3947960e+01   9.6572000e-01   0.0000000e+00   3.0999000e+01   2.1215000e+01
   1.3820000e+03   5.0000000e-02  -5.3851440e+01   9.6618000e-01   0.0000000e+00   3.0997000e+01   2.1215000e+01
   1.3830000e+03   5.0000000e-02  -5.3741140e+01   9.6580000e-01   0.0000000e+00   3.0999000e+01   2.1214000e+01
   1.3840000e+03   5.0000000e-02  -5.3727350e+01   9.6582000e-01   0.0000000e+00   3.0999000e+01   2.1214000e+01
   1.3850000e+03   5.0000000e-02  -5.3706660e+01   9.6606000e-01   0.0000000e+00   3.0998000e+01   2.1214000e+01
   1.3860000e+03   5.0000000e-02  -5.3679090e+01   9.6566000e-01   0.0000000e+00   3.1000000e+01   2.1213000e+01
   1.3870000e+03   5.0000000e-02  -5.3630830e+01   9.6544000e-01   0.0000000e+00   3.1001000e+01   2.1213000e+01
   1.3880000e+03   5.0000000e-02  -5.3554990e+01   9.6542000e-01   0.0000000e+00   3.1001000e+01   2.1213000e+01
   1.3890000e+03   5.0000000e-02  -5.3486050e+01   9.6496000e-01   0.0000000e+00   3.1003000e+01   2.1213000e+01
   1.3900000e+03   5.0000000e-02  -5.3444680e+01   9.6446000e-01   0.0000000e+00   3.1005000e+01   2.1213000e+01
   1.3910000e+03   5.0000000e-02  -5.3472260e+01   9.6458000e-01   0.0000000e+00   3.1004000e+01   2.1213000e+01
   1.3920000e+03   5.0000000e-02  -5.3472260e+01   9.6428000e-01   0.0000000e+00   3.1005000e+01   2.1213000e+01
   1.3930000e+03   5.0000000e-02  -5.3430890e+01   9.6462000e-01   0.0000000e+00   3.1003000e+01   2.1213000e+01
   1.3940000e+03   5.0000000e-02  -5.3382630e+01   9.6434000e-01   0.0000000e+00   3.1004000e+01   2.1213000e+01
   1.3950000e+03   5.0000000e-02  -5.3382630e+01   9.6426000e-01   0.0000000e+00   3.1004000e+01   2.1213000e+01
   1.3960000e+03   5.0000000e-02  -5.3403310e+01   9.6462000e-01   0.0000000e+00   3.1002000e+01   2.1213000e+01
   1.3970000e+03   5.0000000e-02  -5.3417100e+01   9.6414000e-01   0.0000000e+00   3.1004000e+01   2.1213000e+01
   1.3980000e+03   5.0000000e-02  -5.3403310e+01   9.6384000e-01   0.0000000e+00   3.1005000e+01   2.1213000e+01
   1.3990000e+03   5.0000000e-02  -5.3389530e+01   9.6374000e-01   0.0000000e+00   3.1005000e+01   2.1212000e+01
   1.4000000e+03   5.0000000e-02  -5.3355050e+01   9.6386000e-01   0.0000000e+00   3.1004000e+01   2.1211000e+01
   1.4010000e+03   5.0000000e-02  -5.3375740e+01   9.6290000e-01   0.0000000e+00   3.1008000e+01   2.1210000e+01
   1.4020000e+03   5.0000000e-02  -5.3355050e+01   9.6274000e-01   0.0000000e+00   3.1008000e+01   2.1210000e+01
   1.4030000e+03   5.0000000e-02  -5.3320580e+01   9.6280000e-01   0.0000000e+00   3.1007000e+01   2.1210000e+01
   1.4040000e+03   5.0000000e-02  -5.3334370e+01   9.6288000e-01   0.0000000e+00   3.1006000e+01   2.1210000e+01
   1.4050000e+03   5.0000000e-02  -5.3320580e+01   9.6320000e-01   0.0000000e+00   3.1004000e+01   2.1209000e+01
   1.4060000e+03   5.0000000e-02  -5.3299900e+01   9.6290000e-01   0.0000000e+00   3.1005000e+01   2.1208000e+01
   1.4070000e+03   5.0000000e-02  -5.3313690e+01   9.6280000e-01   0.0000000e+00   3.1005000e+01   2.1208000e+01
   1.4080000e+03   5.0000000e-02  -5.3237850e+01   9.6358000e-01   0.0000000e+00   3.1001000e+01   2.1207000e+01
   1.4090000e+03   5.0000000e-02  -5.3182700e+01   9.6400000e-01   0.0000000e+00   3.0999000e+01   2.1207000e+01
   1.4100000e+03   5.0000000e-02  -5.3141330e+01   9.6336000e-01   0.0000000e+00   3.1002000e+01   2.1206000e+01
   1.4110000e+03   5.0000000e-02  -5.3141330e+01   9.6464000e-01   0.0000000e+00   3.0996000e+01   2.1206000e+01
   1.4120000e+03   5.0000000e-02  -5.3175800e+01   9.6428000e-01   0.0000000e+00   3.0998000e+01   2.1205000e+01
   1.4130000e+03   5.0000000e-02  -5.3141330e+01   9.6454000e-01   0.0000000e+00   3.0997000e+01   2.1205000e+01
   1.4140000e+03   5.0000000e-02  -5.3148230e+01   9.6460000e-01   0.0000000e+00   3.0997000e+01   2.1204000e+01
   1.4150000e+03   5.0000000e-02  -5.3127540e+01   9.6400000e-01   0.0000000e+00   3.1000000e+01   2.1204000e+01
   1.4160000e+03   5.0000000e-02  -5.3106860e+01   9.6488000e-01   0.0000000e+00   3.0996000e+01   2.1205000e+01
   1.4170000e+03   5.0000000e-02  -5.3079280e+01   9.6408000e-01   0.0000000e+00   3.1000000e+01   2.1205000e+01
   1.4180000e+03   5.0000000e-02  -5.3037920e+01   9.6364000e-01   0.0000000e+00   3.1002000e+01   2.1205000e+01
   1.4190000e+03   5.0000000e-02  -5.3031020e+01   9.6404000e-01   0.0000000e+00   3.1000000e+01   2.1205000e+01
   1.4200000e+03   5.0000000e-02  -5.2989660e+01   9.6382000e-01   0.0000000e+00   3.1001000e+01   2.1205000e+01
   1.4210000e+03   5.0000000e-02  -5.3024130e+01   9.6424000e-01   0.0000000e+00   3.0999000e+01   2.1205000e+01
   1.4220000e+03   5.0000000e-02  -5.3086180e+01   9.6382000e-01   0.0000000e+00   3.1001000e+01   2.1204000e+01
   1.4230000e+03   5.0000000e-02  -5.3120650e+01   9.6446000e-01   0.0000000e+00   3.0998000e+01   2.1203000e+01
   1.4240000e+03   5.0000000e-02  -5.3196490e+01   9.6428000e-01   0.0000000e+00   3.0999000e+01   2.1203000e+01
   1.4250000e+03   5.0000000e-02  -5.3210270e+01   9.6452000e-01   0.0000000e+00   3.0998000e+01   2.1203000e+01
   1.4260000e+03   5.0000000e-02  -5.3203380e+01   9.6500000e-01   0.0000000e+00   3.0996000e+01   2.1203000e+01
   1.4270000e+03   5.0000000e-02  -5.3189590e+01   9.6486000e-01   0.0000000e+00   3.0997000e+01   2.1203000e+01
   1.4280000e+03   5.0000000e-02  -5.3134440e+01   9.6470000e-01   0.0000000e+00   3.0998000e+01   2.1203000e+01
   1.4290000e+03   5.0000000e-02  -5.3099960e+01   9.6496000e-01   0.0000000e+00   3.0997000e+01   2.1202000e+01
   1.4300000e+03   5.0000000e-02  -5.3148230e+01   9.6414000e-01   0.0000000e+00   3.1001000e+01   2.1202000e+01
   1.4310000e+03   5.0000000e-02  -5.3099960e+01   9.6412000e-01   0.0000000e+00   3.1001000e+01   2.1202000e+01
   1.4320000e+03   5.0000000e-02  -5.3099960e+01   9.6454000e-01   0.0000000e+00   3.0999000e+01   2.1201000e+01
   1.4330000e+03   5.0000000e-02  -5.3148230e+01   9.6390000e-01   0.0000000e+00   3.1002000e+01   2.1201000e+01
   1.4340000e+03   5.0000000e-02  -5.3189590e+01   9.6430000e-01   0.0000000e+00   3.1000000e+01   2.1201000e+01
   1.4350000e+03   5.0000000e-02  -5.3313690e+01   9.6452000e-01   0.0000000e+00   3.0999000e+01   2.1201000e+01
   1.4360000e+03   5.0000000e-02  -5.3472260e+01   9.6410000e-01   0.0000000e+00   3.1001000e+01   2.1201000e+01
   1.4370000e+03   5.0000000e-02  -5.3541200e+01   9.6452000e-01   0.0000000e+00   3.0999000e+01   2.1201000e+01
   1.4380000e+03   5.0000000e-02  -5.3568780e+01   9.6454000e-01   0.0000000e+00   3.0999000e+01   2.1201000e+01
   1.4390000e+03   5.0000000e-02  -5.3534310e+01   9.6390000e-01   0.0000000e+00   3.1002000e+01   2.1201000e+01
   1.4400000e+03   5.0000000e-02  -5.3465360e+01   9.6408000e-01   0.0000000e+00   3.1001000e+01   2.1201000e+01
   1.4410000e+03   5.0000000e-02  -5.3375740e+01   9.6318000e-01   0.0000000e+00   3.1005000e+01   2.1201000e+01
   1.4420000e+03   5.0000000e-02  -5.3403310e+01   9.6330000e-01   0.0000000e+00   3.1004000e+01   2.1201000e+01
   1.4430000e+03   5.0000000e-02  -5.3403310e+01   9.6234000e-01   0.0000000e+00   3.1008000e+01   2.1202000e+01
   1.4440000e+03   5.0000000e-02  -5.3375740e+01   9.6240000e-01   0.0000000e+00   3.1007000e+01   2.1202000e+01
   1.4450000e+03   5.0000000e-02  -5.3327480e+01   9.6248000e-01   0.0000000e+00   3.1006000e+01   2.1202000e+01
   1.4460000e+03   5.0000000e-02  -5.3341270e+01   9.6302000e-01   0.0000000e+00   3.1003000e+01   2.1202000e+01
   1.4470000e+03   5.0000000e-02  -5.3403310e+01   9.6230000e-01   0.0000000e+00   3.1006000e+01   2.1202000e+01
   1.4480000e+03   5.0000000e-02  -5.3479150e+01   9.6240000e-01   0.0000000e+00   3.1005000e+01   2.1202000e+01
   1.4490000e+03   5.0000000e-02  -5.3492940e+01   9.6230000e-01   0.0000000e+00   3.1005000e+01   2.1201000e+01
   1.4500000e+03   5.0000000e-02  -5.3499830e+01   9.6220000e-01   0.0000000e+00   3.1005000e+01   2.1201000e+01
   1.4510000e+03   5.0000000e-02  -5.3527410e+01   9.6210000e-01   0.0000000e+00   3.1005000e+01   2.1201000e+01
   1.4520000e+03   5.0000000e-02  -5.3520520e+01   9.6222000e-01   0.0000000e+00   3.1004000e+01   2.1201000e+01
   1.4530000e+03   5.0000000e-02  -5.3472260e+01   9.6192000e-01   0.0000000e+00   3.1005000e+01   2.1200000e+01
   1.4540000e+03   5.0000000e-02  -5.3424000e+01   9.6226000e-01   0.0000000e+00   3.1003000e+01   2.1200000e+01
   1.4550000e+03   5.0000000e-02  -5.3389530e+01   9.6198000e-01   0.0000000e+00   3.1004000e+01   2.1199000e+01
   1.4560000e+03   5.0000000e-02  -5.3348160e+01   9.6278000e-01   0.0000000e+00   3.1000000e+01   2.1199000e+01
   1.4570000e+03   5.0000000e-02  -5.3334370e+01   9.6344000e-01   0.0000000e+00   3.0997000e+01   2.1198000e+01
   1.4580000e+03   5.0000000e-02  -5.3355050e+01   9.6394000e-01   0.0000000e+00   3.0995000e+01   2.1198000e+01
   1.4590000e+03   5.0000000e-02  -5.3320580e+01   9.6404000e-01   0.0000000e+00   3.0995000e+01   2.1198000e+01
   1.4600000e+03   5.0000000e-02  -5.3251640e+01   9.6436000e-01   0.0000000e+00   3.0994000e+01   2.1198000e+01
   1.4610000e+03   5.0000000e-02  -5.3244750e+01   9.6492000e-01   0.0000000e+00   3.0992000e+01   2.1198000e+01
   1.4620000e+03   5.0000000e-02  -5.3348160e+01   9.6530000e-01   0.0000000e+00   3.0991000e+01   2.1199000e+01
   1.4630000e+03   5.0000000e-02  -5.3506730e+01   9.6504000e-01   0.0000000e+00   3.0993000e+01   2.1199000e+01
   1.4640000e+03   5.0000000e-02  -5.3541200e+01   9.6518000e-01   0.0000000e+00   3.0993000e+01   2.1200000e+01
   1.4650000e+03   5.0000000e-02  -5.3527410e+01   9.6532000e-01   0.0000000e+00   3.0993000e+01   2.1200000e+01
   1.4660000e+03   5.0000000e-02  -5.3541200e+01   9.6590000e-01   0.0000000e+00   3.0991000e+01   2.1200000e+01
   1.4670000e+03   5.0000000e-02  -5.3499830e+01   9.6520000e-01   0.0000000e+00   3.0995000e+01   2.1200000e+01
   1.4680000e+03   5.0000000e-02  -5.3520520e+01   9.6552000e-01   0.0000000e+00   3.0994000e+01   2.1200000e+01
   1.4690000e+03   5.0000000e-02  -5.3575670e+01   9.6520000e-01   0.0000000e+00   3.0996000e+01   2.1200000e+01
   1.4700000e+03   5.0000000e-02  -5.3679090e+01   9.6550000e-01   0.0000000e+00   3.0995000e+01   2.1201000e+01
   1.4710000e+03   5.0000000e-02  -5.3754920e+01   9.6494000e-01   0.0000000e+00   3.0998000e+01   2.1201000e+01
   1.4720000e+03   5.0000000e-02  -5.3754920e+01   9.6586000e-01   0.0000000e+00   3.0994000e+01   2.1201000e+01
   1.4730000e+03   5.0000000e-02  -5.3768710e+01   9.6576000e-01   0.0000000e+00   3.0995000e+01   2.1201000e+01
   1.4740000e+03   5.0000000e-02  -5.3761820e+01   9.6520000e-01   0.0000000e+00   3.0998000e+01   2.1200000e+01
   1.4750000e+03   5.0000000e-02  -5.3727350e+01   9.6546000e-01   0.0000000e+00   3.0997000e+01   2.1200000e+01
   1.4760000e+03   5.0000000e-02  -5.3651510e+01   9.6508000e-01   0.0000000e+00   3.0999000e+01   2.1200000e+01
   1.4770000e+03   5.0000000e-02  -5.3575670e+01   9.6444000e-01   0.0000000e+00   3.1002000e+01   2.1200000e+01
   1.4780000e+03   5.0000000e-02  -5.3554990e+01   9.6440000e-01   0.0000000e+00   3.1002000e+01   2.1199000e+01
   1.4790000e+03   5.0000000e-02  -5.3596360e+01   9.6414000e-01   0.0000000e+00   3.1003000e+01   2.1198000e+01
   1.4800000e+03   5.0000000e-02  -5.3596360e+01   9.6430000e-01   0.0000000e+00   3.1002000e+01   2.1198000e+01
   1.4810000e+03   5.0000000e-02  -5.3582570e+01   9.6404000e-01   0.0000000e+00   3.1003000e+01   2.1198000e+01
   1.4820000e+03   5.0000000e-02  -5.3582570e+01   9.6442000e-01   0.0000000e+00   3.1001000e+01   2.1197000e+01
   1.4830000e+03   5.0000000e-02  -5.3513620e+01   9.6418000e-01   0.0000000e+00   3.1002000e+01   2.1197000e+01
   1.4840000e+03   5.0000000e-02  -5.3472260e+01   9.6458000e-01   0.0000000e+00   3.1000000e+01   2.1196000e+01
   1.4850000e+03   5.0000000e-02  -5.3444680e+01   9.6480000e-01   0.0000000e+00   3.0999000e+01   2.1196000e+01
   1.4860000e+03   5.0000000e-02  -5.3444680e+01   9.6482000e-01   0.0000000e+00   3.0999000e+01   2.1197000e+01
   1.4870000e+03   5.0000000e-02  -5.3458470e+01   9.6440000e-01   0.0000000e+00   3.1001000e+01   2.1199000e+01
   1.4880000e+03   5.0000000e-02  -5.3430890e+01   9.6372000e-01   0.0000000e+00   3.1004000e+01   2.1202000e+01
   1.4890000e+03   5.0000000e-02  -5.3389530e+01   9.6386000e-01   0.0000000e+00   3.1003000e+01   2.1205000e+01
   1.4900000e+03   5.0000000e-02  -5.3396420e+01   9.6314000e-01   0.0000000e+00   3.1006000e+01   2.1207000e+01
   1.4910000e+03   5.0000000e-02  -5.3403310e+01   9.6280000e-01   0.0000000e+00   3.1007000e+01   2.1209000e+01
   1.4920000e+03   5.0000000e-02  -5.3417100e+01   9.6244000e-01   0.0000000e+00   3.1008000e+01   2.1210000e+01
   1.4930000e+03   5.0000000e-02  -5.3479150e+01   9.6316000e-01   0.0000000e+00   3.1004000e+01   2.1210000e+01
   1.4940000e+03   5.0000000e-02  -5.3527410e+01   9.6352000e-01   0.0000000e+00   3.1002000e+01   2.1210000e+01
   1.4950000e+03   5.0000000e-02  -5.3568780e+01   9.6348000e-01   0.0000000e+00   3.1002000e+01   2.1210000e+01
   1.4960000e+03   5.0000000e-02  -5.3548090e+01   9.6344000e-01   0.0000000e+00   3.1002000e+01   2.1210000e+01
   1.4970000e+03   5.0000000e-02  -5.3520520e+01   9.6406000e-01   0.0000000e+00   3.0999000e+01   2.1209000e+01
   1.4980000e+03   5.0000000e-02  -5.3465360e+01   9.6254000e-01   0.0000000e+00   3.1006000e+01   2.1208000e+01
   1.4990000e+03   5.0000000e-02  -5.3389530e+01   9.6308000e-01   0.0000000e+00   3.1003000e+01   2.1208000e+01
   1.5000000e+03   5.0000000e-02  -5.3334370e+01   9.6346000e-01   0.0000000e+00   3.1001000e+01   2.1207000e+01
   1.5010000e+03   5.0000000e-02  -5.3279220e+01   9.6300000e-01   0.0000000e+00   3.1003000e+01   2.1207000e+01
   1.5020000e+03   5.0000000e-02  -5.3265430e+01   9.6294000e-01   0.0000000e+00   3.1003000e+01   2.1206000e+01
   1.5030000e+03   5.0000000e-02  -5.3313690e+01   9.6244000e-01   0.0000000e+00   3.1005000e+01   2.1206000e+01
   1.5040000e+03   5.0000000e-02  -5.3355050e+01   9.6212000e-01   0.0000000e+00   3.1006000e+01   2.1206000e+01
   1.5050000e+03   5.0000000e-02  -5.3355050e+01   9.6266000e-01   0.0000000e+00   3.1003000e+01   2.1205000e+01
   1.5060000e+03   5.0000000e-02  -5.3306790e+01   9.6282000e-01   0.0000000e+00   3.1002000e+01   2.1204000e+01
   1.5070000e+03   5.0000000e-02  -5.3244750e+01   9.6300000e-01   0.0000000e+00   3.1001000e+01   2.1203000e+01
   1.5080000e+03   5.0000000e-02  -5.3210270e+01   9.6298000e-01   0.0000000e+00   3.1001000e+01   2.1202000e+01
   1.5090000e+03   5.0000000e-02  -5.3175800e+01   9.6318000e-01   0.0000000e+00   3.1000000e+01   2.1201000e+01
   1.5100000e+03   5.0000000e-02  -5.3099960e+01   9.6384000e-01   0.0000000e+00   3.0997000e+01   2.1201000e+01
   1.5110000e+03   5.0000000e-02  -5.3065490e+01   9.6434000e-01   0.0000000e+00   3.0995000e+01   2.1201000e+01
   1.5120000e+03   5.0000000e-02  -5.3003440e+01   9.6422000e-01   0.0000000e+00   3.0996000e+01   2.1201000e+01
   1.5130000e+03   5.0000000e-02  -5.3003440e+01   9.6474000e-01   0.0000000e+00   3.0994000e+01   2.1201000e+01
   1.5140000e+03   5.0000000e-02  -5.2989660e+01   9.6508000e-01   0.0000000e+00   3.0993000e+01   2.1201000e+01
   1.5150000e+03   5.0000000e-02  -5.2982760e+01   9.6434000e-01   0.0000000e+00   3.0997000e+01   2.1201000e+01
   1.5160000e+03   5.0000000e-02  -5.2962080e+01   9.6418000e-01   0.0000000e+00   3.0998000e+01   2.1200000e+01
   1.5170000e+03   5.0000000e-02  -5.2975870e+01   9.6466000e-01   0.0000000e+00   3.0996000e+01   2.1200000e+01
   1.5180000e+03   5.0000000e-02  -5.2996550e+01   9.6430000e-01   0.0000000e+00   3.0998000e+01   2.1200000e+01
   1.5190000e+03   5.0000000e-02  -5.2982760e+01   9.6434000e-01   0.0000000e+00   3.0998000e+01   2.1199000e+01
   1.5200000e+03   5.0000000e-02  -5.3003440e+01   9.6482000e-01   0.0000000e+00   3.0996000e+01   2.1199000e+01
   1.5210000e+03   5.0000000e-02  -5.3031020e+01   9.6490000e-01   0.0000000e+00   3.0996000e+01   2.1198000e+01
   1.5220000e+03   5.0000000e-02  -5.3044810e+01   9.6542000e-01   0.0000000e+00   3.0994000e+01   2.1198000e+01
   1.5230000e+03   5.0000000e-02  -5.3099960e+01   9.6532000e-01   0.0000000e+00   3.0995000e+01   2.1198000e+01
   1.5240000e+03   5.0000000e-02  -5.3093070e+01   9.6608000e-01   0.0000000e+00   3.0992000e+01   2.1197000e+01
   1.5250000e+03   5.0000000e-02  -5.3051700e+01   9.6536000e-01   0.0000000e+00   3.0996000e+01   2.1196000e+01
   1.5260000e+03   5.0000000e-02  -5.3024130e+01   9.6588000e-01   0.0000000e+00   3.0994000e+01   2.1196000e+01
   1.5270000e+03   5.0000000e-02  -5.3017230e+01   9.6512000e-01   0.0000000e+00   3.0998000e+01   2.1196000e+01
   1.5280000e+03   5.0000000e-02  -5.3065490e+01   9.6538000e-01   0.0000000e+00   3.0997000e+01   2.1196000e+01
   1.5290000e+03   5.0000000e-02  -5.3162010e+01   9.6478000e-01   0.0000000e+00   3.1000000e+01   2.1196000e+01
   1.5300000e+03   5.0000000e-02  -5.3258530e+01   9.6522000e-01   0.0000000e+00   3.0998000e+01   2.1195000e+01
   1.5310000e+03   5.0000000e-02  -5.3382630e+01   9.6548000e-01   0.0000000e+00   3.0997000e+01   2.1196000e+01
   1.5320000e+03   5.0000000e-02  -5.3499830e+01   9.6510000e-01   0.0000000e+00   3.0999000e+01   2.1196000e+01
   1.5330000e+03   5.0000000e-02  -5.3637720e+01   9.6600000e-01   0.0000000e+00   3.0995000e+01   2.1196000e+01
   1.5340000e+03   5.0000000e-02  -5.3789400e+01   9.6632000e-01   0.0000000e+00   3.0994000e+01   2.1197000e+01
   1.5350000e+03   5.0000000e-02  -5.3927280e+01   9.6666000e-01   0.0000000e+00   3.0993000e+01   2.1197000e+01
   1.5360000e+03   5.0000000e-02  -5.3996230e+01   9.6724000e-01   0.0000000e+00   3.0991000e+01   2.1198000e+01
   1.5370000e+03   5.0000000e-02  -5.4078960e+01   9.6786000e-01   0.0000000e+00   3.0989000e+01   2.1198000e+01
   1.5380000e+03   5.0000000e-02  -5.4113430e+01   9.6830000e-01   0.0000000e+00   3.0988000e+01   2.1199000e+01
   1.5390000e+03   5.0000000e-02  -5.4044490e+01   9.6832000e-01   0.0000000e+00   3.0989000e+01   2.1199000e+01
   1.5400000e+03   5.0000000e-02  -5.4037590e+01   9.6876000e-01   0.0000000e+00   3.0988000e+01   2.1198000e+01
   1.5410000e+03   5.0000000e-02  -5.4051380e+01   9.6878000e-01   0.0000000e+00   3.0989000e+01   2.1198000e+01
   1.5420000e+03   5.0000000e-02  -5.4023800e+01   9.6922000e-01   0.0000000e+00   3.0988000e+01   2.1198000e+01
   1.5430000e+03   5.0000000e-02  -5.3941070e+01   9.6946000e-01   0.0000000e+00   3.0988000e+01   2.1198000e+01
   1.5440000e+03   5.0000000e-02  -5.3934180e+01   9.6970000e-01   0.0000000e+00   3.0988000e+01   2.1197000e+01
   1.5450000e+03   5.0000000e-02  -5.3996230e+01   9.6928000e-01   0.0000000e+00   3.0991000e+01   2.1197000e+01
   1.5460000e+03   5.0000000e-02  -5.4023800e+01   9.6880000e-01   0.0000000e+00   3.0994000e+01   2.1197000e+01
   1.5470000e+03   5.0000000e-02  -5.4037590e+01   9.7002000e-01   0.0000000e+00   3.0989000e+01   2.1197000e+01
   1.5480000e+03   5.0000000e-02  -5.4016910e+01   9.6958000e-01   0.0000000e+00   3.0992000e+01   2.1197000e+01
   1.5490000e+03   5.0000000e-02  -5.4016910e+01   9.6974000e-01   0.0000000e+00   3.0992000e+01   2.1197000e+01
   1.5500000e+03   5.0000000e-02  -5.4065170e+01   9.7034000e-01   0.0000000e+00   3.0990000e+01   2.1196000e+01
   1.5510000e+03   5.0000000e-02  -5.4113430e+01   9.7010000e-01   0.0000000e+00   3.0992000e+01   2.1196000e+01
   1.5520000e+03   5.0000000e-02  -5.4078960e+01   9.7026000e-01   0.0000000e+00   3.0992000e+01   2.1196000e+01
   1.5530000e+03   5.0000000e-02  -5.4058270e+01   9.7042000e-01   0.0000000e+00   3.0992000e+01   2.1196000e+01
   1.5540000e+03   5.0000000e-02  -5.4037590e+01   9.6970000e-01   0.0000000e+00   3.0996000e+01   2.1195000e+01
   1.5550000e+03   5.0000000e-02  -5.4030700e+01   9.6934000e-01   0.0000000e+00   3.0998000e+01   2.1195000e+01
   1.5560000e+03   5.0000000e-02  -5.4051380e+01   9.6916000e-01   0.0000000e+00   3.0999000e+01   2.1195000e+01
   1.5570000e+03   5.0000000e-02  -5.4085850e+01   9.6940000e-01   0.0000000e+00   3.0998000e+01   2.1195000e+01
   1.5580000e+03   5.0000000e-02  -5.4078960e+01   9.6944000e-01   0.0000000e+00   3.0998000e+01   2.1195000e+01
   1.5590000e+03   5.0000000e-02  -5.4010010e+01   9.7014000e-01   0.0000000e+00   3.0995000e+01   2.1196000e+01
   1.5600000e+03   5.0000000e-02  -5.4030700e+01   9.7112000e-01   0.0000000e+00   3.0991000e+01   2.1197000e+01
   1.5610000e+03   5.0000000e-02  -5.3989330e+01   9.7042000e-01   0.0000000e+00   3.0995000e+01   2.1198000e+01
   1.5620000e+03   5.0000000e-02  -5.3989330e+01   9.8236600e-01   0.0000000e+00   3.0992000e+01   2.1198000e+01
   1.5630000e+03   5.0000000e-02  -5.4051380e+01   9.9407000e-01   0.0000000e+00   3.0995000e+01   2.1198000e+01
   1.5640000e+03   5.0000000e-02  -5.4147900e+01   1.0069500e+00   0.0000000e+00   3.0997000e+01   2.1198000e+01
   1.5650000e+03   5.0000000e-02  -5.4354730e+01   1.0212470e+00   0.0000000e+00   3.0997000e+01   2.1198000e+01
   1.5660000e+03   5.0000000e-02  -5.4747700e+01   1.0350220e+00   0.0000000e+00   3.1004000e+01   2.1199000e+01
   1.5670000e+03   5.0000000e-02  -5.5182050e+01   1.0494530e+00   0.0000000e+00   3.1012000e+01   2.1199000e+01
   1.5680000e+03   5.0000000e-02  -5.5678440e+01   1.0636410e+00   0.0000000e+00   3.1025000e+01   2.1198000e+01
   1.5690000e+03   5.0000000e-02  -5.6271350e+01   1.0790260e+00   0.0000000e+00   3.1036000e+01   2.1198000e+01
   1.5700000e+03   5.0000000e-02  -5.6919410e+01   1.0934480e+00   0.0000000e+00   3.1055000e+01   2.1197000e+01
   1.5710000e+03   5.0000000e-02  -5.7595050e+01   1.1082870e+00   0.0000000e+00   3.1075000e+01   2.1197000e+01
   1.5720000e+03   5.0000000e-02  -5.8325850e+01   1.1224230e+00   0.0000000e+00   3.1101000e+01   2.1196000e+01
   1.5730000e+03   5.0000000e-02  -5.9049750e+01   1.1374960e+00   0.0000000e+00   3.1125000e+01   2.1196000e+01
   1.5740000e+03   5.0000000e-02  -5.9801230e+01   1.1504660e+00   0.0000000e+00   3.1161000e+01   2.1195000e+01
   1.5750000e+03   5.0000000e-02  -6.0511350e+01   1.1643930e+00   0.0000000e+00   3.1194000e+01   2.1194000e+01
   1.5760000e+03   5.0000000e-02  -6.1269720e+01   1.1775760e+00   0.0000000e+00   3.1232000e+01   2.1194000e+01
   1.5770000e+03   5.0000000e-02  -6.2069460e+01   1.1901370e+00   0.0000000e+00   3.1274000e+01   2.1193000e+01
   1.5780000e+03   5.0000000e-02  -6.2841620e+01   1.2024350e+00   0.0000000e+00   3.1318000e+01   2.1193000e+01
   1.5790000e+03   5.0000000e-02  -6.3627570e+01   1.2137690e+00   0.0000000e+00   3.1367000e+01   2.1193000e+01
   1.5800000e+03   5.0000000e-02  -6.4454890e+01   1.2247010e+00   0.0000000e+00   3.1418000e+01   2.1192000e+01
   1.5810000e+03   5.0000000e-02  -6.5275310e+01   1.2343090e+00   0.0000000e+00   3.1475000e+01   2.1192000e+01
   1.5820000e+03   5.0000000e-02  -6.6137100e+01   1.2453350e+00   0.0000000e+00   3.1525000e+01   2.1191000e+01
   1.5830000e+03   5.0000000e-02  -6.6985100e+01   1.2550570e+00   0.0000000e+00   3.1581000e+01   2.1191000e+01
   1.5840000e+03   5.0000000e-02  -6.7840000e+01   1.2653360e+00   0.0000000e+00   3.1634000e+01   2.1191000e+01
   1.5850000e+03   5.0000000e-02  -6.8791410e+01   1.2738130e+00   0.0000000e+00   3.1695000e+01   2.1191000e+01
   1.5860000e+03   5.0000000e-02  -6.9729040e+01   1.2825260e+00   0.0000000e+00   3.1754000e+01   2.1192000e+01
   1.5870000e+03   5.0000000e-02  -7.0604610e+01   1.2908560e+00   0.0000000e+00   3.1814000e+01   2.1192000e+01
   1.5880000e+03   5.0000000e-02  -7.1466400e+01   1.2983430e+00   0.0000000e+00   3.1877000e+01   2.1194000e+01
   1.5890000e+03   5.0000000e-02  -7.2259250e+01   1.3062470e+00   0.0000000e+00   3.1937000e+01   2.1197000e+01
   1.5900000e+03   5.0000000e-02  -7.2969360e+01   1.3122080e+00   0.0000000e+00   3.2005000e+01   2.1198000e+01
   1.5910000e+03   5.0000000e-02  -7.3686370e+01   1.3191460e+00   0.0000000e+00   3.2067000e+01   2.1199000e+01
   1.5920000e+03   5.0000000e-02  -7.4368910e+01   1.3260810e+00   0.0000000e+00   3.2128000e+01   2.1200000e+01
   1.5930000e+03   5.0000000e-02  -7.5037650e+01   1.3325930e+00   0.0000000e+00   3.2190000e+01   2.1199000e+01
   1.5940000e+03   5.0000000e-02  -7.5720190e+01   1.3382220e+00   0.0000000e+00   3.2255000e+01   2.1199000e+01
   1.5950000e+03   5.0000000e-02  -7.6409620e+01   1.3444470e+00   0.0000000e+00   3.2316000e+01   2.1198000e+01
   1.5960000e+03   5.0000000e-02  -7.7099050e+01   1.3498100e+00   0.0000000e+00   3.2380000e+01   2.1198000e+01
   1.5970000e+03   5.0000000e-02  -7.7754010e+01   1.3555700e+00   0.0000000e+00   3.2441000e+01   2.1197000e+01
   1.5980000e+03   5.0000000e-02  -7.8367610e+01   1.3613460e+00   0.0000000e+00   3.2501000e+01   2.1197000e+01
   1.5990000e+03   5.0000000e-02  -7.8960520e+01   1.3660600e+00   0.0000000e+00   3.2565000e+01   2.1197000e+01
   1.6000000e+03   5.0000000e-02  -7.9553430e+01   1.3713910e+00   0.0000000e+00   3.2625000e+01   2.1197000e+01
   1.6010000e+03   5.0000000e-02  -8.0118760e+01   1.3765380e+00   0.0000000e+00   3.2685000e+01   2.1197000e+01
   1.6020000e+03   5.0000000e-02  -8.0697880e+01   1.3810620e+00   0.0000000e+00   3.2747000e+01   2.1197000e+01
   1.6030000e+03   5.0000000e-02  -8.1256320e+01   1.3853640e+00   0.0000000e+00   3.2809000e+01   2.1196000e+01
   1.6040000e+03   5.0000000e-02  -8.1745820e+01   1.3898820e+00   0.0000000e+00   3.2869000e+01   2.1196000e+01
   1.6050000e+03   5.0000000e-02  -8.2262890e+01   1.3939970e+00   0.0000000e+00   3.2930000e+01   2.1195000e+01
   1.6060000e+03   5.0000000e-02  -8.2773070e+01   1.3985690e+00   0.0000000e+00   3.2988000e+01   2.1194000e+01
   1.6070000e+03   5.0000000e-02  -8.3241880e+01   1.4029990e+00   0.0000000e+00   3.3046000e+01   2.1194000e+01
   1.6080000e+03   5.0000000e-02  -8.3655540e+01   1.4059650e+00   0.0000000e+00   3.3110000e+01   2.1193000e+01
   1.6090000e+03   5.0000000e-02  -8.4110570e+01   1.4099880e+00   0.0000000e+00   3.3168000e+01   2.1193000e+01
   1.6100000e+03   5.0000000e-02  -8.4503540e+01   1.4140880e+00   0.0000000e+00   3.3225000e+01   2.1193000e+01
   1.6110000e+03   5.0000000e-02  -8.4855150e+01   1.4178450e+00   0.0000000e+00   3.3283000e+01   2.1193000e+01
   1.6120000e+03   5.0000000e-02  -8.5261910e+01   1.4221190e+00   0.0000000e+00   3.3338000e+01   2.1192000e+01
   1.6130000e+03   5.0000000e-02  -8.5668680e+01   1.4263090e+00   0.0000000e+00   3.3393000e+01   2.1191000e+01
   1.6140000e+03   5.0000000e-02  -8.6061650e+01   1.4293170e+00   0.0000000e+00   3.3453000e+01   2.1191000e+01
   1.6150000e+03   5.0000000e-02  -8.6371900e+01   1.4330220e+00   0.0000000e+00   3.3509000e+01   2.1190000e+01
   1.6160000e+03   5.0000000e-02  -8.6771770e+01   1.4364040e+00   0.0000000e+00   3.3566000e+01   2.1189000e+01
   1.6170000e+03   5.0000000e-02  -8.7130270e+01   1.4398820e+00   0.0000000e+00   3.3622000e+01   2.1189000e+01
   1.6180000e+03   5.0000000e-02  -8.7564610e+01   1.4436980e+00   0.0000000e+00   3.3676000e+01   2.1188000e+01
   1.6190000e+03   5.0000000e-02  -8.7978270e+01   1.4467910e+00   0.0000000e+00   3.3733000e+01   2.1187000e+01
   1.6200000e+03   5.0000000e-02  -8.8433300e+01   1.4510800e+00   0.0000000e+00   3.3784000e+01   2.1187000e+01
   1.6210000e+03   5.0000000e-02  -8.8950370e+01   1.4439600e+00   0.0000000e+00   3.3836000e+01   2.1187000e+01
   1.6220000e+03   5.0000000e-02  -8.9391610e+01   1.4349200e+00   0.0000000e+00   3.3892000e+01   2.1187000e+01
   1.6230000e+03   5.0000000e-02  -8.9688060e+01   1.4258600e+00   0.0000000e+00   3.3943000e+01   2.1187000e+01
   1.6240000e+03   5.0000000e-02  -8.9757000e+01   1.4162200e+00   0.0000000e+00   3.3992000e+01   2.1187000e+01
   1.6250000e+03   5.0000000e-02  -8.9729430e+01   1.4053800e+00   0.0000000e+00   3.4042000e+01   2.1186000e+01
   1.6260000e+03   5.0000000e-02  -8.9667380e+01   1.3944200e+00   0.0000000e+00   3.4088000e+01   2.1186000e+01
   1.6270000e+03   5.0000000e-02  -8.9508810e+01   1.3834200e+00   0.0000000e+00   3.4130000e+01   2.1186000e+01
   1.6280000e+03   5.0000000e-02  -8.9295090e+01   1.3720200e+00   0.0000000e+00   3.4170000e+01   2.1186000e+01
   1.6290000e+03   5.0000000e-02  -8.8991740e+01   1.3622400e+00   0.0000000e+00   3.4199000e+01   2.1186000e+01
   1.6300000e+03   5.0000000e-02  -8.8702170e+01   1.3512200e+00   0.0000000e+00   3.4231000e+01   2.1187000e+01
   1.6310000e+03   5.0000000e-02  -8.8426400e+01   1.3411000e+00   0.0000000e+00   3.4256000e+01   2.1189000e+01
   1.6320000e+03   5.0000000e-02  -8.8095480e+01   1.3315800e+00   0.0000000e+00   3.4276000e+01   2.1191000e+01
   1.6330000e+03   5.0000000e-02  -8.7668030e+01   1.3223200e+00   0.0000000e+00   3.4293000e+01   2.1193000e+01
   1.6340000e+03   5.0000000e-02  -8.7185430e+01   1.3133800e+00   0.0000000e+00   3.4307000e+01   2.1194000e+01
   1.6350000e+03   5.0000000e-02  -8.6578730e+01   1.3043800e+00   0.0000000e+00   3.4320000e+01   2.1196000e+01
   1.6360000e+03   5.0000000e-02  -8.5903090e+01   1.2951200e+00   0.0000000e+00   3.4333000e+01   2.1196000e+01
   1.6370000e+03   5.0000000e-02  -8.5227440e+01   1.2875800e+00   0.0000000e+00   3.4337000e+01   2.1197000e+01
   1.6380000e+03   5.0000000e-02  -8.4593170e+01   1.2799600e+00   0.0000000e+00   3.4341000e+01   2.1197000e+01
   1.6390000e+03   5.0000000e-02  -8.3979570e+01   1.2720400e+00   0.0000000e+00   3.4346000e+01   2.1197000e+01
   1.6400000e+03   5.0000000e-02  -8.3469390e+01   1.2657800e+00   0.0000000e+00   3.4343000e+01   2.1197000e+01
   1.6410000e+03   5.0000000e-02  -8.2966110e+01   1.2591400e+00   0.0000000e+00   3.4342000e+01   2.1198000e+01
   1.6420000e+03   5.0000000e-02  -8.2531770e+01   1.2536200e+00   0.0000000e+00   3.4336000e+01   2.1199000e+01
   1.6430000e+03   5.0000000e-02  -8.2076740e+01   1.2482200e+00   0.0000000e+00   3.4330000e+01   2.1200000e+01
   1.6440000e+03   5.0000000e-02  -8.1773390e+01   1.2433800e+00   0.0000000e+00   3.4322000e+01   2.1200000e+01
   1.6450000e+03   5.0000000e-02  -8.1352840e+01   1.2389200e+00   0.0000000e+00   3.4313000e+01   2.1200000e+01
   1.6460000e+03   5.0000000e-02  -8.0884030e+01   1.2350800e+00   0.0000000e+00   3.4302000e+01   2.1199000e+01
   1.6470000e+03   5.0000000e-02  -8.0401430e+01   1.2303600e+00   0.0000000e+00   3.4296000e+01   2.1200000e+01
   1.6480000e+03   5.0000000e-02  -7.9967090e+01   1.2273000e+00   0.0000000e+00   3.4283000e+01   2.1200000e+01
   1.6490000e+03   5.0000000e-02  -7.9525850e+01   1.2238400e+00   0.0000000e+00   3.4273000e+01   2.1201000e+01
   1.6500000e+03   5.0000000e-02  -7.9070830e+01   1.2216800e+00   0.0000000e+00   3.4258000e+01   2.1201000e+01
   1.6510000e+03   5.0000000e-02  -7.8526180e+01   1.2187200e+00   0.0000000e+00   3.4248000e+01   2.1201000e+01
   1.6520000e+03   5.0000000e-02  -7.7953950e+01   1.2172800e+00   0.0000000e+00   3.4232000e+01   2.1201000e+01
   1.6530000e+03   5.0000000e-02  -7.7505820e+01   1.2152800e+00   0.0000000e+00   3.4220000e+01   2.1201000e+01
   1.6540000e+03   5.0000000e-02  -7.7092160e+01   1.2133000e+00   0.0000000e+00   3.4209000e+01   2.1200000e+01
   1.6550000e+03   5.0000000e-02  -7.6657820e+01   1.2119800e+00   0.0000000e+00   3.4196000e+01   2.1200000e+01
   1.6560000e+03   5.0000000e-02  -7.6182110e+01   1.2100400e+00   0.0000000e+00   3.4187000e+01   2.1198000e+01
   1.6570000e+03   5.0000000e-02  -7.5740870e+01   1.2085000e+00   0.0000000e+00   3.4177000e+01   2.1198000e+01
   1.6580000e+03   5.0000000e-02  -7.5313430e+01   1.2076000e+00   0.0000000e+00   3.4165000e+01   2.1197000e+01
   1.6590000e+03   5.0000000e-02  -7.4941130e+01   1.2069400e+00   0.0000000e+00   3.4153000e+01   2.1196000e+01
   1.6600000e+03   5.0000000e-02  -7.4637790e+01   1.2056400e+00   0.0000000e+00   3.4145000e+01   2.1195000e+01
   1.6610000e+03   5.0000000e-02  -7.4327540e+01   1.2051600e+00   0.0000000e+00   3.4134000e+01   2.1194000e+01
   1.6620000e+03   5.0000000e-02  -7.4079350e+01   1.2049000e+00   0.0000000e+00   3.4123000e+01   2.1194000e+01
   1.6630000e+03   5.0000000e-02  -7.3865620e+01   1.2042000e+00   0.0000000e+00   3.4115000e+01   2.1193000e+01
   1.6640000e+03   5.0000000e-02  -7.3686370e+01   1.2038800e+00   0.0000000e+00   3.4106000e+01   2.1192000e+01
   1.6650000e+03   5.0000000e-02  -7.3610530e+01   1.2041800e+00   0.0000000e+00   3.4095000e+01   2.1191000e+01
   1.6660000e+03   5.0000000e-02  -7.3555380e+01   1.2038200e+00   0.0000000e+00   3.4088000e+01   2.1190000e+01
   1.6670000e+03   5.0000000e-02  -7.3472650e+01   1.2036000e+00   0.0000000e+00   3.4081000e+01   2.1189000e+01
   1.6680000e+03   5.0000000e-02  -7.3327870e+01   1.2026400e+00   0.0000000e+00   3.4078000e+01   2.1189000e+01
   1.6690000e+03   5.0000000e-02  -7.3162400e+01   1.2032800e+00   0.0000000e+00   3.4068000e+01   2.1188000e+01
   1.6700000e+03   5.0000000e-02  -7.3072780e+01   1.2032400e+00   0.0000000e+00   3.4062000e+01   2.1187000e+01
   1.6710000e+03   5.0000000e-02  -7.2976260e+01   1.2026600e+00   0.0000000e+00   3.4059000e+01   2.1187000e+01
   1.6720000e+03   5.0000000e-02  -7.2907310e+01   1.2032400e+00   0.0000000e+00   3.4051000e+01   2.1186000e+01
   1.6730000e+03   5.0000000e-02  -7.2921100e+01   1.2039800e+00   0.0000000e+00   3.4043000e+01   2.1185000e+01
   1.6740000e+03   5.0000000e-02  -7.2879740e+01   1.2040000e+00   0.0000000e+00   3.4039000e+01   2.1184000e+01
   1.6750000e+03   5.0000000e-02  -7.2783220e+01   1.2041000e+00   0.0000000e+00   3.4035000e+01   2.1184000e+01
   1.6760000e+03   5.0000000e-02  -7.2734960e+01   1.2047200e+00   0.0000000e+00   3.4029000e+01   2.1183000e+01
   1.6770000e+03   5.0000000e-02  -7.2769430e+01   1.2048000e+00   0.0000000e+00   3.4026000e+01   2.1183000e+01
   1.6780000e+03   5.0000000e-02  -7.2762530e+01   1.2051600e+00   0.0000000e+00   3.4022000e+01   2.1183000e+01
   1.6790000e+03   5.0000000e-02  -7.2693590e+01   1.2049400e+00   0.0000000e+00   3.4021000e+01   2.1183000e+01
   1.6800000e+03   5.0000000e-02  -7.2700480e+01   1.2047400e+00   0.0000000e+00   3.4020000e+01   2.1182000e+01
   1.6810000e+03   5.0000000e-02  -7.2666010e+01   1.2050000e+00   0.0000000e+00   3.4017000e+01   2.1182000e+01
   1.6820000e+03   5.0000000e-02  -7.2755640e+01   1.2051000e+00   0.0000000e+00   3.4015000e+01   2.1182000e+01
   1.6830000e+03   5.0000000e-02  -7.2879740e+01   1.2050200e+00   0.0000000e+00   3.4014000e+01   2.1181000e+01
   1.6840000e+03   5.0000000e-02  -7.2907310e+01   1.2054000e+00   0.0000000e+00   3.4011000e+01   2.1181000e+01
   1.6850000e+03   5.0000000e-02  -7.3024520e+01   1.2056200e+00   0.0000000e+00   3.4009000e+01   2.1180000e+01
   1.6860000e+03   5.0000000e-02  -7.3162400e+01   1.2065400e+00   0.0000000e+00   3.4004000e+01   2.1180000e+01
   1.6870000e+03   5.0000000e-02  -7.3286500e+01   1.2071200e+00   0.0000000e+00   3.4001000e+01   2.1180000e+01
   1.6880000e+03   5.0000000e-02  -7.3479540e+01   1.2077600e+00   0.0000000e+00   3.3998000e+01   2.1180000e+01
   1.6890000e+03   5.0000000e-02  -7.3576060e+01   1.2080200e+00   0.0000000e+00   3.3997000e+01   2.1180000e+01
   1.6900000e+03   5.0000000e-02  -7.3631220e+01   1.2076400e+00   0.0000000e+00   3.3999000e+01   2.1180000e+01
   1.6910000e+03   5.0000000e-02  -7.3514010e+01   1.2083200e+00   0.0000000e+00   3.3996000e+01   2.1180000e+01
   1.6920000e+03   5.0000000e-02  -7.3355440e+01   1.2092800e+00   0.0000000e+00   3.3992000e+01   2.1180000e+01
   1.6930000e+03   5.0000000e-02  -7.3327870e+01   1.2098800e+00   0.0000000e+00   3.3990000e+01   2.1179000e+01
   1.6940000e+03   5.0000000e-02  -7.3286500e+01   1.2107400e+00   0.0000000e+00   3.3987000e+01   2.1179000e+01
   1.6950000e+03   5.0000000e-02  -7.3224450e+01   1.2121000e+00   0.0000000e+00   3.3982000e+01   2.1179000e+01
   1.6960000e+03   5.0000000e-02  -7.3217560e+01   1.2124600e+00   0.0000000e+00   3.3982000e+01   2.1179000e+01
   1.6970000e+03   5.0000000e-02  -7.3320970e+01   1.2121600e+00   0.0000000e+00   3.3985000e+01   2.1179000e+01
   1.6980000e+03   5.0000000e-02  -7.3479540e+01   1.2122400e+00   0.0000000e+00   3.3986000e+01   2.1179000e+01
   1.6990000e+03   5.0000000e-02  -7.3541590e+01   1.2125200e+00   0.0000000e+00   3.3986000e+01   2.1179000e+01
   1.7000000e+03   5.0000000e-02  -7.3665690e+01   1.2121400e+00   0.0000000e+00   3.3989000e+01   2.1179000e+01
   1.7010000e+03   5.0000000e-02  -7.3838050e+01   1.2123600e+00   0.0000000e+00   3.3989000e+01   2.1178000e+01
   1.7020000e+03   5.0000000e-02  -7.3975930e+01   1.2134600e+00   0.0000000e+00   3.3985000e+01   2.1177000e+01
   1.7030000e+03   5.0000000e-02  -7.4058660e+01   1.2142000e+00   0.0000000e+00   3.3983000e+01   2.1177000e+01
   1.7040000e+03   5.0000000e-02  -7.4224130e+01   1.2143200e+00   0.0000000e+00   3.3984000e+01   2.1177000e+01
   1.7050000e+03   5.0000000e-02  -7.4348220e+01   1.2148600e+00   0.0000000e+00   3.3983000e+01   2.1176000e+01
   1.7060000e+03   5.0000000e-02  -7.4417170e+01   1.2149800e+00   0.0000000e+00   3.3984000e+01   2.1175000e+01
   1.7070000e+03   5.0000000e-02  -7.4506790e+01   1.2148600e+00   0.0000000e+00   3.3986000e+01   2.1175000e+01
   1.7080000e+03   5.0000000e-02  -7.4644680e+01   1.2151400e+00   0.0000000e+00   3.3986000e+01   2.1175000e+01
   1.7090000e+03   5.0000000e-02  -7.4727410e+01   1.2149800e+00   0.0000000e+00   3.3988000e+01   2.1175000e+01
   1.7100000e+03   5.0000000e-02  -7.4796350e+01   1.2152200e+00   0.0000000e+00   3.3988000e+01   2.1175000e+01
   1.7110000e+03   5.0000000e-02  -7.4844610e+01   1.2152400e+00   0.0000000e+00   3.3989000e+01   2.1176000e+01
   1.7120000e+03   5.0000000e-02  -7.4837720e+01   1.2156800e+00   0.0000000e+00   3.3988000e+01   2.1177000e+01
   1.7130000e+03   5.0000000e-02  -7.4879090e+01   1.2161400e+00   0.0000000e+00   3.3987000e+01   2.1177000e+01
   1.7140000e+03   5.0000000e-02  -7.4913560e+01   1.2166200e+00   0.0000000e+00   3.3986000e+01   2.1178000e+01
   1.7150000e+03   5.0000000e-02  -7.4989390e+01   1.2171200e+00   0.0000000e+00   3.3985000e+01   2.1178000e+01
   1.7160000e+03   5.0000000e-02  -7.4906660e+01   1.2174200e+00   0.0000000e+00   3.3985000e+01   2.1179000e+01
   1.7170000e+03   5.0000000e-02  -7.4768780e+01   1.2177200e+00   0.0000000e+00   3.3985000e+01   2.1179000e+01
   1.7180000e+03   5.0000000e-02  -7.4658470e+01   1.2186800e+00   0.0000000e+00   3.3982000e+01   2.1179000e+01
   1.7190000e+03   5.0000000e-02  -7.4603310e+01   1.2188200e+00   0.0000000e+00   3.3983000e+01   2.1179000e+01
   1.7200000e+03   5.0000000e-02  -7.4637790e+01   1.2185000e+00   0.0000000e+00   3.3986000e+01   2.1179000e+01
   1.7210000e+03   5.0000000e-02  -7.4699830e+01   1.2181200e+00   0.0000000e+00   3.3989000e+01   2.1179000e+01
   1.7220000e+03   5.0000000e-02  -7.4720520e+01   1.2176800e+00   0.0000000e+00   3.3992000e+01   2.1179000e+01
   1.7230000e+03   5.0000000e-02  -7.4561950e+01   1.2174000e+00   0.0000000e+00   3.3994000e+01   2.1179000e+01
   1.7240000e+03   5.0000000e-02  -7.4444740e+01   1.2173000e+00   0.0000000e+00   3.3995000e+01   2.1179000e+01
   1.7250000e+03   5.0000000e-02  -7.4355120e+01   1.2171800e+00   0.0000000e+00   3.3996000e+01   2.1179000e+01
   1.7260000e+03   5.0000000e-02  -7.4231020e+01   1.2172600e+00   0.0000000e+00   3.3996000e+01   2.1179000e+01
   1.7270000e+03   5.0000000e-02  -7.4162080e+01   1.2171200e+00   0.0000000e+00   3.3997000e+01   2.1179000e+01
   1.7280000e+03   5.0000000e-02  -7.4141390e+01   1.2167400e+00   0.0000000e+00   3.3999000e+01   2.1179000e+01
   1.7290000e+03   5.0000000e-02  -7.4196550e+01   1.2163200e+00   0.0000000e+00   3.4001000e+01   2.1178000e+01
   1.7300000e+03   5.0000000e-02  -7.4279280e+01   1.2154200e+00   0.0000000e+00   3.4005000e+01   2.1177000e+01
   1.7310000e+03   5.0000000e-02  -7.4313750e+01   1.2140000e+00   0.0000000e+00   3.4011000e+01   2.1177000e+01
   1.7320000e+03   5.0000000e-02  -7.4306860e+01   1.2137800e+00   0.0000000e+00   3.4011000e+01   2.1176000e+01
   1.7330000e+03   5.0000000e-02  -7.4279280e+01   1.2131200e+00   0.0000000e+00   3.4013000e+01   2.1175000e+01
   1.7340000e+03   5.0000000e-02  -7.4362010e+01   1.2128600e+00   0.0000000e+00   3.4013000e+01   2.1175000e+01
   1.7350000e+03   5.0000000e-02  -7.4341330e+01   1.2126000e+00   0.0000000e+00   3.4013000e+01   2.1174000e+01
   1.7360000e+03   5.0000000e-02  -7.4334440e+01   1.2125600e+00   0.0000000e+00   3.4012000e+01   2.1174000e+01
   1.7370000e+03   5.0000000e-02  -7.4417170e+01   1.2121000e+00   0.0000000e+00   3.4013000e+01   2.1174000e+01
   1.7380000e+03   5.0000000e-02  -7.4472320e+01   1.2109600e+00   0.0000000e+00   3.4017000e+01   2.1175000e+01
   1.7390000e+03   5.0000000e-02  -7.4424060e+01   1.2110600e+00   0.0000000e+00   3.4015000e+01   2.1176000e+01
   1.7400000e+03   5.0000000e-02  -7.4348220e+01   1.2107600e+00   0.0000000e+00   3.4015000e+01   2.1176000e+01
   1.7410000e+03   5.0000000e-02  -7.4127610e+01   1.2104600e+00   0.0000000e+00   3.4015000e+01   2.1177000e+01
   1.7420000e+03   5.0000000e-02  -7.3872520e+01   1.2099400e+00   0.0000000e+00   3.4016000e+01   2.1177000e+01
   1.7430000e+03   5.0000000e-02  -7.3755310e+01   1.2094000e+00   0.0000000e+00   3.4017000e+01   2.1177000e+01
   1.7440000e+03   5.0000000e-02  -7.3727740e+01   1.2090600e+00   0.0000000e+00   3.4017000e+01   2.1177000e+01
   1.7450000e+03   5.0000000e-02  -7.3720840e+01   1.2085000e+00   0.0000000e+00   3.4018000e+01   2.1177000e+01
   1.7460000e+03   5.0000000e-02  -7.3638110e+01   1.2081400e+00   0.0000000e+00   3.4018000e+01   2.1177000e+01
   1.7470000e+03   5.0000000e-02  -7.3527800e+01   1.2082200e+00   0.0000000e+00   3.4016000e+01   2.1177000e+01
   1.7480000e+03   5.0000000e-02  -7.3369230e+01   1.2083400e+00   0.0000000e+00   3.4014000e+01   2.1177000e+01
   1.7490000e+03   5.0000000e-02  -7.3210660e+01   1.2076200e+00   0.0000000e+00   3.4016000e+01   2.1176000e+01
   1.7500000e+03   5.0000000e-02  -7.3155510e+01   1.2077400e+00   0.0000000e+00   3.4014000e+01   2.1176000e+01
   1.7510000e+03   5.0000000e-02  -7.3121040e+01   1.2074600e+00   0.0000000e+00   3.4014000e+01   2.1175000e+01
   1.7520000e+03   5.0000000e-02  -7.3045200e+01   1.2074000e+00   0.0000000e+00   3.4013000e+01   2.1175000e+01
   1.7530000e+03   5.0000000e-02  -7.2969360e+01   1.2071400e+00   0.0000000e+00   3.4013000e+01   2.1174000e+01
   1.7540000e+03   5.0000000e-02  -7.2962470e+01   1.2060000e+00   0.0000000e+00   3.4017000e+01   2.1174000e+01
   1.7550000e+03   5.0000000e-02  -7.2879740e+01   1.2061000e+00   0.0000000e+00   3.4015000e+01   2.1173000e+01
   1.7560000e+03   5.0000000e-02  -7.2838370e+01   1.2058000e+00   0.0000000e+00   3.4015000e+01   2.1173000e+01
   1.7570000e+03   5.0000000e-02  -7.2714270e+01   1.2057200e+00   0.0000000e+00   3.4014000e+01   2.1172000e+01
   1.7580000e+03   5.0000000e-02  -7.2638440e+01   1.2052200e+00   0.0000000e+00   3.4015000e+01   2.1172000e+01
   1.7590000e+03   5.0000000e-02  -7.2562600e+01   1.2049200e+00   0.0000000e+00   3.4015000e+01   2.1172000e+01
   1.7600000e+03   5.0000000e-02  -7.2507440e+01   1.2059400e+00   0.0000000e+00   3.4009000e+01   2.1171000e+01
   1.7610000e+03   5.0000000e-02  -7.2445390e+01   1.2057600e+00   0.0000000e+00   3.4009000e+01   2.1171000e+01
   1.7620000e+03   5.0000000e-02  -7.2459180e+01   1.2055800e+00   0.0000000e+00   3.4009000e+01   2.1170000e+01
   1.7630000e+03   5.0000000e-02  -7.2404030e+01   1.2058400e+00   0.0000000e+00   3.4007000e+01   2.1170000e+01
   1.7640000e+03   5.0000000e-02  -7.2438500e+01   1.2057000e+00   0.0000000e+00   3.4007000e+01   2.1170000e+01
   1.7650000e+03   5.0000000e-02  -7.2535020e+01   1.2055600e+00   0.0000000e+00   3.4007000e+01   2.1170000e+01
   1.7660000e+03   5.0000000e-02  -7.2493660e+01   1.2056400e+00   0.0000000e+00   3.4006000e+01   2.1170000e+01
   1.7670000e+03   5.0000000e-02  -7.2459180e+01   1.2055200e+00   0.0000000e+00   3.4006000e+01   2.1170000e+01
   1.7680000e+03   5.0000000e-02  -7.2507440e+01   1.2045200e+00   0.0000000e+00   3.4010000e+01   2.1171000e+01
   1.7690000e+03   5.0000000e-02  -7.2493660e+01   1.2052000e+00   0.0000000e+00   3.4006000e+01   2.1171000e+01
   1.7700000e+03   5.0000000e-02  -7.2493660e+01   1.2050800e+00   0.0000000e+00   3.4006000e+01   2.1171000e+01
   1.7710000e+03   5.0000000e-02  -7.2445390e+01   1.2047400e+00   0.0000000e+00   3.4007000e+01   2.1171000e+01
   1.7720000e+03   5.0000000e-02  -7.2397130e+01   1.2050400e+00   0.0000000e+00   3.4005000e+01   2.1171000e+01
   1.7730000e+03   5.0000000e-02  -7.2335090e+01   1.2047200e+00   0.0000000e+00   3.4006000e+01   2.1171000e+01
   1.7740000e+03   5.0000000e-02  -7.2328190e+01   1.2057000e+00   0.0000000e+00   3.4001000e+01   2.1171000e+01
   1.7750000e+03   5.0000000e-02  -7.2259250e+01   1.2052400e+00   0.0000000e+00   3.4003000e+01   2.1171000e+01
   1.7760000e+03   5.0000000e-02  -7.2197200e+01   1.2051800e+00   0.0000000e+00   3.4003000e+01   2.1172000e+01
   1.7770000e+03   5.0000000e-02  -7.2190310e+01   1.2055600e+00   0.0000000e+00   3.4001000e+01   2.1173000e+01
   1.7780000e+03   5.0000000e-02  -7.2231670e+01   1.2048800e+00   0.0000000e+00   3.4004000e+01   2.1174000e+01
   1.7790000e+03   5.0000000e-02  -7.2190310e+01   1.2048000e+00   0.0000000e+00   3.4004000e+01   2.1175000e+01
   1.7800000e+03   5.0000000e-02  -7.2217880e+01   1.2051600e+00   0.0000000e+00   3.4002000e+01   2.1175000e+01
   1.7810000e+03   5.0000000e-02  -7.2245460e+01   1.2051200e+00   0.0000000e+00   3.4002000e+01   2.1175000e+01
   1.7820000e+03   5.0000000e-02  -7.2383350e+01   1.2048600e+00   0.0000000e+00   3.4003000e+01   2.1177000e+01
   1.7830000e+03   5.0000000e-02  -7.2459180e+01   1.2059000e+00   0.0000000e+00   3.3998000e+01   2.1179000e+01
   1.7840000e+03   5.0000000e-02  -7.2445390e+01   1.2055000e+00   0.0000000e+00   3.4000000e+01   2.1181000e+01
   1.7850000e+03   5.0000000e-02  -7.2383350e+01   1.2059400e+00   0.0000000e+00   3.3998000e+01   2.1182000e+01
   1.7860000e+03   5.0000000e-02  -7.2321300e+01   1.2057600e+00   0.0000000e+00   3.3999000e+01   2.1184000e+01
   1.7870000e+03   5.0000000e-02  -7.2348870e+01   1.2055600e+00   0.0000000e+00   3.4000000e+01   2.1185000e+01
   1.7880000e+03   5.0000000e-02  -7.2417820e+01   1.2053400e+00   0.0000000e+00   3.4001000e+01   2.1186000e+01
   1.7890000e+03   5.0000000e-02  -7.2541920e+01   1.2046600e+00   0.0000000e+00   3.4004000e+01   2.1186000e+01
   1.7900000e+03   5.0000000e-02  -7.2714270e+01   1.2050200e+00   0.0000000e+00   3.4002000e+01   2.1186000e+01
   1.7910000e+03   5.0000000e-02  -7.2976260e+01   1.2052000e+00   0.0000000e+00   3.4001000e+01   2.1186000e+01
   1.7920000e+03   5.0000000e-02  -7.3238240e+01   1.2051800e+00   0.0000000e+00   3.4001000e+01   2.1187000e+01
   1.7930000e+03   5.0000000e-02  -7.3458860e+01   1.2060400e+00   0.0000000e+00   3.3997000e+01   2.1187000e+01
   1.7940000e+03   5.0000000e-02  -7.3486440e+01   1.2067600e+00   0.0000000e+00   3.3994000e+01   2.1188000e+01
   1.7950000e+03   5.0000000e-02  -7.3341650e+01   1.2075400e+00   0.0000000e+00   3.3991000e+01   2.1188000e+01
   1.7960000e+03   5.0000000e-02  -7.3279610e+01   1.2079400e+00   0.0000000e+00   3.3990000e+01   2.1189000e+01
   1.7970000e+03   5.0000000e-02  -7.3224450e+01   1.2083600e+00   0.0000000e+00   3.3989000e+01   2.1189000e+01
   1.7980000e+03   5.0000000e-02  -7.3148610e+01   1.2085800e+00   0.0000000e+00   3.3989000e+01   2.1189000e+01
   1.7990000e+03   5.0000000e-02  -7.3079670e+01   1.2090200e+00   0.0000000e+00   3.3988000e+01   2.1190000e+01
   1.8000000e+03   5.0000000e-02  -7.3065880e+01   1.2094800e+00   0.0000000e+00   3.3987000e+01   2.1191000e+01
   1.8010000e+03   5.0000000e-02  -7.3121040e+01   1.2095200e+00   0.0000000e+00   3.3988000e+01   2.1191000e+01
   1.8020000e+03   5.0000000e-02  -7.3045200e+01   1.2102000e+00   0.0000000e+00   3.3986000e+01   2.1191000e+01
   1.8030000e+03   5.0000000e-02  -7.2962470e+01   1.2113600e+00   0.0000000e+00   3.3982000e+01   2.1191000e+01
   1.8040000e+03   5.0000000e-02  -7.2886630e+01   1.2119400e+00   0.0000000e+00   3.3981000e+01   2.1191000e+01
   1.8050000e+03   5.0000000e-02  -7.2838370e+01   1.2123200e+00   0.0000000e+00   3.3981000e+01   2.1191000e+01
   1.8060000e+03   5.0000000e-02  -7.2948680e+01   1.2124800e+00   0.0000000e+00   3.3982000e+01   2.1190000e+01
   1.8070000e+03   5.0000000e-02  -7.3121040e+01   1.2126200e+00   0.0000000e+00   3.3983000e+01   2.1190000e+01
   1.8080000e+03   5.0000000e-02  -7.3217560e+01   1.2125200e+00   0.0000000e+00   3.3985000e+01   2.1189000e+01
   1.8090000e+03   5.0000000e-02  -7.3183090e+01   1.2121600e+00   0.0000000e+00   3.3988000e+01   2.1188000e+01
   1.8100000e+03   5.0000000e-02  -7.3107250e+01   1.2128400e+00   0.0000000e+00   3.3986000e+01   2.1187000e+01
   1.8110000e+03   5.0000000e-02  -7.3052090e+01   1.2129000e+00   0.0000000e+00   3.3987000e+01   2.1186000e+01
   1.8120000e+03   5.0000000e-02  -7.2990050e+01   1.2120600e+00   0.0000000e+00   3.3992000e+01   2.1186000e+01
   1.8130000e+03   5.0000000e-02  -7.2934890e+01   1.2126600e+00   0.0000000e+00   3.3990000e+01   2.1185000e+01
   1.8140000e+03   5.0000000e-02  -7.2886630e+01   1.2130800e+00   0.0000000e+00   3.3989000e+01   2.1184000e+01
   1.8150000e+03   5.0000000e-02  -7.2845260e+01   1.2133000e+00   0.0000000e+00   3.3989000e+01   2.1183000e+01
   1.8160000e+03   5.0000000e-02  -7.2817690e+01   1.2133000e+00   0.0000000e+00   3.3990000e+01   2.1182000e+01
   1.8170000e+03   5.0000000e-02  -7.2893520e+01   1.2130600e+00   0.0000000e+00   3.3992000e+01   2.1182000e+01
   1.8180000e+03   5.0000000e-02  -7.2900420e+01   1.2119000e+00   0.0000000e+00   3.3998000e+01   2.1181000e+01
   1.8190000e+03   5.0000000e-02  -7.2859050e+01   1.2121600e+00   0.0000000e+00   3.3997000e+01   2.1180000e+01
   1.8200000e+03   5.0000000e-02  -7.2803900e+01   1.2115600e+00   0.0000000e+00   3.4000000e+01   2.1179000e+01
   1.8210000e+03   5.0000000e-02  -7.2817690e+01   1.2120000e+00   0.0000000e+00   3.3998000e+01   2.1178000e+01
   1.8220000e+03   5.0000000e-02  -7.2824580e+01   1.2129200e+00   0.0000000e+00   3.3994000e+01   2.1177000e+01
   1.8230000e+03   5.0000000e-02  -7.2831480e+01   1.2117200e+00   0.0000000e+00   3.4000000e+01   2.1176000e+01
   1.8240000e+03   5.0000000e-02  -7.2921100e+01   1.2121600e+00   0.0000000e+00   3.3998000e+01   2.1175000e+01
   1.8250000e+03   5.0000000e-02  -7.3017620e+01   1.2119800e+00   0.0000000e+00   3.3999000e+01   2.1175000e+01
   1.8260000e+03   5.0000000e-02  -7.3176190e+01   1.2120000e+00   0.0000000e+00   3.3999000e+01   2.1174000e+01
   1.8270000e+03   5.0000000e-02  -7.3334760e+01   1.2115800e+00   0.0000000e+00   3.4001000e+01   2.1173000e+01
   1.8280000e+03   5.0000000e-02  -7.3520910e+01   1.2120000e+00   0.0000000e+00   3.3999000e+01   2.1172000e+01
   1.8290000e+03   5.0000000e-02  -7.3707050e+01   1.2109200e+00   0.0000000e+00   3.4004000e+01   2.1172000e+01
   1.8300000e+03   5.0000000e-02  -7.3776000e+01   1.2115000e+00   0.0000000e+00   3.4001000e+01   2.1171000e+01
   1.8310000e+03   5.0000000e-02  -7.3803570e+01   1.2114800e+00   0.0000000e+00   3.4001000e+01   2.1170000e+01
   1.8320000e+03   5.0000000e-02  -7.3796680e+01   1.2116800e+00   0.0000000e+00   3.4000000e+01   2.1170000e+01
   1.8330000e+03   5.0000000e-02  -7.3838050e+01   1.2112400e+00   0.0000000e+00   3.4002000e+01   2.1170000e+01
   1.8340000e+03   5.0000000e-02  -7.3817360e+01   1.2118600e+00   0.0000000e+00   3.3999000e+01   2.1169000e+01
   1.8350000e+03   5.0000000e-02  -7.3824260e+01   1.2123200e+00   0.0000000e+00   3.3997000e+01   2.1169000e+01
   1.8360000e+03   5.0000000e-02  -7.3796680e+01   1.2128200e+00   0.0000000e+00   3.3995000e+01   2.1168000e+01
   1.8370000e+03   5.0000000e-02  -7.3810470e+01   1.2124800e+00   0.0000000e+00   3.3997000e+01   2.1168000e+01
   1.8380000e+03   5.0000000e-02  -7.3851830e+01   1.2125400e+00   0.0000000e+00   3.3997000e+01   2.1168000e+01
   1.8390000e+03   5.0000000e-02  -7.3982830e+01   1.2121600e+00   0.0000000e+00   3.3999000e+01   2.1167000e+01
   1.8400000e+03   5.0000000e-02  -7.4141390e+01   1.2126200e+00   0.0000000e+00   3.3997000e+01   2.1167000e+01
   1.8410000e+03   5.0000000e-02  -7.4258600e+01   1.2124600e+00   0.0000000e+00   3.3998000e+01   2.1166000e+01
   1.8420000e+03   5.0000000e-02  -7.4355120e+01   1.2120600e+00   0.0000000e+00   3.4000000e+01   2.1166000e+01
   1.8430000e+03   5.0000000e-02  -7.4382700e+01   1.2118400e+00   0.0000000e+00   3.4001000e+01   2.1166000e+01
   1.8440000e+03   5.0000000e-02  -7.4293070e+01   1.2129200e+00   0.0000000e+00   3.3996000e+01   2.1165000e+01
   1.8450000e+03   5.0000000e-02  -7.4203440e+01   1.2132200e+00   0.0000000e+00   3.3995000e+01   2.1165000e+01
   1.8460000e+03   5.0000000e-02  -7.4251700e+01   1.2131000e+00   0.0000000e+00   3.3996000e+01   2.1165000e+01
   1.8470000e+03   5.0000000e-02  -7.4327540e+01   1.2136200e+00   0.0000000e+00   3.3994000e+01   2.1165000e+01
   1.8480000e+03   5.0000000e-02  -7.4403380e+01   1.2128600e+00   0.0000000e+00   3.3998000e+01   2.1164000e+01
   1.8490000e+03   5.0000000e-02  -7.4499900e+01   1.2129000e+00   0.0000000e+00   3.3998000e+01   2.1164000e+01
   1.8500000e+03   5.0000000e-02  -7.4575740e+01   1.2122800e+00   0.0000000e+00   3.4001000e+01   2.1164000e+01
   1.8510000e+03   5.0000000e-02  -7.4658470e+01   1.2122600e+00   0.0000000e+00   3.4001000e+01   2.1164000e+01
   1.8520000e+03   5.0000000e-02  -7.4727410e+01   1.2122400e+00   0.0000000e+00   3.4001000e+01   2.1163000e+01
   1.8530000e+03   5.0000000e-02  -7.4817040e+01   1.2115600e+00   0.0000000e+00   3.4004000e+01   2.1163000e+01
   1.8540000e+03   5.0000000e-02  -7.4837720e+01   1.2128000e+00   0.0000000e+00   3.3998000e+01   2.1164000e+01
   1.8550000e+03   5.0000000e-02  -7.4934240e+01   1.2132800e+00   0.0000000e+00   3.3996000e+01   2.1164000e+01
   1.8560000e+03   5.0000000e-02  -7.5065230e+01   1.2138000e+00   0.0000000e+00   3.3994000e+01   2.1164000e+01
   1.8570000e+03   5.0000000e-02  -7.5147960e+01   1.2139200e+00   0.0000000e+00   3.3994000e+01   2.1164000e+01
   1.8580000e+03   5.0000000e-02  -7.5175540e+01   1.2147000e+00   0.0000000e+00   3.3991000e+01   2.1164000e+01
   1.8590000e+03   5.0000000e-02  -7.5134180e+01   1.2153200e+00   0.0000000e+00   3.3989000e+01   2.1164000e+01
   1.8600000e+03   5.0000000e-02  -7.5161750e+01   1.2153200e+00   0.0000000e+00   3.3990000e+01   2.1164000e+01
   1.8610000e+03   5.0000000e-02  -7.5223800e+01   1.2157400e+00   0.0000000e+00   3.3989000e+01   2.1164000e+01
   1.8620000e+03   5.0000000e-02  -7.5313430e+01   1.2159600e+00   0.0000000e+00   3.3989000e+01   2.1164000e+01
   1.8630000e+03   5.0000000e-02  -7.5334110e+01   1.2164000e+00   0.0000000e+00   3.3988000e+01   2.1164000e+01
   1.8640000e+03   5.0000000e-02  -7.5189330e+01   1.2159800e+00   0.0000000e+00   3.3991000e+01   2.1164000e+01
   1.8650000e+03   5.0000000e-02  -7.4975610e+01   1.2168200e+00   0.0000000e+00   3.3988000e+01   2.1163000e+01
   1.8660000e+03   5.0000000e-02  -7.4817040e+01   1.2175000e+00   0.0000000e+00   3.3986000e+01   2.1163000e+01
   1.8670000e+03   5.0000000e-02  -7.4651570e+01   1.2177800e+00   0.0000000e+00   3.3986000e+01   2.1163000e+01
   1.8680000e+03   5.0000000e-02  -7.4582630e+01   1.2180600e+00   0.0000000e+00   3.3986000e+01   2.1163000e+01
   1.8690000e+03   5.0000000e-02  -7.4589520e+01   1.2176800e+00   0.0000000e+00   3.3989000e+01   2.1163000e+01
   1.8700000e+03   5.0000000e-02  -7.4444740e+01   1.2174600e+00   0.0000000e+00   3.3991000e+01   2.1163000e+01
   1.8710000e+03   5.0000000e-02  -7.4279280e+01   1.2172000e+00   0.0000000e+00   3.3993000e+01   2.1163000e+01
   1.8720000e+03   5.0000000e-02  -7.4148290e+01   1.2171200e+00   0.0000000e+00   3.3994000e+01   2.1163000e+01
   1.8730000e+03   5.0000000e-02  -7.4003510e+01   1.2172400e+00   0.0000000e+00   3.3994000e+01   2.1162000e+01
   1.8740000e+03   5.0000000e-02  -7.3879410e+01   1.2175800e+00   0.0000000e+00   3.3993000e+01   2.1162000e+01
   1.8750000e+03   5.0000000e-02  -7.3734630e+01   1.2168400e+00   0.0000000e+00   3.3997000e+01   2.1162000e+01
   1.8760000e+03   5.0000000e-02  -7.3617430e+01   1.2173400e+00   0.0000000e+00   3.3995000e+01   2.1162000e+01
   1.8770000e+03   5.0000000e-02  -7.3541590e+01   1.2172200e+00   0.0000000e+00   3.3996000e+01   2.1161000e+01
   1.8780000e+03   5.0000000e-02  -7.3596740e+01   1.2170800e+00   0.0000000e+00   3.3997000e+01   2.1160000e+01
   1.8790000e+03   5.0000000e-02  -7.3617430e+01   1.2164800e+00   0.0000000e+00   3.4000000e+01   2.1160000e+01
   1.8800000e+03   5.0000000e-02  -7.3631220e+01   1.2164800e+00   0.0000000e+00   3.4000000e+01   2.1160000e+01
   1.8810000e+03   5.0000000e-02  -7.3541590e+01   1.2160400e+00   0.0000000e+00   3.4002000e+01   2.1159000e+01
   1.8820000e+03   5.0000000e-02  -7.3541590e+01   1.2151200e+00   0.0000000e+00   3.4006000e+01   2.1159000e+01
   1.8830000e+03   5.0000000e-02  -7.3541590e+01   1.2150000e+00   0.0000000e+00   3.4006000e+01   2.1158000e+01
   1.8840000e+03   5.0000000e-02  -7.3589850e+01   1.2146600e+00   0.0000000e+00   3.4007000e+01   2.1158000e+01
   1.8850000e+03   5.0000000e-02  -7.3679480e+01   1.2143000e+00   0.0000000e+00   3.4008000e+01   2.1157000e+01
   1.8860000e+03   5.0000000e-02  -7.3741520e+01   1.2141400e+00   0.0000000e+00   3.4008000e+01   2.1156000e+01
   1.8870000e+03   5.0000000e-02  -7.3803570e+01   1.2137600e+00   0.0000000e+00   3.4009000e+01   2.1156000e+01
   1.8880000e+03   5.0000000e-02  -7.3879410e+01   1.2140200e+00   0.0000000e+00   3.4007000e+01   2.1156000e+01
   1.8890000e+03   5.0000000e-02  -7.3920780e+01   1.2141000e+00   0.0000000e+00   3.4006000e+01   2.1155000e+01
   1.8900000e+03   5.0000000e-02  -7.3858730e+01   1.2135400e+00   0.0000000e+00   3.4008000e+01   2.1155000e+01
   1.8910000e+03   5.0000000e-02  -7.3782890e+01   1.2131600e+00   0.0000000e+00   3.4009000e+01   2.1154000e+01
   1.8920000e+03   5.0000000e-02  -7.3624320e+01   1.2125400e+00   0.0000000e+00   3.4011000e+01   2.1154000e+01
   1.8930000e+03   5.0000000e-02  -7.3548480e+01   1.2118800e+00   0.0000000e+00   3.4013000e+01   2.1153000e+01
   1.8940000e+03   5.0000000e-02  -7.3451960e+01   1.2116200e+00   0.0000000e+00   3.4013000e+01   2.1153000e+01
   1.8950000e+03   5.0000000e-02  -7.3327870e+01   1.2111400e+00   0.0000000e+00   3.4014000e+01   2.1152000e+01
   1.8960000e+03   5.0000000e-02  -7.3210660e+01   1.2115200e+00   0.0000000e+00   3.4011000e+01   2.1152000e+01
   1.8970000e+03   5.0000000e-02  -7.3183090e+01   1.2115200e+00   0.0000000e+00   3.4010000e+01   2.1152000e+01
   1.8980000e+03   5.0000000e-02  -7.3217560e+01   1.2111000e+00   0.0000000e+00   3.4011000e+01   2.1151000e+01
   1.8990000e+03   5.0000000e-02  -7.3252030e+01   1.2111000e+00   0.0000000e+00   3.4010000e+01   2.1151000e+01
   1.9000000e+03   5.0000000e-02  -7.3286500e+01   1.2106800e+00   0.0000000e+00   3.4011000e+01   2.1151000e+01
   1.9010000e+03   5.0000000e-02  -7.3272710e+01   1.2104600e+00   0.0000000e+00   3.4011000e+01   2.1151000e+01
   1.9020000e+03   5.0000000e-02  -7.3217560e+01   1.2095800e+00   0.0000000e+00   3.4014000e+01   2.1151000e+01
   1.9030000e+03   5.0000000e-02  -7.3052090e+01   1.2095200e+00   0.0000000e+00   3.4013000e+01   2.1151000e+01
   1.9040000e+03   5.0000000e-02  -7.2886630e+01   1.2092600e+00   0.0000000e+00   3.4013000e+01   2.1151000e+01
   1.9050000e+03   5.0000000e-02  -7.2797000e+01   1.2094400e+00   0.0000000e+00   3.4011000e+01   2.1151000e+01
   1.9060000e+03   5.0000000e-02  -7.2769430e+01   1.2092200e+00   0.0000000e+00   3.4011000e+01   2.1151000e+01
   1.9070000e+03   5.0000000e-02  -7.2741850e+01   1.2101000e+00   0.0000000e+00   3.4006000e+01   2.1151000e+01
   1.9080000e+03   5.0000000e-02  -7.2790110e+01   1.2099800e+00   0.0000000e+00   3.4006000e+01   2.1152000e+01
   1.9090000e+03   5.0000000e-02  -7.2817690e+01   1.2105200e+00   0.0000000e+00   3.4003000e+01   2.1152000e+01
   1.9100000e+03   5.0000000e-02  -7.2824580e+01   1.2098000e+00   0.0000000e+00   3.4006000e+01   2.1153000e+01
   1.9110000e+03   5.0000000e-02  -7.2886630e+01   1.2105600e+00   0.0000000e+00   3.4002000e+01   2.1153000e+01
   1.9120000e+03   5.0000000e-02  -7.2948680e+01   1.2098600e+00   0.0000000e+00   3.4005000e+01   2.1153000e+01
   1.9130000e+03   5.0000000e-02  -7.2914210e+01   1.2097600e+00   0.0000000e+00   3.4005000e+01   2.1153000e+01
   1.9140000e+03   5.0000000e-02  -7.2859050e+01   1.2101000e+00   0.0000000e+00   3.4003000e+01   2.1153000e+01
   1.9150000e+03   5.0000000e-02  -7.2810790e+01   1.2098200e+00   0.0000000e+00   3.4004000e+01   2.1154000e+01
   1.9160000e+03   5.0000000e-02  -7.2762530e+01   1.2104000e+00   0.0000000e+00   3.4001000e+01   2.1155000e+01
   1.9170000e+03   5.0000000e-02  -7.2652220e+01   1.2103800e+00   0.0000000e+00   3.4001000e+01   2.1156000e+01
   1.9180000e+03   5.0000000e-02  -7.2528130e+01   1.2103600e+00   0.0000000e+00   3.4001000e+01   2.1158000e+01
   1.9190000e+03   5.0000000e-02  -7.2445390e+01   1.2103400e+00   0.0000000e+00   3.4001000e+01   2.1160000e+01
   1.9200000e+03   5.0000000e-02  -7.2410920e+01   1.2109800e+00   0.0000000e+00   3.3998000e+01   2.1162000e+01
   1.9210000e+03   5.0000000e-02  -7.2541920e+01   1.2097000e+00   0.0000000e+00   3.4004000e+01   2.1163000e+01
   1.9220000e+03   5.0000000e-02  -7.2645330e+01   1.2208060e+00   0.0000000e+00   3.4004000e+01   2.1163000e+01
   1.9230000e+03   5.0000000e-02  -7.2686700e+01   1.2322700e+00   0.0000000e+00   3.4007000e+01   2.1163000e+01
   1.9240000e+03   5.0000000e-02  -7.2748740e+01   1.2460100e+00   0.0000000e+00   3.4004000e+01   2.1163000e+01
   1.9250000e+03   5.0000000e-02  -7.2824580e+01   1.2588470e+00   0.0000000e+00   3.4010000e+01   2.1163000e+01
   1.9260000e+03   5.0000000e-02  -7.3031410e+01   1.2730220e+00   0.0000000e+00   3.4014000e+01   2.1163000e+01
   1.9270000e+03   5.0000000e-02  -7.3355440e+01   1.2874730e+00   0.0000000e+00   3.4021000e+01   2.1162000e+01
   1.9280000e+03   5.0000000e-02  -7.3713950e+01   1.3021410e+00   0.0000000e+00   3.4031000e+01   2.1162000e+01
   1.9290000e+03   5.0000000e-02  -7.4065560e+01   1.3165260e+00   0.0000000e+00   3.4046000e+01   2.1162000e+01
   1.9300000e+03   5.0000000e-02  -7.4506790e+01   1.3314080e+00   0.0000000e+00   3.4062000e+01   2.1162000e+01
   1.9310000e+03   5.0000000e-02  -7.5079020e+01   1.3461070e+00   0.0000000e+00   3.4082000e+01   2.1162000e+01
   1.9320000e+03   5.0000000e-02  -7.5782240e+01   1.3601030e+00   0.0000000e+00   3.4108000e+01   2.1161000e+01
   1.9330000e+03   5.0000000e-02  -7.6637130e+01   1.3730560e+00   0.0000000e+00   3.4141000e+01   2.1161000e+01
   1.9340000e+03   5.0000000e-02  -7.7457560e+01   1.3863660e+00   0.0000000e+00   3.4174000e+01   2.1160000e+01
   1.9350000e+03   5.0000000e-02  -7.8291770e+01   1.3989330e+00   0.0000000e+00   3.4212000e+01   2.1160000e+01
   1.9360000e+03   5.0000000e-02  -7.9112190e+01   1.4115360e+00   0.0000000e+00   3.4251000e+01   2.1160000e+01
   1.9370000e+03   5.0000000e-02  -7.9967090e+01   1.4239370e+00   0.0000000e+00   3.4292000e+01   2.1160000e+01
   1.9380000e+03   5.0000000e-02  -8.1008130e+01   1.4360950e+00   0.0000000e+00   3.4335000e+01   2.1161000e+01
   1.9390000e+03   5.0000000e-02  -8.1994010e+01   1.4473090e+00   0.0000000e+00   3.4383000e+01   2.1163000e+01
   1.9400000e+03   5.0000000e-02  -8.2862700e+01   1.4588010e+00   0.0000000e+00   3.4430000e+01   2.1165000e+01
   1.9410000e+03   5.0000000e-02  -8.3779640e+01   1.4692690e+00   0.0000000e+00   3.4482000e+01   2.1167000e+01
   1.9420000e+03   5.0000000e-02  -8.4669000e+01   1.4803750e+00   0.0000000e+00   3.4531000e+01   2.1168000e+01
   1.9430000e+03   5.0000000e-02  -8.5641100e+01   1.4899770e+00   0.0000000e+00   3.4587000e+01   2.1169000e+01
   1.9440000e+03   5.0000000e-02  -8.6633880e+01   1.4992560e+00   0.0000000e+00   3.4644000e+01   2.1170000e+01
   1.9450000e+03   5.0000000e-02  -8.7647350e+01   1.5077530e+00   0.0000000e+00   3.4704000e+01   2.1171000e+01
   1.9460000e+03   5.0000000e-02  -8.8612550e+01   1.5171660e+00   0.0000000e+00   3.4759000e+01   2.1172000e+01
   1.9470000e+03   5.0000000e-02  -8.9515700e+01   1.5249560e+00   0.0000000e+00   3.4821000e+01   2.1172000e+01
   1.9480000e+03   5.0000000e-02  -9.0487800e+01   1.5334030e+00   0.0000000e+00   3.4879000e+01   2.1172000e+01
   1.9490000e+03   5.0000000e-02  -9.1377170e+01   1.5412670e+00   0.0000000e+00   3.4939000e+01   2.1172000e+01
   1.9500000e+03   5.0000000e-02  -9.2252740e+01   1.5487280e+00   0.0000000e+00   3.5000000e+01   2.1172000e+01
   1.9510000e+03   5.0000000e-02  -9.3052480e+01   1.5564260e+00   0.0000000e+00   3.5059000e+01   2.1172000e+01
   1.9520000e+03   5.0000000e-02  -9.3714340e+01   1.5635210e+00   0.0000000e+00   3.5120000e+01   2.1172000e+01
   1.9530000e+03   5.0000000e-02  -9.4362400e+01   1.5715130e+00   0.0000000e+00   3.5176000e+01   2.1172000e+01
   1.9540000e+03   5.0000000e-02  -9.4955310e+01   1.5772020e+00   0.0000000e+00   3.5242000e+01   2.1172000e+01
   1.9550000e+03   5.0000000e-02  -9.5472390e+01   1.5841270e+00   0.0000000e+00   3.5301000e+01   2.1172000e+01
   1.9560000e+03   5.0000000e-02  -9.5996350e+01   1.5893500e+00   0.0000000e+00   3.5367000e+01   2.1172000e+01
   1.9570000e+03   5.0000000e-02  -9.6596160e+01   1.5951500e+00   0.0000000e+00   3.5429000e+01   2.1171000e+01
   1.9580000e+03   5.0000000e-02  -9.7230430e+01   1.6005060e+00   0.0000000e+00   3.5492000e+01   2.1171000e+01
   1.9590000e+03   5.0000000e-02  -9.7906080e+01   1.6067200e+00   0.0000000e+00   3.5550000e+01   2.1170000e+01
   1.9600000e+03   5.0000000e-02  -9.8581720e+01   1.6121310e+00   0.0000000e+00   3.5611000e+01   2.1170000e+01
   1.9610000e+03   5.0000000e-02  -9.9181520e+01   1.6177780e+00   0.0000000e+00   3.5670000e+01   2.1169000e+01
   1.9620000e+03   5.0000000e-02  -9.9650340e+01   1.6223820e+00   0.0000000e+00   3.5733000e+01   2.1168000e+01
   1.9630000e+03   5.0000000e-02  -1.0011226e+02   1.6276240e+00   0.0000000e+00   3.5792000e+01   2.1168000e+01
   1.9640000e+03   5.0000000e-02  -1.0058796e+02   1.6320420e+00   0.0000000e+00   3.5854000e+01   2.1167000e+01
   1.9650000e+03   5.0000000e-02  -1.0104299e+02   1.6364570e+00   0.0000000e+00   3.5915000e+01   2.1167000e+01
   1.9660000e+03   5.0000000e-02  -1.0148422e+02   1.6411090e+00   0.0000000e+00   3.5974000e+01   2.1166000e+01
   1.9670000e+03   5.0000000e-02  -1.0186341e+02   1.6451590e+00   0.0000000e+00   3.6035000e+01   2.1165000e+01
   1.9680000e+03   5.0000000e-02  -1.0225639e+02   1.6498850e+00   0.0000000e+00   3.6092000e+01   2.1164000e+01
   1.9690000e+03   5.0000000e-02  -1.0264936e+02   1.6549280e+00   0.0000000e+00   3.6147000e+01   2.1164000e+01
   1.9700000e+03   5.0000000e-02  -1.0304234e+02   1.6579080e+00   0.0000000e+00   3.6211000e+01   2.1164000e+01
   1.9710000e+03   5.0000000e-02  -1.0347668e+02   1.6623850e+00   0.0000000e+00   3.6267000e+01   2.1163000e+01
   1.9720000e+03   5.0000000e-02  -1.0397307e+02   1.6667590e+00   0.0000000e+00   3.6323000e+01   2.1163000e+01
   1.9730000e+03   5.0000000e-02  -1.0441430e+02   1.6701490e+00   0.0000000e+00   3.6383000e+01   2.1162000e+01
   1.9740000e+03   5.0000000e-02  -1.0480728e+02   1.6740170e+00   0.0000000e+00   3.6440000e+01   2.1161000e+01
   1.9750000e+03   5.0000000e-02  -1.0528299e+02   1.6775420e+00   0.0000000e+00   3.6498000e+01   2.1160000e+01
   1.9760000e+03   5.0000000e-02  -1.0569665e+02   1.6807040e+00   0.0000000e+00   3.6557000e+01   2.1160000e+01
   1.9770000e+03   5.0000000e-02  -1.0598621e+02   1.6845820e+00   0.0000000e+00   3.6612000e+01   2.1159000e+01
   1.9780000e+03   5.0000000e-02  -1.0633782e+02   1.6881580e+00   0.0000000e+00   3.6668000e+01   2.1159000e+01
   1.9790000e+03   5.0000000e-02  -1.0666874e+02   1.6920710e+00   0.0000000e+00   3.6722000e+01   2.1159000e+01
   1.9800000e+03   5.0000000e-02  -1.0695141e+02   1.6959200e+00   0.0000000e+00   3.6776000e+01   2.1158000e+01
   1.9810000e+03   5.0000000e-02  -1.0730302e+02   1.6883000e+00   0.0000000e+00   3.6831000e+01   2.1158000e+01
   1.9820000e+03   5.0000000e-02  -1.0769599e+02   1.6795800e+00   0.0000000e+00   3.6886000e+01   2.1158000e+01
   1.9830000e+03   5.0000000e-02  -1.0812344e+02   1.6708600e+00   0.0000000e+00   3.6936000e+01   2.1158000e+01
   1.9840000e+03   5.0000000e-02  -1.0833717e+02   1.6607000e+00   0.0000000e+00   3.6988000e+01   2.1158000e+01
   1.9850000e+03   5.0000000e-02  -1.0839921e+02   1.6495000e+00   0.0000000e+00   3.7040000e+01   2.1159000e+01
   1.9860000e+03   5.0000000e-02  -1.0831648e+02   1.6392400e+00   0.0000000e+00   3.7083000e+01   2.1159000e+01
   1.9870000e+03   5.0000000e-02  -1.0817170e+02   1.6279000e+00   0.0000000e+00   3.7127000e+01   2.1159000e+01
   1.9880000e+03   5.0000000e-02  -1.0802692e+02   1.6165600e+00   0.0000000e+00   3.7167000e+01   2.1159000e+01
   1.9890000e+03   5.0000000e-02  -1.0775804e+02   1.6057400e+00   0.0000000e+00   3.7201000e+01   2.1158000e+01
   1.9900000e+03   5.0000000e-02  -1.0744780e+02   1.5955600e+00   0.0000000e+00   3.7229000e+01   2.1158000e+01
   1.9910000e+03   5.0000000e-02  -1.0720650e+02   1.5857000e+00   0.0000000e+00   3.7253000e+01   2.1157000e+01
   1.9920000e+03   5.0000000e-02  -1.0702035e+02   1.5758000e+00   0.0000000e+00   3.7275000e+01   2.1157000e+01
   1.9930000e+03   5.0000000e-02  -1.0668253e+02   1.5670000e+00   0.0000000e+00   3.7290000e+01   2.1156000e+01
   1.9940000e+03   5.0000000e-02  -1.0618614e+02   1.5568000e+00   0.0000000e+00   3.7310000e+01   2.1156000e+01
   1.9950000e+03   5.0000000e-02  -1.0562770e+02   1.5475200e+00   0.0000000e+00   3.7324000e+01   2.1155000e+01
   1.9960000e+03   5.0000000e-02  -1.0513821e+02   1.5392800e+00   0.0000000e+00   3.7332000e+01   2.1154000e+01
   1.9970000e+03   5.0000000e-02  -1.0471076e+02   1.5311000e+00   0.0000000e+00   3.7339000e+01   2.1154000e+01
   1.9980000e+03   5.0000000e-02  -1.0433847e+02   1.5230000e+00   0.0000000e+00   3.7345000e+01   2.1153000e+01
   1.9990000e+03   5.0000000e-02  -1.0398686e+02   1.5156600e+00   0.0000000e+00   3.7347000e+01   2.1153000e+01
   2.0000000e+03   5.0000000e-02  -1.0355252e+02   1.5091600e+00   0.0000000e+00   3.7345000e+01   2.1153000e+01
   2.0010000e+03   5.0000000e-02  -1.0293203e+02   1.5033600e+00   0.0000000e+00   3.7340000e+01   2.1153000e+01
   2.0020000e+03   5.0000000e-02  -1.0237359e+02   1.4972200e+00   0.0000000e+00   3.7337000e+01   2.1153000e+01
   2.0030000e+03   5.0000000e-02  -1.0195304e+02   1.4920200e+00   0.0000000e+00   3.7330000e+01   2.1152000e+01
   2.0040000e+03   5.0000000e-02  -1.0152559e+02   1.4869600e+00   0.0000000e+00   3.7323000e+01   2.1151000e+01
   2.0050000e+03   5.0000000e-02  -1.0113951e+02   1.4820400e+00   0.0000000e+00   3.7316000e+01   2.1151000e+01
   2.0060000e+03   5.0000000e-02  -1.0065691e+02   1.4779200e+00   0.0000000e+00   3.7306000e+01   2.1151000e+01
   2.0070000e+03   5.0000000e-02  -1.0019499e+02   1.4735600e+00   0.0000000e+00   3.7298000e+01   2.1150000e+01
   2.0080000e+03   5.0000000e-02  -9.9712390e+01   1.4698000e+00   0.0000000e+00   3.7288000e+01   2.1150000e+01
   2.0090000e+03   5.0000000e-02  -9.9374560e+01   1.4675600e+00   0.0000000e+00   3.7272000e+01   2.1149000e+01
   2.0100000e+03   5.0000000e-02  -9.8940220e+01   1.4649800e+00   0.0000000e+00   3.7259000e+01   2.1149000e+01
   2.0110000e+03   5.0000000e-02  -9.8540350e+01   1.4624400e+00   0.0000000e+00   3.7247000e+01   2.1149000e+01
   2.0120000e+03   5.0000000e-02  -9.8354210e+01   1.4603600e+00   0.0000000e+00   3.7234000e+01   2.1149000e+01
   2.0130000e+03   5.0000000e-02  -9.8119800e+01   1.4587600e+00   0.0000000e+00   3.7220000e+01   2.1149000e+01
   2.0140000e+03   5.0000000e-02  -9.7899180e+01   1.4561200e+00   0.0000000e+00   3.7212000e+01   2.1149000e+01
   2.0150000e+03   5.0000000e-02  -9.7485520e+01   1.4551800e+00   0.0000000e+00   3.7197000e+01   2.1149000e+01
   2.0160000e+03   5.0000000e-02  -9.7078760e+01   1.4541000e+00   0.0000000e+00   3.7184000e+01   2.1149000e+01
   2.0170000e+03   5.0000000e-02  -9.6596160e+01   1.4535000e+00   0.0000000e+00   3.7170000e+01   2.1150000e+01
   2.0180000e+03   5.0000000e-02  -9.6299700e+01   1.4527400e+00   0.0000000e+00   3.7158000e+01   2.1150000e+01
   2.0190000e+03   5.0000000e-02  -9.5954990e+01   1.4526600e+00   0.0000000e+00   3.7144000e+01   2.1150000e+01
   2.0200000e+03   5.0000000e-02  -9.5582690e+01   1.4515400e+00   0.0000000e+00   3.7136000e+01   2.1150000e+01
   2.0210000e+03   5.0000000e-02  -9.5237980e+01   1.4516800e+00   0.0000000e+00   3.7123000e+01   2.1150000e+01
   2.0220000e+03   5.0000000e-02  -9.4893260e+01   1.4509800e+00   0.0000000e+00   3.7115000e+01   2.1150000e+01
   2.0230000e+03   5.0000000e-02  -9.4624390e+01   1.4506600e+00   0.0000000e+00   3.7106000e+01   2.1150000e+01
   2.0240000e+03   5.0000000e-02  -9.4458920e+01   1.4494200e+00   0.0000000e+00   3.7102000e+01   2.1149000e+01
   2.0250000e+03   5.0000000e-02  -9.4396870e+01   1.4495800e+00   0.0000000e+00   3.7092000e+01   2.1149000e+01
   2.0260000e+03   5.0000000e-02  -9.4389980e+01   1.4495000e+00   0.0000000e+00   3.7084000e+01   2.1149000e+01
   2.0270000e+03   5.0000000e-02  -9.4252090e+01   1.4491400e+00   0.0000000e+00   3.7078000e+01   2.1149000e+01
   2.0280000e+03   5.0000000e-02  -9.3990110e+01   1.4493400e+00   0.0000000e+00   3.7070000e+01   2.1149000e+01
   2.0290000e+03   5.0000000e-02  -9.3762600e+01   1.4497000e+00   0.0000000e+00   3.7062000e+01   2.1148000e+01
   2.0300000e+03   5.0000000e-02  -9.3521300e+01   1.4491200e+00   0.0000000e+00   3.7059000e+01   2.1148000e+01
   2.0310000e+03   5.0000000e-02  -9.3376520e+01   1.4492600e+00   0.0000000e+00   3.7053000e+01   2.1148000e+01
   2.0320000e+03   5.0000000e-02  -9.3273100e+01   1.4501800e+00   0.0000000e+00   3.7044000e+01   2.1148000e+01
   2.0330000e+03   5.0000000e-02  -9.3479930e+01   1.4486400e+00   0.0000000e+00   3.7047000e+01   2.1148000e+01
   2.0340000e+03   5.0000000e-02  -9.3638500e+01   1.4488000e+00   0.0000000e+00   3.7042000e+01   2.1149000e+01
   2.0350000e+03   5.0000000e-02  -9.3755700e+01   1.4490600e+00   0.0000000e+00   3.7037000e+01   2.1149000e+01
   2.0360000e+03   5.0000000e-02  -9.3852220e+01   1.4487600e+00   0.0000000e+00   3.7035000e+01   2.1150000e+01
   2.0370000e+03   5.0000000e-02  -9.3886690e+01   1.4487200e+00   0.0000000e+00   3.7032000e+01   2.1151000e+01
   2.0380000e+03   5.0000000e-02  -9.3976320e+01   1.4494000e+00   0.0000000e+00   3.7026000e+01   2.1151000e+01
   2.0390000e+03   5.0000000e-02  -9.3907380e+01   1.4504200e+00   0.0000000e+00   3.7019000e+01   2.1151000e+01
   2.0400000e+03   5.0000000e-02  -9.3893590e+01   1.4496000e+00   0.0000000e+00   3.7021000e+01   2.1152000e+01
   2.0410000e+03   5.0000000e-02  -9.3914270e+01   1.4516000e+00   0.0000000e+00   3.7010000e+01   2.1152000e+01
   2.0420000e+03   5.0000000e-02  -9.3872910e+01   1.4514000e+00   0.0000000e+00   3.7010000e+01   2.1152000e+01
   2.0430000e+03   5.0000000e-02  -9.3672970e+01   1.4514200e+00   0.0000000e+00   3.7009000e+01   2.1152000e+01
   2.0440000e+03   5.0000000e-02  -9.3500610e+01   1.4512400e+00   0.0000000e+00   3.7009000e+01   2.1152000e+01
   2.0450000e+03   5.0000000e-02  -9.3293780e+01   1.4510600e+00   0.0000000e+00   3.7009000e+01   2.1152000e+01
   2.0460000e+03   5.0000000e-02  -9.3066270e+01   1.4515400e+00   0.0000000e+00   3.7006000e+01   2.1152000e+01
   2.0470000e+03   5.0000000e-02  -9.2852550e+01   1.4516400e+00   0.0000000e+00   3.7005000e+01   2.1152000e+01
   2.0480000e+03   5.0000000e-02  -9.2721560e+01   1.4517600e+00   0.0000000e+00   3.7004000e+01   2.1152000e+01
   2.0490000e+03   5.0000000e-02  -9.2618140e+01   1.4519000e+00   0.0000000e+00   3.7003000e+01   2.1152000e+01
   2.0500000e+03   5.0000000e-02  -9.2514730e+01   1.4516200e+00   0.0000000e+00   3.7004000e+01   2.1152000e+01
   2.0510000e+03   5.0000000e-02  -9.2397520e+01   1.4524200e+00   0.0000000e+00   3.7000000e+01   2.1151000e+01
   2.0520000e+03   5.0000000e-02  -9.2349260e+01   1.4522000e+00   0.0000000e+00   3.7001000e+01   2.1151000e+01
   2.0530000e+03   5.0000000e-02  -9.2273430e+01   1.4521800e+00   0.0000000e+00   3.7001000e+01   2.1151000e+01
   2.0540000e+03   5.0000000e-02  -9.2197590e+01   1.4521600e+00   0.0000000e+00   3.7001000e+01   2.1150000e+01
   2.0550000e+03   5.0000000e-02  -9.2080390e+01   1.4517000e+00   0.0000000e+00   3.7003000e+01   2.1150000e+01
   2.0560000e+03   5.0000000e-02  -9.2032130e+01   1.4518600e+00   0.0000000e+00   3.7002000e+01   2.1150000e+01
   2.0570000e+03   5.0000000e-02  -9.1976970e+01   1.4520400e+00   0.0000000e+00   3.7001000e+01   2.1150000e+01
   2.0580000e+03   5.0000000e-02  -9.1935610e+01   1.4518000e+00   0.0000000e+00   3.7002000e+01   2.1150000e+01
   2.0590000e+03   5.0000000e-02  -9.1873560e+01   1.4519800e+00   0.0000000e+00   3.7001000e+01   2.1150000e+01
   2.0600000e+03   5.0000000e-02  -9.1832190e+01   1.4521800e+00   0.0000000e+00   3.7000000e+01   2.1152000e+01
   2.0610000e+03   5.0000000e-02  -9.1756350e+01   1.4528400e+00   0.0000000e+00   3.6997000e+01   2.1154000e+01
   2.0620000e+03   5.0000000e-02  -9.1687410e+01   1.4526800e+00   0.0000000e+00   3.6998000e+01   2.1156000e+01
   2.0630000e+03   5.0000000e-02  -9.1742560e+01   1.4527200e+00   0.0000000e+00   3.6998000e+01   2.1159000e+01
   2.0640000e+03   5.0000000e-02  -9.1770140e+01   1.4523200e+00   0.0000000e+00   3.7000000e+01   2.1160000e+01
   2.0650000e+03   5.0000000e-02  -9.1777040e+01   1.4527600e+00   0.0000000e+00   3.6998000e+01   2.1162000e+01
   2.0660000e+03   5.0000000e-02  -9.1887350e+01   1.4523600e+00   0.0000000e+00   3.7000000e+01   2.1164000e+01
   2.0670000e+03   5.0000000e-02  -9.2032130e+01   1.4521400e+00   0.0000000e+00   3.7001000e+01   2.1165000e+01
   2.0680000e+03   5.0000000e-02  -9.2176910e+01   1.4525600e+00   0.0000000e+00   3.6999000e+01   2.1165000e+01
   2.0690000e+03   5.0000000e-02  -9.2280320e+01   1.4532400e+00   0.0000000e+00   3.6996000e+01   2.1166000e+01
   2.0700000e+03   5.0000000e-02  -9.2321690e+01   1.4535400e+00   0.0000000e+00   3.6995000e+01   2.1166000e+01
   2.0710000e+03   5.0000000e-02  -9.2418210e+01   1.4540800e+00   0.0000000e+00   3.6993000e+01   2.1166000e+01
   2.0720000e+03   5.0000000e-02  -9.2452680e+01   1.4537800e+00   0.0000000e+00   3.6995000e+01   2.1165000e+01
   2.0730000e+03   5.0000000e-02  -9.2562990e+01   1.4536600e+00   0.0000000e+00   3.6996000e+01   2.1165000e+01
   2.0740000e+03   5.0000000e-02  -9.2693980e+01   1.4537400e+00   0.0000000e+00   3.6996000e+01   2.1164000e+01
   2.0750000e+03   5.0000000e-02  -9.2687080e+01   1.4533800e+00   0.0000000e+00   3.6998000e+01   2.1163000e+01
   2.0760000e+03   5.0000000e-02  -9.2652610e+01   1.4549600e+00   0.0000000e+00   3.6991000e+01   2.1162000e+01
   2.0770000e+03   5.0000000e-02  -9.2542300e+01   1.4551400e+00   0.0000000e+00   3.6991000e+01   2.1162000e+01
   2.0780000e+03   5.0000000e-02  -9.2459570e+01   1.4551000e+00   0.0000000e+00   3.6992000e+01   2.1160000e+01
   2.0790000e+03   5.0000000e-02  -9.2404420e+01   1.4557000e+00   0.0000000e+00   3.6990000e+01   2.1160000e+01
   2.0800000e+03   5.0000000e-02  -9.2294110e+01   1.4556800e+00   0.0000000e+00   3.6991000e+01   2.1159000e+01
   2.0810000e+03   5.0000000e-02  -9.2252740e+01   1.4560800e+00   0.0000000e+00   3.6990000e+01   2.1158000e+01
   2.0820000e+03   5.0000000e-02  -9.2163120e+01   1.4562800e+00   0.0000000e+00   3.6990000e+01   2.1157000e+01
   2.0830000e+03   5.0000000e-02  -9.2156220e+01   1.4553800e+00   0.0000000e+00   3.6995000e+01   2.1156000e+01
   2.0840000e+03   5.0000000e-02  -9.2135540e+01   1.4559200e+00   0.0000000e+00   3.6993000e+01   2.1155000e+01
   2.0850000e+03   5.0000000e-02  -9.2107960e+01   1.4560600e+00   0.0000000e+00   3.6993000e+01   2.1155000e+01
   2.0860000e+03   5.0000000e-02  -9.2066600e+01   1.4553200e+00   0.0000000e+00   3.6997000e+01   2.1154000e+01
   2.0870000e+03   5.0000000e-02  -9.2011440e+01   1.4558200e+00   0.0000000e+00   3.6995000e+01   2.1153000e+01
   2.0880000e+03   5.0000000e-02  -9.1970080e+01   1.4561400e+00   0.0000000e+00   3.6994000e+01   2.1153000e+01
   2.0890000e+03   5.0000000e-02  -9.1983870e+01   1.4567000e+00   0.0000000e+00   3.6992000e+01   2.1152000e+01
   2.0900000e+03   5.0000000e-02  -9.2052810e+01   1.4566400e+00   0.0000000e+00   3.6993000e+01   2.1152000e+01
   2.0910000e+03   5.0000000e-02  -9.2121750e+01   1.4572200e+00   0.0000000e+00   3.6991000e+01   2.1152000e+01
   2.0920000e+03   5.0000000e-02  -9.2142430e+01   1.4567400e+00   0.0000000e+00   3.6994000e+01   2.1151000e+01
   2.0930000e+03   5.0000000e-02  -9.2114860e+01   1.4566400e+00   0.0000000e+00   3.6995000e+01   2.1151000e+01
   2.0940000e+03   5.0000000e-02  -9.2073490e+01   1.4563000e+00   0.0000000e+00   3.6997000e+01   2.1151000e+01
   2.0950000e+03   5.0000000e-02  -9.2066600e+01   1.4570200e+00   0.0000000e+00   3.6994000e+01   2.1150000e+01
   2.0960000e+03   5.0000000e-02  -9.2025230e+01   1.4571400e+00   0.0000000e+00   3.6994000e+01   2.1150000e+01
   2.0970000e+03   5.0000000e-02  -9.2004550e+01   1.4581400e+00   0.0000000e+00   3.6990000e+01   2.1150000e+01
   2.0980000e+03   5.0000000e-02  -9.2004550e+01   1.4583400e+00   0.0000000e+00   3.6990000e+01   2.1150000e+01
   2.0990000e+03   5.0000000e-02  -9.2011440e+01   1.4585400e+00   0.0000000e+00   3.6990000e+01   2.1150000e+01
   2.1000000e+03   5.0000000e-02  -9.2032130e+01   1.4591800e+00   0.0000000e+00   3.6988000e+01   2.1150000e+01
   2.1010000e+03   5.0000000e-02  -9.2032130e+01   1.4594200e+00   0.0000000e+00   3.6988000e+01   2.1150000e+01
   2.1020000e+03   5.0000000e-02  -9.1983870e+01   1.4592200e+00   0.0000000e+00   3.6990000e+01   2.1151000e+01
   2.1030000e+03   5.0000000e-02  -9.1908030e+01   1.4596400e+00   0.0000000e+00   3.6989000e+01   2.1151000e+01
   2.1040000e+03   5.0000000e-02  -9.1970080e+01   1.4596400e+00   0.0000000e+00   3.6990000e+01   2.1151000e+01
   2.1050000e+03   5.0000000e-02  -9.2080390e+01   1.4600600e+00   0.0000000e+00   3.6989000e+01   2.1151000e+01
   2.1060000e+03   5.0000000e-02  -9.2107960e+01   1.4602800e+00   0.0000000e+00   3.6989000e+01   2.1151000e+01
   2.1070000e+03   5.0000000e-02  -9.2121750e+01   1.4605000e+00   0.0000000e+00   3.6989000e+01   2.1151000e+01
   2.1080000e+03   5.0000000e-02  -9.2156220e+01   1.4602800e+00   0.0000000e+00   3.6991000e+01   2.1150000e+01
   2.1090000e+03   5.0000000e-02  -9.2170010e+01   1.4613400e+00   0.0000000e+00   3.6987000e+01   2.1150000e+01
   2.1100000e+03   5.0000000e-02  -9.2252740e+01   1.4611600e+00   0.0000000e+00   3.6989000e+01   2.1150000e+01
   2.1110000e+03   5.0000000e-02  -9.2342370e+01   1.4613800e+00   0.0000000e+00   3.6989000e+01   2.1149000e+01
   2.1120000e+03   5.0000000e-02  -9.2473360e+01   1.4609400e+00   0.0000000e+00   3.6992000e+01   2.1149000e+01
   2.1130000e+03   5.0000000e-02  -9.2549200e+01   1.4611000e+00   0.0000000e+00   3.6992000e+01   2.1149000e+01
   2.1140000e+03   5.0000000e-02  -9.2714660e+01   1.4606000e+00   0.0000000e+00   3.6995000e+01   2.1148000e+01
   2.1150000e+03   5.0000000e-02  -9.2880130e+01   1.4604800e+00   0.0000000e+00   3.6996000e+01   2.1148000e+01
   2.1160000e+03   5.0000000e-02  -9.3162790e+01   1.4599000e+00   0.0000000e+00   3.6999000e+01   2.1148000e+01
   2.1170000e+03   5.0000000e-02  -9.3362730e+01   1.4610200e+00   0.0000000e+00   3.6994000e+01   2.1147000e+01
   2.1180000e+03   5.0000000e-02  -9.3479930e+01   1.4613600e+00   0.0000000e+00   3.6993000e+01   2.1147000e+01
   2.1190000e+03   5.0000000e-02  -9.3617820e+01   1.4608400e+00   0.0000000e+00   3.6996000e+01   2.1147000e+01
   2.1200000e+03   5.0000000e-02  -9.3776390e+01   1.4609200e+00   0.0000000e+00   3.6996000e+01   2.1147000e+01
   2.1210000e+03   5.0000000e-02  -9.3955640e+01   1.4607800e+00   0.0000000e+00   3.6997000e+01   2.1149000e+01
   2.1220000e+03   5.0000000e-02  -9.3990110e+01   1.4615000e+00   0.0000000e+00   3.6994000e+01   2.1151000e+01
   2.1230000e+03   5.0000000e-02  -9.3976320e+01   1.4607400e+00   0.0000000e+00   3.6998000e+01   2.1153000e+01
   2.1240000e+03   5.0000000e-02  -9.3852220e+01   1.4605600e+00   0.0000000e+00   3.6999000e+01   2.1155000e+01
   2.1250000e+03   5.0000000e-02  -9.3803960e+01   1.4599200e+00   0.0000000e+00   3.7002000e+01   2.1156000e+01
   2.1260000e+03   5.0000000e-02  -9.3631610e+01   1.4590000e+00   0.0000000e+00   3.7006000e+01   2.1156000e+01
   2.1270000e+03   5.0000000e-02  -9.3473040e+01   1.4593200e+00   0.0000000e+00   3.7004000e+01   2.1156000e+01
   2.1280000e+03   5.0000000e-02  -9.3321360e+01   1.4585800e+00   0.0000000e+00   3.7007000e+01   2.1156000e+01
   2.1290000e+03   5.0000000e-02  -9.3252420e+01   1.4584400e+00   0.0000000e+00   3.7007000e+01   2.1156000e+01
   2.1300000e+03   5.0000000e-02  -9.3149000e+01   1.4576400e+00   0.0000000e+00   3.7010000e+01   2.1157000e+01
   2.1310000e+03   5.0000000e-02  -9.3018010e+01   1.4576600e+00   0.0000000e+00   3.7009000e+01   2.1158000e+01
   2.1320000e+03   5.0000000e-02  -9.2873230e+01   1.4570400e+00   0.0000000e+00   3.7011000e+01   2.1158000e+01
   2.1330000e+03   5.0000000e-02  -9.2762920e+01   1.4566000e+00   0.0000000e+00   3.7012000e+01   2.1158000e+01
   2.1340000e+03   5.0000000e-02  -9.2790500e+01   1.4561400e+00   0.0000000e+00   3.7013000e+01   2.1158000e+01
   2.1350000e+03   5.0000000e-02  -9.2790500e+01   1.4554400e+00   0.0000000e+00   3.7015000e+01   2.1158000e+01
   2.1360000e+03   5.0000000e-02  -9.2721560e+01   1.4547000e+00   0.0000000e+00   3.7017000e+01   2.1158000e+01
   2.1370000e+03   5.0000000e-02  -9.2549200e+01   1.4532600e+00   0.0000000e+00   3.7022000e+01   2.1157000e+01
   2.1380000e+03   5.0000000e-02  -9.2480260e+01   1.4528200e+00   0.0000000e+00   3.7022000e+01   2.1157000e+01
   2.1390000e+03   5.0000000e-02  -9.2473360e+01   1.4519400e+00   0.0000000e+00   3.7024000e+01   2.1157000e+01
   2.1400000e+03   5.0000000e-02  -9.2480260e+01   1.4516800e+00   0.0000000e+00   3.7023000e+01   2.1157000e+01
   2.1410000e+03   5.0000000e-02  -9.2473360e+01   1.4507800e+00   0.0000000e+00   3.7025000e+01   2.1156000e+01
   2.1420000e+03   5.0000000e-02  -9.2376840e+01   1.4511600e+00   0.0000000e+00   3.7021000e+01   2.1156000e+01
   2.1430000e+03   5.0000000e-02  -9.2349260e+01   1.4503000e+00   0.0000000e+00   3.7023000e+01   2.1156000e+01
   2.1440000e+03   5.0000000e-02  -9.2314790e+01   1.4498400e+00   0.0000000e+00   3.7023000e+01   2.1156000e+01
   2.1450000e+03   5.0000000e-02  -9.2397520e+01   1.4489400e+00   0.0000000e+00   3.7025000e+01   2.1155000e+01
   2.1460000e+03   5.0000000e-02  -9.2425100e+01   1.4480000e+00   0.0000000e+00   3.7027000e+01   2.1155000e+01
   2.1470000e+03   5.0000000e-02  -9.2369950e+01   1.4472400e+00   0.0000000e+00   3.7028000e+01   2.1155000e+01
   2.1480000e+03   5.0000000e-02  -9.2356160e+01   1.4469000e+00   0.0000000e+00   3.7027000e+01   2.1154000e+01
   2.1490000e+03   5.0000000e-02  -9.2294110e+01   1.4459200e+00   0.0000000e+00   3.7029000e+01   2.1154000e+01
   2.1500000e+03   5.0000000e-02  -9.2314790e+01   1.4455600e+00   0.0000000e+00   3.7028000e+01   2.1153000e+01
   2.1510000e+03   5.0000000e-02  -9.2404420e+01   1.4447800e+00   0.0000000e+00   3.7029000e+01   2.1153000e+01
   2.1520000e+03   5.0000000e-02  -9.2480260e+01   1.4444200e+00   0.0000000e+00   3.7028000e+01   2.1152000e+01
   2.1530000e+03   5.0000000e-02  -9.2590560e+01   1.4449600e+00   0.0000000e+00   3.7023000e+01   2.1151000e+01
   2.1540000e+03   5.0000000e-02  -9.2576780e+01   1.4445000e+00   0.0000000e+00   3.7023000e+01   2.1151000e+01
   2.1550000e+03   5.0000000e-02  -9.2480260e+01   1.4444800e+00   0.0000000e+00   3.7021000e+01   2.1150000e+01
   2.1560000e+03   5.0000000e-02  -9.2376840e+01   1.4445000e+00   0.0000000e+00   3.7019000e+01   2.1149000e+01
   2.1570000e+03   5.0000000e-02  -9.2273430e+01   1.4441200e+00   0.0000000e+00   3.7019000e+01   2.1149000e+01
   2.1580000e+03   5.0000000e-02  -9.2197590e+01   1.4441800e+00   0.0000000e+00   3.7017000e+01   2.1149000e+01
   2.1590000e+03   5.0000000e-02  -9.2170010e+01   1.4440600e+00   0.0000000e+00   3.7016000e+01   2.1149000e+01
   2.1600000e+03   5.0000000e-02  -9.2073490e+01   1.4430800e+00   0.0000000e+00   3.7019000e+01   2.1149000e+01
   2.1610000e+03   5.0000000e-02  -9.1935610e+01   1.4433600e+00   0.0000000e+00   3.7016000e+01   2.1151000e+01
   2.1620000e+03   5.0000000e-02  -9.1790820e+01   1.4428200e+00   0.0000000e+00   3.7017000e+01   2.1153000e+01
   2.1630000e+03   5.0000000e-02  -9.1735670e+01   1.4431400e+00   0.0000000e+00   3.7014000e+01   2.1155000e+01
   2.1640000e+03   5.0000000e-02  -9.1694300e+01   1.4435200e+00   0.0000000e+00   3.7011000e+01   2.1155000e+01
   2.1650000e+03   5.0000000e-02  -9.1508160e+01   1.4435200e+00   0.0000000e+00   3.7010000e+01   2.1155000e+01
   2.1660000e+03   5.0000000e-02  -9.1418530e+01   1.4435400e+00   0.0000000e+00   3.7009000e+01   2.1155000e+01
   2.1670000e+03   5.0000000e-02  -9.1577100e+01   1.4431400e+00   0.0000000e+00   3.7010000e+01   2.1155000e+01
   2.1680000e+03   5.0000000e-02  -9.1639150e+01   1.4433800e+00   0.0000000e+00   3.7008000e+01   2.1155000e+01
   2.1690000e+03   5.0000000e-02  -9.1659830e+01   1.4430000e+00   0.0000000e+00   3.7009000e+01   2.1155000e+01
   2.1700000e+03   5.0000000e-02  -9.1604680e+01   1.4423800e+00   0.0000000e+00   3.7011000e+01   2.1154000e+01
   2.1710000e+03   5.0000000e-02  -9.1659830e+01   1.4434800e+00   0.0000000e+00   3.7005000e+01   2.1154000e+01
   2.1720000e+03   5.0000000e-02  -9.1770140e+01   1.4433800e+00   0.0000000e+00   3.7005000e+01   2.1154000e+01
   2.1730000e+03   5.0000000e-02  -9.1997650e+01   1.4430600e+00   0.0000000e+00   3.7006000e+01   2.1154000e+01
   2.1740000e+03   5.0000000e-02  -9.2273430e+01   1.4438200e+00   0.0000000e+00   3.7002000e+01   2.1153000e+01
   2.1750000e+03   5.0000000e-02  -9.2425100e+01   1.4440000e+00   0.0000000e+00   3.7001000e+01   2.1153000e+01
   2.1760000e+03   5.0000000e-02  -9.2425100e+01   1.4446400e+00   0.0000000e+00   3.6998000e+01   2.1153000e+01
   2.1770000e+03   5.0000000e-02  -9.2535410e+01   1.4446800e+00   0.0000000e+00   3.6998000e+01   2.1153000e+01
   2.1780000e+03   5.0000000e-02  -9.2700870e+01   1.4447200e+00   0.0000000e+00   3.6998000e+01   2.1152000e+01
   2.1790000e+03   5.0000000e-02  -9.2818080e+01   1.4447600e+00   0.0000000e+00   3.6998000e+01   2.1152000e+01
   2.1800000e+03   5.0000000e-02  -9.2873230e+01   1.4450200e+00   0.0000000e+00   3.6997000e+01   2.1153000e+01
   2.1810000e+03   5.0000000e-02  -9.2831870e+01   1.4448600e+00   0.0000000e+00   3.6998000e+01   2.1153000e+01
   2.1820000e+03   5.0000000e-02  -9.2838760e+01   1.4449000e+00   0.0000000e+00   3.6998000e+01   2.1153000e+01
   2.1830000e+03   5.0000000e-02  -9.2824970e+01   1.4456000e+00   0.0000000e+00   3.6995000e+01   2.1153000e+01
   2.1840000e+03   5.0000000e-02  -9.2804290e+01   1.4468000e+00   0.0000000e+00   3.6990000e+01   2.1153000e+01
   2.1850000e+03   5.0000000e-02  -9.2776710e+01   1.4476600e+00   0.0000000e+00   3.6987000e+01   2.1152000e+01
   2.1860000e+03   5.0000000e-02  -9.2921490e+01   1.4479200e+00   0.0000000e+00   3.6987000e+01   2.1152000e+01
   2.1870000e+03   5.0000000e-02  -9.3059380e+01   1.4479600e+00   0.0000000e+00   3.6988000e+01   2.1151000e+01
   2.1880000e+03   5.0000000e-02  -9.3211050e+01   1.4479800e+00   0.0000000e+00   3.6989000e+01   2.1151000e+01
   2.1890000e+03   5.0000000e-02  -9.3252420e+01   1.4479800e+00   0.0000000e+00   3.6990000e+01   2.1150000e+01
   2.1900000e+03   5.0000000e-02  -9.3211050e+01   1.4488400e+00   0.0000000e+00   3.6987000e+01   2.1149000e+01
   2.1910000e+03   5.0000000e-02  -9.3231740e+01   1.4497600e+00   0.0000000e+00   3.6984000e+01   2.1148000e+01
   2.1920000e+03   5.0000000e-02  -9.3397200e+01   1.4507400e+00   0.0000000e+00   3.6981000e+01   2.1148000e+01
   2.1930000e+03   5.0000000e-02  -9.3500610e+01   1.4511200e+00   0.0000000e+00   3.6981000e+01   2.1147000e+01
   2.1940000e+03   5.0000000e-02  -9.3528190e+01   1.4512800e+00   0.0000000e+00   3.6982000e+01   2.1147000e+01
   2.1950000e+03   5.0000000e-02  -9.3604030e+01   1.4520800e+00   0.0000000e+00   3.6980000e+01   2.1146000e+01
   2.1960000e+03   5.0000000e-02  -9.3783280e+01   1.4522600e+00   0.0000000e+00   3.6981000e+01   2.1147000e+01
   2.1970000e+03   5.0000000e-02  -9.3700550e+01   1.4526400e+00   0.0000000e+00   3.6981000e+01   2.1147000e+01
   2.1980000e+03   5.0000000e-02  -9.3735020e+01   1.4525800e+00   0.0000000e+00   3.6983000e+01   2.1147000e+01
   2.1990000e+03   5.0000000e-02  -9.3631610e+01   1.4529200e+00   0.0000000e+00   3.6983000e+01   2.1147000e+01
   2.2000000e+03   5.0000000e-02  -9.3417880e+01   1.4530400e+00   0.0000000e+00   3.6984000e+01   2.1148000e+01
   2.2010000e+03   5.0000000e-02  -9.3204160e+01   1.4538000e+00   0.0000000e+00   3.6982000e+01   2.1148000e+01
   2.2020000e+03   5.0000000e-02  -9.3024910e+01   1.4532800e+00   0.0000000e+00   3.6986000e+01   2.1148000e+01
   2.2030000e+03   5.0000000e-02  -9.2859440e+01   1.4542200e+00   0.0000000e+00   3.6983000e+01   2.1148000e+01
   2.2040000e+03   5.0000000e-02  -9.2666400e+01   1.4543400e+00   0.0000000e+00   3.6984000e+01   2.1147000e+01
   2.2050000e+03   5.0000000e-02  -9.2562990e+01   1.4544400e+00   0.0000000e+00   3.6985000e+01   2.1147000e+01
   2.2060000e+03   5.0000000e-02  -9.2556090e+01   1.4536400e+00   0.0000000e+00   3.6990000e+01   2.1146000e+01
   2.2070000e+03   5.0000000e-02  -9.2618140e+01   1.4529600e+00   0.0000000e+00   3.6994000e+01   2.1146000e+01
   2.2080000e+03   5.0000000e-02  -9.2735350e+01   1.4524200e+00   0.0000000e+00   3.6997000e+01   2.1145000e+01
   2.2090000e+03   5.0000000e-02  -9.2790500e+01   1.4518200e+00   0.0000000e+00   3.7000000e+01   2.1145000e+01
   2.2100000e+03   5.0000000e-02  -9.2804290e+01   1.4518200e+00   0.0000000e+00   3.7000000e+01   2.1144000e+01
   2.2110000e+03   5.0000000e-02  -9.2845650e+01   1.4522600e+00   0.0000000e+00   3.6998000e+01   2.1144000e+01
   2.2120000e+03   5.0000000e-02  -9.2955960e+01   1.4518600e+00   0.0000000e+00   3.7000000e+01   2.1144000e+01
   2.2130000e+03   5.0000000e-02  -9.2997330e+01   1.4518600e+00   0.0000000e+00   3.7000000e+01   2.1144000e+01
   2.2140000e+03   5.0000000e-02  -9.2983540e+01   1.4523000e+00   0.0000000e+00   3.6998000e+01   2.1144000e+01
   2.2150000e+03   5.0000000e-02  -9.2969750e+01   1.4503600e+00   0.0000000e+00   3.7007000e+01   2.1144000e+01
   2.2160000e+03   5.0000000e-02  -9.2907700e+01   1.4502200e+00   0.0000000e+00   3.7007000e+01   2.1143000e+01
   2.2170000e+03   5.0000000e-02  -9.2790500e+01   1.4505200e+00   0.0000000e+00   3.7005000e+01   2.1143000e+01
   2.2180000e+03   5.0000000e-02  -9.2742240e+01   1.4502000e+00   0.0000000e+00   3.7006000e+01   2.1142000e+01
   2.2190000e+03   5.0000000e-02  -9.2645720e+01   1.4507400e+00   0.0000000e+00   3.7003000e+01   2.1142000e+01
   2.2200000e+03   5.0000000e-02  -9.2556090e+01   1.4506800e+00   0.0000000e+00   3.7003000e+01   2.1141000e+01
   2.2210000e+03   5.0000000e-02  -9.2500940e+01   1.4510600e+00   0.0000000e+00   3.7001000e+01   2.1141000e+01
   2.2220000e+03   5.0000000e-02  -9.2397520e+01   1.4514800e+00   0.0000000e+00   3.6999000e+01   2.1141000e+01
   2.2230000e+03   5.0000000e-02  -9.2363050e+01   1.4508400e+00   0.0000000e+00   3.7002000e+01   2.1140000e+01
   2.2240000e+03   5.0000000e-02  -9.2321690e+01   1.4516800e+00   0.0000000e+00   3.6998000e+01   2.1141000e+01
   2.2250000e+03   5.0000000e-02  -9.2183800e+01   1.4517200e+00   0.0000000e+00   3.6998000e+01   2.1141000e+01
   2.2260000e+03   5.0000000e-02  -9.2066600e+01   1.4519800e+00   0.0000000e+00   3.6997000e+01   2.1141000e+01
   2.2270000e+03   5.0000000e-02  -9.2066600e+01   1.4507200e+00   0.0000000e+00   3.7003000e+01   2.1141000e+01
   2.2280000e+03   5.0000000e-02  -9.2073490e+01   1.4508800e+00   0.0000000e+00   3.7002000e+01   2.1141000e+01
   2.2290000e+03   5.0000000e-02  -9.2045910e+01   1.4508400e+00   0.0000000e+00   3.7002000e+01   2.1141000e+01
   2.2300000e+03   5.0000000e-02  -9.2011440e+01   1.4516800e+00   0.0000000e+00   3.6998000e+01   2.1141000e+01
   2.2310000e+03   5.0000000e-02  -9.1976970e+01   1.4508400e+00   0.0000000e+00   3.7002000e+01   2.1141000e+01
   2.2320000e+03   5.0000000e-02  -9.2004550e+01   1.4514600e+00   0.0000000e+00   3.6999000e+01   2.1141000e+01
   2.2330000e+03   5.0000000e-02  -9.1983870e+01   1.4517000e+00   0.0000000e+00   3.6998000e+01   2.1141000e+01
   2.2340000e+03   5.0000000e-02  -9.1928710e+01   1.4521800e+00   0.0000000e+00   3.6996000e+01   2.1143000e+01
   2.2350000e+03   5.0000000e-02  -9.1928710e+01   1.4522600e+00   0.0000000e+00   3.6996000e+01   2.1145000e+01
   2.2360000e+03   5.0000000e-02  -9.1990760e+01   1.4525600e+00   0.0000000e+00   3.6995000e+01   2.1146000e+01
   2.2370000e+03   5.0000000e-02  -9.1942500e+01   1.4520000e+00   0.0000000e+00   3.6998000e+01   2.1148000e+01
   2.2380000e+03   5.0000000e-02  -9.1866660e+01   1.4522600e+00   0.0000000e+00   3.6997000e+01   2.1148000e+01
   2.2390000e+03   5.0000000e-02  -9.1790820e+01   1.4525400e+00   0.0000000e+00   3.6996000e+01   2.1149000e+01
   2.2400000e+03   5.0000000e-02  -9.1763250e+01   1.4524000e+00   0.0000000e+00   3.6997000e+01   2.1149000e+01
   2.2410000e+03   5.0000000e-02  -9.1763250e+01   1.4529000e+00   0.0000000e+00   3.6995000e+01   2.1149000e+01
   2.2420000e+03   5.0000000e-02  -9.1832190e+01   1.4532200e+00   0.0000000e+00   3.6994000e+01   2.1149000e+01
   2.2430000e+03   5.0000000e-02  -9.1887350e+01   1.4542200e+00   0.0000000e+00   3.6990000e+01   2.1149000e+01
   2.2440000e+03   5.0000000e-02  -9.1949390e+01   1.4539800e+00   0.0000000e+00   3.6992000e+01   2.1148000e+01
   2.2450000e+03   5.0000000e-02  -9.1921820e+01   1.4543600e+00   0.0000000e+00   3.6991000e+01   2.1148000e+01
   2.2460000e+03   5.0000000e-02  -9.1832190e+01   1.4538800e+00   0.0000000e+00   3.6994000e+01   2.1148000e+01
   2.2470000e+03   5.0000000e-02  -9.1804610e+01   1.4535600e+00   0.0000000e+00   3.6996000e+01   2.1147000e+01
   2.2480000e+03   5.0000000e-02  -9.1859770e+01   1.4534200e+00   0.0000000e+00   3.6997000e+01   2.1146000e+01
   2.2490000e+03   5.0000000e-02  -9.1790820e+01   1.4539200e+00   0.0000000e+00   3.6995000e+01   2.1146000e+01
   2.2500000e+03   5.0000000e-02  -9.1756350e+01   1.4540200e+00   0.0000000e+00   3.6995000e+01   2.1145000e+01
   2.2510000e+03   5.0000000e-02  -9.1742560e+01   1.4536800e+00   0.0000000e+00   3.6997000e+01   2.1144000e+01
   2.2520000e+03   5.0000000e-02  -9.1790820e+01   1.4546200e+00   0.0000000e+00   3.6993000e+01   2.1144000e+01
   2.2530000e+03   5.0000000e-02  -9.1852870e+01   1.4552000e+00   0.0000000e+00   3.6991000e+01   2.1143000e+01
   2.2540000e+03   5.0000000e-02  -9.1797720e+01   1.4542800e+00   0.0000000e+00   3.6996000e+01   2.1143000e+01
   2.2550000e+03   5.0000000e-02  -9.1721880e+01   1.4548000e+00   0.0000000e+00   3.6994000e+01   2.1142000e+01
   2.2560000e+03   5.0000000e-02  -9.1673620e+01   1.4542600e+00   0.0000000e+00   3.6997000e+01   2.1142000e+01
   2.2570000e+03   5.0000000e-02  -9.1590890e+01   1.4532200e+00   0.0000000e+00   3.7002000e+01   2.1141000e+01
   2.2580000e+03   5.0000000e-02  -9.1521950e+01   1.4540600e+00   0.0000000e+00   3.6998000e+01   2.1141000e+01
   2.2590000e+03   5.0000000e-02  -9.1501260e+01   1.4541000e+00   0.0000000e+00   3.6998000e+01   2.1140000e+01
   2.2600000e+03   5.0000000e-02  -9.1535740e+01   1.4545800e+00   0.0000000e+00   3.6996000e+01   2.1139000e+01
   2.2610000e+03   5.0000000e-02  -9.1597780e+01   1.4544400e+00   0.0000000e+00   3.6997000e+01   2.1139000e+01
   2.2620000e+03   5.0000000e-02  -9.1673620e+01   1.4545000e+00   0.0000000e+00   3.6997000e+01   2.1138000e+01
   2.2630000e+03   5.0000000e-02  -9.1818400e+01   1.4543400e+00   0.0000000e+00   3.6998000e+01   2.1137000e+01
   2.2640000e+03   5.0000000e-02  -9.1942500e+01   1.4539400e+00   0.0000000e+00   3.7000000e+01   2.1137000e+01
   2.2650000e+03   5.0000000e-02  -9.1997650e+01   1.4530600e+00   0.0000000e+00   3.7004000e+01   2.1137000e+01
   2.2660000e+03   5.0000000e-02  -9.2094170e+01   1.4529800e+00   0.0000000e+00   3.7004000e+01   2.1137000e+01
   2.2670000e+03   5.0000000e-02  -9.2101070e+01   1.4529000e+00   0.0000000e+00   3.7004000e+01   2.1137000e+01
   2.2680000e+03   5.0000000e-02  -9.2059700e+01   1.4528200e+00   0.0000000e+00   3.7004000e+01   2.1137000e+01
   2.2690000e+03   5.0000000e-02  -9.2128650e+01   1.4525200e+00   0.0000000e+00   3.7005000e+01   2.1137000e+01
   2.2700000e+03   5.0000000e-02  -9.2211380e+01   1.4526400e+00   0.0000000e+00   3.7004000e+01   2.1136000e+01
   2.2710000e+03   5.0000000e-02  -9.2114860e+01   1.4523400e+00   0.0000000e+00   3.7005000e+01   2.1136000e+01
   2.2720000e+03   5.0000000e-02  -9.2087280e+01   1.4529000e+00   0.0000000e+00   3.7002000e+01   2.1136000e+01
   2.2730000e+03   5.0000000e-02  -9.2107960e+01   1.4522000e+00   0.0000000e+00   3.7005000e+01   2.1136000e+01
   2.2740000e+03   5.0000000e-02  -9.2025230e+01   1.4523200e+00   0.0000000e+00   3.7004000e+01   2.1135000e+01
   2.2750000e+03   5.0000000e-02  -9.1956290e+01   1.4524600e+00   0.0000000e+00   3.7003000e+01   2.1135000e+01
   2.2760000e+03   5.0000000e-02  -9.2004550e+01   1.4521800e+00   0.0000000e+00   3.7004000e+01   2.1134000e+01
   2.2770000e+03   5.0000000e-02  -9.2032130e+01   1.4514400e+00   0.0000000e+00   3.7007000e+01   2.1134000e+01
   2.2780000e+03   5.0000000e-02  -9.1956290e+01   1.4519600e+00   0.0000000e+00   3.7004000e+01   2.1134000e+01
   2.2790000e+03   5.0000000e-02  -9.1873560e+01   1.4514400e+00   0.0000000e+00   3.7006000e+01   2.1133000e+01
   2.2800000e+03   5.0000000e-02  -9.1859770e+01   1.4515400e+00   0.0000000e+00   3.7005000e+01   2.1133000e+01
   2.2810000e+03   5.0000000e-02  -9.1894240e+01   1.4514400e+00   0.0000000e+00   3.7005000e+01   2.1132000e+01
   2.2820000e+03   5.0000000e-02  -9.1880450e+01   1.4411590e+00   0.0000000e+00   3.7001000e+01   2.1132000e+01
   2.2830000e+03   5.0000000e-02  -9.1866660e+01   1.4288520e+00   0.0000000e+00   3.7002000e+01   2.1132000e+01
   2.2840000e+03   5.0000000e-02  -9.1708090e+01   1.4159590e+00   0.0000000e+00   3.7001000e+01   2.1132000e+01
   2.2850000e+03   5.0000000e-02  -9.1528840e+01   1.4027410e+00   0.0000000e+00   3.6997000e+01   2.1132000e+01
   2.2860000e+03   5.0000000e-02  -9.1328910e+01   1.3888170e+00   0.0000000e+00   3.6992000e+01   2.1133000e+01
   2.2870000e+03   5.0000000e-02  -9.1177230e+01   1.3735470e+00   0.0000000e+00   3.6989000e+01   2.1133000e+01
   2.2880000e+03   5.0000000e-02  -9.0942820e+01   1.3590930e+00   0.0000000e+00   3.6978000e+01   2.1133000e+01
   2.2890000e+03   5.0000000e-02  -9.0425750e+01   1.3451720e+00   0.0000000e+00   3.6961000e+01   2.1133000e+01
   2.2900000e+03   5.0000000e-02  -8.9763900e+01   1.3308060e+00   0.0000000e+00   3.6943000e+01   2.1133000e+01
   2.2910000e+03   5.0000000e-02  -8.9033100e+01   1.3173340e+00   0.0000000e+00   3.6918000e+01   2.1132000e+01
   2.2920000e+03   5.0000000e-02  -8.8309200e+01   1.3033570e+00   0.0000000e+00   3.6893000e+01   2.1132000e+01
   2.2930000e+03   5.0000000e-02  -8.7488780e+01   1.2893140e+00   0.0000000e+00   3.6866000e+01   2.1131000e+01
   2.2940000e+03   5.0000000e-02  -8.6737300e+01   1.2767850e+00   0.0000000e+00   3.6830000e+01   2.1131000e+01
   2.2950000e+03   5.0000000e-02  -8.5861720e+01   1.2639710e+00   0.0000000e+00   3.6794000e+01   2.1130000e+01
   2.2960000e+03   5.0000000e-02  -8.4972350e+01   1.2513120e+00   0.0000000e+00   3.6756000e+01   2.1130000e+01
   2.2970000e+03   5.0000000e-02  -8.4096780e+01   1.2397260e+00   0.0000000e+00   3.6712000e+01   2.1129000e+01
   2.2980000e+03   5.0000000e-02  -8.3186730e+01   1.2273560e+00   0.0000000e+00   3.6671000e+01   2.1129000e+01
   2.2990000e+03   5.0000000e-02  -8.2311150e+01   1.2156790e+00   0.0000000e+00   3.6626000e+01   2.1129000e+01
   2.3000000e+03   5.0000000e-02  -8.1456260e+01   1.2058770e+00   0.0000000e+00   3.6572000e+01   2.1129000e+01
   2.3010000e+03   5.0000000e-02  -8.0780610e+01   1.1957090e+00   0.0000000e+00   3.6520000e+01   2.1129000e+01
   2.3020000e+03   5.0000000e-02  -8.0056710e+01   1.1862360e+00   0.0000000e+00   3.6465000e+01   2.1129000e+01
   2.3030000e+03   5.0000000e-02  -7.9229390e+01   1.1766380e+00   0.0000000e+00   3.6411000e+01   2.1129000e+01
   2.3040000e+03   5.0000000e-02  -7.8477910e+01   1.1668930e+00   0.0000000e+00   3.6358000e+01   2.1129000e+01
   2.3050000e+03   5.0000000e-02  -7.7809170e+01   1.1585230e+00   0.0000000e+00   3.6299000e+01   2.1129000e+01
   2.3060000e+03   5.0000000e-02  -7.7202470e+01   1.1503280e+00   0.0000000e+00   3.6240000e+01   2.1129000e+01
   2.3070000e+03   5.0000000e-02  -7.6464780e+01   1.1427470e+00   0.0000000e+00   3.6179000e+01   2.1128000e+01
   2.3080000e+03   5.0000000e-02  -7.5754660e+01   1.1353800e+00   0.0000000e+00   3.6118000e+01   2.1128000e+01
   2.3090000e+03   5.0000000e-02  -7.5051440e+01   1.1280080e+00   0.0000000e+00   3.6058000e+01   2.1128000e+01
   2.3100000e+03   5.0000000e-02  -7.4382700e+01   1.1212700e+00   0.0000000e+00   3.5996000e+01   2.1127000e+01
   2.3110000e+03   5.0000000e-02  -7.3645000e+01   1.1152060e+00   0.0000000e+00   3.5932000e+01   2.1127000e+01
   2.3120000e+03   5.0000000e-02  -7.2797000e+01   1.1085370e+00   0.0000000e+00   3.5872000e+01   2.1127000e+01
   2.3130000e+03   5.0000000e-02  -7.2011050e+01   1.1018430e+00   0.0000000e+00   3.5813000e+01   2.1127000e+01
   2.3140000e+03   5.0000000e-02  -7.1452610e+01   1.0957620e+00   0.0000000e+00   3.5752000e+01   2.1127000e+01
   2.3150000e+03   5.0000000e-02  -7.0852810e+01   1.0898970e+00   0.0000000e+00   3.5691000e+01   2.1127000e+01
   2.3160000e+03   5.0000000e-02  -7.0184060e+01   1.0835850e+00   0.0000000e+00   3.5633000e+01   2.1127000e+01
   2.3170000e+03   5.0000000e-02  -6.9729040e+01   1.0787480e+00   0.0000000e+00   3.5569000e+01   2.1127000e+01
   2.3180000e+03   5.0000000e-02  -6.9274010e+01   1.0735260e+00   0.0000000e+00   3.5508000e+01   2.1127000e+01
   2.3190000e+03   5.0000000e-02  -6.8832780e+01   1.0687370e+00   0.0000000e+00   3.5446000e+01   2.1128000e+01
   2.3200000e+03   5.0000000e-02  -6.8350180e+01   1.0639640e+00   0.0000000e+00   3.5385000e+01   2.1129000e+01
   2.3210000e+03   5.0000000e-02  -6.7784840e+01   1.0596240e+00   0.0000000e+00   3.5323000e+01   2.1130000e+01
   2.3220000e+03   5.0000000e-02  -6.7198830e+01   1.0552990e+00   0.0000000e+00   3.5262000e+01   2.1130000e+01
   2.3230000e+03   5.0000000e-02  -6.6495610e+01   1.0498690e+00   0.0000000e+00   3.5207000e+01   2.1130000e+01
   2.3240000e+03   5.0000000e-02  -6.5888910e+01   1.0456330e+00   0.0000000e+00   3.5147000e+01   2.1131000e+01
   2.3250000e+03   5.0000000e-02  -6.5275310e+01   1.0413710e+00   0.0000000e+00   3.5088000e+01   2.1131000e+01
   2.3260000e+03   5.0000000e-02  -6.4634140e+01   1.0370640e+00   0.0000000e+00   3.5030000e+01   2.1132000e+01
   2.3270000e+03   5.0000000e-02  -6.4027440e+01   1.0326910e+00   0.0000000e+00   3.4973000e+01   2.1132000e+01
   2.3280000e+03   5.0000000e-02  -6.3496580e+01   1.0291130e+00   0.0000000e+00   3.4913000e+01   2.1132000e+01
   2.3290000e+03   5.0000000e-02  -6.3020880e+01   1.0248490e+00   0.0000000e+00   3.4857000e+01   2.1133000e+01
   2.3300000e+03   5.0000000e-02  -6.2531380e+01   1.0202590e+00   0.0000000e+00   3.4803000e+01   2.1134000e+01
   2.3310000e+03   5.0000000e-02  -6.2062570e+01   1.0157440e+00   0.0000000e+00   3.4749000e+01   2.1134000e+01
   2.3320000e+03   5.0000000e-02  -6.1593750e+01   1.0119630e+00   0.0000000e+00   3.4692000e+01   2.1135000e+01
   2.3330000e+03   5.0000000e-02  -6.1173200e+01   1.0083170e+00   0.0000000e+00   3.4635000e+01   2.1136000e+01
   2.3340000e+03   5.0000000e-02  -6.0718180e+01   1.0039250e+00   0.0000000e+00   3.4582000e+01   2.1137000e+01
   2.3350000e+03   5.0000000e-02  -6.0256260e+01   1.0004670e+00   0.0000000e+00   3.4525000e+01   2.1137000e+01
   2.3360000e+03   5.0000000e-02  -5.9904650e+01   9.9714400e-01   0.0000000e+00   3.4468000e+01   2.1138000e+01
   2.3370000e+03   5.0000000e-02  -5.9532350e+01   9.9329500e-01   0.0000000e+00   3.4414000e+01   2.1139000e+01
   2.3380000e+03   5.0000000e-02  -5.9146270e+01   9.8952100e-01   0.0000000e+00   3.4360000e+01   2.1139000e+01
   2.3390000e+03   5.0000000e-02  -5.8773980e+01   9.8538100e-01   0.0000000e+00   3.4308000e+01   2.1140000e+01
   2.3400000e+03   5.0000000e-02  -5.8401690e+01   9.8127600e-01   0.0000000e+00   3.4256000e+01   2.1141000e+01
   2.3410000e+03   5.0000000e-02  -5.7981140e+01   9.7720500e-01   0.0000000e+00   3.4204000e+01   2.1141000e+01
   2.3420000e+03   5.0000000e-02  -5.7615740e+01   9.7338800e-01   0.0000000e+00   3.4151000e+01   2.1141000e+01
   2.3430000e+03   5.0000000e-02  -5.7215870e+01   9.6896600e-01   0.0000000e+00   3.4101000e+01   2.1141000e+01
   2.3440000e+03   5.0000000e-02  -5.6884940e+01   9.6519800e-01   0.0000000e+00   3.4048000e+01   2.1141000e+01
   2.3450000e+03   5.0000000e-02  -5.6560910e+01   9.6104400e-01   0.0000000e+00   3.3997000e+01   2.1141000e+01
   2.3460000e+03   5.0000000e-02  -5.6285140e+01   9.5712500e-01   0.0000000e+00   3.3945000e+01   2.1140000e+01
   2.3470000e+03   5.0000000e-02  -5.5981790e+01   9.5324100e-01   0.0000000e+00   3.3893000e+01   2.1140000e+01
   2.3480000e+03   5.0000000e-02  -5.5754270e+01   9.4983100e-01   0.0000000e+00   3.3839000e+01   2.1140000e+01
   2.3490000e+03   5.0000000e-02  -5.5588810e+01   9.4583500e-01   0.0000000e+00   3.3788000e+01   2.1140000e+01
   2.3500000e+03   5.0000000e-02  -5.5354400e+01   9.4185400e-01   0.0000000e+00   3.3737000e+01   2.1139000e+01
   2.3510000e+03   5.0000000e-02  -5.5223410e+01   9.3810700e-01   0.0000000e+00   3.3685000e+01   2.1139000e+01
   2.3520000e+03   5.0000000e-02  -5.4892490e+01   9.3329400e-01   0.0000000e+00   3.3638000e+01   2.1139000e+01
   2.3530000e+03   5.0000000e-02  -5.4671870e+01   9.3017600e-01   0.0000000e+00   3.3583000e+01   2.1139000e+01
   2.3540000e+03   5.0000000e-02  -5.4382310e+01   9.2627200e-01   0.0000000e+00   3.3532000e+01   2.1140000e+01
   2.3550000e+03   5.0000000e-02  -5.4099640e+01   9.2128300e-01   0.0000000e+00   3.3486000e+01   2.1140000e+01
   2.3560000e+03   5.0000000e-02  -5.3899700e+01   9.1818800e-01   0.0000000e+00   3.3431000e+01   2.1140000e+01
   2.3570000e+03   5.0000000e-02  -5.3720450e+01   9.1518800e-01   0.0000000e+00   3.3376000e+01   2.1140000e+01
   2.3580000e+03   5.0000000e-02  -5.3499830e+01   9.1096200e-01   0.0000000e+00   3.3327000e+01   2.1139000e+01
   2.3590000e+03   5.0000000e-02  -5.3230960e+01   9.0715000e-01   0.0000000e+00   3.3276000e+01   2.1139000e+01
   2.3600000e+03   5.0000000e-02  -5.3044810e+01   9.0291300e-01   0.0000000e+00   3.3227000e+01   2.1138000e+01
   2.3610000e+03   5.0000000e-02  -5.2837980e+01   8.9843000e-01   0.0000000e+00   3.3179000e+01   2.1137000e+01
   2.3620000e+03   5.0000000e-02  -5.2651830e+01   8.9478200e-01   0.0000000e+00   3.3127000e+01   2.1137000e+01
   2.3630000e+03   5.0000000e-02  -5.2369170e+01   8.9094800e-01   0.0000000e+00   3.3076000e+01   2.1137000e+01
   2.3640000e+03   5.0000000e-02  -5.2114080e+01   8.8756800e-01   0.0000000e+00   3.3023000e+01   2.1137000e+01
   2.3650000e+03   5.0000000e-02  -5.1810730e+01   8.8424300e-01   0.0000000e+00   3.2970000e+01   2.1137000e+01
   2.3660000e+03   5.0000000e-02  -5.1521170e+01   8.7965200e-01   0.0000000e+00   3.2923000e+01   2.1136000e+01
   2.3670000e+03   5.0000000e-02  -5.1148880e+01   8.7587600e-01   0.0000000e+00   3.2872000e+01   2.1136000e+01
   2.3680000e+03   5.0000000e-02  -5.0700750e+01   8.7211400e-01   0.0000000e+00   3.2821000e+01   2.1135000e+01
   2.3690000e+03   5.0000000e-02  -5.0231930e+01   8.6748700e-01   0.0000000e+00   3.2774000e+01   2.1135000e+01
   2.3700000e+03   5.0000000e-02  -4.9811380e+01   8.6455400e-01   0.0000000e+00   3.2719000e+01   2.1134000e+01
   2.3710000e+03   5.0000000e-02  -4.9452880e+01   8.6061500e-01   0.0000000e+00   3.2669000e+01   2.1134000e+01
   2.3720000e+03   5.0000000e-02  -4.9066790e+01   8.5645100e-01   0.0000000e+00   3.2620000e+01   2.1135000e+01
   2.3730000e+03   5.0000000e-02  -4.8687610e+01   8.5270100e-01   0.0000000e+00   3.2569000e+01   2.1134000e+01
   2.3740000e+03   5.0000000e-02  -4.8315310e+01   8.4874500e-01   0.0000000e+00   3.2519000e+01   2.1134000e+01
   2.3750000e+03   5.0000000e-02  -4.7949920e+01   8.4412400e-01   0.0000000e+00   3.2472000e+01   2.1134000e+01
   2.3760000e+03   5.0000000e-02  -4.7598310e+01   8.4031800e-01   0.0000000e+00   3.2421000e+01   2.1134000e+01
   2.3770000e+03   5.0000000e-02  -4.7232910e+01   8.3630600e-01   0.0000000e+00   3.2371000e+01   2.1135000e+01
   2.3780000e+03   5.0000000e-02  -4.6826140e+01   8.3228800e-01   0.0000000e+00   3.2321000e+01   2.1136000e+01
   2.3790000e+03   5.0000000e-02  -4.6481430e+01   8.2804500e-01   0.0000000e+00   3.2272000e+01   2.1137000e+01
   2.3800000e+03   5.0000000e-02  -4.6178080e+01   8.2443600e-01   0.0000000e+00   3.2220000e+01   2.1139000e+01
   2.3810000e+03   5.0000000e-02  -4.5847150e+01   8.2064100e-01   0.0000000e+00   3.2169000e+01   2.1141000e+01
   2.3820000e+03   5.0000000e-02  -4.5509330e+01   8.1664100e-01   0.0000000e+00   3.2119000e+01   2.1143000e+01
   2.3830000e+03   5.0000000e-02  -4.5150830e+01   8.1219500e-01   0.0000000e+00   3.2071000e+01   2.1145000e+01
   2.3840000e+03   5.0000000e-02  -4.4771640e+01   8.0770400e-01   0.0000000e+00   3.2023000e+01   2.1146000e+01
   2.3850000e+03   5.0000000e-02  -4.4420030e+01   8.0338700e-01   0.0000000e+00   3.1974000e+01   2.1146000e+01
   2.3860000e+03   5.0000000e-02  -4.4171840e+01   7.9816500e-01   0.0000000e+00   3.1929000e+01   2.1147000e+01
   2.3870000e+03   5.0000000e-02  -4.3854700e+01   7.9525700e-01   0.0000000e+00   3.1873000e+01   2.1147000e+01
   2.3880000e+03   5.0000000e-02  -4.3454830e+01   7.9092300e-01   0.0000000e+00   3.1824000e+01   2.1147000e+01
   2.3890000e+03   5.0000000e-02  -4.3110110e+01   7.8678400e-01   0.0000000e+00   3.1774000e+01   2.1147000e+01
   2.3900000e+03   5.0000000e-02  -4.2751610e+01   7.8307900e-01   0.0000000e+00   3.1722000e+01   2.1147000e+01
   2.3910000e+03   5.0000000e-02  -4.2358630e+01   7.7874900e-01   0.0000000e+00   3.1673000e+01   2.1146000e+01
   2.3920000e+03   5.0000000e-02  -4.2000130e+01   7.7417300e-01   0.0000000e+00   3.1625000e+01   2.1146000e+01
   2.3930000e+03   5.0000000e-02  -4.1655410e+01   7.6977100e-01   0.0000000e+00   3.1576000e+01   2.1146000e+01
   2.3940000e+03   5.0000000e-02  -4.1338270e+01   7.6534400e-01   0.0000000e+00   3.1527000e+01   2.1146000e+01
   2.3950000e+03   5.0000000e-02  -4.1000450e+01   7.6177100e-01   0.0000000e+00   3.1474000e+01   2.1146000e+01
   2.3960000e+03   5.0000000e-02  -4.0607480e+01   7.5803300e-01   0.0000000e+00   3.1422000e+01   2.1146000e+01
   2.3970000e+03   5.0000000e-02  -4.0262760e+01   7.5410900e-01   0.0000000e+00   3.1371000e+01   2.1145000e+01
   2.3980000e+03   5.0000000e-02  -3.9931840e+01   7.4997900e-01   0.0000000e+00   3.1321000e+01   2.1145000e+01
   2.3990000e+03   5.0000000e-02  -3.9552650e+01   7.4650400e-01   0.0000000e+00   3.1268000e+01   2.1145000e+01
   2.4000000e+03   5.0000000e-02  -3.9214830e+01   7.4220400e-01   0.0000000e+00   3.1219000e+01   2.1146000e+01
   2.4010000e+03   5.0000000e-02  -3.8890790e+01   7.3809700e-01   0.0000000e+00   3.1169000e+01   2.1146000e+01
   2.4020000e+03   5.0000000e-02  -3.8546080e+01   7.3398600e-01   0.0000000e+00   3.1119000e+01   2.1146000e+01
   2.4030000e+03   5.0000000e-02  -3.8256520e+01   7.2964800e-01   0.0000000e+00   3.1070000e+01   2.1146000e+01
   2.4040000e+03   5.0000000e-02  -3.7925590e+01   7.2528500e-01   0.0000000e+00   3.1021000e+01   2.1146000e+01
   2.4050000e+03   5.0000000e-02  -3.7587770e+01   7.2133700e-01   0.0000000e+00   3.0970000e+01   2.1147000e+01
   2.4060000e+03   5.0000000e-02  -3.7249950e+01   7.1806200e-01   0.0000000e+00   3.0916000e+01   2.1147000e+01
   2.4070000e+03   5.0000000e-02  -3.6981070e+01   7.1420300e-01   0.0000000e+00   3.0865000e+01   2.1147000e+01
   2.4080000e+03   5.0000000e-02  -3.6705300e+01   7.1013700e-01   0.0000000e+00   3.0815000e+01   2.1146000e+01
   2.4090000e+03   5.0000000e-02  -3.6381270e+01   7.0628600e-01   0.0000000e+00   3.0764000e+01   2.1146000e+01
   2.4100000e+03   5.0000000e-02  -3.6002080e+01   7.0245000e-01   0.0000000e+00   3.0713000e+01   2.1146000e+01
   2.4110000e+03   5.0000000e-02  -3.5609100e+01   6.9796800e-01   0.0000000e+00   3.0665000e+01   2.1146000e+01
   2.4120000e+03   5.0000000e-02  -3.5291970e+01   6.9410000e-01   0.0000000e+00   3.0614000e+01   2.1146000e+01
   2.4130000e+03   5.0000000e-02  -3.5023090e+01   6.8980700e-01   0.0000000e+00   3.0565000e+01   2.1145000e+01
   2.4140000e+03   5.0000000e-02  -3.4768000e+01   6.8614800e-01   0.0000000e+00   3.0513000e+01   2.1145000e+01
   2.4150000e+03   5.0000000e-02  -3.4526700e+01   6.8230300e-01   0.0000000e+00   3.0462000e+01   2.1144000e+01
   2.4160000e+03   5.0000000e-02  -3.4285400e+01   6.7847300e-01   0.0000000e+00   3.0411000e+01   2.1144000e+01
   2.4170000e+03   5.0000000e-02  -3.4071670e+01   6.7487800e-01   0.0000000e+00   3.0359000e+01   2.1145000e+01
   2.4180000e+03   5.0000000e-02  -3.3906210e+01   6.7087600e-01   0.0000000e+00   3.0309000e+01   2.1146000e+01
   2.4190000e+03   5.0000000e-02  -3.3726960e+01   6.6730900e-01   0.0000000e+00   3.0257000e+01   2.1148000e+01
   2.4200000e+03   5.0000000e-02  -3.3464970e+01   6.6289700e-01   0.0000000e+00   3.0209000e+01   2.1150000e+01
   2.4210000e+03   5.0000000e-02  -3.3161620e+01   6.5909900e-01   0.0000000e+00   3.0158000e+01   2.1151000e+01
   2.4220000e+03   5.0000000e-02  -3.2823800e+01   6.5509600e-01   0.0000000e+00   3.0108000e+01   2.1151000e+01
   2.4230000e+03   5.0000000e-02  -3.2485980e+01   6.5152600e-01   0.0000000e+00   3.0056000e+01   2.1151000e+01
   2.4240000e+03   5.0000000e-02  -3.2210210e+01   6.4733200e-01   0.0000000e+00   3.0007000e+01   2.1151000e+01
   2.4250000e+03   5.0000000e-02  -3.1920650e+01   6.4355100e-01   0.0000000e+00   2.9956000e+01   2.1150000e+01
   2.4260000e+03   5.0000000e-02  -3.1555250e+01   6.4044500e-01   0.0000000e+00   2.9902000e+01   2.1150000e+01
   2.4270000e+03   5.0000000e-02  -3.1141590e+01   6.3587400e-01   0.0000000e+00   2.9855000e+01   2.1149000e+01
   2.4280000e+03   5.0000000e-02  -3.0796880e+01   6.3189700e-01   0.0000000e+00   2.9805000e+01   2.1149000e+01
   2.4290000e+03   5.0000000e-02  -3.0493530e+01   6.2813400e-01   0.0000000e+00   2.9754000e+01   2.1149000e+01
   2.4300000e+03   5.0000000e-02  -3.0169490e+01   6.2350600e-01   0.0000000e+00   2.9707000e+01   2.1148000e+01
   2.4310000e+03   5.0000000e-02  -2.9797200e+01   6.1969200e-01   0.0000000e+00   2.9656000e+01   2.1148000e+01
   2.4320000e+03   5.0000000e-02  -2.9404230e+01   6.1545300e-01   0.0000000e+00   2.9607000e+01   2.1148000e+01
   2.4330000e+03   5.0000000e-02  -2.9031930e+01   6.1206700e-01   0.0000000e+00   2.9554000e+01   2.1148000e+01
   2.4340000e+03   5.0000000e-02  -2.8701010e+01   6.0807700e-01   0.0000000e+00   2.9504000e+01   2.1147000e+01
   2.4350000e+03   5.0000000e-02  -2.8349400e+01   6.0364100e-01   0.0000000e+00   2.9456000e+01   2.1147000e+01
   2.4360000e+03   5.0000000e-02  -2.7984000e+01   5.9937900e-01   0.0000000e+00   2.9407000e+01   2.1147000e+01
   2.4370000e+03   5.0000000e-02  -2.7680650e+01   5.9487200e-01   0.0000000e+00   2.9359000e+01   2.1147000e+01
   2.4380000e+03   5.0000000e-02  -2.7446240e+01   5.9097900e-01   0.0000000e+00   2.9308000e+01   2.1146000e+01
   2.4390000e+03   5.0000000e-02  -2.7239410e+01   5.8578000e-01   0.0000000e+00   2.9263000e+01   2.1146000e+01
   2.4400000e+03   5.0000000e-02  -2.6949850e+01   5.8179600e-01   0.0000000e+00   2.9212000e+01   2.1146000e+01
   2.4410000e+03   5.0000000e-02  -2.6605140e+01   5.7826600e-01   0.0000000e+00   2.9159000e+01   2.1145000e+01
   2.4420000e+03   5.0000000e-02  -2.6281100e+01   5.7479100e-01   0.0000000e+00   2.9106000e+01   2.1145000e+01
   2.4430000e+03   5.0000000e-02  -2.5929490e+01   5.7049000e-01   0.0000000e+00   2.9057000e+01   2.1144000e+01
   2.4440000e+03   5.0000000e-02  -2.5626150e+01   5.6616300e-01   0.0000000e+00   2.9008000e+01   2.1144000e+01
   2.4450000e+03   5.0000000e-02  -2.5343480e+01   5.6247100e-01   0.0000000e+00   2.8956000e+01   2.1143000e+01
   2.4460000e+03   5.0000000e-02  -2.5040130e+01   5.5749400e-01   0.0000000e+00   2.8910000e+01   2.1142000e+01
   2.4470000e+03   5.0000000e-02  -2.4674730e+01   5.5309100e-01   0.0000000e+00   2.8861000e+01   2.1142000e+01
   2.4480000e+03   5.0000000e-02  -2.4330020e+01   5.4910200e-01   0.0000000e+00   2.8810000e+01   2.1141000e+01
   2.4490000e+03   5.0000000e-02  -2.3985300e+01   5.4512700e-01   0.0000000e+00   2.8759000e+01   2.1141000e+01
   2.4500000e+03   5.0000000e-02  -2.3633690e+01   5.4138700e-01   0.0000000e+00   2.8707000e+01   2.1141000e+01
   2.4510000e+03   5.0000000e-02  -2.3288970e+01   5.3702200e-01   0.0000000e+00   2.8658000e+01   2.1140000e+01
   2.4520000e+03   5.0000000e-02  -2.2958050e+01   5.3351100e-01   0.0000000e+00   2.8605000e+01   2.1140000e+01
   2.4530000e+03   5.0000000e-02  -2.2675380e+01   5.2873400e-01   0.0000000e+00   2.8558000e+01   2.1139000e+01
   2.4540000e+03   5.0000000e-02  -2.2420290e+01   5.2521100e-01   0.0000000e+00   2.8505000e+01   2.1139000e+01
   2.4550000e+03   5.0000000e-02  -2.2178990e+01   5.2086300e-01   0.0000000e+00   2.8456000e+01   2.1139000e+01
   2.4560000e+03   5.0000000e-02  -2.1896320e+01   5.1649000e-01   0.0000000e+00   2.8407000e+01   2.1138000e+01
   2.4570000e+03   5.0000000e-02  -2.1675710e+01   5.1231100e-01   0.0000000e+00   2.8357000e+01   2.1138000e+01
   2.4580000e+03   5.0000000e-02  -2.1393040e+01   5.0834600e-01   0.0000000e+00   2.8306000e+01   2.1138000e+01
   2.4590000e+03   5.0000000e-02  -2.1034540e+01   5.0439600e-01   0.0000000e+00   2.8255000e+01   2.1138000e+01
   2.4600000e+03   5.0000000e-02  -2.0696710e+01   5.0024000e-01   0.0000000e+00   2.8205000e+01   2.1137000e+01
   2.4610000e+03   5.0000000e-02  -2.0379580e+01   5.0758000e-01   0.0000000e+00   2.8153000e+01   2.1137000e+01
   2.4620000e+03   5.0000000e-02  -2.0096910e+01   5.1618000e-01   0.0000000e+00   2.8100000e+01   2.1137000e+01
   2.4630000e+03   5.0000000e-02  -1.9834930e+01   5.2518000e-01   0.0000000e+00   2.8050000e+01   2.1137000e+01
   2.4640000e+03   5.0000000e-02  -1.9641890e+01   5.3562000e-01   0.0000000e+00   2.7998000e+01   2.1136000e+01
   2.4650000e+03   5.0000000e-02  -1.9545360e+01   5.4512000e-01   0.0000000e+00   2.7955000e+01   2.1136000e+01
   2.4660000e+03   5.0000000e-02  -1.9586730e+01   5.5526000e-01   0.0000000e+00   2.7913000e+01   2.1136000e+01
   2.4670000e+03   5.0000000e-02  -1.9738410e+01   5.6580000e-01   0.0000000e+00   2.7873000e+01   2.1137000e+01
   2.4680000e+03   5.0000000e-02  -1.9924550e+01   5.7582000e-01   0.0000000e+00   2.7839000e+01   2.1138000e+01
   2.4690000e+03   5.0000000e-02  -2.0227900e+01   5.8630000e-01   0.0000000e+00   2.7806000e+01   2.1138000e+01
   2.4700000e+03   5.0000000e-02  -2.0586410e+01   5.9722000e-01   0.0000000e+00   2.7774000e+01   2.1139000e+01
   2.4710000e+03   5.0000000e-02  -2.0972490e+01   6.0658000e-01   0.0000000e+00   2.7752000e+01   2.1139000e+01
   2.4720000e+03   5.0000000e-02  -2.1406830e+01   6.1638000e-01   0.0000000e+00   2.7730000e+01   2.1140000e+01
   2.4730000e+03   5.0000000e-02  -2.1854960e+01   6.2530000e-01   0.0000000e+00   2.7714000e+01   2.1140000e+01
   2.4740000e+03   5.0000000e-02  -2.2378930e+01   6.3432000e-01   0.0000000e+00   2.7699000e+01   2.1139000e+01
   2.4750000e+03   5.0000000e-02  -2.2992520e+01   6.4188000e-01   0.0000000e+00   2.7692000e+01   2.1139000e+01
   2.4760000e+03   5.0000000e-02  -2.3613010e+01   6.5024000e-01   0.0000000e+00   2.7682000e+01   2.1139000e+01
   2.4770000e+03   5.0000000e-02  -2.4219710e+01   6.5770000e-01   0.0000000e+00   2.7677000e+01   2.1139000e+01
   2.4780000e+03   5.0000000e-02  -2.4860880e+01   6.6482000e-01   0.0000000e+00   2.7674000e+01   2.1139000e+01
   2.4790000e+03   5.0000000e-02  -2.5453790e+01   6.7156000e-01   0.0000000e+00   2.7673000e+01   2.1139000e+01
   2.4800000e+03   5.0000000e-02  -2.6005330e+01   6.7898000e-01   0.0000000e+00   2.7669000e+01   2.1139000e+01
   2.4810000e+03   5.0000000e-02  -2.6556880e+01   6.8450000e-01   0.0000000e+00   2.7674000e+01   2.1139000e+01
   2.4820000e+03   5.0000000e-02  -2.7156680e+01   6.9014000e-01   0.0000000e+00   2.7678000e+01   2.1138000e+01
   2.4830000e+03   5.0000000e-02  -2.7722010e+01   6.9394000e-01   0.0000000e+00   2.7690000e+01   2.1138000e+01
   2.4840000e+03   5.0000000e-02  -2.8266670e+01   6.9904000e-01   0.0000000e+00   2.7695000e+01   2.1137000e+01
   2.4850000e+03   5.0000000e-02  -2.8776840e+01   7.0382000e-01   0.0000000e+00   2.7701000e+01   2.1137000e+01
   2.4860000e+03   5.0000000e-02  -2.9328390e+01   7.0848000e-01   0.0000000e+00   2.7707000e+01   2.1137000e+01
   2.4870000e+03   5.0000000e-02  -2.9873040e+01   7.1302000e-01   0.0000000e+00   2.7713000e+01   2.1137000e+01
   2.4880000e+03   5.0000000e-02  -3.0431480e+01   7.1568000e-01   0.0000000e+00   2.7727000e+01   2.1137000e+01
   2.4890000e+03   5.0000000e-02  -3.0948550e+01   7.1916000e-01   0.0000000e+00   2.7736000e+01   2.1137000e+01
   2.4900000e+03   5.0000000e-02  -3.1382890e+01   7.2180000e-01   0.0000000e+00   2.7748000e+01   2.1137000e+01
   2.4910000e+03   5.0000000e-02  -3.1755190e+01   7.2486000e-01   0.0000000e+00   2.7757000e+01   2.1137000e+01
   2.4920000e+03   5.0000000e-02  -3.2127480e+01   7.2708000e-01   0.0000000e+00   2.7769000e+01   2.1136000e+01
   2.4930000e+03   5.0000000e-02  -3.2423930e+01   7.2994000e-01   0.0000000e+00   2.7777000e+01   2.1136000e+01
   2.4940000e+03   5.0000000e-02  -3.2747970e+01   7.3132000e-01   0.0000000e+00   2.7791000e+01   2.1136000e+01
   2.4950000e+03   5.0000000e-02  -3.3078890e+01   7.3330000e-01   0.0000000e+00   2.7801000e+01   2.1136000e+01
   2.4960000e+03   5.0000000e-02  -3.3389140e+01   7.3574000e-01   0.0000000e+00   2.7808000e+01   2.1136000e+01
   2.4970000e+03   5.0000000e-02  -3.3637330e+01   7.3782000e-01   0.0000000e+00   2.7816000e+01   2.1136000e+01
   2.4980000e+03   5.0000000e-02  -3.3830370e+01   7.3886000e-01   0.0000000e+00   2.7828000e+01   2.1136000e+01
   2.4990000e+03   5.0000000e-02  -3.3988940e+01   7.3966000e-01   0.0000000e+00   2.7840000e+01   2.1136000e+01
   2.5000000e+03   5.0000000e-02  -3.4154400e+01   7.4022000e-01   0.0000000e+00   2.7852000e+01   2.1136000e+01
   2.5010000e+03   5.0000000e-02  -3.4319870e+01   7.4142000e-01   0.0000000e+00   2.7860000e+01   2.1136000e+01
   2.5020000e+03   5.0000000e-02  -3.4478440e+01   7.4180000e-01   0.0000000e+00   2.7871000e+01   2.1137000e+01
   2.5030000e+03   5.0000000e-02  -3.4643900e+01   7.4306000e-01   0.0000000e+00   2.7877000e+01   2.1137000e+01
   2.5040000e+03   5.0000000e-02  -3.4761100e+01   7.4354000e-01   0.0000000e+00   2.7886000e+01   2.1137000e+01
   2.5050000e+03   5.0000000e-02  -3.4850730e+01   7.4428000e-01   0.0000000e+00   2.7893000e+01   2.1137000e+01
   2.5060000e+03   5.0000000e-02  -3.4926570e+01   7.4422000e-01   0.0000000e+00   2.7903000e+01   2.1137000e+01
   2.5070000e+03   5.0000000e-02  -3.5036880e+01   7.4352000e-01   0.0000000e+00   2.7915000e+01   2.1137000e+01
   2.5080000e+03   5.0000000e-02  -3.5167870e+01   7.4412000e-01   0.0000000e+00   2.7920000e+01   2.1137000e+01
   2.5090000e+03   5.0000000e-02  -3.5285070e+01   7.4352000e-01   0.0000000e+00   2.7930000e+01   2.1137000e+01
   2.5100000e+03   5.0000000e-02  -3.5416060e+01   7.4316000e-01   0.0000000e+00   2.7938000e+01   2.1136000e+01
   2.5110000e+03   5.0000000e-02  -3.5540160e+01   7.4374000e-01   0.0000000e+00   2.7941000e+01   2.1136000e+01
   2.5120000e+03   5.0000000e-02  -3.5636680e+01   7.4382000e-01   0.0000000e+00   2.7946000e+01   2.1135000e+01
   2.5130000e+03   5.0000000e-02  -3.5726310e+01   7.4380000e-01   0.0000000e+00   2.7951000e+01   2.1134000e+01
   2.5140000e+03   5.0000000e-02  -3.5795250e+01   7.4324000e-01   0.0000000e+00   2.7958000e+01   2.1134000e+01
   2.5150000e+03   5.0000000e-02  -3.5884880e+01   7.4276000e-01   0.0000000e+00   2.7964000e+01   2.1134000e+01
   2.5160000e+03   5.0000000e-02  -3.6002080e+01   7.4194000e-01   0.0000000e+00   2.7971000e+01   2.1133000e+01
   2.5170000e+03   5.0000000e-02  -3.6071020e+01   7.4164000e-01   0.0000000e+00   2.7975000e+01   2.1133000e+01
   2.5180000e+03   5.0000000e-02  -3.6119280e+01   7.4060000e-01   0.0000000e+00   2.7982000e+01   2.1133000e+01
   2.5190000e+03   5.0000000e-02  -3.6126180e+01   7.4030000e-01   0.0000000e+00   2.7985000e+01   2.1132000e+01
   2.5200000e+03   5.0000000e-02  -3.6119280e+01   7.3950000e-01   0.0000000e+00   2.7990000e+01   2.1132000e+01
   2.5210000e+03   5.0000000e-02  -3.6064130e+01   7.3904000e-01   0.0000000e+00   2.7993000e+01   2.1132000e+01
   2.5220000e+03   5.0000000e-02  -3.6126180e+01   7.3874000e-01   0.0000000e+00   2.7995000e+01   2.1132000e+01
   2.5230000e+03   5.0000000e-02  -3.6174440e+01   7.3840000e-01   0.0000000e+00   2.7997000e+01   2.1133000e+01
   2.5240000e+03   5.0000000e-02  -3.6188230e+01   7.3802000e-01   0.0000000e+00   2.7999000e+01   2.1133000e+01
   2.5250000e+03   5.0000000e-02  -3.6215800e+01   7.3694000e-01   0.0000000e+00   2.8004000e+01   2.1134000e+01
   2.5260000e+03   5.0000000e-02  -3.6222700e+01   7.3642000e-01   0.0000000e+00   2.8006000e+01   2.1134000e+01
   2.5270000e+03   5.0000000e-02  -3.6257170e+01   7.3586000e-01   0.0000000e+00   2.8008000e+01   2.1135000e+01
   2.5280000e+03   5.0000000e-02  -3.6346790e+01   7.3504000e-01   0.0000000e+00   2.8011000e+01   2.1136000e+01
   2.5290000e+03   5.0000000e-02  -3.6408840e+01   7.3526000e-01   0.0000000e+00   2.8009000e+01   2.1136000e+01
   2.5300000e+03   5.0000000e-02  -3.6464000e+01   7.3442000e-01   0.0000000e+00   2.8012000e+01   2.1136000e+01
   2.5310000e+03   5.0000000e-02  -3.6484680e+01   7.3462000e-01   0.0000000e+00   2.8010000e+01   2.1136000e+01
   2.5320000e+03   5.0000000e-02  -3.6408840e+01   7.3420000e-01   0.0000000e+00   2.8011000e+01   2.1137000e+01
   2.5330000e+03   5.0000000e-02  -3.6319220e+01   7.3354000e-01   0.0000000e+00   2.8013000e+01   2.1136000e+01
   2.5340000e+03   5.0000000e-02  -3.6236490e+01   7.3372000e-01   0.0000000e+00   2.8011000e+01   2.1136000e+01
   2.5350000e+03   5.0000000e-02  -3.6160650e+01   7.3284000e-01   0.0000000e+00   2.8014000e+01   2.1136000e+01
   2.5360000e+03   5.0000000e-02  -3.6146860e+01   7.3256000e-01   0.0000000e+00   2.8014000e+01   2.1135000e+01
   2.5370000e+03   5.0000000e-02  -3.6126180e+01   7.3250000e-01   0.0000000e+00   2.8013000e+01   2.1135000e+01
   2.5380000e+03   5.0000000e-02  -3.6091710e+01   7.3158000e-01   0.0000000e+00   2.8016000e+01   2.1134000e+01
   2.5390000e+03   5.0000000e-02  -3.6029660e+01   7.3170000e-01   0.0000000e+00   2.8014000e+01   2.1134000e+01
   2.5400000e+03   5.0000000e-02  -3.6077920e+01   7.3186000e-01   0.0000000e+00   2.8012000e+01   2.1134000e+01
   2.5410000e+03   5.0000000e-02  -3.6160650e+01   7.3162000e-01   0.0000000e+00   2.8012000e+01   2.1133000e+01
   2.5420000e+03   5.0000000e-02  -3.6236490e+01   7.3138000e-01   0.0000000e+00   2.8012000e+01   2.1133000e+01
   2.5430000e+03   5.0000000e-02  -3.6257170e+01   7.3092000e-01   0.0000000e+00   2.8013000e+01   2.1132000e+01
   2.5440000e+03   5.0000000e-02  -3.6229590e+01   7.3110000e-01   0.0000000e+00   2.8011000e+01   2.1132000e+01
   2.5450000e+03   5.0000000e-02  -3.6188230e+01   7.3066000e-01   0.0000000e+00   2.8012000e+01   2.1132000e+01
   2.5460000e+03   5.0000000e-02  -3.6084810e+01   7.3064000e-01   0.0000000e+00   2.8011000e+01   2.1131000e+01
   2.5470000e+03   5.0000000e-02  -3.6015870e+01   7.3020000e-01   0.0000000e+00   2.8012000e+01   2.1131000e+01
   2.5480000e+03   5.0000000e-02  -3.5974500e+01   7.3106000e-01   0.0000000e+00   2.8007000e+01   2.1130000e+01
   2.5490000e+03   5.0000000e-02  -3.5953820e+01   7.3092000e-01   0.0000000e+00   2.8007000e+01   2.1130000e+01
   2.5500000e+03   5.0000000e-02  -3.5967610e+01   7.3166000e-01   0.0000000e+00   2.8003000e+01   2.1130000e+01
   2.5510000e+03   5.0000000e-02  -3.6029660e+01   7.3116000e-01   0.0000000e+00   2.8005000e+01   2.1129000e+01
   2.5520000e+03   5.0000000e-02  -3.6084810e+01   7.3150000e-01   0.0000000e+00   2.8003000e+01   2.1129000e+01
   2.5530000e+03   5.0000000e-02  -3.6043450e+01   7.3166000e-01   0.0000000e+00   2.8002000e+01   2.1129000e+01
   2.5540000e+03   5.0000000e-02  -3.5995190e+01   7.3162000e-01   0.0000000e+00   2.8002000e+01   2.1128000e+01
   2.5550000e+03   5.0000000e-02  -3.5988290e+01   7.3136000e-01   0.0000000e+00   2.8003000e+01   2.1127000e+01
   2.5560000e+03   5.0000000e-02  -3.5946930e+01   7.3196000e-01   0.0000000e+00   2.8000000e+01   2.1127000e+01
   2.5570000e+03   5.0000000e-02  -3.5926240e+01   7.3262000e-01   0.0000000e+00   2.7997000e+01   2.1127000e+01
   2.5580000e+03   5.0000000e-02  -3.5864190e+01   7.3312000e-01   0.0000000e+00   2.7995000e+01   2.1126000e+01
   2.5590000e+03   5.0000000e-02  -3.5877980e+01   7.3256000e-01   0.0000000e+00   2.7998000e+01   2.1126000e+01
   2.5600000e+03   5.0000000e-02  -3.5843510e+01   7.3216000e-01   0.0000000e+00   2.8000000e+01   2.1126000e+01
   2.5610000e+03   5.0000000e-02  -3.5829720e+01   7.3238000e-01   0.0000000e+00   2.7999000e+01   2.1125000e+01
   2.5620000e+03   5.0000000e-02  -3.5740100e+01   7.3130000e-01   0.0000000e+00   2.8004000e+01   2.1125000e+01
   2.5630000e+03   5.0000000e-02  -3.5719410e+01   7.3210000e-01   0.0000000e+00   2.8000000e+01   2.1126000e+01
   2.5640000e+03   5.0000000e-02  -3.5671150e+01   7.3232000e-01   0.0000000e+00   2.7999000e+01   2.1126000e+01
   2.5650000e+03   5.0000000e-02  -3.5609100e+01   7.3190000e-01   0.0000000e+00   2.8001000e+01   2.1127000e+01
   2.5660000e+03   5.0000000e-02  -3.5602210e+01   7.3276000e-01   0.0000000e+00   2.7997000e+01   2.1127000e+01
   2.5670000e+03   5.0000000e-02  -3.5512580e+01   7.3370000e-01   0.0000000e+00   2.7993000e+01   2.1127000e+01
   2.5680000e+03   5.0000000e-02  -3.5478110e+01   7.3340000e-01   0.0000000e+00   2.7995000e+01   2.1128000e+01
   2.5690000e+03   5.0000000e-02  -3.5491900e+01   7.3350000e-01   0.0000000e+00   2.7995000e+01   2.1128000e+01
   2.5700000e+03   5.0000000e-02  -3.5519480e+01   7.3470000e-01   0.0000000e+00   2.7990000e+01   2.1128000e+01
   2.5710000e+03   5.0000000e-02  -3.5540160e+01   7.3380000e-01   0.0000000e+00   2.7995000e+01   2.1128000e+01
   2.5720000e+03   5.0000000e-02  -3.5547060e+01   7.3434000e-01   0.0000000e+00   2.7993000e+01   2.1129000e+01
   2.5730000e+03   5.0000000e-02  -3.5581530e+01   7.3382000e-01   0.0000000e+00   2.7996000e+01   2.1129000e+01
   2.5740000e+03   5.0000000e-02  -3.5588420e+01   7.3434000e-01   0.0000000e+00   2.7994000e+01   2.1130000e+01
   2.5750000e+03   5.0000000e-02  -3.5533270e+01   7.3358000e-01   0.0000000e+00   2.7998000e+01   2.1130000e+01
   2.5760000e+03   5.0000000e-02  -3.5512580e+01   7.3472000e-01   0.0000000e+00   2.7993000e+01   2.1132000e+01
   2.5770000e+03   5.0000000e-02  -3.5485010e+01   7.3508000e-01   0.0000000e+00   2.7992000e+01   2.1133000e+01
   2.5780000e+03   5.0000000e-02  -3.5443640e+01   7.3568000e-01   0.0000000e+00   2.7990000e+01   2.1135000e+01
   2.5790000e+03   5.0000000e-02  -3.5422960e+01   7.3544000e-01   0.0000000e+00   2.7992000e+01   2.1136000e+01
   2.5800000e+03   5.0000000e-02  -3.5422960e+01   7.3582000e-01   0.0000000e+00   2.7991000e+01   2.1137000e+01
   2.5810000e+03   5.0000000e-02  -3.5450530e+01   7.3534000e-01   0.0000000e+00   2.7994000e+01   2.1138000e+01
   2.5820000e+03   5.0000000e-02  -3.5429850e+01   7.3502000e-01   0.0000000e+00   2.7996000e+01   2.1139000e+01
   2.5830000e+03   5.0000000e-02  -3.5422960e+01   7.3532000e-01   0.0000000e+00   2.7995000e+01   2.1139000e+01
   2.5840000e+03   5.0000000e-02  -3.5443640e+01   7.3520000e-01   0.0000000e+00   2.7996000e+01   2.1139000e+01
   2.5850000e+03   5.0000000e-02  -3.5464320e+01   7.3594000e-01   0.0000000e+00   2.7993000e+01   2.1139000e+01
   2.5860000e+03   5.0000000e-02  -3.5471220e+01   7.3652000e-01   0.0000000e+00   2.7991000e+01   2.1139000e+01
   2.5870000e+03   5.0000000e-02  -3.5422960e+01   7.3736000e-01   0.0000000e+00   2.7988000e+01   2.1139000e+01
   2.5880000e+03   5.0000000e-02  -3.5395380e+01   7.3738000e-01   0.0000000e+00   2.7989000e+01   2.1139000e+01
   2.5890000e+03   5.0000000e-02  -3.5429850e+01   7.3628000e-01   0.0000000e+00   2.7995000e+01   2.1139000e+01
   2.5900000e+03   5.0000000e-02  -3.5464320e+01   7.3704000e-01   0.0000000e+00   2.7992000e+01   2.1138000e+01
   2.5910000e+03   5.0000000e-02  -3.5443640e+01   7.3720000e-01   0.0000000e+00   2.7992000e+01   2.1138000e+01
   2.5920000e+03   5.0000000e-02  -3.5402270e+01   7.3736000e-01   0.0000000e+00   2.7992000e+01   2.1137000e+01
   2.5930000e+03   5.0000000e-02  -3.5360910e+01   7.3774000e-01   0.0000000e+00   2.7991000e+01   2.1137000e+01
   2.5940000e+03   5.0000000e-02  -3.5381590e+01   7.3836000e-01   0.0000000e+00   2.7989000e+01   2.1137000e+01
   2.5950000e+03   5.0000000e-02  -3.5436750e+01   7.3836000e-01   0.0000000e+00   2.7990000e+01   2.1136000e+01
   2.5960000e+03   5.0000000e-02  -3.5457430e+01   7.3834000e-01   0.0000000e+00   2.7991000e+01   2.1136000e+01
   2.5970000e+03   5.0000000e-02  -3.5485010e+01   7.3852000e-01   0.0000000e+00   2.7991000e+01   2.1136000e+01
   2.5980000e+03   5.0000000e-02  -3.5485010e+01   7.3914000e-01   0.0000000e+00   2.7989000e+01   2.1136000e+01
   2.5990000e+03   5.0000000e-02  -3.5505690e+01   7.3892000e-01   0.0000000e+00   2.7991000e+01   2.1136000e+01
   2.6000000e+03   5.0000000e-02  -3.5512580e+01   7.3844000e-01   0.0000000e+00   2.7994000e+01   2.1136000e+01
   2.6010000e+03   5.0000000e-02  -3.5540160e+01   7.3922000e-01   0.0000000e+00   2.7991000e+01   2.1137000e+01
   2.6020000e+03   5.0000000e-02  -3.5609100e+01   7.3962000e-01   0.0000000e+00   2.7990000e+01   2.1137000e+01
   2.6030000e+03   5.0000000e-02  -3.5657360e+01   7.3982000e-01   0.0000000e+00   2.7990000e+01   2.1137000e+01
   2.6040000e+03   5.0000000e-02  -3.5733200e+01   7.3914000e-01   0.0000000e+00   2.7994000e+01   2.1137000e+01
   2.6050000e+03   5.0000000e-02  -3.5788360e+01   7.3992000e-01   0.0000000e+00   2.7991000e+01   2.1137000e+01
   2.6060000e+03   5.0000000e-02  -3.5815930e+01   7.3988000e-01   0.0000000e+00   2.7992000e+01   2.1137000e+01
   2.6070000e+03   5.0000000e-02  -3.5877980e+01   7.4004000e-01   0.0000000e+00   2.7992000e+01   2.1137000e+01
   2.6080000e+03   5.0000000e-02  -3.5919350e+01   7.4020000e-01   0.0000000e+00   2.7992000e+01   2.1137000e+01
   2.6090000e+03   5.0000000e-02  -3.5933140e+01   7.3970000e-01   0.0000000e+00   2.7995000e+01   2.1137000e+01
   2.6100000e+03   5.0000000e-02  -3.5926240e+01   7.4068000e-01   0.0000000e+00   2.7991000e+01   2.1136000e+01
   2.6110000e+03   5.0000000e-02  -3.5933140e+01   7.4064000e-01   0.0000000e+00   2.7992000e+01   2.1136000e+01
   2.6120000e+03   5.0000000e-02  -3.5974500e+01   7.4102000e-01   0.0000000e+00   2.7991000e+01   2.1136000e+01
   2.6130000e+03   5.0000000e-02  -3.6015870e+01   7.4098000e-01   0.0000000e+00   2.7992000e+01   2.1135000e+01
   2.6140000e+03   5.0000000e-02  -3.6015870e+01   7.4092000e-01   0.0000000e+00   2.7993000e+01   2.1135000e+01
   2.6150000e+03   5.0000000e-02  -3.6036550e+01   7.4018000e-01   0.0000000e+00   2.7997000e+01   2.1135000e+01
   2.6160000e+03   5.0000000e-02  -3.6077920e+01   7.4046000e-01   0.0000000e+00   2.7996000e+01   2.1134000e+01
   2.6170000e+03   5.0000000e-02  -3.6119280e+01   7.4032000e-01   0.0000000e+00   2.7997000e+01   2.1134000e+01
   2.6180000e+03   5.0000000e-02  -3.6146860e+01   7.3994000e-01   0.0000000e+00   2.7999000e+01   2.1134000e+01
   2.6190000e+03   5.0000000e-02  -3.6160650e+01   7.4062000e-01   0.0000000e+00   2.7996000e+01   2.1135000e+01
   2.6200000e+03   5.0000000e-02  -3.6091710e+01   7.4136000e-01   0.0000000e+00   2.7993000e+01   2.1135000e+01
   2.6210000e+03   5.0000000e-02  -3.6071020e+01   7.4194000e-01   0.0000000e+00   2.7991000e+01   2.1136000e+01
   2.6220000e+03   5.0000000e-02  -3.6022760e+01   7.4168000e-01   0.0000000e+00   2.7993000e+01   2.1136000e+01
   2.6230000e+03   5.0000000e-02  -3.5940030e+01   7.4094000e-01   0.0000000e+00   2.7997000e+01   2.1136000e+01
   2.6240000e+03   5.0000000e-02  -3.5884880e+01   7.4100000e-01   0.0000000e+00   2.7997000e+01   2.1136000e+01
   2.6250000e+03   5.0000000e-02  -3.5912450e+01   7.4128000e-01   0.0000000e+00   2.7996000e+01   2.1136000e+01
   2.6260000e+03   5.0000000e-02  -3.5884880e+01   7.4136000e-01   0.0000000e+00   2.7996000e+01   2.1136000e+01
   2.6270000e+03   5.0000000e-02  -3.5905560e+01   7.4122000e-01   0.0000000e+00   2.7997000e+01   2.1136000e+01
   2.6280000e+03   5.0000000e-02  -3.5905560e+01   7.4106000e-01   0.0000000e+00   2.7998000e+01   2.1136000e+01
   2.6290000e+03   5.0000000e-02  -3.5905560e+01   7.4110000e-01   0.0000000e+00   2.7998000e+01   2.1136000e+01
   2.6300000e+03   5.0000000e-02  -3.5905560e+01   7.4092000e-01   0.0000000e+00   2.7999000e+01   2.1136000e+01
   2.6310000e+03   5.0000000e-02  -3.5919350e+01   7.4094000e-01   0.0000000e+00   2.7999000e+01   2.1136000e+01
   2.6320000e+03   5.0000000e-02  -3.5905560e+01   7.4096000e-01   0.0000000e+00   2.7999000e+01   2.1136000e+01
   2.6330000e+03   5.0000000e-02  -3.5884880e+01   7.3922000e-01   0.0000000e+00   2.8007000e+01   2.1136000e+01
   2.6340000e+03   5.0000000e-02  -3.5857300e+01   7.3930000e-01   0.0000000e+00   2.8006000e+01   2.1136000e+01
   2.6350000e+03   5.0000000e-02  -3.5884880e+01   7.3962000e-01   0.0000000e+00   2.8004000e+01   2.1136000e+01
   2.6360000e+03   5.0000000e-02  -3.5953820e+01   7.3932000e-01   0.0000000e+00   2.8005000e+01   2.1136000e+01
   2.6370000e+03   5.0000000e-02  -3.6029660e+01   7.3922000e-01   0.0000000e+00   2.8005000e+01   2.1138000e+01
   2.6380000e+03   5.0000000e-02  -3.6091710e+01   7.3890000e-01   0.0000000e+00   2.8006000e+01   2.1140000e+01
   2.6390000e+03   5.0000000e-02  -3.6133070e+01   7.3900000e-01   0.0000000e+00   2.8005000e+01   2.1143000e+01
   2.6400000e+03   5.0000000e-02  -3.6208910e+01   7.3956000e-01   0.0000000e+00   2.8002000e+01   2.1145000e+01
   2.6410000e+03   5.0000000e-02  -3.6202010e+01   7.3930000e-01   0.0000000e+00   2.8003000e+01   2.1146000e+01
   2.6420000e+03   5.0000000e-02  -3.6119280e+01   7.3968000e-01   0.0000000e+00   2.8001000e+01   2.1148000e+01
   2.6430000e+03   5.0000000e-02  -3.6029660e+01   7.3900000e-01   0.0000000e+00   2.8004000e+01   2.1149000e+01
   2.6440000e+03   5.0000000e-02  -3.5960710e+01   7.3848000e-01   0.0000000e+00   2.8006000e+01   2.1151000e+01
   2.6450000e+03   5.0000000e-02  -3.5891770e+01   7.3880000e-01   0.0000000e+00   2.8004000e+01   2.1151000e+01
   2.6460000e+03   5.0000000e-02  -3.5829720e+01   7.3872000e-01   0.0000000e+00   2.8004000e+01   2.1151000e+01
   2.6470000e+03   5.0000000e-02  -3.5788360e+01   7.3974000e-01   0.0000000e+00   2.7999000e+01   2.1151000e+01
   2.6480000e+03   5.0000000e-02  -3.5802140e+01   7.3932000e-01   0.0000000e+00   2.8001000e+01   2.1151000e+01
   2.6490000e+03   5.0000000e-02  -3.5822830e+01   7.3864000e-01   0.0000000e+00   2.8004000e+01   2.1151000e+01
   2.6500000e+03   5.0000000e-02  -3.5871090e+01   7.3790000e-01   0.0000000e+00   2.8007000e+01   2.1150000e+01
   2.6510000e+03   5.0000000e-02  -3.5877980e+01   7.3820000e-01   0.0000000e+00   2.8005000e+01   2.1151000e+01
   2.6520000e+03   5.0000000e-02  -3.5857300e+01   7.3744000e-01   0.0000000e+00   2.8008000e+01   2.1151000e+01
   2.6530000e+03   5.0000000e-02  -3.5822830e+01   7.3838000e-01   0.0000000e+00   2.8003000e+01   2.1151000e+01
   2.6540000e+03   5.0000000e-02  -3.5864190e+01   7.3876000e-01   0.0000000e+00   2.8001000e+01   2.1151000e+01
   2.6550000e+03   5.0000000e-02  -3.5815930e+01   7.3852000e-01   0.0000000e+00   2.8002000e+01   2.1151000e+01
   2.6560000e+03   5.0000000e-02  -3.5767670e+01   7.3848000e-01   0.0000000e+00   2.8002000e+01   2.1151000e+01
   2.6570000e+03   5.0000000e-02  -3.5712520e+01   7.3778000e-01   0.0000000e+00   2.8005000e+01   2.1151000e+01
   2.6580000e+03   5.0000000e-02  -3.5678050e+01   7.3702000e-01   0.0000000e+00   2.8008000e+01   2.1151000e+01
   2.6590000e+03   5.0000000e-02  -3.5698730e+01   7.3774000e-01   0.0000000e+00   2.8004000e+01   2.1151000e+01
   2.6600000e+03   5.0000000e-02  -3.5698730e+01   7.3766000e-01   0.0000000e+00   2.8004000e+01   2.1151000e+01
   2.6610000e+03   5.0000000e-02  -3.5698730e+01   7.3736000e-01   0.0000000e+00   2.8005000e+01   2.1152000e+01
   2.6620000e+03   5.0000000e-02  -3.5726310e+01   7.3814000e-01   0.0000000e+00   2.8001000e+01   2.1154000e+01
   2.6630000e+03   5.0000000e-02  -3.5753880e+01   7.3834000e-01   0.0000000e+00   2.8000000e+01   2.1156000e+01
   2.6640000e+03   5.0000000e-02  -3.5746990e+01   7.3812000e-01   0.0000000e+00   2.8001000e+01   2.1157000e+01
   2.6650000e+03   5.0000000e-02  -3.5740100e+01   7.3876000e-01   0.0000000e+00   2.7998000e+01   2.1158000e+01
   2.6660000e+03   5.0000000e-02  -3.5774570e+01   7.3814000e-01   0.0000000e+00   2.8001000e+01   2.1158000e+01
   2.6670000e+03   5.0000000e-02  -3.5733200e+01   7.3834000e-01   0.0000000e+00   2.8000000e+01   2.1158000e+01
   2.6680000e+03   5.0000000e-02  -3.5698730e+01   7.3768000e-01   0.0000000e+00   2.8003000e+01   2.1158000e+01
   2.6690000e+03   5.0000000e-02  -3.5760780e+01   7.3762000e-01   0.0000000e+00   2.8003000e+01   2.1158000e+01
   2.6700000e+03   5.0000000e-02  -3.5857300e+01   7.3800000e-01   0.0000000e+00   2.8001000e+01   2.1158000e+01
   2.6710000e+03   5.0000000e-02  -3.5905560e+01   7.3820000e-01   0.0000000e+00   2.8000000e+01   2.1158000e+01
   2.6720000e+03   5.0000000e-02  -3.5905560e+01   7.3820000e-01   0.0000000e+00   2.8000000e+01   2.1158000e+01
   2.6730000e+03   5.0000000e-02  -3.5815930e+01   7.3820000e-01   0.0000000e+00   2.8000000e+01   2.1159000e+01
   2.6740000e+03   5.0000000e-02  -3.5733200e+01   7.3798000e-01   0.0000000e+00   2.8001000e+01   2.1159000e+01
   2.6750000e+03   5.0000000e-02  -3.5698730e+01   7.3796000e-01   0.0000000e+00   2.8001000e+01   2.1160000e+01
   2.6760000e+03   5.0000000e-02  -3.5698730e+01   7.3794000e-01   0.0000000e+00   2.8001000e+01   2.1162000e+01
   2.6770000e+03   5.0000000e-02  -3.5616000e+01   7.3770000e-01   0.0000000e+00   2.8002000e+01   2.1163000e+01
   2.6780000e+03   5.0000000e-02  -3.5574630e+01   7.3810000e-01   0.0000000e+00   2.8000000e+01   2.1164000e+01
   2.6790000e+03   5.0000000e-02  -3.5567740e+01   7.3810000e-01   0.0000000e+00   2.8000000e+01   2.1164000e+01
   2.6800000e+03   5.0000000e-02  -3.5581530e+01   7.3854000e-01   0.0000000e+00   2.7998000e+01   2.1163000e+01
   2.6810000e+03   5.0000000e-02  -3.5581530e+01   7.3748000e-01   0.0000000e+00   2.8003000e+01   2.1163000e+01
   2.6820000e+03   5.0000000e-02  -3.5588420e+01   7.3698000e-01   0.0000000e+00   2.8005000e+01   2.1163000e+01
   2.6830000e+03   5.0000000e-02  -3.5533270e+01   7.3710000e-01   0.0000000e+00   2.8004000e+01   2.1163000e+01
   2.6840000e+03   5.0000000e-02  -3.5498800e+01   7.3680000e-01   0.0000000e+00   2.8005000e+01   2.1162000e+01
   2.6850000e+03   5.0000000e-02  -3.5429850e+01   7.3758000e-01   0.0000000e+00   2.8001000e+01   2.1162000e+01
   2.6860000e+03   5.0000000e-02  -3.5436750e+01   7.3778000e-01   0.0000000e+00   2.8000000e+01   2.1162000e+01
   2.6870000e+03   5.0000000e-02  -3.5443640e+01   7.3756000e-01   0.0000000e+00   2.8001000e+01   2.1161000e+01
   2.6880000e+03   5.0000000e-02  -3.5429850e+01   7.3732000e-01   0.0000000e+00   2.8002000e+01   2.1161000e+01
   2.6890000e+03   5.0000000e-02  -3.5429850e+01   7.3750000e-01   0.0000000e+00   2.8001000e+01   2.1161000e+01
   2.6900000e+03   5.0000000e-02  -3.5374700e+01   7.3748000e-01   0.0000000e+00   2.8001000e+01   2.1161000e+01
   2.6910000e+03   5.0000000e-02  -3.5347120e+01   7.3790000e-01   0.0000000e+00   2.7999000e+01   2.1161000e+01
   2.6920000e+03   5.0000000e-02  -3.5347120e+01   7.3726000e-01   0.0000000e+00   2.8002000e+01   2.1161000e+01
   2.6930000e+03   5.0000000e-02  -3.5374700e+01   7.3810000e-01   0.0000000e+00   2.7998000e+01   2.1160000e+01
   2.6940000e+03   5.0000000e-02  -3.5443640e+01   7.3836000e-01   0.0000000e+00   2.7997000e+01   2.1160000e+01
   2.6950000e+03   5.0000000e-02  -3.5478110e+01   7.3864000e-01   0.0000000e+00   2.7996000e+01   2.1160000e+01
   2.6960000e+03   5.0000000e-02  -3.5443640e+01   7.3850000e-01   0.0000000e+00   2.7997000e+01   2.1159000e+01
   2.6970000e+03   5.0000000e-02  -3.5416060e+01   7.3878000e-01   0.0000000e+00   2.7996000e+01   2.1158000e+01
   2.6980000e+03   5.0000000e-02  -3.5443640e+01   7.3842000e-01   0.0000000e+00   2.7998000e+01   2.1158000e+01
   2.6990000e+03   5.0000000e-02  -3.5471220e+01   7.3890000e-01   0.0000000e+00   2.7996000e+01   2.1158000e+01
   2.7000000e+03   5.0000000e-02  -3.5471220e+01   7.3898000e-01   0.0000000e+00   2.7996000e+01   2.1158000e+01
   2.7010000e+03   5.0000000e-02  -3.5498800e+01   7.3950000e-01   0.0000000e+00   2.7994000e+01   2.1158000e+01
   2.7020000e+03   5.0000000e-02  -3.5505690e+01   7.3962000e-01   0.0000000e+00   2.7994000e+01   2.1158000e+01
   2.7030000e+03   5.0000000e-02  -3.5540160e+01   7.3996000e-01   0.0000000e+00   2.7993000e+01   2.1157000e+01
   2.7040000e+03   5.0000000e-02  -3.5526370e+01   7.4010000e-01   0.0000000e+00   2.7993000e+01   2.1156000e+01
   2.7050000e+03   5.0000000e-02  -3.5540160e+01   7.3980000e-01   0.0000000e+00   2.7995000e+01   2.1155000e+01
   2.7060000e+03   5.0000000e-02  -3.5609100e+01   7.3990000e-01   0.0000000e+00   2.7995000e+01   2.1155000e+01
   2.7070000e+03   5.0000000e-02  -3.5712520e+01   7.4000000e-01   0.0000000e+00   2.7995000e+01   2.1154000e+01
   2.7080000e+03   5.0000000e-02  -3.5871090e+01   7.4010000e-01   0.0000000e+00   2.7995000e+01   2.1153000e+01
   2.7090000e+03   5.0000000e-02  -3.6043450e+01   7.4020000e-01   0.0000000e+00   2.7995000e+01   2.1153000e+01
   2.7100000e+03   5.0000000e-02  -3.6153750e+01   7.4074000e-01   0.0000000e+00   2.7993000e+01   2.1152000e+01
   2.7110000e+03   5.0000000e-02  -3.6264060e+01   7.4044000e-01   0.0000000e+00   2.7995000e+01   2.1151000e+01
   2.7120000e+03   5.0000000e-02  -3.6353690e+01   7.4010000e-01   0.0000000e+00   2.7997000e+01   2.1151000e+01
   2.7130000e+03   5.0000000e-02  -3.6422630e+01   7.4016000e-01   0.0000000e+00   2.7997000e+01   2.1150000e+01
   2.7140000e+03   5.0000000e-02  -3.6457100e+01   7.4022000e-01   0.0000000e+00   2.7997000e+01   2.1150000e+01
   2.7150000e+03   5.0000000e-02  -3.6526050e+01   7.4006000e-01   0.0000000e+00   2.7998000e+01   2.1149000e+01
   2.7160000e+03   5.0000000e-02  -3.6553620e+01   7.4032000e-01   0.0000000e+00   2.7997000e+01   2.1149000e+01
   2.7170000e+03   5.0000000e-02  -3.6560520e+01   7.4082000e-01   0.0000000e+00   2.7995000e+01   2.1148000e+01
   2.7180000e+03   5.0000000e-02  -3.6464000e+01   7.4114000e-01   0.0000000e+00   2.7994000e+01   2.1148000e+01
   2.7190000e+03   5.0000000e-02  -3.6367480e+01   7.4104000e-01   0.0000000e+00   2.7995000e+01   2.1147000e+01
   2.7200000e+03   5.0000000e-02  -3.6243380e+01   7.4070000e-01   0.0000000e+00   2.7997000e+01   2.1146000e+01
   2.7210000e+03   5.0000000e-02  -3.6133070e+01   7.4098000e-01   0.0000000e+00   2.7996000e+01   2.1146000e+01
   2.7220000e+03   5.0000000e-02  -3.6022760e+01   7.3996000e-01   0.0000000e+00   2.8001000e+01   2.1145000e+01
   2.7230000e+03   5.0000000e-02  -3.5967610e+01   7.3906000e-01   0.0000000e+00   2.8005000e+01   2.1144000e+01
   2.7240000e+03   5.0000000e-02  -3.5919350e+01   7.3918000e-01   0.0000000e+00   2.8004000e+01   2.1144000e+01
   2.7250000e+03   5.0000000e-02  -3.5871090e+01   7.3910000e-01   0.0000000e+00   2.8004000e+01   2.1144000e+01
   2.7260000e+03   5.0000000e-02  -3.5829720e+01   7.3924000e-01   0.0000000e+00   2.8003000e+01   2.1144000e+01
   2.7270000e+03   5.0000000e-02  -3.5829720e+01   7.3896000e-01   0.0000000e+00   2.8004000e+01   2.1143000e+01
   2.7280000e+03   5.0000000e-02  -3.5829720e+01   7.3910000e-01   0.0000000e+00   2.8003000e+01   2.1143000e+01
   2.7290000e+03   5.0000000e-02  -3.5822830e+01   7.3882000e-01   0.0000000e+00   2.8004000e+01   2.1143000e+01
   2.7300000e+03   5.0000000e-02  -3.5843510e+01   7.3852000e-01   0.0000000e+00   2.8005000e+01   2.1143000e+01
   2.7310000e+03   5.0000000e-02  -3.5822830e+01   7.3776000e-01   0.0000000e+00   2.8008000e+01   2.1143000e+01
   2.7320000e+03   5.0000000e-02  -3.5788360e+01   7.3716000e-01   0.0000000e+00   2.8010000e+01   2.1142000e+01
   2.7330000e+03   5.0000000e-02  -3.5795250e+01   7.3740000e-01   0.0000000e+00   2.8008000e+01   2.1142000e+01
   2.7340000e+03   5.0000000e-02  -3.5795250e+01   7.3636000e-01   0.0000000e+00   2.8012000e+01   2.1141000e+01
   2.7350000e+03   5.0000000e-02  -3.5802140e+01   7.3722000e-01   0.0000000e+00   2.8007000e+01   2.1141000e+01
   2.7360000e+03   5.0000000e-02  -3.5836620e+01   7.3730000e-01   0.0000000e+00   2.8006000e+01   2.1140000e+01
   2.7370000e+03   5.0000000e-02  -3.5829720e+01   7.3740000e-01   0.0000000e+00   2.8005000e+01   2.1140000e+01
   2.7380000e+03   5.0000000e-02  -3.5815930e+01   7.3774000e-01   0.0000000e+00   2.8003000e+01   2.1139000e+01
   2.7390000e+03   5.0000000e-02  -3.5774570e+01   7.3680000e-01   0.0000000e+00   2.8007000e+01   2.1139000e+01
   2.7400000e+03   5.0000000e-02  -3.5719410e+01   7.3688000e-01   0.0000000e+00   2.8006000e+01   2.1138000e+01
   2.7410000e+03   5.0000000e-02  -3.5629790e+01   7.3632000e-01   0.0000000e+00   2.8008000e+01   2.1139000e+01
   2.7420000e+03   5.0000000e-02  -3.5553950e+01   7.3638000e-01   0.0000000e+00   2.8007000e+01   2.1139000e+01
   2.7430000e+03   5.0000000e-02  -3.5526370e+01   7.3624000e-01   0.0000000e+00   2.8007000e+01   2.1140000e+01
   2.7440000e+03   5.0000000e-02  -3.5512580e+01   7.3676000e-01   0.0000000e+00   2.8004000e+01   2.1140000e+01
   2.7450000e+03   5.0000000e-02  -3.5533270e+01   7.3668000e-01   0.0000000e+00   2.8004000e+01   2.1141000e+01
   2.7460000e+03   5.0000000e-02  -3.5595320e+01   7.3616000e-01   0.0000000e+00   2.8006000e+01   2.1141000e+01
   2.7470000e+03   5.0000000e-02  -3.5602210e+01   7.3582000e-01   0.0000000e+00   2.8007000e+01   2.1140000e+01
   2.7480000e+03   5.0000000e-02  -3.5581530e+01   7.3590000e-01   0.0000000e+00   2.8006000e+01   2.1140000e+01
   2.7490000e+03   5.0000000e-02  -3.5567740e+01   7.3490000e-01   0.0000000e+00   2.8010000e+01   2.1140000e+01
   2.7500000e+03   5.0000000e-02  -3.5540160e+01   7.3470000e-01   0.0000000e+00   2.8010000e+01   2.1140000e+01
   2.7510000e+03   5.0000000e-02  -3.5540160e+01   7.3494000e-01   0.0000000e+00   2.8008000e+01   2.1140000e+01
   2.7520000e+03   5.0000000e-02  -3.5526370e+01   7.3456000e-01   0.0000000e+00   2.8009000e+01   2.1140000e+01
   2.7530000e+03   5.0000000e-02  -3.5491900e+01   7.3504000e-01   0.0000000e+00   2.8006000e+01   2.1140000e+01
   2.7540000e+03   5.0000000e-02  -3.5498800e+01   7.3492000e-01   0.0000000e+00   2.8006000e+01   2.1140000e+01
   2.7550000e+03   5.0000000e-02  -3.5540160e+01   7.3414000e-01   0.0000000e+00   2.8009000e+01   2.1140000e+01
   2.7560000e+03   5.0000000e-02  -3.5616000e+01   7.3396000e-01   0.0000000e+00   2.8009000e+01   2.1140000e+01
   2.7570000e+03   5.0000000e-02  -3.5643580e+01   7.3312000e-01   0.0000000e+00   2.8012000e+01   2.1140000e+01
   2.7580000e+03   5.0000000e-02  -3.5622890e+01   7.3266000e-01   0.0000000e+00   2.8013000e+01   2.1140000e+01
   2.7590000e+03   5.0000000e-02  -3.5657360e+01   7.3218000e-01   0.0000000e+00   2.8014000e+01   2.1140000e+01
   2.7600000e+03   5.0000000e-02  -3.5622890e+01   7.3168000e-01   0.0000000e+00   2.8015000e+01   2.1140000e+01
   2.7610000e+03   5.0000000e-02  -3.5553950e+01   7.3116000e-01   0.0000000e+00   2.8016000e+01   2.1140000e+01
   2.7620000e+03   5.0000000e-02  -3.5540160e+01   7.3260000e-01   0.0000000e+00   2.8008000e+01   2.1140000e+01
   2.7630000e+03   5.0000000e-02  -3.5519480e+01   7.3222000e-01   0.0000000e+00   2.8009000e+01   2.1140000e+01
   2.7640000e+03   5.0000000e-02  -3.5519480e+01   7.3248000e-01   0.0000000e+00   2.8007000e+01   2.1139000e+01
   2.7650000e+03   5.0000000e-02  -3.5485010e+01   7.3256000e-01   0.0000000e+00   2.8006000e+01   2.1139000e+01
   2.7660000e+03   5.0000000e-02  -3.5443640e+01   7.3244000e-01   0.0000000e+00   2.8006000e+01   2.1139000e+01
   2.7670000e+03   5.0000000e-02  -3.5395380e+01   7.3188000e-01   0.0000000e+00   2.8008000e+01   2.1139000e+01
   2.7680000e+03   5.0000000e-02  -3.5360910e+01   7.3260000e-01   0.0000000e+00   2.8004000e+01   2.1139000e+01
   2.7690000e+03   5.0000000e-02  -3.5340230e+01   7.3340000e-01   0.0000000e+00   2.8000000e+01   2.1139000e+01
   2.7700000e+03   5.0000000e-02  -3.5326440e+01   7.3318000e-01   0.0000000e+00   2.8001000e+01   2.1139000e+01
   2.7710000e+03   5.0000000e-02  -3.5319540e+01   7.3448000e-01   0.0000000e+00   2.7995000e+01   2.1139000e+01
   2.7720000e+03   5.0000000e-02  -3.5305750e+01   7.3436000e-01   0.0000000e+00   2.7996000e+01   2.1139000e+01
   2.7730000e+03   5.0000000e-02  -3.5298860e+01   7.3444000e-01   0.0000000e+00   2.7996000e+01   2.1140000e+01
   2.7740000e+03   5.0000000e-02  -3.5298860e+01   7.3474000e-01   0.0000000e+00   2.7995000e+01   2.1140000e+01
   2.7750000e+03   5.0000000e-02  -3.5285070e+01   7.3462000e-01   0.0000000e+00   2.7996000e+01   2.1140000e+01
   2.7760000e+03   5.0000000e-02  -3.5291970e+01   7.3536000e-01   0.0000000e+00   2.7993000e+01   2.1140000e+01
   2.7770000e+03   5.0000000e-02  -3.5388490e+01   7.3550000e-01   0.0000000e+00   2.7993000e+01   2.1140000e+01
   2.7780000e+03   5.0000000e-02  -3.5505690e+01   7.3520000e-01   0.0000000e+00   2.7995000e+01   2.1140000e+01
   2.7790000e+03   5.0000000e-02  -3.5629790e+01   7.3618000e-01   0.0000000e+00   2.7991000e+01   2.1141000e+01
   2.7800000e+03   5.0000000e-02  -3.5781460e+01   7.3592000e-01   0.0000000e+00   2.7993000e+01   2.1140000e+01
   2.7810000e+03   5.0000000e-02  -3.5905560e+01   7.3584000e-01   0.0000000e+00   2.7994000e+01   2.1140000e+01
   2.7820000e+03   5.0000000e-02  -3.6036550e+01   7.3552000e-01   0.0000000e+00   2.7996000e+01   2.1140000e+01
   2.7830000e+03   5.0000000e-02  -3.6057230e+01   7.3582000e-01   0.0000000e+00   2.7995000e+01   2.1139000e+01
   2.7840000e+03   5.0000000e-02  -3.6057230e+01   7.3658000e-01   0.0000000e+00   2.7992000e+01   2.1139000e+01
   2.7850000e+03   5.0000000e-02  -3.6064130e+01   7.3696000e-01   0.0000000e+00   2.7991000e+01   2.1139000e+01
   2.7860000e+03   5.0000000e-02  -3.6098600e+01   7.3714000e-01   0.0000000e+00   2.7991000e+01   2.1138000e+01
   2.7870000e+03   5.0000000e-02  -3.6160650e+01   7.3666000e-01   0.0000000e+00   2.7994000e+01   2.1138000e+01
   2.7880000e+03   5.0000000e-02  -3.6174440e+01   7.3722000e-01   0.0000000e+00   2.7992000e+01   2.1137000e+01
   2.7890000e+03   5.0000000e-02  -3.6174440e+01   7.3672000e-01   0.0000000e+00   2.7995000e+01   2.1137000e+01
   2.7900000e+03   5.0000000e-02  -3.6215800e+01   7.3748000e-01   0.0000000e+00   2.7992000e+01   2.1139000e+01
   2.7910000e+03   5.0000000e-02  -3.6243380e+01   7.3742000e-01   0.0000000e+00   2.7993000e+01   2.1141000e+01
   2.7920000e+03   5.0000000e-02  -3.6250270e+01   7.3800000e-01   0.0000000e+00   2.7991000e+01   2.1142000e+01
   2.7930000e+03   5.0000000e-02  -3.6208910e+01   7.3818000e-01   0.0000000e+00   2.7991000e+01   2.1143000e+01
   2.7940000e+03   5.0000000e-02  -3.6112390e+01   7.3748000e-01   0.0000000e+00   2.7995000e+01   2.1143000e+01
   2.7950000e+03   5.0000000e-02  -3.6043450e+01   7.3802000e-01   0.0000000e+00   2.7993000e+01   2.1143000e+01
   2.7960000e+03   5.0000000e-02  -3.6002080e+01   7.3816000e-01   0.0000000e+00   2.7993000e+01   2.1143000e+01
   2.7970000e+03   5.0000000e-02  -3.5946930e+01   7.3720000e-01   0.0000000e+00   2.7998000e+01   2.1143000e+01
   2.7980000e+03   5.0000000e-02  -3.5884880e+01   7.3636000e-01   0.0000000e+00   2.8002000e+01   2.1143000e+01
   2.7990000e+03   5.0000000e-02  -3.5836620e+01   7.3654000e-01   0.0000000e+00   2.8001000e+01   2.1143000e+01
   2.8000000e+03   5.0000000e-02  -3.5802140e+01   7.3630000e-01   0.0000000e+00   2.8002000e+01   2.1143000e+01
   2.8010000e+03   5.0000000e-02  -3.5802140e+01   7.3692000e-01   0.0000000e+00   2.7999000e+01   2.1143000e+01
   2.8020000e+03   5.0000000e-02  -3.5822830e+01   7.3606000e-01   0.0000000e+00   2.8003000e+01   2.1143000e+01
   2.8030000e+03   5.0000000e-02  -3.5802140e+01   7.3578000e-01   0.0000000e+00   2.8004000e+01   2.1143000e+01
   2.8040000e+03   5.0000000e-02  -3.5767670e+01   7.3570000e-01   0.0000000e+00   2.8004000e+01   2.1143000e+01
   2.8050000e+03   5.0000000e-02  -3.5719410e+01   7.3518000e-01   0.0000000e+00   2.8006000e+01   2.1143000e+01
   2.8060000e+03   5.0000000e-02  -3.5684940e+01   7.3484000e-01   0.0000000e+00   2.8007000e+01   2.1143000e+01
   2.8070000e+03   5.0000000e-02  -3.5650470e+01   7.3470000e-01   0.0000000e+00   2.8007000e+01   2.1143000e+01
   2.8080000e+03   5.0000000e-02  -3.5657360e+01   7.3544000e-01   0.0000000e+00   2.8003000e+01   2.1142000e+01
   2.8090000e+03   5.0000000e-02  -3.5636680e+01   7.3538000e-01   0.0000000e+00   2.8003000e+01   2.1142000e+01
   2.8100000e+03   5.0000000e-02  -3.5616000e+01   7.3598000e-01   0.0000000e+00   2.8000000e+01   2.1142000e+01
   2.8110000e+03   5.0000000e-02  -3.5629790e+01   7.3620000e-01   0.0000000e+00   2.7999000e+01   2.1141000e+01
   2.8120000e+03   5.0000000e-02  -3.5622890e+01   7.3666000e-01   0.0000000e+00   2.7997000e+01   2.1141000e+01
   2.8130000e+03   5.0000000e-02  -3.5622890e+01   7.3672000e-01   0.0000000e+00   2.7997000e+01   2.1141000e+01
   2.8140000e+03   5.0000000e-02  -3.5636680e+01   7.3634000e-01   0.0000000e+00   2.7999000e+01   2.1141000e+01
   2.8150000e+03   5.0000000e-02  -3.5684940e+01   7.3614000e-01   0.0000000e+00   2.8000000e+01   2.1141000e+01
   2.8160000e+03   5.0000000e-02  -3.5712520e+01   7.3658000e-01   0.0000000e+00   2.7998000e+01   2.1141000e+01
   2.8170000e+03   5.0000000e-02  -3.5671150e+01   7.3706000e-01   0.0000000e+00   2.7996000e+01   2.1141000e+01
   2.8180000e+03   5.0000000e-02  -3.5650470e+01   7.3714000e-01   0.0000000e+00   2.7996000e+01   2.1141000e+01
   2.8190000e+03   5.0000000e-02  -3.5698730e+01   7.3766000e-01   0.0000000e+00   2.7994000e+01   2.1141000e+01
   2.8200000e+03   5.0000000e-02  -3.5767670e+01   7.3844000e-01   0.0000000e+00   2.7991000e+01   2.1140000e+01
   2.8210000e+03   5.0000000e-02  -3.5843510e+01   7.3796000e-01   0.0000000e+00   2.7994000e+01   2.1140000e+01
   2.8220000e+03   5.0000000e-02  -3.5974500e+01   7.3830000e-01   0.0000000e+00   2.7993000e+01   2.1140000e+01
   2.8230000e+03   5.0000000e-02  -3.6036550e+01   7.3844000e-01   0.0000000e+00   2.7993000e+01   2.1140000e+01
   2.8240000e+03   5.0000000e-02  -3.6112390e+01   7.3770000e-01   0.0000000e+00   2.7997000e+01   2.1140000e+01
   2.8250000e+03   5.0000000e-02  -3.6146860e+01   7.3820000e-01   0.0000000e+00   2.7995000e+01   2.1139000e+01
   2.8260000e+03   5.0000000e-02  -3.6146860e+01   7.3852000e-01   0.0000000e+00   2.7994000e+01   2.1139000e+01
   2.8270000e+03   5.0000000e-02  -3.6064130e+01   7.3864000e-01   0.0000000e+00   2.7994000e+01   2.1139000e+01
   2.8280000e+03   5.0000000e-02  -3.6022760e+01   7.3920000e-01   0.0000000e+00   2.7992000e+01   2.1139000e+01
   2.8290000e+03   5.0000000e-02  -3.6036550e+01   7.3958000e-01   0.0000000e+00   2.7991000e+01   2.1139000e+01
   2.8300000e+03   5.0000000e-02  -3.6098600e+01   7.3932000e-01   0.0000000e+00   2.7993000e+01   2.1139000e+01
   2.8310000e+03   5.0000000e-02  -3.6195120e+01   7.3924000e-01   0.0000000e+00   2.7994000e+01   2.1138000e+01
   2.8320000e+03   5.0000000e-02  -3.6270960e+01   7.3958000e-01   0.0000000e+00   2.7993000e+01   2.1138000e+01
   2.8330000e+03   5.0000000e-02  -3.6360580e+01   7.3928000e-01   0.0000000e+00   2.7995000e+01   2.1138000e+01
   2.8340000e+03   5.0000000e-02  -3.6395060e+01   7.3916000e-01   0.0000000e+00   2.7996000e+01   2.1139000e+01
   2.8350000e+03   5.0000000e-02  -3.6353690e+01   7.3946000e-01   0.0000000e+00   2.7995000e+01   2.1139000e+01
   2.8360000e+03   5.0000000e-02  -3.6346790e+01   7.3956000e-01   0.0000000e+00   2.7995000e+01   2.1139000e+01
   2.8370000e+03   5.0000000e-02  -3.6388160e+01   7.3988000e-01   0.0000000e+00   2.7994000e+01   2.1139000e+01
   2.8380000e+03   5.0000000e-02  -3.6429530e+01   7.3956000e-01   0.0000000e+00   2.7996000e+01   2.1139000e+01
   2.8390000e+03   5.0000000e-02  -3.6388160e+01   7.4008000e-01   0.0000000e+00   2.7994000e+01   2.1138000e+01
   2.8400000e+03   5.0000000e-02  -3.6333010e+01   7.3866000e-01   0.0000000e+00   2.8001000e+01   2.1138000e+01
   2.8410000e+03   5.0000000e-02  -3.6346790e+01   7.3886000e-01   0.0000000e+00   2.8000000e+01   2.1138000e+01
   2.8420000e+03   5.0000000e-02  -3.6408840e+01   7.3952000e-01   0.0000000e+00   2.7997000e+01   2.1138000e+01
   2.8430000e+03   5.0000000e-02  -3.6491580e+01   7.3892000e-01   0.0000000e+00   2.8000000e+01   2.1139000e+01
   2.8440000e+03   5.0000000e-02  -3.6560520e+01   7.3892000e-01   0.0000000e+00   2.8000000e+01   2.1140000e+01
   2.8450000e+03   5.0000000e-02  -3.6505360e+01   7.3892000e-01   0.0000000e+00   2.8000000e+01   2.1141000e+01
   2.8460000e+03   5.0000000e-02  -3.6429530e+01   7.3892000e-01   0.0000000e+00   2.8000000e+01   2.1141000e+01
   2.8470000e+03   5.0000000e-02  -3.6374370e+01   7.3826000e-01   0.0000000e+00   2.8003000e+01   2.1141000e+01
   2.8480000e+03   5.0000000e-02  -3.6339900e+01   7.3798000e-01   0.0000000e+00   2.8004000e+01   2.1141000e+01
   2.8490000e+03   5.0000000e-02  -3.6360580e+01   7.3746000e-01   0.0000000e+00   2.8006000e+01   2.1141000e+01
   2.8500000e+03   5.0000000e-02  -3.6374370e+01   7.3756000e-01   0.0000000e+00   2.8005000e+01   2.1142000e+01
   2.8510000e+03   5.0000000e-02  -3.6381270e+01   7.3812000e-01   0.0000000e+00   2.8002000e+01   2.1142000e+01
   2.8520000e+03   5.0000000e-02  -3.6312320e+01   7.3808000e-01   0.0000000e+00   2.8002000e+01   2.1142000e+01
   2.8530000e+03   5.0000000e-02  -3.6305430e+01   7.3760000e-01   0.0000000e+00   2.8004000e+01   2.1143000e+01
   2.8540000e+03   5.0000000e-02  -3.6339900e+01   7.3708000e-01   0.0000000e+00   2.8006000e+01   2.1144000e+01
   2.8550000e+03   5.0000000e-02  -3.6388160e+01   7.3718000e-01   0.0000000e+00   2.8005000e+01   2.1145000e+01
   2.8560000e+03   5.0000000e-02  -3.6415740e+01   7.3796000e-01   0.0000000e+00   2.8001000e+01   2.1146000e+01
   2.8570000e+03   5.0000000e-02  -3.6464000e+01   7.3662000e-01   0.0000000e+00   2.8007000e+01   2.1147000e+01
   2.8580000e+03   5.0000000e-02  -3.6519150e+01   7.3604000e-01   0.0000000e+00   2.8009000e+01   2.1148000e+01
   2.8590000e+03   5.0000000e-02  -3.6526050e+01   7.3586000e-01   0.0000000e+00   2.8009000e+01   2.1148000e+01
   2.8600000e+03   5.0000000e-02  -3.6539840e+01   7.3612000e-01   0.0000000e+00   2.8007000e+01   2.1148000e+01
   2.8610000e+03   5.0000000e-02  -3.6567410e+01   7.3598000e-01   0.0000000e+00   2.8007000e+01   2.1149000e+01
   2.8620000e+03   5.0000000e-02  -3.6588100e+01   7.3606000e-01   0.0000000e+00   2.8006000e+01   2.1150000e+01
   2.8630000e+03   5.0000000e-02  -3.6622570e+01   7.3616000e-01   0.0000000e+00   2.8005000e+01   2.1151000e+01
   2.8640000e+03   5.0000000e-02  -3.6643250e+01   7.3628000e-01   0.0000000e+00   2.8004000e+01   2.1151000e+01
   2.8650000e+03   5.0000000e-02  -3.6636360e+01   7.3642000e-01   0.0000000e+00   2.8003000e+01   2.1151000e+01
   2.8660000e+03   5.0000000e-02  -3.6601880e+01   7.3658000e-01   0.0000000e+00   2.8002000e+01   2.1151000e+01
   2.8670000e+03   5.0000000e-02  -3.6553620e+01   7.3544000e-01   0.0000000e+00   2.8007000e+01   2.1151000e+01
   2.8680000e+03   5.0000000e-02  -3.6477790e+01   7.3596000e-01   0.0000000e+00   2.8004000e+01   2.1151000e+01
   2.8690000e+03   5.0000000e-02  -3.6388160e+01   7.3544000e-01   0.0000000e+00   2.8006000e+01   2.1151000e+01
   2.8700000e+03   5.0000000e-02  -3.6284750e+01   7.3554000e-01   0.0000000e+00   2.8005000e+01   2.1151000e+01
   2.8710000e+03   5.0000000e-02  -3.6174440e+01   7.3566000e-01   0.0000000e+00   2.8004000e+01   2.1151000e+01
   2.8720000e+03   5.0000000e-02  -3.6064130e+01   7.3602000e-01   0.0000000e+00   2.8002000e+01   2.1152000e+01
   2.8730000e+03   5.0000000e-02  -3.5974500e+01   7.3598000e-01   0.0000000e+00   2.8002000e+01   2.1153000e+01
   2.8740000e+03   5.0000000e-02  -3.5933140e+01   7.3616000e-01   0.0000000e+00   2.8001000e+01   2.1155000e+01
   2.8750000e+03   5.0000000e-02  -3.5960710e+01   7.3570000e-01   0.0000000e+00   2.8003000e+01   2.1156000e+01
   2.8760000e+03   5.0000000e-02  -3.5988290e+01   7.3498000e-01   0.0000000e+00   2.8006000e+01   2.1156000e+01
   2.8770000e+03   5.0000000e-02  -3.6022760e+01   7.3442000e-01   0.0000000e+00   2.8008000e+01   2.1156000e+01
   2.8780000e+03   5.0000000e-02  -3.6064130e+01   7.3536000e-01   0.0000000e+00   2.8003000e+01   2.1156000e+01
   2.8790000e+03   5.0000000e-02  -3.6105490e+01   7.3486000e-01   0.0000000e+00   2.8005000e+01   2.1156000e+01
   2.8800000e+03   5.0000000e-02  -3.6195120e+01   7.3498000e-01   0.0000000e+00   2.8004000e+01   2.1156000e+01
   2.8810000e+03   5.0000000e-02  -3.6188230e+01   7.3534000e-01   0.0000000e+00   2.8002000e+01   2.1155000e+01
   2.8820000e+03   5.0000000e-02  -3.6208910e+01   7.3376000e-01   0.0000000e+00   2.8009000e+01   2.1155000e+01
   2.8830000e+03   5.0000000e-02  -3.6284750e+01   7.3424000e-01   0.0000000e+00   2.8006000e+01   2.1154000e+01
   2.8840000e+03   5.0000000e-02  -3.6319220e+01   7.3346000e-01   0.0000000e+00   2.8009000e+01   2.1154000e+01
   2.8850000e+03   5.0000000e-02  -3.6333010e+01   7.3306000e-01   0.0000000e+00   2.8010000e+01   2.1154000e+01
   2.8860000e+03   5.0000000e-02  -3.6326110e+01   7.3352000e-01   0.0000000e+00   2.8007000e+01   2.1155000e+01
   2.8870000e+03   5.0000000e-02  -3.6333010e+01   7.3382000e-01   0.0000000e+00   2.8005000e+01   2.1155000e+01
   2.8880000e+03   5.0000000e-02  -3.6333010e+01   7.3394000e-01   0.0000000e+00   2.8004000e+01   2.1156000e+01
   2.8890000e+03   5.0000000e-02  -3.6339900e+01   7.3430000e-01   0.0000000e+00   2.8002000e+01   2.1156000e+01
   2.8900000e+03   5.0000000e-02  -3.6333010e+01   7.3426000e-01   0.0000000e+00   2.8002000e+01   2.1156000e+01
   2.8910000e+03   5.0000000e-02  -3.6346790e+01   7.3400000e-01   0.0000000e+00   2.8003000e+01   2.1156000e+01
   2.8920000e+03   5.0000000e-02  -3.6395060e+01   7.3328000e-01   0.0000000e+00   2.8006000e+01   2.1156000e+01
   2.8930000e+03   5.0000000e-02  -3.6353690e+01   7.3338000e-01   0.0000000e+00   2.8005000e+01   2.1156000e+01
   2.8940000e+03   5.0000000e-02  -3.6298530e+01   7.3416000e-01   0.0000000e+00   2.8001000e+01   2.1156000e+01
   2.8950000e+03   5.0000000e-02  -3.6270960e+01   7.3458000e-01   0.0000000e+00   2.7999000e+01   2.1156000e+01
   2.8960000e+03   5.0000000e-02  -3.6215800e+01   7.3438000e-01   0.0000000e+00   2.8000000e+01   2.1156000e+01
   2.8970000e+03   5.0000000e-02  -3.6119280e+01   7.3416000e-01   0.0000000e+00   2.8001000e+01   2.1156000e+01
   2.8980000e+03   5.0000000e-02  -3.6022760e+01   7.3348000e-01   0.0000000e+00   2.8004000e+01   2.1156000e+01
   2.8990000e+03   5.0000000e-02  -3.5933140e+01   7.3318000e-01   0.0000000e+00   2.8005000e+01   2.1156000e+01
   2.9000000e+03   5.0000000e-02  -3.5898660e+01   7.3308000e-01   0.0000000e+00   2.8005000e+01   2.1156000e+01
   2.9010000e+03   5.0000000e-02  -3.5912450e+01   7.3276000e-01   0.0000000e+00   2.8006000e+01   2.1156000e+01
   2.9020000e+03   5.0000000e-02  -3.5946930e+01   7.3220000e-01   0.0000000e+00   2.8008000e+01   2.1156000e+01
   2.9030000e+03   5.0000000e-02  -3.5988290e+01   7.3248000e-01   0.0000000e+00   2.8006000e+01   2.1156000e+01
   2.9040000e+03   5.0000000e-02  -3.6043450e+01   7.3258000e-01   0.0000000e+00   2.8005000e+01   2.1156000e+01
   2.9050000e+03   5.0000000e-02  -3.6057230e+01   7.3226000e-01   0.0000000e+00   2.8006000e+01   2.1156000e+01
   2.9060000e+03   5.0000000e-02  -3.6015870e+01   7.3126000e-01   0.0000000e+00   2.8010000e+01   2.1155000e+01
   2.9070000e+03   5.0000000e-02  -3.6022760e+01   7.3150000e-01   0.0000000e+00   2.8008000e+01   2.1155000e+01
   2.9080000e+03   5.0000000e-02  -3.6036550e+01   7.3046000e-01   0.0000000e+00   2.8012000e+01   2.1156000e+01
   2.9090000e+03   5.0000000e-02  -3.6029660e+01   7.3088000e-01   0.0000000e+00   2.8009000e+01   2.1158000e+01
   2.9100000e+03   5.0000000e-02  -3.6008970e+01   7.3048000e-01   0.0000000e+00   2.8010000e+01   2.1162000e+01
   2.9110000e+03   5.0000000e-02  -3.6002080e+01   7.3094000e-01   0.0000000e+00   2.8007000e+01   2.1164000e+01
   2.9120000e+03   5.0000000e-02  -3.6002080e+01   7.3080000e-01   0.0000000e+00   2.8007000e+01   2.1167000e+01
   2.9130000e+03   5.0000000e-02  -3.6071020e+01   7.3000000e-01   0.0000000e+00   2.8010000e+01   2.1170000e+01
   2.9140000e+03   5.0000000e-02  -3.6084810e+01   7.2892000e-01   0.0000000e+00   2.8014000e+01   2.1173000e+01
   2.9150000e+03   5.0000000e-02  -3.6043450e+01   7.2864000e-01   0.0000000e+00   2.8014000e+01   2.1174000e+01
   2.9160000e+03   5.0000000e-02  -3.5974500e+01   7.2858000e-01   0.0000000e+00   2.8013000e+01   2.1175000e+01
   2.9170000e+03   5.0000000e-02  -3.5926240e+01   7.2854000e-01   0.0000000e+00   2.8012000e+01   2.1177000e+01
   2.9180000e+03   5.0000000e-02  -3.5857300e+01   7.2786000e-01   0.0000000e+00   2.8014000e+01   2.1178000e+01
   2.9190000e+03   5.0000000e-02  -3.5781460e+01   7.2802000e-01   0.0000000e+00   2.8012000e+01   2.1179000e+01
   2.9200000e+03   5.0000000e-02  -3.5678050e+01   7.2756000e-01   0.0000000e+00   2.8013000e+01   2.1179000e+01
   2.9210000e+03   5.0000000e-02  -3.5602210e+01   7.2708000e-01   0.0000000e+00   2.8014000e+01   2.1179000e+01
   2.9220000e+03   5.0000000e-02  -3.5616000e+01   7.2680000e-01   0.0000000e+00   2.8014000e+01   2.1179000e+01
   2.9230000e+03   5.0000000e-02  -3.5684940e+01   7.2696000e-01   0.0000000e+00   2.8012000e+01   2.1179000e+01
   2.9240000e+03   5.0000000e-02  -3.5726310e+01   7.2672000e-01   0.0000000e+00   2.8012000e+01   2.1179000e+01
   2.9250000e+03   5.0000000e-02  -3.5684940e+01   7.2648000e-01   0.0000000e+00   2.8012000e+01   2.1178000e+01
   2.9260000e+03   5.0000000e-02  -3.5712520e+01   7.2734000e-01   0.0000000e+00   2.8007000e+01   2.1177000e+01
   2.9270000e+03   5.0000000e-02  -3.5746990e+01   7.2742000e-01   0.0000000e+00   2.8006000e+01   2.1177000e+01
   2.9280000e+03   5.0000000e-02  -3.5788360e+01   7.2686000e-01   0.0000000e+00   2.8008000e+01   2.1177000e+01
   2.9290000e+03   5.0000000e-02  -3.5843510e+01   7.2604000e-01   0.0000000e+00   2.8011000e+01   2.1176000e+01
   2.9300000e+03   5.0000000e-02  -3.5877980e+01   7.2648000e-01   0.0000000e+00   2.8008000e+01   2.1176000e+01
   2.9310000e+03   5.0000000e-02  -3.5877980e+01   7.2654000e-01   0.0000000e+00   2.8007000e+01   2.1176000e+01
   2.9320000e+03   5.0000000e-02  -3.5898660e+01   7.2684000e-01   0.0000000e+00   2.8005000e+01   2.1176000e+01
   2.9330000e+03   5.0000000e-02  -3.5919350e+01   7.2674000e-01   0.0000000e+00   2.8005000e+01   2.1177000e+01
   2.9340000e+03   5.0000000e-02  -3.5905560e+01   7.2686000e-01   0.0000000e+00   2.8004000e+01   2.1178000e+01
   2.9350000e+03   5.0000000e-02  -3.5836620e+01   7.2700000e-01   0.0000000e+00   2.8003000e+01   2.1179000e+01
   2.9360000e+03   5.0000000e-02  -3.5822830e+01   7.2760000e-01   0.0000000e+00   2.8000000e+01   2.1179000e+01
   2.9370000e+03   5.0000000e-02  -3.5802140e+01   7.2738000e-01   0.0000000e+00   2.8001000e+01   2.1178000e+01
   2.9380000e+03   5.0000000e-02  -3.5857300e+01   7.2802000e-01   0.0000000e+00   2.7998000e+01   2.1178000e+01
   2.9390000e+03   5.0000000e-02  -3.5919350e+01   7.2828000e-01   0.0000000e+00   2.7997000e+01   2.1177000e+01
   2.9400000e+03   5.0000000e-02  -3.5967610e+01   7.2878000e-01   0.0000000e+00   2.7995000e+01   2.1176000e+01
   2.9410000e+03   5.0000000e-02  -3.6043450e+01   7.2844000e-01   0.0000000e+00   2.7997000e+01   2.1175000e+01
   2.9420000e+03   5.0000000e-02  -3.6133070e+01   7.2872000e-01   0.0000000e+00   2.7996000e+01   2.1174000e+01
   2.9430000e+03   5.0000000e-02  -3.6167540e+01   7.2880000e-01   0.0000000e+00   2.7996000e+01   2.1174000e+01
   2.9440000e+03   5.0000000e-02  -3.6160650e+01   7.2932000e-01   0.0000000e+00   2.7994000e+01   2.1173000e+01
   2.9450000e+03   5.0000000e-02  -3.6181330e+01   7.3010000e-01   0.0000000e+00   2.7991000e+01   2.1172000e+01
   2.9460000e+03   5.0000000e-02  -3.6208910e+01   7.3006000e-01   0.0000000e+00   2.7992000e+01   2.1171000e+01
   2.9470000e+03   5.0000000e-02  -3.6236490e+01   7.3132000e-01   0.0000000e+00   2.7987000e+01   2.1171000e+01
   2.9480000e+03   5.0000000e-02  -3.6264060e+01   7.3070000e-01   0.0000000e+00   2.7991000e+01   2.1170000e+01
   2.9490000e+03   5.0000000e-02  -3.6222700e+01   7.3088000e-01   0.0000000e+00   2.7991000e+01   2.1170000e+01
   2.9500000e+03   5.0000000e-02  -3.6181330e+01   7.3194000e-01   0.0000000e+00   2.7987000e+01   2.1170000e+01
   2.9510000e+03   5.0000000e-02  -3.6091710e+01   7.3264000e-01   0.0000000e+00   2.7985000e+01   2.1169000e+01
   2.9520000e+03   5.0000000e-02  -3.5995190e+01   7.3272000e-01   0.0000000e+00   2.7986000e+01   2.1168000e+01
   2.9530000e+03   5.0000000e-02  -3.5912450e+01   7.3388000e-01   0.0000000e+00   2.7982000e+01   2.1167000e+01
   2.9540000e+03   5.0000000e-02  -3.5836620e+01   7.3336000e-01   0.0000000e+00   2.7986000e+01   2.1167000e+01
   2.9550000e+03   5.0000000e-02  -3.5795250e+01   7.3364000e-01   0.0000000e+00   2.7986000e+01   2.1167000e+01
   2.9560000e+03   5.0000000e-02  -3.5857300e+01   7.3326000e-01   0.0000000e+00   2.7989000e+01   2.1166000e+01
   2.9570000e+03   5.0000000e-02  -3.5926240e+01   7.3348000e-01   0.0000000e+00   2.7989000e+01   2.1166000e+01
   2.9580000e+03   5.0000000e-02  -3.5946930e+01   7.3458000e-01   0.0000000e+00   2.7985000e+01   2.1167000e+01
   2.9590000e+03   5.0000000e-02  -3.5919350e+01   7.3488000e-01   0.0000000e+00   2.7985000e+01   2.1168000e+01
   2.9600000e+03   5.0000000e-02  -3.5940030e+01   7.3452000e-01   0.0000000e+00   2.7988000e+01   2.1168000e+01
   2.9610000e+03   5.0000000e-02  -3.5974500e+01   7.3454000e-01   0.0000000e+00   2.7989000e+01   2.1169000e+01
   2.9620000e+03   5.0000000e-02  -3.6008970e+01   7.3454000e-01   0.0000000e+00   2.7990000e+01   2.1170000e+01
   2.9630000e+03   5.0000000e-02  -3.5974500e+01   7.3430000e-01   0.0000000e+00   2.7992000e+01   2.1170000e+01
   2.9640000e+03   5.0000000e-02  -3.5960710e+01   7.3512000e-01   0.0000000e+00   2.7989000e+01   2.1170000e+01
   2.9650000e+03   5.0000000e-02  -3.6008970e+01   7.3446000e-01   0.0000000e+00   2.7993000e+01   2.1170000e+01
   2.9660000e+03   5.0000000e-02  -3.6022760e+01   7.3526000e-01   0.0000000e+00   2.7990000e+01   2.1171000e+01
   2.9670000e+03   5.0000000e-02  -3.6077920e+01   7.3590000e-01   0.0000000e+00   2.7988000e+01   2.1171000e+01
   2.9680000e+03   5.0000000e-02  -3.6126180e+01   7.3548000e-01   0.0000000e+00   2.7991000e+01   2.1171000e+01
   2.9690000e+03   5.0000000e-02  -3.6119280e+01   7.3478000e-01   0.0000000e+00   2.7995000e+01   2.1170000e+01
   2.9700000e+03   5.0000000e-02  -3.6098600e+01   7.3488000e-01   0.0000000e+00   2.7995000e+01   2.1170000e+01
   2.9710000e+03   5.0000000e-02  -3.6119280e+01   7.3454000e-01   0.0000000e+00   2.7997000e+01   2.1170000e+01
   2.9720000e+03   5.0000000e-02  -3.6133070e+01   7.3482000e-01   0.0000000e+00   2.7996000e+01   2.1169000e+01
   2.9730000e+03   5.0000000e-02  -3.6195120e+01   7.3490000e-01   0.0000000e+00   2.7996000e+01   2.1168000e+01
   2.9740000e+03   5.0000000e-02  -3.6236490e+01   7.3498000e-01   0.0000000e+00   2.7996000e+01   2.1168000e+01
   2.9750000e+03   5.0000000e-02  -3.6270960e+01   7.3506000e-01   0.0000000e+00   2.7996000e+01   2.1168000e+01
   2.9760000e+03   5.0000000e-02  -3.6270960e+01   7.3470000e-01   0.0000000e+00   2.7998000e+01   2.1167000e+01
   2.9770000e+03   5.0000000e-02  -3.6208910e+01   7.3452000e-01   0.0000000e+00   2.7999000e+01   2.1167000e+01
   2.9780000e+03   5.0000000e-02  -3.6215800e+01   7.3388000e-01   0.0000000e+00   2.8002000e+01   2.1167000e+01
   2.9790000e+03   5.0000000e-02  -3.6257170e+01   7.3296000e-01   0.0000000e+00   2.8006000e+01   2.1166000e+01
   2.9800000e+03   5.0000000e-02  -3.6298530e+01   7.3262000e-01   0.0000000e+00   2.8007000e+01   2.1166000e+01
   2.9810000e+03   5.0000000e-02  -3.6305430e+01   7.3248000e-01   0.0000000e+00   2.8007000e+01   2.1166000e+01
   2.9820000e+03   5.0000000e-02  -3.6284750e+01   7.3300000e-01   0.0000000e+00   2.8004000e+01   2.1167000e+01
   2.9830000e+03   5.0000000e-02  -3.6236490e+01   7.3182000e-01   0.0000000e+00   2.8009000e+01   2.1167000e+01
   2.9840000e+03   5.0000000e-02  -3.6195120e+01   7.3252000e-01   0.0000000e+00   2.8005000e+01   2.1168000e+01
   2.9850000e+03   5.0000000e-02  -3.6174440e+01   7.3264000e-01   0.0000000e+00   2.8004000e+01   2.1169000e+01
   2.9860000e+03   5.0000000e-02  -3.6208910e+01   7.3212000e-01   0.0000000e+00   2.8006000e+01   2.1170000e+01
   2.9870000e+03   5.0000000e-02  -3.6229590e+01   7.3178000e-01   0.0000000e+00   2.8007000e+01   2.1170000e+01
   2.9880000e+03   5.0000000e-02  -3.6291640e+01   7.3230000e-01   0.0000000e+00   2.8004000e+01   2.1170000e+01
   2.9890000e+03   5.0000000e-02  -3.6346790e+01   7.3134000e-01   0.0000000e+00   2.8008000e+01   2.1170000e+01
   2.9900000e+03   5.0000000e-02  -3.6367480e+01   7.3162000e-01   0.0000000e+00   2.8006000e+01   2.1170000e+01
   2.9910000e+03   5.0000000e-02  -3.6319220e+01   7.3084000e-01   0.0000000e+00   2.8009000e+01   2.1171000e+01
   2.9920000e+03   5.0000000e-02  -3.6305430e+01   7.3088000e-01   0.0000000e+00   2.8008000e+01   2.1173000e+01
   2.9930000e+03   5.0000000e-02  -3.6181330e+01   7.3094000e-01   0.0000000e+00   2.8007000e+01   2.1175000e+01
   2.9940000e+03   5.0000000e-02  -3.6029660e+01   7.3168000e-01   0.0000000e+00   2.8003000e+01   2.1177000e+01
   2.9950000e+03   5.0000000e-02  -3.5926240e+01   7.3140000e-01   0.0000000e+00   2.8004000e+01   2.1180000e+01
   2.9960000e+03   5.0000000e-02  -3.5884880e+01   7.3088000e-01   0.0000000e+00   2.8006000e+01   2.1184000e+01
   2.9970000e+03   5.0000000e-02  -3.5905560e+01   7.3032000e-01   0.0000000e+00   2.8008000e+01   2.1186000e+01
   2.9980000e+03   5.0000000e-02  -3.5926240e+01   7.3016000e-01   0.0000000e+00   2.8008000e+01   2.1188000e+01
   2.9990000e+03   5.0000000e-02  -3.5988290e+01   7.3022000e-01   0.0000000e+00   2.8007000e+01   2.1189000e+01
   3.0000000e+03   5.0000000e-02  -3.6036550e+01   7.3052000e-01   0.0000000e+00   2.8005000e+01   2.1190000e+01
   3.0010000e+03   5.0000000e-02  -3.6084810e+01   7.3020000e-01   0.0000000e+00   2.8006000e+01   2.1191000e+01
   3.0020000e+03   5.0000000e-02  -3.6050340e+01   7.2942000e-01   0.0000000e+00   2.8009000e+01   2.1191000e+01
   3.0030000e+03   5.0000000e-02  -3.5960710e+01   7.2880000e-01   0.0000000e+00   2.8011000e+01   2.1192000e+01
   3.0040000e+03   5.0000000e-02  -3.5946930e+01   7.2858000e-01   0.0000000e+00   2.8011000e+01   2.1192000e+01
   3.0050000e+03   5.0000000e-02  -3.6002080e+01   7.2880000e-01   0.0000000e+00   2.8009000e+01   2.1193000e+01
   3.0060000e+03   5.0000000e-02  -3.6036550e+01   7.2840000e-01   0.0000000e+00   2.8010000e+01   2.1193000e+01
   3.0070000e+03   5.0000000e-02  -3.6022760e+01   7.2842000e-01   0.0000000e+00   2.8009000e+01   2.1194000e+01
   3.0080000e+03   5.0000000e-02  -3.6043450e+01   7.2934000e-01   0.0000000e+00   2.8004000e+01   2.1195000e+01
   3.0090000e+03   5.0000000e-02  -3.6098600e+01   7.2772000e-01   0.0000000e+00   2.8011000e+01   2.1196000e+01
   3.0100000e+03   5.0000000e-02  -3.6105490e+01   7.2816000e-01   0.0000000e+00   2.8008000e+01   2.1198000e+01
   3.0110000e+03   5.0000000e-02  -3.6077920e+01   7.2734000e-01   0.0000000e+00   2.8011000e+01   2.1199000e+01
   3.0120000e+03   5.0000000e-02  -3.5981400e+01   7.2734000e-01   0.0000000e+00   2.8010000e+01   2.1200000e+01
   3.0130000e+03   5.0000000e-02  -3.5877980e+01   7.2692000e-01   0.0000000e+00   2.8011000e+01   2.1200000e+01
   3.0140000e+03   5.0000000e-02  -3.5802140e+01   7.2692000e-01   0.0000000e+00   2.8010000e+01   2.1201000e+01
   3.0150000e+03   5.0000000e-02  -3.5781460e+01   7.2716000e-01   0.0000000e+00   2.8008000e+01   2.1202000e+01
   3.0160000e+03   5.0000000e-02  -3.5788360e+01   7.2722000e-01   0.0000000e+00   2.8007000e+01   2.1203000e+01
   3.0170000e+03   5.0000000e-02  -3.5809040e+01   7.2752000e-01   0.0000000e+00   2.8005000e+01   2.1204000e+01
   3.0180000e+03   5.0000000e-02  -3.5905560e+01   7.2742000e-01   0.0000000e+00   2.8005000e+01   2.1205000e+01
   3.0190000e+03   5.0000000e-02  -3.5967610e+01   7.2688000e-01   0.0000000e+00   2.8007000e+01   2.1205000e+01
   3.0200000e+03   5.0000000e-02  -3.6043450e+01   7.2696000e-01   0.0000000e+00   2.8006000e+01   2.1206000e+01
   3.0210000e+03   5.0000000e-02  -3.6133070e+01   7.2618000e-01   0.0000000e+00   2.8009000e+01   2.1206000e+01
   3.0220000e+03   5.0000000e-02  -3.6208910e+01   7.2600000e-01   0.0000000e+00   2.8009000e+01   2.1206000e+01
   3.0230000e+03   5.0000000e-02  -3.6243380e+01   7.2714000e-01   0.0000000e+00   2.8003000e+01   2.1205000e+01
   3.0240000e+03   5.0000000e-02  -3.6222700e+01   7.2708000e-01   0.0000000e+00   2.8003000e+01   2.1205000e+01
   3.0250000e+03   5.0000000e-02  -3.6243380e+01   7.2790000e-01   0.0000000e+00   2.7999000e+01   2.1204000e+01
   3.0260000e+03   5.0000000e-02  -3.6202010e+01   7.2858000e-01   0.0000000e+00   2.7996000e+01   2.1204000e+01
   3.0270000e+03   5.0000000e-02  -3.6174440e+01   7.2866000e-01   0.0000000e+00   2.7996000e+01   2.1203000e+01
   3.0280000e+03   5.0000000e-02  -3.6146860e+01   7.2896000e-01   0.0000000e+00   2.7995000e+01   2.1203000e+01
   3.0290000e+03   5.0000000e-02  -3.6119280e+01   7.2884000e-01   0.0000000e+00   2.7996000e+01   2.1203000e+01
   3.0300000e+03   5.0000000e-02  -3.6071020e+01   7.2892000e-01   0.0000000e+00   2.7996000e+01   2.1202000e+01
   3.0310000e+03   5.0000000e-02  -3.6084810e+01   7.2966000e-01   0.0000000e+00   2.7993000e+01   2.1202000e+01
   3.0320000e+03   5.0000000e-02  -3.6133070e+01   7.3068000e-01   0.0000000e+00   2.7989000e+01   2.1201000e+01
   3.0330000e+03   5.0000000e-02  -3.6139970e+01   7.3090000e-01   0.0000000e+00   2.7989000e+01   2.1200000e+01
   3.0340000e+03   5.0000000e-02  -3.6133070e+01   7.3134000e-01   0.0000000e+00   2.7988000e+01   2.1200000e+01
   3.0350000e+03   5.0000000e-02  -3.6064130e+01   7.3158000e-01   0.0000000e+00   2.7988000e+01   2.1199000e+01
   3.0360000e+03   5.0000000e-02  -3.6002080e+01   7.3138000e-01   0.0000000e+00   2.7990000e+01   2.1198000e+01
   3.0370000e+03   5.0000000e-02  -3.5981400e+01   7.3136000e-01   0.0000000e+00   2.7991000e+01   2.1196000e+01
   3.0380000e+03   5.0000000e-02  -3.5912450e+01   7.3088000e-01   0.0000000e+00   2.7994000e+01   2.1195000e+01
   3.0390000e+03   5.0000000e-02  -3.5843510e+01   7.3232000e-01   0.0000000e+00   2.7988000e+01   2.1194000e+01
   3.0400000e+03   5.0000000e-02  -3.5788360e+01   7.3212000e-01   0.0000000e+00   2.7990000e+01   2.1193000e+01
   3.0410000e+03   5.0000000e-02  -3.5746990e+01   7.3210000e-01   0.0000000e+00   2.7991000e+01   2.1192000e+01
   3.0420000e+03   5.0000000e-02  -3.5746990e+01   7.3206000e-01   0.0000000e+00   2.7992000e+01   2.1191000e+01
   3.0430000e+03   5.0000000e-02  -3.5719410e+01   7.3244000e-01   0.0000000e+00   2.7991000e+01   2.1190000e+01
   3.0440000e+03   5.0000000e-02  -3.5733200e+01   7.3108000e-01   0.0000000e+00   2.7998000e+01   2.1189000e+01
   3.0450000e+03   5.0000000e-02  -3.5698730e+01   7.3024000e-01   0.0000000e+00   2.8002000e+01   2.1188000e+01
   3.0460000e+03   5.0000000e-02  -3.5726310e+01   7.2976000e-01   0.0000000e+00   2.8004000e+01   2.1187000e+01
   3.0470000e+03   5.0000000e-02  -3.5671150e+01   7.2880000e-01   0.0000000e+00   2.8008000e+01   2.1187000e+01
   3.0480000e+03   5.0000000e-02  -3.5671150e+01   7.2842000e-01   0.0000000e+00   2.8009000e+01   2.1187000e+01
   3.0490000e+03   5.0000000e-02  -3.5650470e+01   7.2824000e-01   0.0000000e+00   2.8009000e+01   2.1186000e+01
   3.0500000e+03   5.0000000e-02  -3.5650470e+01   7.2762000e-01   0.0000000e+00   2.8011000e+01   2.1186000e+01
   3.0510000e+03   5.0000000e-02  -3.5712520e+01   7.2630000e-01   0.0000000e+00   2.8016000e+01   2.1185000e+01
   3.0520000e+03   5.0000000e-02  -3.5726310e+01   7.2642000e-01   0.0000000e+00   2.8014000e+01   2.1184000e+01
   3.0530000e+03   5.0000000e-02  -3.5767670e+01   7.2526000e-01   0.0000000e+00   2.8018000e+01   2.1184000e+01
   3.0540000e+03   5.0000000e-02  -3.5809040e+01   7.2468000e-01   0.0000000e+00   2.8019000e+01   2.1183000e+01
   3.0550000e+03   5.0000000e-02  -3.5774570e+01   7.2430000e-01   0.0000000e+00   2.8019000e+01   2.1182000e+01
   3.0560000e+03   5.0000000e-02  -3.5712520e+01   7.2348000e-01   0.0000000e+00   2.8021000e+01   2.1182000e+01
   3.0570000e+03   5.0000000e-02  -3.5684940e+01   7.2350000e-01   0.0000000e+00   2.8019000e+01   2.1181000e+01
   3.0580000e+03   5.0000000e-02  -3.5691840e+01   7.2334000e-01   0.0000000e+00   2.8018000e+01   2.1181000e+01
   3.0590000e+03   5.0000000e-02  -3.5719410e+01   7.2298000e-01   0.0000000e+00   2.8018000e+01   2.1181000e+01
   3.0600000e+03   5.0000000e-02  -3.5733200e+01   7.2306000e-01   0.0000000e+00   2.8016000e+01   2.1180000e+01
   3.0610000e+03   5.0000000e-02  -3.5733200e+01   7.2230000e-01   0.0000000e+00   2.8018000e+01   2.1179000e+01
   3.0620000e+03   5.0000000e-02  -3.5767670e+01   7.2238000e-01   0.0000000e+00   2.8016000e+01   2.1180000e+01
   3.0630000e+03   5.0000000e-02  -3.5726310e+01   7.2184000e-01   0.0000000e+00   2.8017000e+01   2.1181000e+01
   3.0640000e+03   5.0000000e-02  -3.5657360e+01   7.2172000e-01   0.0000000e+00   2.8016000e+01   2.1181000e+01
   3.0650000e+03   5.0000000e-02  -3.5657360e+01   7.2184000e-01   0.0000000e+00   2.8014000e+01   2.1180000e+01
   3.0660000e+03   5.0000000e-02  -3.5588420e+01   7.2178000e-01   0.0000000e+00   2.8013000e+01   2.1180000e+01
   3.0670000e+03   5.0000000e-02  -3.5560840e+01   7.2240000e-01   0.0000000e+00   2.8009000e+01   2.1179000e+01
   3.0680000e+03   5.0000000e-02  -3.5616000e+01   7.2266000e-01   0.0000000e+00   2.8007000e+01   2.1179000e+01
   3.0690000e+03   5.0000000e-02  -3.5664260e+01   7.2230000e-01   0.0000000e+00   2.8008000e+01   2.1179000e+01
   3.0700000e+03   5.0000000e-02  -3.5678050e+01   7.2192000e-01   0.0000000e+00   2.8009000e+01   2.1180000e+01
   3.0710000e+03   5.0000000e-02  -3.5650470e+01   7.2218000e-01   0.0000000e+00   2.8007000e+01   2.1181000e+01
   3.0720000e+03   5.0000000e-02  -3.5581530e+01   7.2226000e-01   0.0000000e+00   2.8006000e+01   2.1181000e+01
   3.0730000e+03   5.0000000e-02  -3.5491900e+01   7.2192000e-01   0.0000000e+00   2.8007000e+01   2.1183000e+01
   3.0740000e+03   5.0000000e-02  -3.5450530e+01   7.2266000e-01   0.0000000e+00   2.8003000e+01   2.1184000e+01
   3.0750000e+03   5.0000000e-02  -3.5498800e+01   7.2282000e-01   0.0000000e+00   2.8002000e+01   2.1185000e+01
   3.0760000e+03   5.0000000e-02  -3.5464320e+01   7.2322000e-01   0.0000000e+00   2.8000000e+01   2.1185000e+01
   3.0770000e+03   5.0000000e-02  -3.5457430e+01   7.2366000e-01   0.0000000e+00   2.7998000e+01   2.1186000e+01
   3.0780000e+03   5.0000000e-02  -3.5450530e+01   7.2370000e-01   0.0000000e+00   2.7998000e+01   2.1186000e+01
   3.0790000e+03   5.0000000e-02  -3.5388490e+01   7.2418000e-01   0.0000000e+00   2.7996000e+01   2.1187000e+01
   3.0800000e+03   5.0000000e-02  -3.5298860e+01   7.2426000e-01   0.0000000e+00   2.7996000e+01   2.1187000e+01
   3.0810000e+03   5.0000000e-02  -3.5216130e+01   7.2390000e-01   0.0000000e+00   2.7998000e+01   2.1186000e+01
   3.0820000e+03   5.0000000e-02  -3.5133400e+01   7.2372000e-01   0.0000000e+00   2.7999000e+01   2.1186000e+01
   3.0830000e+03   5.0000000e-02  -3.5098930e+01   7.2418000e-01   0.0000000e+00   2.7997000e+01   2.1185000e+01
   3.0840000e+03   5.0000000e-02  -3.5064450e+01   7.2446000e-01   0.0000000e+00   2.7996000e+01   2.1184000e+01
   3.0850000e+03   5.0000000e-02  -3.5009300e+01   7.2454000e-01   0.0000000e+00   2.7996000e+01   2.1183000e+01
   3.0860000e+03   5.0000000e-02  -3.5029980e+01   7.2528000e-01   0.0000000e+00   2.7993000e+01   2.1182000e+01
   3.0870000e+03   5.0000000e-02  -3.5064450e+01   7.2586000e-01   0.0000000e+00   2.7991000e+01   2.1182000e+01
   3.0880000e+03   5.0000000e-02  -3.5112710e+01   7.2582000e-01   0.0000000e+00   2.7992000e+01   2.1181000e+01
   3.0890000e+03   5.0000000e-02  -3.5126500e+01   7.2554000e-01   0.0000000e+00   2.7994000e+01   2.1180000e+01
   3.0900000e+03   5.0000000e-02  -3.5209230e+01   7.2522000e-01   0.0000000e+00   2.7996000e+01   2.1179000e+01
   3.0910000e+03   5.0000000e-02  -3.5285070e+01   7.2486000e-01   0.0000000e+00   2.7998000e+01   2.1179000e+01
   3.0920000e+03   5.0000000e-02  -3.5319540e+01   7.2556000e-01   0.0000000e+00   2.7995000e+01   2.1179000e+01
   3.0930000e+03   5.0000000e-02  -3.5326440e+01   7.2544000e-01   0.0000000e+00   2.7996000e+01   2.1179000e+01
   3.0940000e+03   5.0000000e-02  -3.5312650e+01   7.2618000e-01   0.0000000e+00   2.7993000e+01   2.1179000e+01
   3.0950000e+03   5.0000000e-02  -3.5333330e+01   7.2632000e-01   0.0000000e+00   2.7993000e+01   2.1178000e+01
   3.0960000e+03   5.0000000e-02  -3.5395380e+01   7.2668000e-01   0.0000000e+00   2.7992000e+01   2.1178000e+01
   3.0970000e+03   5.0000000e-02  -3.5464320e+01   7.2574000e-01   0.0000000e+00   2.7997000e+01   2.1177000e+01
   3.0980000e+03   5.0000000e-02  -3.5491900e+01   7.2712000e-01   0.0000000e+00   2.7991000e+01   2.1176000e+01
   3.0990000e+03   5.0000000e-02  -3.5485010e+01   7.2730000e-01   0.0000000e+00   2.7991000e+01   2.1175000e+01
   3.1000000e+03   5.0000000e-02  -3.5450530e+01   7.2748000e-01   0.0000000e+00   2.7991000e+01   2.1174000e+01
   3.1010000e+03   5.0000000e-02  -3.5402270e+01   7.2788000e-01   0.0000000e+00   2.7990000e+01   2.1174000e+01
   3.1020000e+03   5.0000000e-02  -3.5395380e+01   7.2874000e-01   0.0000000e+00   2.7987000e+01   2.1172000e+01
   3.1030000e+03   5.0000000e-02  -3.5298860e+01   7.2878000e-01   0.0000000e+00   2.7988000e+01   2.1172000e+01
   3.1040000e+03   5.0000000e-02  -3.5223020e+01   7.2858000e-01   0.0000000e+00   2.7990000e+01   2.1171000e+01
   3.1050000e+03   5.0000000e-02  -3.5223020e+01   7.2944000e-01   0.0000000e+00   2.7987000e+01   2.1170000e+01
   3.1060000e+03   5.0000000e-02  -3.5305750e+01   7.2992000e-01   0.0000000e+00   2.7986000e+01   2.1169000e+01
   3.1070000e+03   5.0000000e-02  -3.5367800e+01   7.3020000e-01   0.0000000e+00   2.7986000e+01   2.1168000e+01
   3.1080000e+03   5.0000000e-02  -3.5395380e+01   7.3158000e-01   0.0000000e+00   2.7981000e+01   2.1168000e+01
   3.1090000e+03   5.0000000e-02  -3.5519480e+01   7.3174000e-01   0.0000000e+00   2.7982000e+01   2.1167000e+01
   3.1100000e+03   5.0000000e-02  -3.5602210e+01   7.3210000e-01   0.0000000e+00   2.7982000e+01   2.1167000e+01
   3.1110000e+03   5.0000000e-02  -3.5609100e+01   7.3378000e-01   0.0000000e+00   2.7976000e+01   2.1166000e+01
   3.1120000e+03   5.0000000e-02  -3.5609100e+01   7.3338000e-01   0.0000000e+00   2.7980000e+01   2.1166000e+01
   3.1130000e+03   5.0000000e-02  -3.5650470e+01   7.3334000e-01   0.0000000e+00   2.7982000e+01   2.1165000e+01
   3.1140000e+03   5.0000000e-02  -3.5643580e+01   7.3304000e-01   0.0000000e+00   2.7985000e+01   2.1165000e+01
   3.1150000e+03   5.0000000e-02  -3.5629790e+01   7.3466000e-01   0.0000000e+00   2.7979000e+01   2.1164000e+01
   3.1160000e+03   5.0000000e-02  -3.5622890e+01   7.3464000e-01   0.0000000e+00   2.7981000e+01   2.1164000e+01
   3.1170000e+03   5.0000000e-02  -3.5636680e+01   7.3546000e-01   0.0000000e+00   2.7979000e+01   2.1163000e+01
   3.1180000e+03   5.0000000e-02  -3.5664260e+01   7.3478000e-01   0.0000000e+00   2.7984000e+01   2.1163000e+01
   3.1190000e+03   5.0000000e-02  -3.5650470e+01   7.3598000e-01   0.0000000e+00   2.7980000e+01   2.1162000e+01
   3.1200000e+03   5.0000000e-02  -3.5616000e+01   7.3616000e-01   0.0000000e+00   2.7981000e+01   2.1162000e+01
   3.1210000e+03   5.0000000e-02  -3.5622890e+01   7.3632000e-01   0.0000000e+00   2.7982000e+01   2.1162000e+01
   3.1220000e+03   5.0000000e-02  -3.5567740e+01   7.3624000e-01   0.0000000e+00   2.7984000e+01   2.1161000e+01
   3.1230000e+03   5.0000000e-02  -3.5498800e+01   7.3612000e-01   0.0000000e+00   2.7986000e+01   2.1160000e+01
   3.1240000e+03   5.0000000e-02  -3.5478110e+01   7.3662000e-01   0.0000000e+00   2.7985000e+01   2.1160000e+01
   3.1250000e+03   5.0000000e-02  -3.5464320e+01   7.3604000e-01   0.0000000e+00   2.7989000e+01   2.1160000e+01
   3.1260000e+03   5.0000000e-02  -3.5533270e+01   7.3560000e-01   0.0000000e+00   2.7992000e+01   2.1159000e+01
   3.1270000e+03   5.0000000e-02  -3.5609100e+01   7.3598000e-01   0.0000000e+00   2.7991000e+01   2.1158000e+01
   3.1280000e+03   5.0000000e-02  -3.5684940e+01   7.3594000e-01   0.0000000e+00   2.7992000e+01   2.1158000e+01
   3.1290000e+03   5.0000000e-02  -3.5726310e+01   7.3566000e-01   0.0000000e+00   2.7994000e+01   2.1158000e+01
   3.1300000e+03   5.0000000e-02  -3.5684940e+01   7.3600000e-01   0.0000000e+00   2.7993000e+01   2.1158000e+01
   3.1310000e+03   5.0000000e-02  -3.5650470e+01   7.3504000e-01   0.0000000e+00   2.7998000e+01   2.1157000e+01
   3.1320000e+03   5.0000000e-02  -3.5595320e+01   7.3508000e-01   0.0000000e+00   2.7998000e+01   2.1157000e+01
   3.1330000e+03   5.0000000e-02  -3.5588420e+01   7.3468000e-01   0.0000000e+00   2.8000000e+01   2.1157000e+01
   3.1340000e+03   5.0000000e-02  -3.5553950e+01   7.3490000e-01   0.0000000e+00   2.7999000e+01   2.1156000e+01
   3.1350000e+03   5.0000000e-02  -3.5519480e+01   7.3514000e-01   0.0000000e+00   2.7998000e+01   2.1156000e+01
   3.1360000e+03   5.0000000e-02  -3.5491900e+01   7.3518000e-01   0.0000000e+00   2.7998000e+01   2.1156000e+01
   3.1370000e+03   5.0000000e-02  -3.5491900e+01   7.3456000e-01   0.0000000e+00   2.8001000e+01   2.1156000e+01
   3.1380000e+03   5.0000000e-02  -3.5457430e+01   7.3366000e-01   0.0000000e+00   2.8005000e+01   2.1156000e+01
   3.1390000e+03   5.0000000e-02  -3.5422960e+01   7.3334000e-01   0.0000000e+00   2.8006000e+01   2.1156000e+01
   3.1400000e+03   5.0000000e-02  -3.5409170e+01   7.3388000e-01   0.0000000e+00   2.8003000e+01   2.1156000e+01
   3.1410000e+03   5.0000000e-02  -3.5388490e+01   7.3382000e-01   0.0000000e+00   2.8003000e+01   2.1156000e+01
   3.1420000e+03   5.0000000e-02  -3.5367800e+01   7.3376000e-01   0.0000000e+00   2.8003000e+01   2.1156000e+01
   3.1430000e+03   5.0000000e-02  -3.5360910e+01   7.3326000e-01   0.0000000e+00   2.8005000e+01   2.1156000e+01
   3.1440000e+03   5.0000000e-02  -3.5395380e+01   7.3272000e-01   0.0000000e+00   2.8007000e+01   2.1156000e+01
   3.1450000e+03   5.0000000e-02  -3.5422960e+01   7.3214000e-01   0.0000000e+00   2.8009000e+01   2.1156000e+01
   3.1460000e+03   5.0000000e-02  -3.5450530e+01   7.3174000e-01   0.0000000e+00   2.8010000e+01   2.1155000e+01
   3.1470000e+03   5.0000000e-02  -3.5429850e+01   7.3110000e-01   0.0000000e+00   2.8012000e+01   2.1155000e+01
   3.1480000e+03   5.0000000e-02  -3.5374700e+01   7.3174000e-01   0.0000000e+00   2.8008000e+01   2.1155000e+01
   3.1490000e+03   5.0000000e-02  -3.5271280e+01   7.3180000e-01   0.0000000e+00   2.8007000e+01   2.1154000e+01
   3.1500000e+03   5.0000000e-02  -3.5167870e+01   7.3166000e-01   0.0000000e+00   2.8007000e+01   2.1154000e+01
   3.1510000e+03   5.0000000e-02  -3.5147190e+01   7.3196000e-01   0.0000000e+00   2.8005000e+01   2.1153000e+01
   3.1520000e+03   5.0000000e-02  -3.5188550e+01   7.3142000e-01   0.0000000e+00   2.8007000e+01   2.1153000e+01
   3.1530000e+03   5.0000000e-02  -3.5167870e+01   7.3128000e-01   0.0000000e+00   2.8007000e+01   2.1153000e+01
   3.1540000e+03   5.0000000e-02  -3.5133400e+01   7.3026000e-01   0.0000000e+00   2.8011000e+01   2.1152000e+01
   3.1550000e+03   5.0000000e-02  -3.5071350e+01   7.3026000e-01   0.0000000e+00   2.8010000e+01   2.1152000e+01
   3.1560000e+03   5.0000000e-02  -3.5016190e+01   7.3050000e-01   0.0000000e+00   2.8008000e+01   2.1151000e+01
   3.1570000e+03   5.0000000e-02  -3.4974830e+01   7.3012000e-01   0.0000000e+00   2.8009000e+01   2.1151000e+01
   3.1580000e+03   5.0000000e-02  -3.5029980e+01   7.3016000e-01   0.0000000e+00   2.8008000e+01   2.1151000e+01
   3.1590000e+03   5.0000000e-02  -3.5140290e+01   7.2934000e-01   0.0000000e+00   2.8011000e+01   2.1151000e+01
   3.1600000e+03   5.0000000e-02  -3.5223020e+01   7.2912000e-01   0.0000000e+00   2.8011000e+01   2.1151000e+01
   3.1610000e+03   5.0000000e-02  -3.5229920e+01   7.2868000e-01   0.0000000e+00   2.8012000e+01   2.1151000e+01
   3.1620000e+03   5.0000000e-02  -3.5195450e+01   7.2888000e-01   0.0000000e+00   2.8010000e+01   2.1151000e+01
   3.1630000e+03   5.0000000e-02  -3.5181660e+01   7.2846000e-01   0.0000000e+00   2.8011000e+01   2.1151000e+01
   3.1640000e+03   5.0000000e-02  -3.5154080e+01   7.2912000e-01   0.0000000e+00   2.8007000e+01   2.1151000e+01
   3.1650000e+03   5.0000000e-02  -3.5147190e+01   7.2986000e-01   0.0000000e+00   2.8003000e+01   2.1150000e+01
   3.1660000e+03   5.0000000e-02  -3.5105820e+01   7.2980000e-01   0.0000000e+00   2.8003000e+01   2.1150000e+01
   3.1670000e+03   5.0000000e-02  -3.5078240e+01   7.2886000e-01   0.0000000e+00   2.8007000e+01   2.1149000e+01
   3.1680000e+03   5.0000000e-02  -3.5071350e+01   7.2850000e-01   0.0000000e+00   2.8008000e+01   2.1149000e+01
   3.1690000e+03   5.0000000e-02  -3.5119610e+01   7.2944000e-01   0.0000000e+00   2.8003000e+01   2.1149000e+01
   3.1700000e+03   5.0000000e-02  -3.5133400e+01   7.2960000e-01   0.0000000e+00   2.8002000e+01   2.1149000e+01
   3.1710000e+03   5.0000000e-02  -3.5105820e+01   7.3022000e-01   0.0000000e+00   2.7999000e+01   2.1149000e+01
   3.1720000e+03   5.0000000e-02  -3.5092030e+01   7.3046000e-01   0.0000000e+00   2.7998000e+01   2.1149000e+01
   3.1730000e+03   5.0000000e-02  -3.5098930e+01   7.3006000e-01   0.0000000e+00   2.8000000e+01   2.1149000e+01
   3.1740000e+03   5.0000000e-02  -3.5119610e+01   7.3072000e-01   0.0000000e+00   2.7997000e+01   2.1149000e+01
   3.1750000e+03   5.0000000e-02  -3.5126500e+01   7.3034000e-01   0.0000000e+00   2.7999000e+01   2.1149000e+01
   3.1760000e+03   5.0000000e-02  -3.5126500e+01   7.2970000e-01   0.0000000e+00   2.8002000e+01   2.1149000e+01
   3.1770000e+03   5.0000000e-02  -3.5078240e+01   7.3010000e-01   0.0000000e+00   2.8000000e+01   2.1149000e+01
   3.1780000e+03   5.0000000e-02  -3.5050660e+01   7.3076000e-01   0.0000000e+00   2.7997000e+01   2.1149000e+01
   3.1790000e+03   5.0000000e-02  -3.5029980e+01   7.3148000e-01   0.0000000e+00   2.7994000e+01   2.1149000e+01
   3.1800000e+03   5.0000000e-02  -3.5016190e+01   7.3138000e-01   0.0000000e+00   2.7995000e+01   2.1149000e+01
   3.1810000e+03   5.0000000e-02  -3.5023090e+01   7.3126000e-01   0.0000000e+00   2.7996000e+01   2.1149000e+01
   3.1820000e+03   5.0000000e-02  -3.5002400e+01   7.3244000e-01   0.0000000e+00   2.7991000e+01   2.1149000e+01
   3.1830000e+03   5.0000000e-02  -3.5002400e+01   7.3240000e-01   0.0000000e+00   2.7992000e+01   2.1150000e+01
   3.1840000e+03   5.0000000e-02  -3.4981720e+01   7.3256000e-01   0.0000000e+00   2.7992000e+01   2.1150000e+01
   3.1850000e+03   5.0000000e-02  -3.5036880e+01   7.3272000e-01   0.0000000e+00   2.7992000e+01   2.1151000e+01
   3.1860000e+03   5.0000000e-02  -3.5050660e+01   7.3310000e-01   0.0000000e+00   2.7991000e+01   2.1151000e+01
   3.1870000e+03   5.0000000e-02  -3.5050660e+01   7.3328000e-01   0.0000000e+00   2.7991000e+01   2.1151000e+01
   3.1880000e+03   5.0000000e-02  -3.5057560e+01   7.3434000e-01   0.0000000e+00   2.7987000e+01   2.1152000e+01
   3.1890000e+03   5.0000000e-02  -3.5098930e+01   7.3438000e-01   0.0000000e+00   2.7988000e+01   2.1152000e+01
   3.1900000e+03   5.0000000e-02  -3.5133400e+01   7.3418000e-01   0.0000000e+00   2.7990000e+01   2.1152000e+01
   3.1910000e+03   5.0000000e-02  -3.5167870e+01   7.3460000e-01   0.0000000e+00   2.7989000e+01   2.1153000e+01
   3.1920000e+03   5.0000000e-02  -3.5160970e+01   7.3482000e-01   0.0000000e+00   2.7989000e+01   2.1153000e+01
   3.1930000e+03   5.0000000e-02  -3.5154080e+01   7.3548000e-01   0.0000000e+00   2.7987000e+01   2.1154000e+01
   3.1940000e+03   5.0000000e-02  -3.5112710e+01   7.3596000e-01   0.0000000e+00   2.7986000e+01   2.1155000e+01
   3.1950000e+03   5.0000000e-02  -3.5057560e+01   7.3690000e-01   0.0000000e+00   2.7983000e+01   2.1157000e+01
   3.1960000e+03   5.0000000e-02  -3.5043770e+01   7.3724000e-01   0.0000000e+00   2.7983000e+01   2.1159000e+01
   3.1970000e+03   5.0000000e-02  -3.5085140e+01   7.3758000e-01   0.0000000e+00   2.7983000e+01   2.1160000e+01
   3.1980000e+03   5.0000000e-02  -3.5098930e+01   7.3770000e-01   0.0000000e+00   2.7984000e+01   2.1161000e+01
   3.1990000e+03   5.0000000e-02  -3.5119610e+01   7.3714000e-01   0.0000000e+00   2.7988000e+01   2.1162000e+01
   3.2000000e+03   5.0000000e-02  -3.5092030e+01   7.3804000e-01   0.0000000e+00   2.7985000e+01   2.1162000e+01
   3.2010000e+03   5.0000000e-02  -3.5092030e+01   7.3746000e-01   0.0000000e+00   2.7989000e+01   2.1162000e+01
   3.2020000e+03   5.0000000e-02  -3.5140290e+01   7.3790000e-01   0.0000000e+00   2.7988000e+01   2.1161000e+01
   3.2030000e+03   5.0000000e-02  -3.5133400e+01   7.3792000e-01   0.0000000e+00   2.7989000e+01   2.1161000e+01
   3.2040000e+03   5.0000000e-02  -3.5160970e+01   7.3880000e-01   0.0000000e+00   2.7986000e+01   2.1161000e+01
   3.2050000e+03   5.0000000e-02  -3.5181660e+01   7.3886000e-01   0.0000000e+00   2.7987000e+01   2.1161000e+01
   3.2060000e+03   5.0000000e-02  -3.5250600e+01   7.3846000e-01   0.0000000e+00   2.7990000e+01   2.1161000e+01
   3.2070000e+03   5.0000000e-02  -3.5305750e+01   7.3866000e-01   0.0000000e+00   2.7990000e+01   2.1161000e+01
   3.2080000e+03   5.0000000e-02  -3.5367800e+01   7.3798000e-01   0.0000000e+00   2.7994000e+01   2.1161000e+01
   3.2090000e+03   5.0000000e-02  -3.5347120e+01   7.3854000e-01   0.0000000e+00   2.7992000e+01   2.1161000e+01
   3.2100000e+03   5.0000000e-02  -3.5340230e+01   7.3936000e-01   0.0000000e+00   2.7989000e+01   2.1160000e+01
   3.2110000e+03   5.0000000e-02  -3.5326440e+01   7.3914000e-01   0.0000000e+00   2.7991000e+01   2.1160000e+01
   3.2120000e+03   5.0000000e-02  -3.5333330e+01   7.3954000e-01   0.0000000e+00   2.7990000e+01   2.1160000e+01
   3.2130000e+03   5.0000000e-02  -3.5347120e+01   7.3908000e-01   0.0000000e+00   2.7993000e+01   2.1160000e+01
   3.2140000e+03   5.0000000e-02  -3.5326440e+01   7.3988000e-01   0.0000000e+00   2.7990000e+01   2.1160000e+01
   3.2150000e+03   5.0000000e-02  -3.5333330e+01   7.3898000e-01   0.0000000e+00   2.7995000e+01   2.1160000e+01
   3.2160000e+03   5.0000000e-02  -3.5354010e+01   7.3908000e-01   0.0000000e+00   2.7995000e+01   2.1159000e+01
   3.2170000e+03   5.0000000e-02  -3.5347120e+01   7.3830000e-01   0.0000000e+00   2.7999000e+01   2.1159000e+01
   3.2180000e+03   5.0000000e-02  -3.5333330e+01   7.3832000e-01   0.0000000e+00   2.7999000e+01   2.1159000e+01
   3.2190000e+03   5.0000000e-02  -3.5326440e+01   7.3768000e-01   0.0000000e+00   2.8002000e+01   2.1159000e+01
   3.2200000e+03   5.0000000e-02  -3.5388490e+01   7.3852000e-01   0.0000000e+00   2.7998000e+01   2.1159000e+01
   3.2210000e+03   5.0000000e-02  -3.5443640e+01   7.3922000e-01   0.0000000e+00   2.7995000e+01   2.1159000e+01
   3.2220000e+03   5.0000000e-02  -3.5422960e+01   7.3910000e-01   0.0000000e+00   2.7996000e+01   2.1159000e+01
   3.2230000e+03   5.0000000e-02  -3.5429850e+01   7.3896000e-01   0.0000000e+00   2.7997000e+01   2.1159000e+01
   3.2240000e+03   5.0000000e-02  -3.5464320e+01   7.3858000e-01   0.0000000e+00   2.7999000e+01   2.1159000e+01
   3.2250000e+03   5.0000000e-02  -3.5553950e+01   7.3860000e-01   0.0000000e+00   2.7999000e+01   2.1159000e+01
   3.2260000e+03   5.0000000e-02  -3.5643580e+01   7.3862000e-01   0.0000000e+00   2.7999000e+01   2.1158000e+01
   3.2270000e+03   5.0000000e-02  -3.5657360e+01   7.3952000e-01   0.0000000e+00   2.7995000e+01   2.1158000e+01
   3.2280000e+03   5.0000000e-02  -3.5629790e+01   7.3852000e-01   0.0000000e+00   2.8000000e+01   2.1157000e+01
   3.2290000e+03   5.0000000e-02  -3.5719410e+01   7.3962000e-01   0.0000000e+00   2.7995000e+01   2.1156000e+01
   3.2300000e+03   5.0000000e-02  -3.5829720e+01   7.3906000e-01   0.0000000e+00   2.7998000e+01   2.1156000e+01
   3.2310000e+03   5.0000000e-02  -3.5877980e+01   7.3910000e-01   0.0000000e+00   2.7998000e+01   2.1155000e+01
   3.2320000e+03   5.0000000e-02  -3.5940030e+01   7.3914000e-01   0.0000000e+00   2.7998000e+01   2.1155000e+01
   3.2330000e+03   5.0000000e-02  -3.6050340e+01   7.3852000e-01   0.0000000e+00   2.8001000e+01   2.1154000e+01
   3.2340000e+03   5.0000000e-02  -3.6126180e+01   7.3850000e-01   0.0000000e+00   2.8001000e+01   2.1154000e+01
   3.2350000e+03   5.0000000e-02  -3.6160650e+01   7.3826000e-01   0.0000000e+00   2.8002000e+01   2.1155000e+01
   3.2360000e+03   5.0000000e-02  -3.6146860e+01   7.3910000e-01   0.0000000e+00   2.7998000e+01   2.1156000e+01
   3.2370000e+03   5.0000000e-02  -3.6139970e+01   7.3914000e-01   0.0000000e+00   2.7998000e+01   2.1158000e+01
   3.2380000e+03   5.0000000e-02  -3.6153750e+01   7.3896000e-01   0.0000000e+00   2.7999000e+01   2.1159000e+01
   3.2390000e+03   5.0000000e-02  -3.6091710e+01   7.3788000e-01   0.0000000e+00   2.8004000e+01   2.1160000e+01
   3.2400000e+03   5.0000000e-02  -3.6029660e+01   7.3780000e-01   0.0000000e+00   2.8004000e+01   2.1160000e+01
   3.2410000e+03   5.0000000e-02  -3.6098600e+01   7.3728000e-01   0.0000000e+00   2.8006000e+01   2.1161000e+01
   3.2420000e+03   5.0000000e-02  -3.6167540e+01   7.3760000e-01   0.0000000e+00   2.8004000e+01   2.1161000e+01
   3.2430000e+03   5.0000000e-02  -3.6222700e+01   7.3840000e-01   0.0000000e+00   2.8000000e+01   2.1160000e+01
   3.2440000e+03   5.0000000e-02  -3.6264060e+01   7.3840000e-01   0.0000000e+00   2.8000000e+01   2.1160000e+01
   3.2450000e+03   5.0000000e-02  -3.6353690e+01   7.3774000e-01   0.0000000e+00   2.8003000e+01   2.1160000e+01
   3.2460000e+03   5.0000000e-02  -3.6450210e+01   7.3746000e-01   0.0000000e+00   2.8004000e+01   2.1159000e+01
   3.2470000e+03   5.0000000e-02  -3.6519150e+01   7.3694000e-01   0.0000000e+00   2.8006000e+01   2.1158000e+01
   3.2480000e+03   5.0000000e-02  -3.6539840e+01   7.3638000e-01   0.0000000e+00   2.8008000e+01   2.1158000e+01
   3.2490000e+03   5.0000000e-02  -3.6532940e+01   7.3666000e-01   0.0000000e+00   2.8006000e+01   2.1158000e+01
   3.2500000e+03   5.0000000e-02  -3.6505360e+01   7.3676000e-01   0.0000000e+00   2.8005000e+01   2.1157000e+01
   3.2510000e+03   5.0000000e-02  -3.6505360e+01   7.3754000e-01   0.0000000e+00   2.8001000e+01   2.1157000e+01
   3.2520000e+03   5.0000000e-02  -3.6567410e+01   7.3774000e-01   0.0000000e+00   2.8000000e+01   2.1157000e+01
   3.2530000e+03   5.0000000e-02  -3.6526050e+01   7.3752000e-01   0.0000000e+00   2.8001000e+01   2.1157000e+01
   3.2540000e+03   5.0000000e-02  -3.6498470e+01   7.3750000e-01   0.0000000e+00   2.8001000e+01   2.1157000e+01
   3.2550000e+03   5.0000000e-02  -3.6470890e+01   7.3726000e-01   0.0000000e+00   2.8002000e+01   2.1156000e+01
   3.2560000e+03   5.0000000e-02  -3.6464000e+01   7.3722000e-01   0.0000000e+00   2.8002000e+01   2.1156000e+01
   3.2570000e+03   5.0000000e-02  -3.6401950e+01   7.3740000e-01   0.0000000e+00   2.8001000e+01   2.1157000e+01
   3.2580000e+03   5.0000000e-02  -3.6305430e+01   7.3760000e-01   0.0000000e+00   2.8000000e+01   2.1157000e+01
   3.2590000e+03   5.0000000e-02  -3.6243380e+01   7.3804000e-01   0.0000000e+00   2.7998000e+01   2.1157000e+01
   3.2600000e+03   5.0000000e-02  -3.6202010e+01   7.3808000e-01   0.0000000e+00   2.7998000e+01   2.1157000e+01
   3.2610000e+03   5.0000000e-02  -3.6153750e+01   7.3702000e-01   0.0000000e+00   2.8003000e+01   2.1157000e+01
   3.2620000e+03   5.0000000e-02  -3.6112390e+01   7.3740000e-01   0.0000000e+00   2.8001000e+01   2.1158000e+01
   3.2630000e+03   5.0000000e-02  -3.6071020e+01   7.3760000e-01   0.0000000e+00   2.8000000e+01   2.1159000e+01
   3.2640000e+03   5.0000000e-02  -3.6112390e+01   7.3672000e-01   0.0000000e+00   2.8004000e+01   2.1159000e+01
   3.2650000e+03   5.0000000e-02  -3.6153750e+01   7.3620000e-01   0.0000000e+00   2.8006000e+01   2.1159000e+01
   3.2660000e+03   5.0000000e-02  -3.6146860e+01   7.3652000e-01   0.0000000e+00   2.8004000e+01   2.1159000e+01
   3.2670000e+03   5.0000000e-02  -3.6091710e+01   7.3732000e-01   0.0000000e+00   2.8000000e+01   2.1158000e+01
   3.2680000e+03   5.0000000e-02  -3.6015870e+01   7.3732000e-01   0.0000000e+00   2.8000000e+01   2.1158000e+01
   3.2690000e+03   5.0000000e-02  -3.5953820e+01   7.3710000e-01   0.0000000e+00   2.8001000e+01   2.1157000e+01
   3.2700000e+03   5.0000000e-02  -3.5891770e+01   7.3642000e-01   0.0000000e+00   2.8004000e+01   2.1157000e+01
   3.2710000e+03   5.0000000e-02  -3.5843510e+01   7.3634000e-01   0.0000000e+00   2.8004000e+01   2.1156000e+01
   3.2720000e+03   5.0000000e-02  -3.5822830e+01   7.3604000e-01   0.0000000e+00   2.8005000e+01   2.1156000e+01
   3.2730000e+03   5.0000000e-02  -3.5802140e+01   7.3572000e-01   0.0000000e+00   2.8006000e+01   2.1156000e+01
   3.2740000e+03   5.0000000e-02  -3.5795250e+01   7.3670000e-01   0.0000000e+00   2.8001000e+01   2.1156000e+01
   3.2750000e+03   5.0000000e-02  -3.5767670e+01   7.3646000e-01   0.0000000e+00   2.8002000e+01   2.1156000e+01
   3.2760000e+03   5.0000000e-02  -3.5657360e+01   7.3664000e-01   0.0000000e+00   2.8001000e+01   2.1156000e+01
   3.2770000e+03   5.0000000e-02  -3.5574630e+01   7.3552000e-01   0.0000000e+00   2.8006000e+01   2.1155000e+01
   3.2780000e+03   5.0000000e-02  -3.5560840e+01   7.3474000e-01   0.0000000e+00   2.8009000e+01   2.1154000e+01
   3.2790000e+03   5.0000000e-02  -3.5609100e+01   7.3500000e-01   0.0000000e+00   2.8007000e+01   2.1153000e+01
   3.2800000e+03   5.0000000e-02  -3.5650470e+01   7.3552000e-01   0.0000000e+00   2.8004000e+01   2.1153000e+01
   3.2810000e+03   5.0000000e-02  -3.5733200e+01   7.3522000e-01   0.0000000e+00   2.8005000e+01   2.1152000e+01
   3.2820000e+03   5.0000000e-02  -3.5809040e+01   7.3578000e-01   0.0000000e+00   2.8002000e+01   2.1151000e+01
   3.2830000e+03   5.0000000e-02  -3.5884880e+01   7.3552000e-01   0.0000000e+00   2.8003000e+01   2.1150000e+01
   3.2840000e+03   5.0000000e-02  -3.5926240e+01   7.3546000e-01   0.0000000e+00   2.8003000e+01   2.1150000e+01
   3.2850000e+03   5.0000000e-02  -3.5946930e+01   7.3540000e-01   0.0000000e+00   2.8003000e+01   2.1150000e+01
   3.2860000e+03   5.0000000e-02  -3.5933140e+01   7.3556000e-01   0.0000000e+00   2.8002000e+01   2.1150000e+01
   3.2870000e+03   5.0000000e-02  -3.5877980e+01   7.3574000e-01   0.0000000e+00   2.8001000e+01   2.1150000e+01
   3.2880000e+03   5.0000000e-02  -3.5815930e+01   7.3616000e-01   0.0000000e+00   2.7999000e+01   2.1150000e+01
   3.2890000e+03   5.0000000e-02  -3.5767670e+01   7.3618000e-01   0.0000000e+00   2.7999000e+01   2.1150000e+01
   3.2900000e+03   5.0000000e-02  -3.5809040e+01   7.3642000e-01   0.0000000e+00   2.7998000e+01   2.1151000e+01
   3.2910000e+03   5.0000000e-02  -3.5857300e+01   7.3558000e-01   0.0000000e+00   2.8002000e+01   2.1151000e+01
   3.2920000e+03   5.0000000e-02  -3.5953820e+01   7.3620000e-01   0.0000000e+00   2.7999000e+01   2.1152000e+01
   3.2930000e+03   5.0000000e-02  -3.6050340e+01   7.3644000e-01   0.0000000e+00   2.7998000e+01   2.1153000e+01
   3.2940000e+03   5.0000000e-02  -3.6133070e+01   7.3692000e-01   0.0000000e+00   2.7996000e+01   2.1153000e+01
   3.2950000e+03   5.0000000e-02  -3.6229590e+01   7.3832000e-01   0.0000000e+00   2.7990000e+01   2.1153000e+01
   3.2960000e+03   5.0000000e-02  -3.6353690e+01   7.3830000e-01   0.0000000e+00   2.7991000e+01   2.1153000e+01
   3.2970000e+03   5.0000000e-02  -3.6436420e+01   7.3848000e-01   0.0000000e+00   2.7991000e+01   2.1153000e+01
   3.2980000e+03   5.0000000e-02  -3.6470890e+01   7.3910000e-01   0.0000000e+00   2.7989000e+01   2.1153000e+01
   3.2990000e+03   5.0000000e-02  -3.6464000e+01   7.3954000e-01   0.0000000e+00   2.7988000e+01   2.1153000e+01
   3.3000000e+03   5.0000000e-02  -3.6470890e+01   7.3890000e-01   0.0000000e+00   2.7992000e+01   2.1153000e+01
   3.3010000e+03   5.0000000e-02  -3.6484680e+01   7.3950000e-01   0.0000000e+00   2.7990000e+01   2.1153000e+01
   3.3020000e+03   5.0000000e-02  -3.6491580e+01   7.3992000e-01   0.0000000e+00   2.7989000e+01   2.1154000e+01
   3.3030000e+03   5.0000000e-02  -3.6491580e+01   7.4080000e-01   0.0000000e+00   2.7986000e+01   2.1156000e+01
   3.3040000e+03   5.0000000e-02  -3.6422630e+01   7.4064000e-01   0.0000000e+00   2.7988000e+01   2.1158000e+01
   3.3050000e+03   5.0000000e-02  -3.6374370e+01   7.4044000e-01   0.0000000e+00   2.7990000e+01   2.1159000e+01
   3.3060000e+03   5.0000000e-02  -3.6312320e+01   7.3998000e-01   0.0000000e+00   2.7993000e+01   2.1161000e+01
   3.3070000e+03   5.0000000e-02  -3.6298530e+01   7.4056000e-01   0.0000000e+00   2.7991000e+01   2.1162000e+01
   3.3080000e+03   5.0000000e-02  -3.6339900e+01   7.4008000e-01   0.0000000e+00   2.7994000e+01   2.1163000e+01
   3.3090000e+03   5.0000000e-02  -3.6443320e+01   7.4108000e-01   0.0000000e+00   2.7990000e+01   2.1165000e+01
   3.3100000e+03   5.0000000e-02  -3.6574310e+01   7.4150000e-01   0.0000000e+00   2.7989000e+01   2.1166000e+01
   3.3110000e+03   5.0000000e-02  -3.6677720e+01   7.4128000e-01   0.0000000e+00   2.7991000e+01   2.1167000e+01
   3.3120000e+03   5.0000000e-02  -3.6732880e+01   7.4124000e-01   0.0000000e+00   2.7992000e+01   2.1168000e+01
   3.3130000e+03   5.0000000e-02  -3.6677720e+01   7.4096000e-01   0.0000000e+00   2.7994000e+01   2.1170000e+01
   3.3140000e+03   5.0000000e-02  -3.6719090e+01   7.4064000e-01   0.0000000e+00   2.7996000e+01   2.1170000e+01
   3.3150000e+03   5.0000000e-02  -3.6774240e+01   7.4050000e-01   0.0000000e+00   2.7997000e+01   2.1171000e+01
   3.3160000e+03   5.0000000e-02  -3.6808710e+01   7.4012000e-01   0.0000000e+00   2.7999000e+01   2.1171000e+01
   3.3170000e+03   5.0000000e-02  -3.6850080e+01   7.4080000e-01   0.0000000e+00   2.7996000e+01   2.1170000e+01
   3.3180000e+03   5.0000000e-02  -3.6822500e+01   7.4088000e-01   0.0000000e+00   2.7996000e+01   2.1170000e+01
   3.3190000e+03   5.0000000e-02  -3.6808710e+01   7.4096000e-01   0.0000000e+00   2.7996000e+01   2.1170000e+01
   3.3200000e+03   5.0000000e-02  -3.6815610e+01   7.4126000e-01   0.0000000e+00   2.7995000e+01   2.1171000e+01
   3.3210000e+03   5.0000000e-02  -3.6843190e+01   7.4048000e-01   0.0000000e+00   2.7999000e+01   2.1171000e+01
   3.3220000e+03   5.0000000e-02  -3.6932810e+01   7.4028000e-01   0.0000000e+00   2.8000000e+01   2.1172000e+01
   3.3230000e+03   5.0000000e-02  -3.7015540e+01   7.3962000e-01   0.0000000e+00   2.8003000e+01   2.1172000e+01
   3.3240000e+03   5.0000000e-02  -3.7091380e+01   7.3934000e-01   0.0000000e+00   2.8004000e+01   2.1172000e+01
   3.3250000e+03   5.0000000e-02  -3.7077590e+01   7.3948000e-01   0.0000000e+00   2.8003000e+01   2.1172000e+01
   3.3260000e+03   5.0000000e-02  -3.7050010e+01   7.3942000e-01   0.0000000e+00   2.8003000e+01   2.1172000e+01
   3.3270000e+03   5.0000000e-02  -3.7029330e+01   7.3936000e-01   0.0000000e+00   2.8003000e+01   2.1172000e+01
   3.3280000e+03   5.0000000e-02  -3.7008650e+01   7.3908000e-01   0.0000000e+00   2.8004000e+01   2.1173000e+01
   3.3290000e+03   5.0000000e-02  -3.6994860e+01   7.3944000e-01   0.0000000e+00   2.8002000e+01   2.1174000e+01
   3.3300000e+03   5.0000000e-02  -3.6905230e+01   7.3940000e-01   0.0000000e+00   2.8002000e+01   2.1174000e+01
   3.3310000e+03   5.0000000e-02  -3.6925920e+01   7.3958000e-01   0.0000000e+00   2.8001000e+01   2.1175000e+01
   3.3320000e+03   5.0000000e-02  -3.6960390e+01   7.3824000e-01   0.0000000e+00   2.8007000e+01   2.1176000e+01
   3.3330000e+03   5.0000000e-02  -3.6953490e+01   7.3876000e-01   0.0000000e+00   2.8004000e+01   2.1176000e+01
   3.3340000e+03   5.0000000e-02  -3.6919020e+01   7.3824000e-01   0.0000000e+00   2.8006000e+01   2.1177000e+01
   3.3350000e+03   5.0000000e-02  -3.6891450e+01   7.3900000e-01   0.0000000e+00   2.8002000e+01   2.1177000e+01
   3.3360000e+03   5.0000000e-02  -3.6898340e+01   7.3874000e-01   0.0000000e+00   2.8003000e+01   2.1177000e+01
   3.3370000e+03   5.0000000e-02  -3.6781140e+01   7.3802000e-01   0.0000000e+00   2.8006000e+01   2.1178000e+01
   3.3380000e+03   5.0000000e-02  -3.6691510e+01   7.3790000e-01   0.0000000e+00   2.8006000e+01   2.1179000e+01
   3.3390000e+03   5.0000000e-02  -3.6698400e+01   7.3778000e-01   0.0000000e+00   2.8006000e+01   2.1180000e+01
   3.3400000e+03   5.0000000e-02  -3.6636360e+01   7.3810000e-01   0.0000000e+00   2.8004000e+01   2.1180000e+01
   3.3410000e+03   5.0000000e-02  -3.6601880e+01   7.3780000e-01   0.0000000e+00   2.8005000e+01   2.1181000e+01
   3.3420000e+03   5.0000000e-02  -3.6594990e+01   7.3836000e-01   0.0000000e+00   2.8002000e+01   2.1181000e+01
   3.3430000e+03   5.0000000e-02  -3.6519150e+01   7.3854000e-01   0.0000000e+00   2.8001000e+01   2.1181000e+01
   3.3440000e+03   5.0000000e-02  -3.6491580e+01   7.3808000e-01   0.0000000e+00   2.8003000e+01   2.1182000e+01
   3.3450000e+03   5.0000000e-02  -3.6457100e+01   7.3714000e-01   0.0000000e+00   2.8007000e+01   2.1181000e+01
   3.3460000e+03   5.0000000e-02  -3.6408840e+01   7.3700000e-01   0.0000000e+00   2.8007000e+01   2.1181000e+01
   3.3470000e+03   5.0000000e-02  -3.6401950e+01   7.3686000e-01   0.0000000e+00   2.8007000e+01   2.1181000e+01
   3.3480000e+03   5.0000000e-02  -3.6367480e+01   7.3738000e-01   0.0000000e+00   2.8004000e+01   2.1180000e+01
   3.3490000e+03   5.0000000e-02  -3.6319220e+01   7.3730000e-01   0.0000000e+00   2.8004000e+01   2.1180000e+01
   3.3500000e+03   5.0000000e-02  -3.6284750e+01   7.3722000e-01   0.0000000e+00   2.8004000e+01   2.1179000e+01
   3.3510000e+03   5.0000000e-02  -3.6346790e+01   7.3692000e-01   0.0000000e+00   2.8005000e+01   2.1179000e+01
   3.3520000e+03   5.0000000e-02  -3.6422630e+01   7.3660000e-01   0.0000000e+00   2.8006000e+01   2.1178000e+01
   3.3530000e+03   5.0000000e-02  -3.6498470e+01   7.3582000e-01   0.0000000e+00   2.8009000e+01   2.1179000e+01
   3.3540000e+03   5.0000000e-02  -3.6526050e+01   7.3608000e-01   0.0000000e+00   2.8007000e+01   2.1179000e+01
   3.3550000e+03   5.0000000e-02  -3.6505360e+01   7.3616000e-01   0.0000000e+00   2.8006000e+01   2.1180000e+01
   3.3560000e+03   5.0000000e-02  -3.6553620e+01   7.3582000e-01   0.0000000e+00   2.8007000e+01   2.1181000e+01
   3.3570000e+03   5.0000000e-02  -3.6588100e+01   7.3524000e-01   0.0000000e+00   2.8009000e+01   2.1183000e+01
   3.3580000e+03   5.0000000e-02  -3.6601880e+01   7.3462000e-01   0.0000000e+00   2.8011000e+01   2.1186000e+01
   3.3590000e+03   5.0000000e-02  -3.6629460e+01   7.3440000e-01   0.0000000e+00   2.8011000e+01   2.1188000e+01
   3.3600000e+03   5.0000000e-02  -3.6622570e+01   7.3506000e-01   0.0000000e+00   2.8007000e+01   2.1190000e+01
   3.3610000e+03   1.0000000e-01  -3.5305750e+01   7.3866000e-01   0.0000000e+00   2.7990000e+01   2.1192000e+01
   3.3620000e+03   1.0000000e-01  -3.1320840e+01   7.5712000e-01   0.0000000e+00   2.7907000e+01   2.1193000e+01
   3.3630000e+03   1.0000000e-01  -2.8156360e+01   7.8406000e-01   0.0000000e+00   2.7793000e+01   2.1195000e+01
   3.3640000e+03   1.0000000e-01  -2.5681300e+01   8.1416000e-01   0.0000000e+00   2.7675000e+01   2.1196000e+01
   3.3650000e+03   1.0000000e-01  -2.3806050e+01   8.4574000e-01   0.0000000e+00   2.7561000e+01   2.1196000e+01
   3.3660000e+03   1.0000000e-01  -2.2413400e+01   8.7740000e-01   0.0000000e+00   2.7457000e+01   2.1197000e+01
   3.3670000e+03   1.0000000e-01  -2.1468880e+01   9.0872000e-01   0.0000000e+00   2.7364000e+01   2.1198000e+01
   3.3680000e+03   1.0000000e-01  -2.1020750e+01   9.3882000e-01   0.0000000e+00   2.7285000e+01   2.1199000e+01
   3.3690000e+03   1.0000000e-01  -2.0944910e+01   9.6698000e-01   0.0000000e+00   2.7222000e+01   2.1200000e+01
   3.3700000e+03   1.0000000e-01  -2.1186210e+01   9.9288000e-01   0.0000000e+00   2.7175000e+01   2.1200000e+01
   3.3710000e+03   1.0000000e-01  -2.1723970e+01   1.0157600e+00   0.0000000e+00   2.7146000e+01   2.1200000e+01
   3.3720000e+03   1.0000000e-01  -2.2420290e+01   1.0359200e+00   0.0000000e+00   2.7132000e+01   2.1200000e+01
   3.3730000e+03   1.0000000e-01  -2.3288970e+01   1.0539400e+00   0.0000000e+00   2.7129000e+01   2.1200000e+01
   3.3740000e+03   1.0000000e-01  -2.4350700e+01   1.0698200e+00   0.0000000e+00   2.7136000e+01   2.1199000e+01
   3.3750000e+03   1.0000000e-01  -2.5440000e+01   1.0831400e+00   0.0000000e+00   2.7154000e+01   2.1199000e+01
   3.3760000e+03   1.0000000e-01  -2.6556880e+01   1.0941200e+00   0.0000000e+00   2.7181000e+01   2.1198000e+01
   3.3770000e+03   1.0000000e-01  -2.7784060e+01   1.1036800e+00   0.0000000e+00   2.7212000e+01   2.1198000e+01
   3.3780000e+03   1.0000000e-01  -2.9011250e+01   1.1117400e+00   0.0000000e+00   2.7247000e+01   2.1197000e+01
   3.3790000e+03   1.0000000e-01  -3.0197070e+01   1.1182200e+00   0.0000000e+00   2.7286000e+01   2.1196000e+01
   3.3800000e+03   1.0000000e-01  -3.1389790e+01   1.1226000e+00   0.0000000e+00   2.7331000e+01   2.1196000e+01
   3.3810000e+03   1.0000000e-01  -3.2561820e+01   1.1252000e+00   0.0000000e+00   2.7380000e+01   2.1195000e+01
   3.3820000e+03   1.0000000e-01  -3.3658010e+01   1.1266000e+00   0.0000000e+00   2.7430000e+01   2.1195000e+01
   3.3830000e+03   1.0000000e-01  -3.4671480e+01   1.1274400e+00   0.0000000e+00   2.7478000e+01   2.1194000e+01
   3.3840000e+03   1.0000000e-01  -3.5581530e+01   1.1264400e+00   0.0000000e+00   2.7530000e+01   2.1194000e+01
   3.3850000e+03   1.0000000e-01  -3.6401950e+01   1.1259400e+00   0.0000000e+00   2.7575000e+01   2.1193000e+01
   3.3860000e+03   1.0000000e-01  -3.7146530e+01   1.1234400e+00   0.0000000e+00   2.7625000e+01   2.1192000e+01
   3.3870000e+03   1.0000000e-01  -3.7746340e+01   1.1208200e+00   0.0000000e+00   2.7671000e+01   2.1192000e+01
   3.3880000e+03   1.0000000e-01  -3.8339250e+01   1.1181600e+00   0.0000000e+00   2.7713000e+01   2.1192000e+01
   3.3890000e+03   1.0000000e-01  -3.8856320e+01   1.1151000e+00   0.0000000e+00   2.7753000e+01   2.1192000e+01
   3.3900000e+03   1.0000000e-01  -3.9359610e+01   1.1103600e+00   0.0000000e+00   2.7797000e+01   2.1193000e+01
   3.3910000e+03   1.0000000e-01  -3.9835320e+01   1.1051800e+00   0.0000000e+00   2.7839000e+01   2.1194000e+01
   3.3920000e+03   1.0000000e-01  -4.0221400e+01   1.0998200e+00   0.0000000e+00   2.7878000e+01   2.1195000e+01
   3.3930000e+03   1.0000000e-01  -4.0510960e+01   1.0941200e+00   0.0000000e+00   2.7915000e+01   2.1196000e+01
   3.3940000e+03   1.0000000e-01  -4.0724680e+01   1.0887800e+00   0.0000000e+00   2.7947000e+01   2.1198000e+01
   3.3950000e+03   1.0000000e-01  -4.0841880e+01   1.0845600e+00   0.0000000e+00   2.7971000e+01   2.1199000e+01
   3.3960000e+03   1.0000000e-01  -4.0952190e+01   1.0785400e+00   0.0000000e+00   2.8001000e+01   2.1199000e+01
   3.3970000e+03   1.0000000e-01  -4.0972880e+01   1.0730200e+00   0.0000000e+00   2.8026000e+01   2.1200000e+01
   3.3980000e+03   1.0000000e-01  -4.0890140e+01   1.0672200e+00   0.0000000e+00   2.8050000e+01   2.1201000e+01
   3.3990000e+03   1.0000000e-01  -4.0814310e+01   1.0616000e+00   0.0000000e+00   2.8071000e+01   2.1201000e+01
   3.4000000e+03   1.0000000e-01  -4.0676420e+01   1.0568800e+00   0.0000000e+00   2.8086000e+01   2.1201000e+01
   3.4010000e+03   1.0000000e-01  -4.0504060e+01   1.0512000e+00   0.0000000e+00   2.8104000e+01   2.1201000e+01
   3.4020000e+03   1.0000000e-01  -4.0290340e+01   1.0456000e+00   0.0000000e+00   2.8120000e+01   2.1200000e+01
   3.4030000e+03   1.0000000e-01  -4.0097300e+01   1.0412200e+00   0.0000000e+00   2.8129000e+01   2.1200000e+01
   3.4040000e+03   1.0000000e-01  -3.9835320e+01   1.0353400e+00   0.0000000e+00   2.8144000e+01   2.1200000e+01
   3.4050000e+03   1.0000000e-01  -3.9559540e+01   1.0313600e+00   0.0000000e+00   2.8149000e+01   2.1199000e+01
   3.4060000e+03   1.0000000e-01  -3.9332030e+01   1.0266200e+00   0.0000000e+00   2.8157000e+01   2.1199000e+01
   3.4070000e+03   1.0000000e-01  -3.9097620e+01   1.0212800e+00   0.0000000e+00   2.8167000e+01   2.1198000e+01
   3.4080000e+03   1.0000000e-01  -3.8849430e+01   1.0168400e+00   0.0000000e+00   2.8172000e+01   2.1198000e+01
   3.4090000e+03   1.0000000e-01  -3.8615020e+01   1.0136200e+00   0.0000000e+00   2.8171000e+01   2.1198000e+01
   3.4100000e+03   1.0000000e-01  -3.8421980e+01   1.0099800e+00   0.0000000e+00   2.8172000e+01   2.1198000e+01
   3.4110000e+03   1.0000000e-01  -3.8263410e+01   1.0061000e+00   0.0000000e+00   2.8174000e+01   2.1197000e+01
   3.4120000e+03   1.0000000e-01  -3.8077270e+01   1.0026200e+00   0.0000000e+00   2.8174000e+01   2.1196000e+01
   3.4130000e+03   1.0000000e-01  -3.7911800e+01   9.9870000e-01   0.0000000e+00   2.8176000e+01   2.1196000e+01
   3.4140000e+03   1.0000000e-01  -3.7704970e+01   9.9606000e-01   0.0000000e+00   2.8172000e+01   2.1195000e+01
   3.4150000e+03   1.0000000e-01  -3.7477460e+01   9.9284000e-01   0.0000000e+00   2.8171000e+01   2.1194000e+01
   3.4160000e+03   1.0000000e-01  -3.7243060e+01   9.9030000e-01   0.0000000e+00   2.8167000e+01   2.1193000e+01
   3.4170000e+03   1.0000000e-01  -3.7008650e+01   9.8828000e-01   0.0000000e+00   2.8161000e+01   2.1192000e+01
   3.4180000e+03   1.0000000e-01  -3.6788030e+01   9.8616000e-01   0.0000000e+00   2.8156000e+01   2.1191000e+01
   3.4190000e+03   1.0000000e-01  -3.6608780e+01   9.8480000e-01   0.0000000e+00   2.8148000e+01   2.1190000e+01
   3.4200000e+03   1.0000000e-01  -3.6401950e+01   9.8162000e-01   0.0000000e+00   2.8149000e+01   2.1190000e+01
   3.4210000e+03   1.0000000e-01  -3.6091710e+01   9.8040000e-01   0.0000000e+00   2.8141000e+01   2.1189000e+01
   3.4220000e+03   1.0000000e-01  -3.5864190e+01   9.7846000e-01   0.0000000e+00   2.8137000e+01   2.1188000e+01
   3.4230000e+03   1.0000000e-01  -3.5622890e+01   9.7704000e-01   0.0000000e+00   2.8131000e+01   2.1187000e+01
   3.4240000e+03   1.0000000e-01  -3.5416060e+01   9.7552000e-01   0.0000000e+00   2.8126000e+01   2.1187000e+01
   3.4250000e+03   1.0000000e-01  -3.5250600e+01   9.7476000e-01   0.0000000e+00   2.8118000e+01   2.1186000e+01
   3.4260000e+03   1.0000000e-01  -3.4974830e+01   9.7372000e-01   0.0000000e+00   2.8112000e+01   2.1185000e+01
   3.4270000e+03   1.0000000e-01  -3.4685270e+01   9.7302000e-01   0.0000000e+00   2.8105000e+01   2.1184000e+01
   3.4280000e+03   1.0000000e-01  -3.4457750e+01   9.7224000e-01   0.0000000e+00   2.8099000e+01   2.1185000e+01
   3.4290000e+03   1.0000000e-01  -3.4271610e+01   9.7092000e-01   0.0000000e+00   2.8096000e+01   2.1185000e+01
   3.4300000e+03   1.0000000e-01  -3.4071670e+01   9.6944000e-01   0.0000000e+00   2.8094000e+01   2.1185000e+01
   3.4310000e+03   1.0000000e-01  -3.3892420e+01   9.6932000e-01   0.0000000e+00   2.8086000e+01   2.1185000e+01
   3.4320000e+03   1.0000000e-01  -3.3782110e+01   9.6914000e-01   0.0000000e+00   2.8079000e+01   2.1184000e+01
   3.4330000e+03   1.0000000e-01  -3.3706270e+01   9.6866000e-01   0.0000000e+00   2.8074000e+01   2.1185000e+01
   3.4340000e+03   1.0000000e-01  -3.3602860e+01   9.6894000e-01   0.0000000e+00   2.8066000e+01   2.1186000e+01
   3.4350000e+03   1.0000000e-01  -3.3554600e+01   9.6718000e-01   0.0000000e+00   2.8068000e+01   2.1187000e+01
   3.4360000e+03   1.0000000e-01  -3.3471870e+01   9.6736000e-01   0.0000000e+00   2.8061000e+01   2.1188000e+01
   3.4370000e+03   1.0000000e-01  -3.3458080e+01   9.6658000e-01   0.0000000e+00   2.8059000e+01   2.1189000e+01
   3.4380000e+03   1.0000000e-01  -3.3458080e+01   9.6584000e-01   0.0000000e+00   2.8057000e+01   2.1190000e+01
   3.4390000e+03   1.0000000e-01  -3.3416710e+01   9.6536000e-01   0.0000000e+00   2.8054000e+01   2.1191000e+01
   3.4400000e+03   1.0000000e-01  -3.3292620e+01   9.6560000e-01   0.0000000e+00   2.8048000e+01   2.1191000e+01
   3.4410000e+03   1.0000000e-01  -3.3161620e+01   9.6486000e-01   0.0000000e+00   2.8047000e+01   2.1191000e+01
   3.4420000e+03   1.0000000e-01  -3.3044420e+01   9.6502000e-01   0.0000000e+00   2.8042000e+01   2.1191000e+01
   3.4430000e+03   1.0000000e-01  -3.3037530e+01   9.6506000e-01   0.0000000e+00   2.8038000e+01   2.1191000e+01
   3.4440000e+03   1.0000000e-01  -3.3030630e+01   9.6496000e-01   0.0000000e+00   2.8035000e+01   2.1191000e+01
   3.4450000e+03   1.0000000e-01  -3.3078890e+01   9.6426000e-01   0.0000000e+00   2.8035000e+01   2.1193000e+01
   3.4460000e+03   1.0000000e-01  -3.3058210e+01   9.6334000e-01   0.0000000e+00   2.8036000e+01   2.1194000e+01
   3.4470000e+03   1.0000000e-01  -3.2947900e+01   9.6306000e-01   0.0000000e+00   2.8034000e+01   2.1195000e+01
   3.4480000e+03   1.0000000e-01  -3.2927220e+01   9.6304000e-01   0.0000000e+00   2.8031000e+01   2.1196000e+01
   3.4490000e+03   1.0000000e-01  -3.2844490e+01   9.6352000e-01   0.0000000e+00   2.8026000e+01   2.1196000e+01
   3.4500000e+03   1.0000000e-01  -3.2775540e+01   9.6410000e-01   0.0000000e+00   2.8021000e+01   2.1197000e+01
   3.4510000e+03   1.0000000e-01  -3.2685920e+01   9.6280000e-01   0.0000000e+00   2.8025000e+01   2.1197000e+01
   3.4520000e+03   1.0000000e-01  -3.2582500e+01   9.6296000e-01   0.0000000e+00   2.8022000e+01   2.1197000e+01
   3.4530000e+03   1.0000000e-01  -3.2465300e+01   9.6274000e-01   0.0000000e+00   2.8021000e+01   2.1197000e+01
   3.4540000e+03   1.0000000e-01  -3.2382570e+01   9.6232000e-01   0.0000000e+00   2.8021000e+01   2.1196000e+01
   3.4550000e+03   1.0000000e-01  -3.2320520e+01   9.6256000e-01   0.0000000e+00   2.8018000e+01   2.1196000e+01
   3.4560000e+03   1.0000000e-01  -3.2286050e+01   9.6242000e-01   0.0000000e+00   2.8017000e+01   2.1196000e+01
   3.4570000e+03   1.0000000e-01  -3.2175740e+01   9.6296000e-01   0.0000000e+00   2.8013000e+01   2.1195000e+01
   3.4580000e+03   1.0000000e-01  -3.2113690e+01   9.6270000e-01   0.0000000e+00   2.8013000e+01   2.1195000e+01
   3.4590000e+03   1.0000000e-01  -3.2030960e+01   9.6244000e-01   0.0000000e+00   2.8013000e+01   2.1196000e+01
   3.4600000e+03   1.0000000e-01  -3.1962010e+01   9.6196000e-01   0.0000000e+00   2.8014000e+01   2.1197000e+01
   3.4610000e+03   1.0000000e-01  -3.1886180e+01   9.6190000e-01   0.0000000e+00   2.8013000e+01   2.1199000e+01
   3.4620000e+03   1.0000000e-01  -3.1796550e+01   9.6274000e-01   0.0000000e+00   2.8008000e+01   2.1201000e+01
   3.4630000e+03   1.0000000e-01  -3.1775870e+01   9.6258000e-01   0.0000000e+00   2.8008000e+01   2.1201000e+01
   3.4640000e+03   1.0000000e-01  -3.1720710e+01   9.6264000e-01   0.0000000e+00   2.8007000e+01   2.1202000e+01
   3.4650000e+03   1.0000000e-01  -3.1693140e+01   9.6316000e-01   0.0000000e+00   2.8004000e+01   2.1202000e+01
   3.4660000e+03   1.0000000e-01  -3.1617300e+01   9.6242000e-01   0.0000000e+00   2.8007000e+01   2.1203000e+01
   3.4670000e+03   1.0000000e-01  -3.1562140e+01   9.6206000e-01   0.0000000e+00   2.8008000e+01   2.1203000e+01
   3.4680000e+03   1.0000000e-01  -3.1562140e+01   9.6190000e-01   0.0000000e+00   2.8008000e+01   2.1205000e+01
   3.4690000e+03   1.0000000e-01  -3.1548360e+01   9.6240000e-01   0.0000000e+00   2.8005000e+01   2.1205000e+01
   3.4700000e+03   1.0000000e-01  -3.1541460e+01   9.6230000e-01   0.0000000e+00   2.8005000e+01   2.1206000e+01
   3.4710000e+03   1.0000000e-01  -3.1575930e+01   9.6264000e-01   0.0000000e+00   2.8003000e+01   2.1208000e+01
   3.4720000e+03   1.0000000e-01  -3.1555250e+01   9.6324000e-01   0.0000000e+00   2.8000000e+01   2.1210000e+01
   3.4730000e+03   1.0000000e-01  -3.1548360e+01   9.6236000e-01   0.0000000e+00   2.8004000e+01   2.1212000e+01
   3.4740000e+03   1.0000000e-01  -3.1548360e+01   9.6250000e-01   0.0000000e+00   2.8003000e+01   2.1213000e+01
   3.4750000e+03   1.0000000e-01  -3.1541460e+01   9.6222000e-01   0.0000000e+00   2.8004000e+01   2.1214000e+01
   3.4760000e+03   1.0000000e-01  -3.1548360e+01   9.6148000e-01   0.0000000e+00   2.8007000e+01   2.1215000e+01
   3.4770000e+03   1.0000000e-01  -3.1562140e+01   9.6112000e-01   0.0000000e+00   2.8008000e+01   2.1215000e+01
   3.4780000e+03   1.0000000e-01  -3.1569040e+01   9.6140000e-01   0.0000000e+00   2.8006000e+01   2.1215000e+01
   3.4790000e+03   1.0000000e-01  -3.1527670e+01   9.6194000e-01   0.0000000e+00   2.8003000e+01   2.1215000e+01
   3.4800000e+03   1.0000000e-01  -3.1479410e+01   9.6276000e-01   0.0000000e+00   2.7999000e+01   2.1215000e+01
   3.4810000e+03   1.0000000e-01  -3.1444940e+01   9.6278000e-01   0.0000000e+00   2.7999000e+01   2.1215000e+01
   3.4820000e+03   1.0000000e-01  -3.1417360e+01   9.6280000e-01   0.0000000e+00   2.7999000e+01   2.1214000e+01
   3.4830000e+03   1.0000000e-01  -3.1424260e+01   9.6282000e-01   0.0000000e+00   2.7999000e+01   2.1213000e+01
   3.4840000e+03   1.0000000e-01  -3.1500100e+01   9.6284000e-01   0.0000000e+00   2.7999000e+01   2.1212000e+01
   3.4850000e+03   1.0000000e-01  -3.1520780e+01   9.6286000e-01   0.0000000e+00   2.7999000e+01   2.1211000e+01
   3.4860000e+03   1.0000000e-01  -3.1534570e+01   9.6354000e-01   0.0000000e+00   2.7996000e+01   2.1210000e+01
   3.4870000e+03   1.0000000e-01  -3.1541460e+01   9.6406000e-01   0.0000000e+00   2.7994000e+01   2.1208000e+01
   3.4880000e+03   1.0000000e-01  -3.1555250e+01   9.6330000e-01   0.0000000e+00   2.7998000e+01   2.1208000e+01
   3.4890000e+03   1.0000000e-01  -3.1479410e+01   9.6312000e-01   0.0000000e+00   2.7999000e+01   2.1207000e+01
   3.4900000e+03   1.0000000e-01  -3.1451840e+01   9.6248000e-01   0.0000000e+00   2.8002000e+01   2.1206000e+01
   3.4910000e+03   1.0000000e-01  -3.1458730e+01   9.6354000e-01   0.0000000e+00   2.7997000e+01   2.1206000e+01
   3.4920000e+03   1.0000000e-01  -3.1458730e+01   9.6338000e-01   0.0000000e+00   2.7998000e+01   2.1206000e+01
   3.4930000e+03   1.0000000e-01  -3.1472520e+01   9.6408000e-01   0.0000000e+00   2.7995000e+01   2.1205000e+01
   3.4940000e+03   1.0000000e-01  -3.1500100e+01   9.6418000e-01   0.0000000e+00   2.7995000e+01   2.1205000e+01
   3.4950000e+03   1.0000000e-01  -3.1527670e+01   9.6406000e-01   0.0000000e+00   2.7996000e+01   2.1204000e+01
   3.4960000e+03   1.0000000e-01  -3.1562140e+01   9.6348000e-01   0.0000000e+00   2.7999000e+01   2.1203000e+01
   3.4970000e+03   1.0000000e-01  -3.1603510e+01   9.6328000e-01   0.0000000e+00   2.8000000e+01   2.1203000e+01
   3.4980000e+03   1.0000000e-01  -3.1631090e+01   9.6350000e-01   0.0000000e+00   2.7999000e+01   2.1201000e+01
   3.4990000e+03   1.0000000e-01  -3.1637980e+01   9.6374000e-01   0.0000000e+00   2.7998000e+01   2.1200000e+01
   3.5000000e+03   1.0000000e-01  -3.1637980e+01   9.6378000e-01   0.0000000e+00   2.7998000e+01   2.1199000e+01
   3.5010000e+03   1.0000000e-01  -3.1624190e+01   9.6404000e-01   0.0000000e+00   2.7997000e+01   2.1198000e+01
   3.5020000e+03   1.0000000e-01  -3.1603510e+01   9.6410000e-01   0.0000000e+00   2.7997000e+01   2.1196000e+01
   3.5030000e+03   1.0000000e-01  -3.1575930e+01   9.6350000e-01   0.0000000e+00   2.8000000e+01   2.1195000e+01
   3.5040000e+03   1.0000000e-01  -3.1527670e+01   9.6350000e-01   0.0000000e+00   2.8000000e+01   2.1193000e+01
   3.5050000e+03   1.0000000e-01  -3.1534570e+01   9.6350000e-01   0.0000000e+00   2.8000000e+01   2.1192000e+01
   3.5060000e+03   1.0000000e-01  -3.1569040e+01   9.6416000e-01   0.0000000e+00   2.7997000e+01   2.1191000e+01
   3.5070000e+03   1.0000000e-01  -3.1596620e+01   9.6510000e-01   0.0000000e+00   2.7993000e+01   2.1190000e+01
   3.5080000e+03   1.0000000e-01  -3.1665560e+01   9.6502000e-01   0.0000000e+00   2.7994000e+01   2.1189000e+01
   3.5090000e+03   1.0000000e-01  -3.1775870e+01   9.6514000e-01   0.0000000e+00   2.7994000e+01   2.1189000e+01
   3.5100000e+03   1.0000000e-01  -3.1941330e+01   9.6504000e-01   0.0000000e+00   2.7995000e+01   2.1187000e+01
   3.5110000e+03   1.0000000e-01  -3.2093010e+01   9.6492000e-01   0.0000000e+00   2.7996000e+01   2.1187000e+01
   3.5120000e+03   1.0000000e-01  -3.2230890e+01   9.6500000e-01   0.0000000e+00   2.7996000e+01   2.1186000e+01
   3.5130000e+03   1.0000000e-01  -3.2348100e+01   9.6596000e-01   0.0000000e+00   2.7992000e+01   2.1184000e+01
   3.5140000e+03   1.0000000e-01  -3.2396360e+01   9.6590000e-01   0.0000000e+00   2.7993000e+01   2.1183000e+01
   3.5150000e+03   1.0000000e-01  -3.2396360e+01   9.6692000e-01   0.0000000e+00   2.7989000e+01   2.1182000e+01
   3.5160000e+03   1.0000000e-01  -3.2327410e+01   9.6692000e-01   0.0000000e+00   2.7990000e+01   2.1181000e+01
   3.5170000e+03   1.0000000e-01  -3.2313620e+01   9.6690000e-01   0.0000000e+00   2.7991000e+01   2.1180000e+01
   3.5180000e+03   1.0000000e-01  -3.2375670e+01   9.6708000e-01   0.0000000e+00   2.7991000e+01   2.1179000e+01
   3.5190000e+03   1.0000000e-01  -3.2437720e+01   9.6726000e-01   0.0000000e+00   2.7991000e+01   2.1179000e+01
   3.5200000e+03   1.0000000e-01  -3.2444620e+01   9.6722000e-01   0.0000000e+00   2.7992000e+01   2.1178000e+01
   3.5210000e+03   1.0000000e-01  -3.2403250e+01   9.6738000e-01   0.0000000e+00   2.7992000e+01   2.1178000e+01
   3.5220000e+03   1.0000000e-01  -3.2382570e+01   9.6776000e-01   0.0000000e+00   2.7991000e+01   2.1177000e+01
   3.5230000e+03   1.0000000e-01  -3.2341200e+01   9.6816000e-01   0.0000000e+00   2.7990000e+01   2.1176000e+01
   3.5240000e+03   1.0000000e-01  -3.2265360e+01   9.6858000e-01   0.0000000e+00   2.7989000e+01   2.1176000e+01
   3.5250000e+03   1.0000000e-01  -3.2210210e+01   9.6880000e-01   0.0000000e+00   2.7989000e+01   2.1175000e+01
   3.5260000e+03   1.0000000e-01  -3.2203320e+01   9.6814000e-01   0.0000000e+00   2.7993000e+01   2.1175000e+01
   3.5270000e+03   1.0000000e-01  -3.2224000e+01   9.6784000e-01   0.0000000e+00   2.7995000e+01   2.1175000e+01
   3.5280000e+03   1.0000000e-01  -3.2182630e+01   9.6728000e-01   0.0000000e+00   2.7998000e+01   2.1174000e+01
   3.5290000e+03   1.0000000e-01  -3.2161950e+01   9.6666000e-01   0.0000000e+00   2.8001000e+01   2.1174000e+01
   3.5300000e+03   1.0000000e-01  -3.2217100e+01   9.6730000e-01   0.0000000e+00   2.7998000e+01   2.1174000e+01
   3.5310000e+03   1.0000000e-01  -3.2265360e+01   9.6734000e-01   0.0000000e+00   2.7998000e+01   2.1176000e+01
   3.5320000e+03   1.0000000e-01  -3.2334310e+01   9.6738000e-01   0.0000000e+00   2.7998000e+01   2.1178000e+01
   3.5330000e+03   1.0000000e-01  -3.2354990e+01   9.6698000e-01   0.0000000e+00   2.8000000e+01   2.1179000e+01
   3.5340000e+03   1.0000000e-01  -3.2444620e+01   9.6654000e-01   0.0000000e+00   2.8002000e+01   2.1181000e+01
   3.5350000e+03   1.0000000e-01  -3.2479090e+01   9.6606000e-01   0.0000000e+00   2.8004000e+01   2.1182000e+01
   3.5360000e+03   1.0000000e-01  -3.2472190e+01   9.6554000e-01   0.0000000e+00   2.8006000e+01   2.1184000e+01
   3.5370000e+03   1.0000000e-01  -3.2458400e+01   9.6564000e-01   0.0000000e+00   2.8005000e+01   2.1185000e+01
   3.5380000e+03   1.0000000e-01  -3.2437720e+01   9.6466000e-01   0.0000000e+00   2.8009000e+01   2.1186000e+01
   3.5390000e+03   1.0000000e-01  -3.2410140e+01   9.6514000e-01   0.0000000e+00   2.8006000e+01   2.1187000e+01
[truncated: 6,434,334 more chars]
