# Supplementary material for: Development & application of a wearable non-differential calorimeter for skin heat transfer analysis
Source: PLoS One. 2025 Oct 17;20(10):e0334062. doi: 10.1371/journal.pone.0334062 (PMC12533852; doi:10.1371/journal.pone.0334062)
Supplement: S1 Data Files — Calibration, rest and exercise measurement samples. (ZIP) [file pone.0334062.s005.zip › File2.dat]

   1.0000000e+00   3.0000000e-02   3.2610100e+00   1.0557800e+00   0.0000000e+00   2.3201000e+01   2.0997000e+01
   2.0000000e+00   3.0000000e-02   3.8332400e+00   1.1682600e+00   0.0000000e+00   2.3126000e+01   2.0997000e+01
   3.0000000e+00   3.0000000e-02  -7.5840000e-02   1.2670600e+00   0.0000000e+00   2.3120000e+01   2.0996000e+01
   4.0000000e+00   3.0000000e-02  -5.7291700e+00   1.3472800e+00   0.0000000e+00   2.3199000e+01   2.0997000e+01
   5.0000000e+00   3.0000000e-02  -1.2382180e+01   1.4085400e+00   0.0000000e+00   2.3357000e+01   2.0997000e+01
   6.0000000e+00   3.0000000e-02  -1.9552260e+01   1.4527800e+00   0.0000000e+00   2.3578000e+01   2.0997000e+01
   7.0000000e+00   3.0000000e-02  -2.6915380e+01   1.4822600e+00   0.0000000e+00   2.3846000e+01   2.0997000e+01
   8.0000000e+00   3.0000000e-02  -3.4237140e+01   1.4991200e+00   0.0000000e+00   2.4147000e+01   2.0998000e+01
   9.0000000e+00   3.0000000e-02  -4.1331380e+01   1.5066600e+00   0.0000000e+00   2.4463000e+01   2.0998000e+01
   1.0000000e+01   3.0000000e-02  -4.8115380e+01   1.5045800e+00   0.0000000e+00   2.4794000e+01   2.0998000e+01
   1.1000000e+01   3.0000000e-02  -5.4465040e+01   1.4961000e+00   0.0000000e+00   2.5124000e+01   2.0998000e+01
   1.2000000e+01   3.0000000e-02  -6.0338990e+01   1.4821200e+00   0.0000000e+00   2.5449000e+01   2.0997000e+01
   1.3000000e+01   3.0000000e-02  -6.5661400e+01   1.4634000e+00   0.0000000e+00   2.5766000e+01   2.0997000e+01
   1.4000000e+01   3.0000000e-02  -7.0452940e+01   1.4405400e+00   0.0000000e+00   2.6073000e+01   2.0996000e+01
   1.5000000e+01   3.0000000e-02  -7.4692940e+01   1.4152800e+00   0.0000000e+00   2.6363000e+01   2.0996000e+01
   1.6000000e+01   3.0000000e-02  -7.8415870e+01   1.3877400e+00   0.0000000e+00   2.6637000e+01   2.0995000e+01
   1.7000000e+01   3.0000000e-02  -8.1587250e+01   1.3593400e+00   0.0000000e+00   2.6890000e+01   2.0995000e+01
   1.8000000e+01   3.0000000e-02  -8.4262240e+01   1.3294000e+00   0.0000000e+00   2.7127000e+01   2.0996000e+01
   1.9000000e+01   3.0000000e-02  -8.6475310e+01   1.2982400e+00   0.0000000e+00   2.7348000e+01   2.0997000e+01
   2.0000000e+01   3.0000000e-02  -8.8212680e+01   1.2683800e+00   0.0000000e+00   2.7543000e+01   2.0998000e+01
   2.1000000e+01   3.0000000e-02  -8.9584650e+01   1.2363800e+00   0.0000000e+00   2.7730000e+01   2.0999000e+01
   2.2000000e+01   3.0000000e-02  -9.0529170e+01   1.2068000e+00   0.0000000e+00   2.7889000e+01   2.0999000e+01
   2.3000000e+01   3.0000000e-02  -9.1149650e+01   1.1764600e+00   0.0000000e+00   2.8037000e+01   2.0999000e+01
   2.4000000e+01   3.0000000e-02  -9.1446110e+01   1.1473400e+00   0.0000000e+00   2.8166000e+01   2.1000000e+01
   2.5000000e+01   3.0000000e-02  -9.1487480e+01   1.1182800e+00   0.0000000e+00   2.8283000e+01   2.1000000e+01
   2.6000000e+01   3.0000000e-02  -9.1266860e+01   1.0906200e+00   0.0000000e+00   2.8383000e+01   2.1000000e+01
   2.7000000e+01   3.0000000e-02  -9.0811830e+01   1.0629400e+00   0.0000000e+00   2.8474000e+01   2.1000000e+01
   2.8000000e+01   3.0000000e-02  -9.0156870e+01   1.0374000e+00   0.0000000e+00   2.8547000e+01   2.1000000e+01
   2.9000000e+01   3.0000000e-02  -8.9295090e+01   1.0123800e+00   0.0000000e+00   2.8611000e+01   2.1000000e+01
   3.0000000e+01   3.0000000e-02  -8.8288520e+01   9.8740000e-01   0.0000000e+00   2.8669000e+01   2.1000000e+01
   3.1000000e+01   3.0000000e-02  -8.7130270e+01   9.6522000e-01   0.0000000e+00   2.8709000e+01   2.1000000e+01
   3.2000000e+01   3.0000000e-02  -8.5923770e+01   9.4290000e-01   0.0000000e+00   2.8746000e+01   2.1000000e+01
   3.3000000e+01   3.0000000e-02  -8.4606960e+01   9.2226000e-01   0.0000000e+00   2.8772000e+01   2.1000000e+01
   3.4000000e+01   3.0000000e-02  -8.3200520e+01   9.0154000e-01   0.0000000e+00   2.8796000e+01   2.1000000e+01
   3.5000000e+01   3.0000000e-02  -8.1732030e+01   8.8342000e-01   0.0000000e+00   2.8806000e+01   2.1000000e+01
   3.6000000e+01   3.0000000e-02  -8.0215280e+01   8.6510000e-01   0.0000000e+00   2.8816000e+01   2.1000000e+01
   3.7000000e+01   3.0000000e-02  -7.8657170e+01   8.4878000e-01   0.0000000e+00   2.8816000e+01   2.1000000e+01
   3.8000000e+01   3.0000000e-02  -7.7099050e+01   8.3224000e-01   0.0000000e+00   2.8817000e+01   2.1000000e+01
   3.9000000e+01   3.0000000e-02  -7.5534050e+01   8.1722000e-01   0.0000000e+00   2.8811000e+01   2.1000000e+01
   4.0000000e+01   3.0000000e-02  -7.3941460e+01   8.0254000e-01   0.0000000e+00   2.8804000e+01   2.1000000e+01
   4.1000000e+01   3.0000000e-02  -7.2369560e+01   7.8932000e-01   0.0000000e+00   2.8791000e+01   2.0999000e+01
   4.2000000e+01   3.0000000e-02  -7.0797660e+01   7.7680000e-01   0.0000000e+00   2.8776000e+01   2.0999000e+01
   4.3000000e+01   3.0000000e-02  -6.9218860e+01   7.6502000e-01   0.0000000e+00   2.8759000e+01   2.0999000e+01
   4.4000000e+01   3.0000000e-02  -6.7681430e+01   7.5424000e-01   0.0000000e+00   2.8739000e+01   2.0998000e+01
   4.5000000e+01   3.0000000e-02  -6.6157790e+01   7.4342000e-01   0.0000000e+00   2.8721000e+01   2.0998000e+01
   4.6000000e+01   3.0000000e-02  -6.4675510e+01   7.3362000e-01   0.0000000e+00   2.8700000e+01   2.0998000e+01
   4.7000000e+01   3.0000000e-02  -6.3296650e+01   7.2446000e-01   0.0000000e+00   2.8678000e+01   2.0998000e+01
   4.8000000e+01   3.0000000e-02  -6.1897100e+01   7.1684000e-01   0.0000000e+00   2.8651000e+01   2.0998000e+01
   4.9000000e+01   3.0000000e-02  -6.0518240e+01   7.0844000e-01   0.0000000e+00   2.8630000e+01   2.0998000e+01
   5.0000000e+01   3.0000000e-02  -5.9208320e+01   7.0178000e-01   0.0000000e+00   2.8603000e+01   2.0999000e+01
   5.1000000e+01   3.0000000e-02  -5.7912190e+01   6.9456000e-01   0.0000000e+00   2.8581000e+01   2.1000000e+01
   5.2000000e+01   3.0000000e-02  -5.6691900e+01   6.8888000e-01   0.0000000e+00   2.8554000e+01   2.1000000e+01
   5.3000000e+01   3.0000000e-02  -5.5492290e+01   6.8220000e-01   0.0000000e+00   2.8534000e+01   2.1000000e+01
   5.4000000e+01   3.0000000e-02  -5.4354730e+01   6.7724000e-01   0.0000000e+00   2.8508000e+01   2.1000000e+01
   5.5000000e+01   3.0000000e-02  -5.3251640e+01   6.7214000e-01   0.0000000e+00   2.8485000e+01   2.1000000e+01
   5.6000000e+01   3.0000000e-02  -5.2183020e+01   6.6772000e-01   0.0000000e+00   2.8461000e+01   2.1000000e+01
   5.7000000e+01   3.0000000e-02  -5.1224710e+01   6.6400000e-01   0.0000000e+00   2.8436000e+01   2.1000000e+01
   5.8000000e+01   3.0000000e-02  -5.0252620e+01   6.5968000e-01   0.0000000e+00   2.8416000e+01   2.1000000e+01
   5.9000000e+01   3.0000000e-02  -4.9321880e+01   6.5686000e-01   0.0000000e+00   2.8391000e+01   2.1000000e+01
   6.0000000e+01   3.0000000e-02  -4.8398050e+01   6.5256000e-01   0.0000000e+00   2.8375000e+01   2.1000000e+01
   6.1000000e+01   3.0000000e-02  -4.7591410e+01   6.5078000e-01   0.0000000e+00   2.8349000e+01   2.1000000e+01
   6.2000000e+01   3.0000000e-02  -4.6826140e+01   6.4732000e-01   0.0000000e+00   2.8333000e+01   2.1000000e+01
   6.3000000e+01   3.0000000e-02  -4.6081560e+01   6.4484000e-01   0.0000000e+00   2.8314000e+01   2.1000000e+01
   6.4000000e+01   3.0000000e-02  -4.5336970e+01   6.4208000e-01   0.0000000e+00   2.8298000e+01   2.1000000e+01
   6.5000000e+01   3.0000000e-02  -4.4661330e+01   6.4052000e-01   0.0000000e+00   2.8278000e+01   2.1000000e+01
   6.6000000e+01   3.0000000e-02  -4.4013270e+01   6.3804000e-01   0.0000000e+00   2.8264000e+01   2.1000000e+01
   6.7000000e+01   3.0000000e-02  -4.3399670e+01   6.3650000e-01   0.0000000e+00   2.8247000e+01   2.1000000e+01
   6.8000000e+01   3.0000000e-02  -4.2820550e+01   6.3464000e-01   0.0000000e+00   2.8233000e+01   2.1000000e+01
   6.9000000e+01   3.0000000e-02  -4.2317270e+01   6.3328000e-01   0.0000000e+00   2.8218000e+01   2.0999000e+01
   7.0000000e+01   3.0000000e-02  -4.1827770e+01   6.3156000e-01   0.0000000e+00   2.8206000e+01   2.0999000e+01
   7.1000000e+01   3.0000000e-02  -4.1345170e+01   6.3030000e-01   0.0000000e+00   2.8193000e+01   2.1000000e+01
   7.2000000e+01   3.0000000e-02  -4.0917720e+01   6.2974000e-01   0.0000000e+00   2.8178000e+01   2.1000000e+01
   7.3000000e+01   3.0000000e-02  -4.0483380e+01   6.2860000e-01   0.0000000e+00   2.8167000e+01   2.1000000e+01
   7.4000000e+01   3.0000000e-02  -4.0062830e+01   6.2746000e-01   0.0000000e+00   2.8157000e+01   2.1000000e+01
   7.5000000e+01   3.0000000e-02  -3.9669850e+01   6.2630000e-01   0.0000000e+00   2.8148000e+01   2.1000000e+01
   7.6000000e+01   3.0000000e-02  -3.9276880e+01   6.2620000e-01   0.0000000e+00   2.8135000e+01   2.1001000e+01
   7.7000000e+01   3.0000000e-02  -3.8945950e+01   6.2482000e-01   0.0000000e+00   2.8129000e+01   2.1001000e+01
   7.8000000e+01   3.0000000e-02  -3.8594340e+01   6.2510000e-01   0.0000000e+00   2.8116000e+01   2.1001000e+01
   7.9000000e+01   3.0000000e-02  -3.8277200e+01   6.2366000e-01   0.0000000e+00   2.8112000e+01   2.1001000e+01
   8.0000000e+01   3.0000000e-02  -3.8022110e+01   6.2384000e-01   0.0000000e+00   2.8101000e+01   2.1002000e+01
   8.1000000e+01   3.0000000e-02  -3.7746340e+01   6.2314000e-01   0.0000000e+00   2.8095000e+01   2.1002000e+01
   8.2000000e+01   3.0000000e-02  -3.7498140e+01   6.2322000e-01   0.0000000e+00   2.8086000e+01   2.1003000e+01
   8.3000000e+01   3.0000000e-02  -3.7249950e+01   6.2194000e-01   0.0000000e+00   2.8084000e+01   2.1003000e+01
   8.4000000e+01   3.0000000e-02  -3.6953490e+01   6.2290000e-01   0.0000000e+00   2.8072000e+01   2.1003000e+01
   8.5000000e+01   3.0000000e-02  -3.6746660e+01   6.2190000e-01   0.0000000e+00   2.8070000e+01   2.1003000e+01
   8.6000000e+01   3.0000000e-02  -3.6546730e+01   6.2248000e-01   0.0000000e+00   2.8061000e+01   2.1003000e+01
   8.7000000e+01   3.0000000e-02  -3.6374370e+01   6.2170000e-01   0.0000000e+00   2.8059000e+01   2.1003000e+01
   8.8000000e+01   3.0000000e-02  -3.6188230e+01   6.2184000e-01   0.0000000e+00   2.8053000e+01   2.1003000e+01
   8.9000000e+01   3.0000000e-02  -3.6029660e+01   6.2188000e-01   0.0000000e+00   2.8048000e+01   2.1003000e+01
   9.0000000e+01   3.0000000e-02  -3.5864190e+01   6.2158000e-01   0.0000000e+00   2.8045000e+01   2.1003000e+01
   9.1000000e+01   3.0000000e-02  -3.5733200e+01   6.2222000e-01   0.0000000e+00   2.8038000e+01   2.1004000e+01
   9.2000000e+01   3.0000000e-02  -3.5602210e+01   6.2168000e-01   0.0000000e+00   2.8037000e+01   2.1004000e+01
   9.3000000e+01   3.0000000e-02  -3.5478110e+01   6.2270000e-01   0.0000000e+00   2.8029000e+01   2.1004000e+01
   9.4000000e+01   3.0000000e-02  -3.5360910e+01   6.2212000e-01   0.0000000e+00   2.8029000e+01   2.1004000e+01
   9.5000000e+01   3.0000000e-02  -3.5236810e+01   6.2264000e-01   0.0000000e+00   2.8024000e+01   2.1004000e+01
   9.6000000e+01   3.0000000e-02  -3.5147190e+01   6.2194000e-01   0.0000000e+00   2.8025000e+01   2.1004000e+01
   9.7000000e+01   3.0000000e-02  -3.5050660e+01   6.2210000e-01   0.0000000e+00   2.8022000e+01   2.1004000e+01
   9.8000000e+01   3.0000000e-02  -3.4981720e+01   6.2210000e-01   0.0000000e+00   2.8020000e+01   2.1004000e+01
   9.9000000e+01   3.0000000e-02  -3.4885200e+01   6.2302000e-01   0.0000000e+00   2.8014000e+01   2.1004000e+01
   1.0000000e+02   3.0000000e-02  -3.4802470e+01   6.2296000e-01   0.0000000e+00   2.8013000e+01   2.1004000e+01
   1.0100000e+02   3.0000000e-02  -3.4726630e+01   6.2270000e-01   0.0000000e+00   2.8013000e+01   2.1004000e+01
   1.0200000e+02   3.0000000e-02  -3.4671480e+01   6.2354000e-01   0.0000000e+00   2.8008000e+01   2.1004000e+01
   1.0300000e+02   3.0000000e-02  -3.4595640e+01   6.2184000e-01   0.0000000e+00   2.8015000e+01   2.1004000e+01
   1.0400000e+02   3.0000000e-02  -3.4540490e+01   6.2374000e-01   0.0000000e+00   2.8005000e+01   2.1004000e+01
   1.0500000e+02   3.0000000e-02  -3.4464650e+01   6.2276000e-01   0.0000000e+00   2.8009000e+01   2.1005000e+01
   1.0600000e+02   3.0000000e-02  -3.4423280e+01   6.2346000e-01   0.0000000e+00   2.8005000e+01   2.1005000e+01
   1.0700000e+02   3.0000000e-02  -3.4375020e+01   6.2292000e-01   0.0000000e+00   2.8007000e+01   2.1005000e+01
   1.0800000e+02   3.0000000e-02  -3.4333660e+01   6.2322000e-01   0.0000000e+00   2.8005000e+01   2.1005000e+01
   1.0900000e+02   3.0000000e-02  -3.4312970e+01   6.2268000e-01   0.0000000e+00   2.8007000e+01   2.1006000e+01
   1.1000000e+02   3.0000000e-02  -3.4285400e+01   6.2320000e-01   0.0000000e+00   2.8004000e+01   2.1006000e+01
   1.1100000e+02   3.0000000e-02  -3.4271610e+01   6.2202000e-01   0.0000000e+00   2.8009000e+01   2.1006000e+01
   1.1200000e+02   3.0000000e-02  -3.4278500e+01   6.2250000e-01   0.0000000e+00   2.8006000e+01   2.1006000e+01
   1.1300000e+02   3.0000000e-02  -3.4244030e+01   6.2194000e-01   0.0000000e+00   2.8008000e+01   2.1006000e+01
   1.1400000e+02   3.0000000e-02  -3.4202670e+01   6.2200000e-01   0.0000000e+00   2.8007000e+01   2.1006000e+01
   1.1500000e+02   3.0000000e-02  -3.4195770e+01   6.2098000e-01   0.0000000e+00   2.8011000e+01   2.1006000e+01
   1.1600000e+02   3.0000000e-02  -3.4147510e+01   6.2098000e-01   0.0000000e+00   2.8010000e+01   2.1006000e+01
   1.1700000e+02   3.0000000e-02  -3.4126830e+01   6.2056000e-01   0.0000000e+00   2.8011000e+01   2.1006000e+01
   1.1800000e+02   3.0000000e-02  -3.4071670e+01   6.2100000e-01   0.0000000e+00   2.8008000e+01   2.1005000e+01
   1.1900000e+02   3.0000000e-02  -3.4064780e+01   6.2150000e-01   0.0000000e+00   2.8005000e+01   2.1005000e+01
   1.2000000e+02   3.0000000e-02  -3.4030310e+01   6.2030000e-01   0.0000000e+00   2.8010000e+01   2.1005000e+01
   1.2100000e+02   3.0000000e-02  -3.3995840e+01   6.2076000e-01   0.0000000e+00   2.8007000e+01   2.1007000e+01
   1.2200000e+02   3.0000000e-02  -3.3954470e+01   6.1974000e-01   0.0000000e+00   2.8011000e+01   2.1008000e+01
   1.2300000e+02   3.0000000e-02  -3.3920000e+01   6.1974000e-01   0.0000000e+00   2.8010000e+01   2.1009000e+01
   1.2400000e+02   3.0000000e-02  -3.3899320e+01   6.1888000e-01   0.0000000e+00   2.8013000e+01   2.1010000e+01
   1.2500000e+02   3.0000000e-02  -3.3851060e+01   6.1950000e-01   0.0000000e+00   2.8009000e+01   2.1010000e+01
   1.2600000e+02   3.0000000e-02  -3.3844160e+01   6.1976000e-01   0.0000000e+00   2.8007000e+01   2.1010000e+01
   1.2700000e+02   3.0000000e-02  -3.3802800e+01   6.1918000e-01   0.0000000e+00   2.8009000e+01   2.1010000e+01
   1.2800000e+02   3.0000000e-02  -3.3789010e+01   6.1878000e-01   0.0000000e+00   2.8010000e+01   2.1010000e+01
   1.2900000e+02   3.0000000e-02  -3.3768320e+01   6.1836000e-01   0.0000000e+00   2.8011000e+01   2.1010000e+01
   1.3000000e+02   3.0000000e-02  -3.3761430e+01   6.1880000e-01   0.0000000e+00   2.8008000e+01   2.1010000e+01
   1.3100000e+02   3.0000000e-02  -3.3740750e+01   6.1776000e-01   0.0000000e+00   2.8012000e+01   2.1009000e+01
   1.3200000e+02   3.0000000e-02  -3.3713170e+01   6.1774000e-01   0.0000000e+00   2.8011000e+01   2.1009000e+01
   1.3300000e+02   3.0000000e-02  -3.3671800e+01   6.1730000e-01   0.0000000e+00   2.8012000e+01   2.1008000e+01
   1.3400000e+02   3.0000000e-02  -3.3671800e+01   6.1772000e-01   0.0000000e+00   2.8009000e+01   2.1008000e+01
   1.3500000e+02   3.0000000e-02  -3.3678700e+01   6.1622000e-01   0.0000000e+00   2.8015000e+01   2.1008000e+01
   1.3600000e+02   3.0000000e-02  -3.3699380e+01   6.1592000e-01   0.0000000e+00   2.8015000e+01   2.1008000e+01
   1.3700000e+02   3.0000000e-02  -3.3699380e+01   6.1606000e-01   0.0000000e+00   2.8013000e+01   2.1008000e+01
   1.3800000e+02   3.0000000e-02  -3.3685590e+01   6.1558000e-01   0.0000000e+00   2.8014000e+01   2.1009000e+01
   1.3900000e+02   3.0000000e-02  -3.3651120e+01   6.1508000e-01   0.0000000e+00   2.8015000e+01   2.1010000e+01
   1.4000000e+02   3.0000000e-02  -3.3637330e+01   6.1390000e-01   0.0000000e+00   2.8019000e+01   2.1011000e+01
   1.4100000e+02   3.0000000e-02  -3.3602860e+01   6.1396000e-01   0.0000000e+00   2.8017000e+01   2.1013000e+01
   1.4200000e+02   3.0000000e-02  -3.3568390e+01   6.1318000e-01   0.0000000e+00   2.8019000e+01   2.1013000e+01
   1.4300000e+02   3.0000000e-02  -3.3527020e+01   6.1302000e-01   0.0000000e+00   2.8018000e+01   2.1014000e+01
   1.4400000e+02   3.0000000e-02  -3.3485660e+01   6.1266000e-01   0.0000000e+00   2.8018000e+01   2.1014000e+01
   1.4500000e+02   3.0000000e-02  -3.3451190e+01   6.1274000e-01   0.0000000e+00   2.8016000e+01   2.1014000e+01
   1.4600000e+02   3.0000000e-02  -3.3396030e+01   6.1176000e-01   0.0000000e+00   2.8019000e+01   2.1015000e+01
   1.4700000e+02   3.0000000e-02  -3.3382240e+01   6.1182000e-01   0.0000000e+00   2.8017000e+01   2.1015000e+01
   1.4800000e+02   3.0000000e-02  -3.3354670e+01   6.1082000e-01   0.0000000e+00   2.8020000e+01   2.1015000e+01
   1.4900000e+02   3.0000000e-02  -3.3320190e+01   6.1108000e-01   0.0000000e+00   2.8017000e+01   2.1015000e+01
   1.5000000e+02   3.0000000e-02  -3.3292620e+01   6.1008000e-01   0.0000000e+00   2.8020000e+01   2.1015000e+01
   1.5100000e+02   3.0000000e-02  -3.3265040e+01   6.1078000e-01   0.0000000e+00   2.8015000e+01   2.1014000e+01
   1.5200000e+02   3.0000000e-02  -3.3202990e+01   6.0960000e-01   0.0000000e+00   2.8019000e+01   2.1014000e+01
   1.5300000e+02   3.0000000e-02  -3.3168520e+01   6.0988000e-01   0.0000000e+00   2.8016000e+01   2.1013000e+01
   1.5400000e+02   3.0000000e-02  -3.3113360e+01   6.0934000e-01   0.0000000e+00   2.8017000e+01   2.1013000e+01
   1.5500000e+02   3.0000000e-02  -3.3127150e+01   6.0966000e-01   0.0000000e+00   2.8014000e+01   2.1012000e+01
   1.5600000e+02   3.0000000e-02  -3.3051320e+01   6.0982000e-01   0.0000000e+00   2.8012000e+01   2.1011000e+01
   1.5700000e+02   3.0000000e-02  -3.2968580e+01   6.0980000e-01   0.0000000e+00   2.8011000e+01   2.1011000e+01
   1.5800000e+02   3.0000000e-02  -3.2927220e+01   6.1024000e-01   0.0000000e+00   2.8008000e+01   2.1011000e+01
   1.5900000e+02   3.0000000e-02  -3.2920320e+01   6.0942000e-01   0.0000000e+00   2.8011000e+01   2.1011000e+01
   1.6000000e+02   3.0000000e-02  -3.2885850e+01   6.1074000e-01   0.0000000e+00   2.8004000e+01   2.1011000e+01
   1.6100000e+02   3.0000000e-02  -3.2858270e+01   6.1022000e-01   0.0000000e+00   2.8006000e+01   2.1011000e+01
   1.6200000e+02   3.0000000e-02  -3.2858270e+01   6.1120000e-01   0.0000000e+00   2.8001000e+01   2.1011000e+01
   1.6300000e+02   3.0000000e-02  -3.2823800e+01   6.1008000e-01   0.0000000e+00   2.8006000e+01   2.1010000e+01
   1.6400000e+02   3.0000000e-02  -3.2816910e+01   6.1062000e-01   0.0000000e+00   2.8003000e+01   2.1010000e+01
   1.6500000e+02   3.0000000e-02  -3.2816910e+01   6.0990000e-01   0.0000000e+00   2.8006000e+01   2.1010000e+01
   1.6600000e+02   3.0000000e-02  -3.2816910e+01   6.1044000e-01   0.0000000e+00   2.8003000e+01   2.1010000e+01
   1.6700000e+02   3.0000000e-02  -3.2816910e+01   6.0972000e-01   0.0000000e+00   2.8006000e+01   2.1010000e+01
   1.6800000e+02   3.0000000e-02  -3.2823800e+01   6.0960000e-01   0.0000000e+00   2.8006000e+01   2.1010000e+01
   1.6900000e+02   3.0000000e-02  -3.2810010e+01   6.0904000e-01   0.0000000e+00   2.8008000e+01   2.1010000e+01
   1.7000000e+02   3.0000000e-02  -3.2796230e+01   6.0910000e-01   0.0000000e+00   2.8007000e+01   2.1010000e+01
   1.7100000e+02   3.0000000e-02  -3.2761750e+01   6.0940000e-01   0.0000000e+00   2.8005000e+01   2.1010000e+01
   1.7200000e+02   3.0000000e-02  -3.2747970e+01   6.0864000e-01   0.0000000e+00   2.8008000e+01   2.1009000e+01
   1.7300000e+02   3.0000000e-02  -3.2706600e+01   6.0914000e-01   0.0000000e+00   2.8005000e+01   2.1009000e+01
   1.7400000e+02   3.0000000e-02  -3.2665230e+01   6.0816000e-01   0.0000000e+00   2.8009000e+01   2.1008000e+01
   1.7500000e+02   3.0000000e-02  -3.2644550e+01   6.0952000e-01   0.0000000e+00   2.8002000e+01   2.1008000e+01
   1.7600000e+02   3.0000000e-02  -3.2616970e+01   6.0860000e-01   0.0000000e+00   2.8006000e+01   2.1007000e+01
   1.7700000e+02   3.0000000e-02  -3.2575610e+01   6.1024000e-01   0.0000000e+00   2.7998000e+01   2.1006000e+01
   1.7800000e+02   3.0000000e-02  -3.2548030e+01   6.0940000e-01   0.0000000e+00   2.8002000e+01   2.1006000e+01
   1.7900000e+02   3.0000000e-02  -3.2527350e+01   6.1002000e-01   0.0000000e+00   2.7999000e+01   2.1006000e+01
   1.8000000e+02   3.0000000e-02  -3.2499770e+01   6.0916000e-01   0.0000000e+00   2.8003000e+01   2.1005000e+01
   1.8100000e+02   3.0000000e-02  -3.2499770e+01   6.0976000e-01   0.0000000e+00   2.8000000e+01   2.1005000e+01
   1.8200000e+02   3.0000000e-02  -3.2479090e+01   6.0954000e-01   0.0000000e+00   2.8001000e+01   2.1004000e+01
   1.8300000e+02   3.0000000e-02  -3.2465300e+01   6.0996000e-01   0.0000000e+00   2.7999000e+01   2.1004000e+01
   1.8400000e+02   3.0000000e-02  -3.2444620e+01   6.1042000e-01   0.0000000e+00   2.7997000e+01   2.1004000e+01
   1.8500000e+02   3.0000000e-02  -3.2444620e+01   6.1048000e-01   0.0000000e+00   2.7997000e+01   2.1004000e+01
   1.8600000e+02   3.0000000e-02  -3.2437720e+01   6.1076000e-01   0.0000000e+00   2.7996000e+01   2.1004000e+01
   1.8700000e+02   3.0000000e-02  -3.2403250e+01   6.1150000e-01   0.0000000e+00   2.7993000e+01   2.1005000e+01
   1.8800000e+02   3.0000000e-02  -3.2375670e+01   6.1142000e-01   0.0000000e+00   2.7994000e+01   2.1006000e+01
   1.8900000e+02   3.0000000e-02  -3.2375670e+01   6.1132000e-01   0.0000000e+00   2.7995000e+01   2.1007000e+01
   1.9000000e+02   3.0000000e-02  -3.2361880e+01   6.1186000e-01   0.0000000e+00   2.7993000e+01   2.1008000e+01
   1.9100000e+02   3.0000000e-02  -3.2375670e+01   6.1178000e-01   0.0000000e+00   2.7994000e+01   2.1010000e+01
   1.9200000e+02   3.0000000e-02  -3.2354990e+01   6.1256000e-01   0.0000000e+00   2.7991000e+01   2.1011000e+01
   1.9300000e+02   3.0000000e-02  -3.2382570e+01   6.1208000e-01   0.0000000e+00   2.7994000e+01   2.1012000e+01
   1.9400000e+02   3.0000000e-02  -3.2375670e+01   6.1308000e-01   0.0000000e+00   2.7990000e+01   2.1013000e+01
   1.9500000e+02   3.0000000e-02  -3.2396360e+01   6.1152000e-01   0.0000000e+00   2.7998000e+01   2.1014000e+01
   1.9600000e+02   3.0000000e-02  -3.2417040e+01   6.1288000e-01   0.0000000e+00   2.7992000e+01   2.1015000e+01
   1.9700000e+02   3.0000000e-02  -3.2396360e+01   6.1238000e-01   0.0000000e+00   2.7995000e+01   2.1016000e+01
   1.9800000e+02   3.0000000e-02  -3.2403250e+01   6.1314000e-01   0.0000000e+00   2.7992000e+01   2.1016000e+01
   1.9900000e+02   3.0000000e-02  -3.2396360e+01   6.1286000e-01   0.0000000e+00   2.7994000e+01   2.1016000e+01
   2.0000000e+02   3.0000000e-02  -3.2396360e+01   6.1254000e-01   0.0000000e+00   2.7996000e+01   2.1016000e+01
   2.0100000e+02   3.0000000e-02  -3.2417040e+01   6.1284000e-01   0.0000000e+00   2.7995000e+01   2.1015000e+01
   2.0200000e+02   3.0000000e-02  -3.2444620e+01   6.1228000e-01   0.0000000e+00   2.7998000e+01   2.1015000e+01
   2.0300000e+02   3.0000000e-02  -3.2479090e+01   6.1188000e-01   0.0000000e+00   2.8000000e+01   2.1015000e+01
   2.0400000e+02   3.0000000e-02  -3.2506670e+01   6.1122000e-01   0.0000000e+00   2.8003000e+01   2.1015000e+01
   2.0500000e+02   3.0000000e-02  -3.2506670e+01   6.1182000e-01   0.0000000e+00   2.8000000e+01   2.1014000e+01
   2.0600000e+02   3.0000000e-02  -3.2506670e+01   6.1116000e-01   0.0000000e+00   2.8003000e+01   2.1014000e+01
   2.0700000e+02   3.0000000e-02  -3.2527350e+01   6.1110000e-01   0.0000000e+00   2.8003000e+01   2.1014000e+01
   2.0800000e+02   3.0000000e-02  -3.2520450e+01   6.1016000e-01   0.0000000e+00   2.8007000e+01   2.1014000e+01
   2.0900000e+02   3.0000000e-02  -3.2513560e+01   6.1090000e-01   0.0000000e+00   2.8003000e+01   2.1013000e+01
   2.1000000e+02   3.0000000e-02  -3.2554930e+01   6.0974000e-01   0.0000000e+00   2.8008000e+01   2.1013000e+01
   2.1100000e+02   3.0000000e-02  -3.2596290e+01   6.0958000e-01   0.0000000e+00   2.8008000e+01   2.1012000e+01
   2.1200000e+02   3.0000000e-02  -3.2596290e+01   6.0898000e-01   0.0000000e+00   2.8010000e+01   2.1011000e+01
   2.1300000e+02   3.0000000e-02  -3.2603190e+01   6.0988000e-01   0.0000000e+00   2.8005000e+01   2.1011000e+01
   2.1400000e+02   3.0000000e-02  -3.2596290e+01   6.0824000e-01   0.0000000e+00   2.8012000e+01   2.1010000e+01
   2.1500000e+02   3.0000000e-02  -3.2589400e+01   6.0778000e-01   0.0000000e+00   2.8013000e+01   2.1010000e+01
   2.1600000e+02   3.0000000e-02  -3.2554930e+01   6.0840000e-01   0.0000000e+00   2.8009000e+01   2.1010000e+01
   2.1700000e+02   3.0000000e-02  -3.2527350e+01   6.0756000e-01   0.0000000e+00   2.8012000e+01   2.1010000e+01
   2.1800000e+02   3.0000000e-02  -3.2499770e+01   6.0798000e-01   0.0000000e+00   2.8009000e+01   2.1010000e+01
   2.1900000e+02   3.0000000e-02  -3.2465300e+01   6.0714000e-01   0.0000000e+00   2.8012000e+01   2.1010000e+01
   2.2000000e+02   3.0000000e-02  -3.2430830e+01   6.0800000e-01   0.0000000e+00   2.8007000e+01   2.1010000e+01
   2.2100000e+02   3.0000000e-02  -3.2437720e+01   6.0698000e-01   0.0000000e+00   2.8011000e+01   2.1009000e+01
   2.2200000e+02   3.0000000e-02  -3.2382570e+01   6.0698000e-01   0.0000000e+00   2.8010000e+01   2.1009000e+01
   2.2300000e+02   3.0000000e-02  -3.2437720e+01   6.0568000e-01   0.0000000e+00   2.8015000e+01   2.1009000e+01
   2.2400000e+02   3.0000000e-02  -3.2417040e+01   6.0648000e-01   0.0000000e+00   2.8010000e+01   2.1010000e+01
   2.2500000e+02   3.0000000e-02  -3.2423930e+01   6.0540000e-01   0.0000000e+00   2.8014000e+01   2.1011000e+01
   2.2600000e+02   3.0000000e-02  -3.2403250e+01   6.0622000e-01   0.0000000e+00   2.8009000e+01   2.1012000e+01
   2.2700000e+02   3.0000000e-02  -3.2368780e+01   6.0538000e-01   0.0000000e+00   2.8012000e+01   2.1013000e+01
   2.2800000e+02   3.0000000e-02  -3.2348100e+01   6.0602000e-01   0.0000000e+00   2.8008000e+01   2.1013000e+01
   2.2900000e+02   3.0000000e-02  -3.2292940e+01   6.0542000e-01   0.0000000e+00   2.8010000e+01   2.1013000e+01
   2.3000000e+02   3.0000000e-02  -3.2292940e+01   6.0566000e-01   0.0000000e+00   2.8008000e+01   2.1013000e+01
   2.3100000e+02   3.0000000e-02  -3.2210210e+01   6.0616000e-01   0.0000000e+00   2.8005000e+01   2.1013000e+01
   2.3200000e+02   3.0000000e-02  -3.2175740e+01   6.0584000e-01   0.0000000e+00   2.8006000e+01   2.1013000e+01
   2.3300000e+02   3.0000000e-02  -3.2155060e+01   6.0638000e-01   0.0000000e+00   2.8003000e+01   2.1013000e+01
   2.3400000e+02   3.0000000e-02  -3.2120580e+01   6.0566000e-01   0.0000000e+00   2.8006000e+01   2.1013000e+01
   2.3500000e+02   3.0000000e-02  -3.2106800e+01   6.0642000e-01   0.0000000e+00   2.8002000e+01   2.1013000e+01
   2.3600000e+02   3.0000000e-02  -3.2099900e+01   6.0572000e-01   0.0000000e+00   2.8005000e+01   2.1013000e+01
   2.3700000e+02   3.0000000e-02  -3.2099900e+01   6.0738000e-01   0.0000000e+00   2.7997000e+01   2.1012000e+01
   2.3800000e+02   3.0000000e-02  -3.2065430e+01   6.0634000e-01   0.0000000e+00   2.8002000e+01   2.1012000e+01
   2.3900000e+02   3.0000000e-02  -3.2093010e+01   6.0718000e-01   0.0000000e+00   2.7998000e+01   2.1011000e+01
   2.4000000e+02   3.0000000e-02  -3.2051640e+01   6.0656000e-01   0.0000000e+00   2.8001000e+01   2.1011000e+01
   2.4100000e+02   3.0000000e-02  -3.2044750e+01   6.0698000e-01   0.0000000e+00   2.7999000e+01   2.1011000e+01
   2.4200000e+02   3.0000000e-02  -3.1996490e+01   6.0722000e-01   0.0000000e+00   2.7998000e+01   2.1011000e+01
   2.4300000e+02   3.0000000e-02  -3.2017170e+01   6.0770000e-01   0.0000000e+00   2.7996000e+01   2.1011000e+01
   2.4400000e+02   3.0000000e-02  -3.2017170e+01   6.0844000e-01   0.0000000e+00   2.7993000e+01   2.1011000e+01
   2.4500000e+02   3.0000000e-02  -3.2030960e+01   6.0770000e-01   0.0000000e+00   2.7997000e+01   2.1011000e+01
   2.4600000e+02   3.0000000e-02  -3.2051640e+01   6.0798000e-01   0.0000000e+00   2.7996000e+01   2.1011000e+01
   2.4700000e+02   3.0000000e-02  -3.2044750e+01   6.0762000e-01   0.0000000e+00   2.7998000e+01   2.1010000e+01
   2.4800000e+02   3.0000000e-02  -3.2044750e+01   6.0810000e-01   0.0000000e+00   2.7996000e+01   2.1010000e+01
   2.4900000e+02   3.0000000e-02  -3.2037850e+01   6.0752000e-01   0.0000000e+00   2.7999000e+01   2.1009000e+01
   2.5000000e+02   3.0000000e-02  -3.2037850e+01   6.0842000e-01   0.0000000e+00   2.7995000e+01   2.1008000e+01
   2.5100000e+02   3.0000000e-02  -3.2037850e+01   6.0786000e-01   0.0000000e+00   2.7998000e+01   2.1008000e+01
   2.5200000e+02   3.0000000e-02  -3.2044750e+01   6.0812000e-01   0.0000000e+00   2.7997000e+01   2.1007000e+01
   2.5300000e+02   3.0000000e-02  -3.2051640e+01   6.0730000e-01   0.0000000e+00   2.8001000e+01   2.1007000e+01
   2.5400000e+02   3.0000000e-02  -3.2051640e+01   6.0794000e-01   0.0000000e+00   2.7998000e+01   2.1007000e+01
   2.5500000e+02   3.0000000e-02  -3.2051640e+01   6.0776000e-01   0.0000000e+00   2.7999000e+01   2.1007000e+01
   2.5600000e+02   3.0000000e-02  -3.2044750e+01   6.0734000e-01   0.0000000e+00   2.8001000e+01   2.1007000e+01
   2.5700000e+02   3.0000000e-02  -3.2044750e+01   6.0776000e-01   0.0000000e+00   2.7999000e+01   2.1007000e+01
   2.5800000e+02   3.0000000e-02  -3.2024060e+01   6.0756000e-01   0.0000000e+00   2.8000000e+01   2.1007000e+01
   2.5900000e+02   3.0000000e-02  -3.2017170e+01   6.0778000e-01   0.0000000e+00   2.7999000e+01   2.1008000e+01
   2.6000000e+02   3.0000000e-02  -3.1982700e+01   6.0758000e-01   0.0000000e+00   2.8000000e+01   2.1008000e+01
   2.6100000e+02   3.0000000e-02  -3.1989590e+01   6.0824000e-01   0.0000000e+00   2.7997000e+01   2.1009000e+01
   2.6200000e+02   3.0000000e-02  -3.1948230e+01   6.0742000e-01   0.0000000e+00   2.8001000e+01   2.1009000e+01
   2.6300000e+02   3.0000000e-02  -3.1941330e+01   6.0828000e-01   0.0000000e+00   2.7997000e+01   2.1008000e+01
   2.6400000e+02   3.0000000e-02  -3.1934440e+01   6.0790000e-01   0.0000000e+00   2.7999000e+01   2.1008000e+01
   2.6500000e+02   3.0000000e-02  -3.1906860e+01   6.0902000e-01   0.0000000e+00   2.7994000e+01   2.1008000e+01
   2.6600000e+02   3.0000000e-02  -3.1948230e+01   6.0870000e-01   0.0000000e+00   2.7996000e+01   2.1008000e+01
   2.6700000e+02   3.0000000e-02  -3.1941330e+01   6.0966000e-01   0.0000000e+00   2.7992000e+01   2.1008000e+01
   2.6800000e+02   3.0000000e-02  -3.1982700e+01   6.0872000e-01   0.0000000e+00   2.7997000e+01   2.1008000e+01
   2.6900000e+02   3.0000000e-02  -3.1989590e+01   6.0834000e-01   0.0000000e+00   2.7999000e+01   2.1008000e+01
   2.7000000e+02   3.0000000e-02  -3.2024060e+01   6.0858000e-01   0.0000000e+00   2.7998000e+01   2.1008000e+01
   2.7100000e+02   3.0000000e-02  -3.2037850e+01   6.0862000e-01   0.0000000e+00   2.7998000e+01   2.1008000e+01
   2.7200000e+02   3.0000000e-02  -3.2044750e+01   6.0910000e-01   0.0000000e+00   2.7996000e+01   2.1008000e+01
   2.7300000e+02   3.0000000e-02  -3.2024060e+01   6.0852000e-01   0.0000000e+00   2.7999000e+01   2.1007000e+01
   2.7400000e+02   3.0000000e-02  -3.2037850e+01   6.0898000e-01   0.0000000e+00   2.7997000e+01   2.1007000e+01
   2.7500000e+02   3.0000000e-02  -3.2044750e+01   6.0860000e-01   0.0000000e+00   2.7999000e+01   2.1007000e+01
   2.7600000e+02   3.0000000e-02  -3.2044750e+01   6.1016000e-01   0.0000000e+00   2.7992000e+01   2.1006000e+01
   2.7700000e+02   3.0000000e-02  -3.2044750e+01   6.0856000e-01   0.0000000e+00   2.8000000e+01   2.1006000e+01
   2.7800000e+02   3.0000000e-02  -3.2037850e+01   6.0966000e-01   0.0000000e+00   2.7995000e+01   2.1006000e+01
   2.7900000e+02   3.0000000e-02  -3.2030960e+01   6.0976000e-01   0.0000000e+00   2.7995000e+01   2.1005000e+01
   2.8000000e+02   3.0000000e-02  -3.2037850e+01   6.0876000e-01   0.0000000e+00   2.8000000e+01   2.1005000e+01
   2.8100000e+02   3.0000000e-02  -3.2051640e+01   6.0898000e-01   0.0000000e+00   2.7999000e+01   2.1005000e+01
   2.8200000e+02   3.0000000e-02  -3.2058540e+01   6.0922000e-01   0.0000000e+00   2.7998000e+01   2.1005000e+01
   2.8300000e+02   3.0000000e-02  -3.2065430e+01   6.0926000e-01   0.0000000e+00   2.7998000e+01   2.1005000e+01
   2.8400000e+02   3.0000000e-02  -3.2072320e+01   6.0864000e-01   0.0000000e+00   2.8001000e+01   2.1006000e+01
   2.8500000e+02   3.0000000e-02  -3.2065430e+01   6.0950000e-01   0.0000000e+00   2.7997000e+01   2.1007000e+01
   2.8600000e+02   3.0000000e-02  -3.2044750e+01   6.0912000e-01   0.0000000e+00   2.7999000e+01   2.1007000e+01
   2.8700000e+02   3.0000000e-02  -3.2017170e+01   6.0958000e-01   0.0000000e+00   2.7997000e+01   2.1008000e+01
   2.8800000e+02   3.0000000e-02  -3.2024060e+01   6.0898000e-01   0.0000000e+00   2.8000000e+01   2.1008000e+01
   2.8900000e+02   3.0000000e-02  -3.2024060e+01   6.0942000e-01   0.0000000e+00   2.7998000e+01   2.1008000e+01
   2.9000000e+02   3.0000000e-02  -3.2037850e+01   6.0858000e-01   0.0000000e+00   2.8002000e+01   2.1008000e+01
   2.9100000e+02   3.0000000e-02  -3.2030960e+01   6.0942000e-01   0.0000000e+00   2.7998000e+01   2.1009000e+01
   2.9200000e+02   3.0000000e-02  -3.2044750e+01   6.0924000e-01   0.0000000e+00   2.7999000e+01   2.1009000e+01
   2.9300000e+02   3.0000000e-02  -3.2065430e+01   6.0904000e-01   0.0000000e+00   2.8000000e+01   2.1009000e+01
   2.9400000e+02   3.0000000e-02  -3.2065430e+01   6.0948000e-01   0.0000000e+00   2.7998000e+01   2.1008000e+01
   2.9500000e+02   3.0000000e-02  -3.2079220e+01   6.0842000e-01   0.0000000e+00   2.8003000e+01   2.1008000e+01
   2.9600000e+02   3.0000000e-02  -3.2086110e+01   6.0990000e-01   0.0000000e+00   2.7996000e+01   2.1008000e+01
   2.9700000e+02   3.0000000e-02  -3.2037850e+01   6.0800000e-01   0.0000000e+00   2.8005000e+01   2.1008000e+01
   2.9800000e+02   3.0000000e-02  -3.2072320e+01   6.0944000e-01   0.0000000e+00   2.7998000e+01   2.1007000e+01
   2.9900000e+02   3.0000000e-02  -3.2030960e+01   6.0838000e-01   0.0000000e+00   2.8003000e+01   2.1006000e+01
   3.0000000e+02   3.0000000e-02  -3.2072320e+01   6.0876000e-01   0.0000000e+00   2.8001000e+01   2.1006000e+01
   3.0100000e+02   3.0000000e-02  -3.2017170e+01   6.0852000e-01   0.0000000e+00   2.8002000e+01   2.1006000e+01
   3.0200000e+02   3.0000000e-02  -3.2058540e+01   6.0892000e-01   0.0000000e+00   2.8000000e+01   2.1006000e+01
   3.0300000e+02   3.0000000e-02  -3.1996490e+01   6.0914000e-01   0.0000000e+00   2.7999000e+01   2.1005000e+01
   3.0400000e+02   3.0000000e-02  -3.2003380e+01   6.0828000e-01   0.0000000e+00   2.8003000e+01   2.1005000e+01
   3.0500000e+02   3.0000000e-02  -3.1996490e+01   6.0932000e-01   0.0000000e+00   2.7998000e+01   2.1005000e+01
   3.0600000e+02   3.0000000e-02  -3.1982700e+01   6.0848000e-01   0.0000000e+00   2.8002000e+01   2.1005000e+01
   3.0700000e+02   3.0000000e-02  -3.1989590e+01   6.0888000e-01   0.0000000e+00   2.8000000e+01   2.1006000e+01
   3.0800000e+02   3.0000000e-02  -3.2003380e+01   6.0866000e-01   0.0000000e+00   2.8001000e+01   2.1007000e+01
   3.0900000e+02   3.0000000e-02  -3.2003380e+01   6.0842000e-01   0.0000000e+00   2.8002000e+01   2.1007000e+01
   3.1000000e+02   3.0000000e-02  -3.2010270e+01   6.0772000e-01   0.0000000e+00   2.8005000e+01   2.1007000e+01
   3.1100000e+02   3.0000000e-02  -3.2010270e+01   6.0894000e-01   0.0000000e+00   2.7999000e+01   2.1007000e+01
   3.1200000e+02   3.0000000e-02  -3.2030960e+01   6.0808000e-01   0.0000000e+00   2.8003000e+01   2.1007000e+01
   3.1300000e+02   3.0000000e-02  -3.2017170e+01   6.0802000e-01   0.0000000e+00   2.8003000e+01   2.1008000e+01
   3.1400000e+02   3.0000000e-02  -3.2024060e+01   6.0818000e-01   0.0000000e+00   2.8002000e+01   2.1008000e+01
   3.1500000e+02   3.0000000e-02  -3.2017170e+01   6.0858000e-01   0.0000000e+00   2.8000000e+01   2.1007000e+01
   3.1600000e+02   3.0000000e-02  -3.1989590e+01   6.0836000e-01   0.0000000e+00   2.8001000e+01   2.1007000e+01
   3.1700000e+02   3.0000000e-02  -3.1948230e+01   6.0834000e-01   0.0000000e+00   2.8001000e+01   2.1007000e+01
   3.1800000e+02   3.0000000e-02  -3.1941330e+01   6.0854000e-01   0.0000000e+00   2.8000000e+01   2.1007000e+01
   3.1900000e+02   3.0000000e-02  -3.1913750e+01   6.0810000e-01   0.0000000e+00   2.8002000e+01   2.1008000e+01
   3.2000000e+02   3.0000000e-02  -3.1886180e+01   6.0894000e-01   0.0000000e+00   2.7998000e+01   2.1008000e+01
   3.2100000e+02   3.0000000e-02  -3.1865490e+01   6.0810000e-01   0.0000000e+00   2.8002000e+01   2.1008000e+01
   3.2200000e+02   3.0000000e-02  -3.1851710e+01   6.0916000e-01   0.0000000e+00   2.7997000e+01   2.1009000e+01
   3.2300000e+02   3.0000000e-02  -3.1824130e+01   6.0900000e-01   0.0000000e+00   2.7998000e+01   2.1010000e+01
   3.2400000e+02   3.0000000e-02  -3.1810340e+01   6.0970000e-01   0.0000000e+00   2.7995000e+01   2.1010000e+01
   3.2500000e+02   3.0000000e-02  -3.1782760e+01   6.0958000e-01   0.0000000e+00   2.7996000e+01   2.1011000e+01
   3.2600000e+02   3.0000000e-02  -3.1782760e+01   6.1032000e-01   0.0000000e+00   2.7993000e+01   2.1011000e+01
   3.2700000e+02   3.0000000e-02  -3.1782760e+01   6.1024000e-01   0.0000000e+00   2.7994000e+01   2.1011000e+01
   3.2800000e+02   3.0000000e-02  -3.1782760e+01   6.1058000e-01   0.0000000e+00   2.7993000e+01   2.1011000e+01
   3.2900000e+02   3.0000000e-02  -3.1831020e+01   6.1072000e-01   0.0000000e+00   2.7993000e+01   2.1011000e+01
   3.3000000e+02   3.0000000e-02  -3.1824130e+01   6.1086000e-01   0.0000000e+00   2.7993000e+01   2.1011000e+01
   3.3100000e+02   3.0000000e-02  -3.1803450e+01   6.1188000e-01   0.0000000e+00   2.7989000e+01   2.1011000e+01
   3.3200000e+02   3.0000000e-02  -3.1762080e+01   6.1232000e-01   0.0000000e+00   2.7988000e+01   2.1011000e+01
   3.3300000e+02   3.0000000e-02  -3.1741400e+01   6.1300000e-01   0.0000000e+00   2.7986000e+01   2.1011000e+01
   3.3400000e+02   3.0000000e-02  -3.1755190e+01   6.1284000e-01   0.0000000e+00   2.7988000e+01   2.1010000e+01
   3.3500000e+02   3.0000000e-02  -3.1755190e+01   6.1440000e-01   0.0000000e+00   2.7982000e+01   2.1010000e+01
   3.3600000e+02   3.0000000e-02  -3.1748290e+01   6.1410000e-01   0.0000000e+00   2.7985000e+01   2.1010000e+01
   3.3700000e+02   3.0000000e-02  -3.1775870e+01   6.1484000e-01   0.0000000e+00   2.7983000e+01   2.1010000e+01
   3.3800000e+02   3.0000000e-02  -3.1789660e+01   6.1540000e-01   0.0000000e+00   2.7982000e+01   2.1010000e+01
   3.3900000e+02   3.0000000e-02  -3.1789660e+01   6.1598000e-01   0.0000000e+00   2.7981000e+01   2.1010000e+01
   3.4000000e+02   3.0000000e-02  -3.1762080e+01   6.1614000e-01   0.0000000e+00   2.7982000e+01   2.1010000e+01
   3.4100000e+02   3.0000000e-02  -3.1803450e+01   6.1628000e-01   0.0000000e+00   2.7983000e+01   2.1010000e+01
   3.4200000e+02   3.0000000e-02  -3.1886180e+01   6.1706000e-01   0.0000000e+00   2.7981000e+01   2.1009000e+01
   3.4300000e+02   3.0000000e-02  -3.1906860e+01   6.1700000e-01   0.0000000e+00   2.7983000e+01   2.1009000e+01
   3.4400000e+02   3.0000000e-02  -3.1934440e+01   6.1712000e-01   0.0000000e+00   2.7984000e+01   2.1009000e+01
   3.4500000e+02   3.0000000e-02  -3.1948230e+01   6.1678000e-01   0.0000000e+00   2.7987000e+01   2.1010000e+01
   3.4600000e+02   3.0000000e-02  -3.1962010e+01   6.1748000e-01   0.0000000e+00   2.7985000e+01   2.1010000e+01
   3.4700000e+02   3.0000000e-02  -3.1989590e+01   6.1712000e-01   0.0000000e+00   2.7988000e+01   2.1010000e+01
   3.4800000e+02   3.0000000e-02  -3.1989590e+01   6.1780000e-01   0.0000000e+00   2.7986000e+01   2.1010000e+01
   3.4900000e+02   3.0000000e-02  -3.2010270e+01   6.1764000e-01   0.0000000e+00   2.7988000e+01   2.1011000e+01
   3.5000000e+02   3.0000000e-02  -3.2010270e+01   6.1876000e-01   0.0000000e+00   2.7984000e+01   2.1012000e+01
   3.5100000e+02   3.0000000e-02  -3.2010270e+01   6.1864000e-01   0.0000000e+00   2.7986000e+01   2.1013000e+01
   3.5200000e+02   3.0000000e-02  -3.2017170e+01   6.1870000e-01   0.0000000e+00   2.7987000e+01   2.1013000e+01
   3.5300000e+02   3.0000000e-02  -3.2030960e+01   6.1984000e-01   0.0000000e+00   2.7983000e+01   2.1014000e+01
   3.5400000e+02   3.0000000e-02  -3.2079220e+01   6.1886000e-01   0.0000000e+00   2.7989000e+01   2.1015000e+01
   3.5500000e+02   3.0000000e-02  -3.2099900e+01   6.1974000e-01   0.0000000e+00   2.7986000e+01   2.1015000e+01
   3.5600000e+02   3.0000000e-02  -3.2141270e+01   6.1936000e-01   0.0000000e+00   2.7989000e+01   2.1015000e+01
   3.5700000e+02   3.0000000e-02  -3.2175740e+01   6.1958000e-01   0.0000000e+00   2.7989000e+01   2.1015000e+01
   3.5800000e+02   3.0000000e-02  -3.2189530e+01   6.1892000e-01   0.0000000e+00   2.7993000e+01   2.1016000e+01
   3.5900000e+02   3.0000000e-02  -3.2224000e+01   6.1906000e-01   0.0000000e+00   2.7993000e+01   2.1016000e+01
   3.6000000e+02   3.0000000e-02  -3.2251580e+01   6.1942000e-01   0.0000000e+00   2.7992000e+01   2.1016000e+01
   3.6100000e+02   3.0000000e-02  -3.2279150e+01   6.1870000e-01   0.0000000e+00   2.7996000e+01   2.1017000e+01
   3.6200000e+02   3.0000000e-02  -3.2286050e+01   6.1966000e-01   0.0000000e+00   2.7992000e+01   2.1017000e+01
   3.6300000e+02   3.0000000e-02  -3.2306730e+01   6.1806000e-01   0.0000000e+00   2.8000000e+01   2.1018000e+01
   3.6400000e+02   3.0000000e-02  -3.2306730e+01   6.1894000e-01   0.0000000e+00   2.7996000e+01   2.1018000e+01
   3.6500000e+02   3.0000000e-02  -3.2292940e+01   6.1858000e-01   0.0000000e+00   2.7998000e+01   2.1018000e+01
   3.6600000e+02   3.0000000e-02  -3.2299840e+01   6.1884000e-01   0.0000000e+00   2.7997000e+01   2.1019000e+01
   3.6700000e+02   3.0000000e-02  -3.2306730e+01   6.1824000e-01   0.0000000e+00   2.8000000e+01   2.1019000e+01
   3.6800000e+02   3.0000000e-02  -3.2306730e+01   6.1824000e-01   0.0000000e+00   2.8000000e+01   2.1019000e+01
   3.6900000e+02   3.0000000e-02  -3.2286050e+01   6.1846000e-01   0.0000000e+00   2.7999000e+01   2.1019000e+01
   3.7000000e+02   3.0000000e-02  -3.2286050e+01   6.1870000e-01   0.0000000e+00   2.7998000e+01   2.1019000e+01
   3.7100000e+02   3.0000000e-02  -3.2313620e+01   6.2006000e-01   0.0000000e+00   2.7992000e+01   2.1020000e+01
   3.7200000e+02   3.0000000e-02  -3.2327410e+01   6.1868000e-01   0.0000000e+00   2.7999000e+01   2.1020000e+01
   3.7300000e+02   3.0000000e-02  -3.2348100e+01   6.1870000e-01   0.0000000e+00   2.7999000e+01   2.1020000e+01
   3.7400000e+02   3.0000000e-02  -3.2368780e+01   6.1828000e-01   0.0000000e+00   2.8001000e+01   2.1020000e+01
   3.7500000e+02   3.0000000e-02  -3.2361880e+01   6.1870000e-01   0.0000000e+00   2.7999000e+01   2.1020000e+01
   3.7600000e+02   3.0000000e-02  -3.2423930e+01   6.1784000e-01   0.0000000e+00   2.8003000e+01   2.1020000e+01
   3.7700000e+02   3.0000000e-02  -3.2410140e+01   6.1844000e-01   0.0000000e+00   2.8000000e+01   2.1020000e+01
   3.7800000e+02   3.0000000e-02  -3.2423930e+01   6.1822000e-01   0.0000000e+00   2.8001000e+01   2.1019000e+01
   3.7900000e+02   3.0000000e-02  -3.2389460e+01   6.1732000e-01   0.0000000e+00   2.8005000e+01   2.1019000e+01
   3.8000000e+02   3.0000000e-02  -3.2375670e+01   6.1832000e-01   0.0000000e+00   2.8000000e+01   2.1018000e+01
   3.8100000e+02   3.0000000e-02  -3.2368780e+01   6.1766000e-01   0.0000000e+00   2.8003000e+01   2.1018000e+01
   3.8200000e+02   3.0000000e-02  -3.2348100e+01   6.1782000e-01   0.0000000e+00   2.8002000e+01   2.1018000e+01
   3.8300000e+02   3.0000000e-02  -3.2348100e+01   6.1822000e-01   0.0000000e+00   2.8000000e+01   2.1017000e+01
   3.8400000e+02   3.0000000e-02  -3.2327410e+01   6.1888000e-01   0.0000000e+00   2.7997000e+01   2.1017000e+01
   3.8500000e+02   3.0000000e-02  -3.2320520e+01   6.1806000e-01   0.0000000e+00   2.8001000e+01   2.1016000e+01
   3.8600000e+02   3.0000000e-02  -3.2327410e+01   6.1826000e-01   0.0000000e+00   2.8000000e+01   2.1015000e+01
   3.8700000e+02   3.0000000e-02  -3.2327410e+01   6.1804000e-01   0.0000000e+00   2.8001000e+01   2.1015000e+01
   3.8800000e+02   3.0000000e-02  -3.2348100e+01   6.1780000e-01   0.0000000e+00   2.8002000e+01   2.1015000e+01
   3.8900000e+02   3.0000000e-02  -3.2361880e+01   6.1798000e-01   0.0000000e+00   2.8001000e+01   2.1015000e+01
   3.9000000e+02   3.0000000e-02  -3.2403250e+01   6.1774000e-01   0.0000000e+00   2.8002000e+01   2.1015000e+01
   3.9100000e+02   3.0000000e-02  -3.2423930e+01   6.1792000e-01   0.0000000e+00   2.8001000e+01   2.1016000e+01
   3.9200000e+02   3.0000000e-02  -3.2444620e+01   6.1724000e-01   0.0000000e+00   2.8004000e+01   2.1017000e+01
   3.9300000e+02   3.0000000e-02  -3.2437720e+01   6.1826000e-01   0.0000000e+00   2.7999000e+01   2.1017000e+01
   3.9400000e+02   3.0000000e-02  -3.2423930e+01   6.1740000e-01   0.0000000e+00   2.8003000e+01   2.1017000e+01
   3.9500000e+02   3.0000000e-02  -3.2396360e+01   6.1800000e-01   0.0000000e+00   2.8000000e+01   2.1018000e+01
   3.9600000e+02   3.0000000e-02  -3.2389460e+01   6.1734000e-01   0.0000000e+00   2.8003000e+01   2.1018000e+01
   3.9700000e+02   3.0000000e-02  -3.2375670e+01   6.1728000e-01   0.0000000e+00   2.8003000e+01   2.1018000e+01
   3.9800000e+02   3.0000000e-02  -3.2375670e+01   6.1810000e-01   0.0000000e+00   2.7999000e+01   2.1019000e+01
   3.9900000e+02   3.0000000e-02  -3.2354990e+01   6.1790000e-01   0.0000000e+00   2.8000000e+01   2.1019000e+01
   4.0000000e+02   3.0000000e-02  -3.2348100e+01   6.1900000e-01   0.0000000e+00   2.7995000e+01   2.1018000e+01
   4.0100000e+02   3.0000000e-02  -3.2327410e+01   6.1844000e-01   0.0000000e+00   2.7998000e+01   2.1018000e+01
   4.0200000e+02   3.0000000e-02  -3.2306730e+01   6.1936000e-01   0.0000000e+00   2.7994000e+01   2.1018000e+01
   4.0300000e+02   3.0000000e-02  -3.2306730e+01   6.1882000e-01   0.0000000e+00   2.7997000e+01   2.1017000e+01
   4.0400000e+02   3.0000000e-02  -3.2327410e+01   6.1954000e-01   0.0000000e+00   2.7994000e+01   2.1017000e+01
   4.0500000e+02   3.0000000e-02  -3.2327410e+01   6.1922000e-01   0.0000000e+00   2.7996000e+01   2.1017000e+01
   4.0600000e+02   3.0000000e-02  -3.2354990e+01   6.1952000e-01   0.0000000e+00   2.7995000e+01   2.1018000e+01
   4.0700000e+02   3.0000000e-02  -3.2354990e+01   6.1940000e-01   0.0000000e+00   2.7996000e+01   2.1018000e+01
   4.0800000e+02   3.0000000e-02  -3.2368780e+01   6.1882000e-01   0.0000000e+00   2.7999000e+01   2.1018000e+01
   4.0900000e+02   3.0000000e-02  -3.2375670e+01   6.1994000e-01   0.0000000e+00   2.7994000e+01   2.1018000e+01
   4.1000000e+02   3.0000000e-02  -3.2334310e+01   6.2006000e-01   0.0000000e+00   2.7994000e+01   2.1018000e+01
   4.1100000e+02   3.0000000e-02  -3.2368780e+01   6.1996000e-01   0.0000000e+00   2.7995000e+01   2.1018000e+01
   4.1200000e+02   3.0000000e-02  -3.2361880e+01   6.1962000e-01   0.0000000e+00   2.7997000e+01   2.1018000e+01
   4.1300000e+02   3.0000000e-02  -3.2354990e+01   6.2078000e-01   0.0000000e+00   2.7992000e+01   2.1019000e+01
   4.1400000e+02   3.0000000e-02  -3.2382570e+01   6.2006000e-01   0.0000000e+00   2.7996000e+01   2.1020000e+01
   4.1500000e+02   3.0000000e-02  -3.2354990e+01   6.2080000e-01   0.0000000e+00   2.7993000e+01   2.1022000e+01
   4.1600000e+02   3.0000000e-02  -3.2368780e+01   6.2006000e-01   0.0000000e+00   2.7997000e+01   2.1023000e+01
   4.1700000e+02   3.0000000e-02  -3.2334310e+01   6.2100000e-01   0.0000000e+00   2.7993000e+01   2.1024000e+01
   4.1800000e+02   3.0000000e-02  -3.2334310e+01   6.2092000e-01   0.0000000e+00   2.7994000e+01   2.1026000e+01
   4.1900000e+02   3.0000000e-02  -3.2375670e+01   6.2104000e-01   0.0000000e+00   2.7994000e+01   2.1027000e+01
   4.2000000e+02   3.0000000e-02  -3.2417040e+01   6.2116000e-01   0.0000000e+00   2.7994000e+01   2.1029000e+01
   4.2100000e+02   3.0000000e-02  -3.2430830e+01   6.2084000e-01   0.0000000e+00   2.7996000e+01   2.1031000e+01
   4.2200000e+02   3.0000000e-02  -3.2458400e+01   6.2114000e-01   0.0000000e+00   2.7995000e+01   2.1033000e+01
   4.2300000e+02   3.0000000e-02  -3.2472190e+01   6.2058000e-01   0.0000000e+00   2.7998000e+01   2.1034000e+01
   4.2400000e+02   3.0000000e-02  -3.2499770e+01   6.2084000e-01   0.0000000e+00   2.7997000e+01   2.1035000e+01
   4.2500000e+02   3.0000000e-02  -3.2548030e+01   6.2068000e-01   0.0000000e+00   2.7998000e+01   2.1036000e+01
   4.2600000e+02   3.0000000e-02  -3.2582500e+01   6.1962000e-01   0.0000000e+00   2.8003000e+01   2.1036000e+01
   4.2700000e+02   3.0000000e-02  -3.2589400e+01   6.1978000e-01   0.0000000e+00   2.8002000e+01   2.1036000e+01
   4.2800000e+02   3.0000000e-02  -3.2610080e+01   6.1930000e-01   0.0000000e+00   2.8004000e+01   2.1036000e+01
   4.2900000e+02   3.0000000e-02  -3.2630760e+01   6.1944000e-01   0.0000000e+00   2.8003000e+01   2.1036000e+01
   4.3000000e+02   3.0000000e-02  -3.2644550e+01   6.1806000e-01   0.0000000e+00   2.8009000e+01   2.1036000e+01
   4.3100000e+02   3.0000000e-02  -3.2651450e+01   6.1788000e-01   0.0000000e+00   2.8009000e+01   2.1036000e+01
   4.3200000e+02   3.0000000e-02  -3.2665230e+01   6.1770000e-01   0.0000000e+00   2.8009000e+01   2.1037000e+01
   4.3300000e+02   3.0000000e-02  -3.2685920e+01   6.1774000e-01   0.0000000e+00   2.8008000e+01   2.1037000e+01
   4.3400000e+02   3.0000000e-02  -3.2692810e+01   6.1714000e-01   0.0000000e+00   2.8010000e+01   2.1037000e+01
   4.3500000e+02   3.0000000e-02  -3.2734180e+01   6.1606000e-01   0.0000000e+00   2.8014000e+01   2.1036000e+01
   4.3600000e+02   3.0000000e-02  -3.2734180e+01   6.1644000e-01   0.0000000e+00   2.8011000e+01   2.1036000e+01
   4.3700000e+02   3.0000000e-02  -3.2706600e+01   6.1512000e-01   0.0000000e+00   2.8016000e+01   2.1035000e+01
   4.3800000e+02   3.0000000e-02  -3.2679020e+01   6.1590000e-01   0.0000000e+00   2.8011000e+01   2.1035000e+01
   4.3900000e+02   3.0000000e-02  -3.2665230e+01   6.1524000e-01   0.0000000e+00   2.8013000e+01   2.1035000e+01
   4.4000000e+02   3.0000000e-02  -3.2630760e+01   6.1476000e-01   0.0000000e+00   2.8014000e+01   2.1036000e+01
   4.4100000e+02   3.0000000e-02  -3.2616970e+01   6.1492000e-01   0.0000000e+00   2.8012000e+01   2.1036000e+01
   4.4200000e+02   3.0000000e-02  -3.2610080e+01   6.1512000e-01   0.0000000e+00   2.8010000e+01   2.1037000e+01
   4.4300000e+02   3.0000000e-02  -3.2589400e+01   6.1382000e-01   0.0000000e+00   2.8015000e+01   2.1039000e+01
   4.4400000e+02   3.0000000e-02  -3.2589400e+01   6.1418000e-01   0.0000000e+00   2.8012000e+01   2.1039000e+01
   4.4500000e+02   3.0000000e-02  -3.2575610e+01   6.1482000e-01   0.0000000e+00   2.8008000e+01   2.1040000e+01
   4.4600000e+02   3.0000000e-02  -3.2589400e+01   6.1334000e-01   0.0000000e+00   2.8014000e+01   2.1040000e+01
   4.4700000e+02   3.0000000e-02  -3.2568710e+01   6.1350000e-01   0.0000000e+00   2.8012000e+01   2.1041000e+01
   4.4800000e+02   3.0000000e-02  -3.2568710e+01   6.1282000e-01   0.0000000e+00   2.8014000e+01   2.1041000e+01
   4.4900000e+02   3.0000000e-02  -3.2561820e+01   6.1276000e-01   0.0000000e+00   2.8013000e+01   2.1040000e+01
   4.5000000e+02   3.0000000e-02  -3.2575610e+01   6.1228000e-01   0.0000000e+00   2.8014000e+01   2.1041000e+01
   4.5100000e+02   3.0000000e-02  -3.2568710e+01   6.1200000e-01   0.0000000e+00   2.8014000e+01   2.1041000e+01
   4.5200000e+02   3.0000000e-02  -3.2513560e+01   6.1106000e-01   0.0000000e+00   2.8017000e+01   2.1041000e+01
   4.5300000e+02   3.0000000e-02  -3.2541140e+01   6.1006000e-01   0.0000000e+00   2.8020000e+01   2.1042000e+01
   4.5400000e+02   3.0000000e-02  -3.2561820e+01   6.1010000e-01   0.0000000e+00   2.8018000e+01   2.1042000e+01
   4.5500000e+02   3.0000000e-02  -3.2582500e+01   6.0864000e-01   0.0000000e+00   2.8023000e+01   2.1042000e+01
   4.5600000e+02   3.0000000e-02  -3.2637660e+01   6.0884000e-01   0.0000000e+00   2.8020000e+01   2.1042000e+01
   4.5700000e+02   3.0000000e-02  -3.2665230e+01   6.0712000e-01   0.0000000e+00   2.8026000e+01   2.1042000e+01
   4.5800000e+02   3.0000000e-02  -3.2679020e+01   6.0682000e-01   0.0000000e+00   2.8025000e+01   2.1042000e+01
   4.5900000e+02   3.0000000e-02  -3.2672130e+01   6.0522000e-01   0.0000000e+00   2.8030000e+01   2.1042000e+01
   4.6000000e+02   3.0000000e-02  -3.2679020e+01   6.0528000e-01   0.0000000e+00   2.8027000e+01   2.1042000e+01
   4.6100000e+02   3.0000000e-02  -3.2644550e+01   6.0408000e-01   0.0000000e+00   2.8030000e+01   2.1042000e+01
   4.6200000e+02   3.0000000e-02  -3.2630760e+01   6.0348000e-01   0.0000000e+00   2.8030000e+01   2.1042000e+01
   4.6300000e+02   3.0000000e-02  -3.2610080e+01   6.0266000e-01   0.0000000e+00   2.8031000e+01   2.1042000e+01
   4.6400000e+02   3.0000000e-02  -3.2561820e+01   6.0072000e-01   0.0000000e+00   2.8037000e+01   2.1042000e+01
   4.6500000e+02   3.0000000e-02  -3.2513560e+01   6.0174000e-01   0.0000000e+00   2.8029000e+01   2.1042000e+01
   4.6600000e+02   3.0000000e-02  -3.2437720e+01   6.0028000e-01   0.0000000e+00   2.8033000e+01   2.1042000e+01
   4.6700000e+02   3.0000000e-02  -3.2348100e+01   6.0028000e-01   0.0000000e+00   2.8030000e+01   2.1043000e+01
   4.6800000e+02   3.0000000e-02  -3.2292940e+01   5.9968000e-01   0.0000000e+00   2.8030000e+01   2.1043000e+01
   4.6900000e+02   3.0000000e-02  -3.2230890e+01   5.9996000e-01   0.0000000e+00   2.8026000e+01   2.1043000e+01
   4.7000000e+02   3.0000000e-02  -3.2182630e+01   5.9922000e-01   0.0000000e+00   2.8027000e+01   2.1043000e+01
   4.7100000e+02   3.0000000e-02  -3.2106800e+01   5.9978000e-01   0.0000000e+00   2.8022000e+01   2.1043000e+01
   4.7200000e+02   3.0000000e-02  -3.2051640e+01   5.9978000e-01   0.0000000e+00   2.8020000e+01   2.1044000e+01
   4.7300000e+02   3.0000000e-02  -3.1982700e+01   5.9960000e-01   0.0000000e+00   2.8019000e+01   2.1044000e+01
   4.7400000e+02   3.0000000e-02  -3.1927540e+01   6.0010000e-01   0.0000000e+00   2.8015000e+01   2.1045000e+01
   4.7500000e+02   3.0000000e-02  -3.1879280e+01   6.0024000e-01   0.0000000e+00   2.8013000e+01   2.1046000e+01
   4.7600000e+02   3.0000000e-02  -3.1837920e+01   6.0086000e-01   0.0000000e+00   2.8009000e+01   2.1046000e+01
   4.7700000e+02   3.0000000e-02  -3.1803450e+01   6.0068000e-01   0.0000000e+00   2.8009000e+01   2.1046000e+01
   4.7800000e+02   3.0000000e-02  -3.1727610e+01   6.0182000e-01   0.0000000e+00   2.8003000e+01   2.1046000e+01
   4.7900000e+02   3.0000000e-02  -3.1679350e+01   6.0154000e-01   0.0000000e+00   2.8004000e+01   2.1046000e+01
   4.8000000e+02   3.0000000e-02  -3.1617300e+01   6.0322000e-01   0.0000000e+00   2.7996000e+01   2.1046000e+01
   4.8100000e+02   3.0000000e-02  -3.1603510e+01   6.0220000e-01   0.0000000e+00   2.8001000e+01   2.1046000e+01
   4.8200000e+02   3.0000000e-02  -3.1562140e+01   6.0328000e-01   0.0000000e+00   2.7996000e+01   2.1046000e+01
   4.8300000e+02   3.0000000e-02  -3.1541460e+01   6.0358000e-01   0.0000000e+00   2.7995000e+01   2.1046000e+01
   4.8400000e+02   3.0000000e-02  -3.1548360e+01   6.0346000e-01   0.0000000e+00   2.7996000e+01   2.1047000e+01
   4.8500000e+02   3.0000000e-02  -3.1527670e+01   6.0552000e-01   0.0000000e+00   2.7987000e+01   2.1047000e+01
   4.8600000e+02   3.0000000e-02  -3.1541460e+01   6.0512000e-01   0.0000000e+00   2.7990000e+01   2.1047000e+01
   4.8700000e+02   3.0000000e-02  -3.1555250e+01   6.0554000e-01   0.0000000e+00   2.7989000e+01   2.1047000e+01
   4.8800000e+02   3.0000000e-02  -3.1534570e+01   6.0598000e-01   0.0000000e+00   2.7988000e+01   2.1046000e+01
   4.8900000e+02   3.0000000e-02  -3.1562140e+01   6.0644000e-01   0.0000000e+00   2.7987000e+01   2.1046000e+01
   4.9000000e+02   3.0000000e-02  -3.1555250e+01   6.0692000e-01   0.0000000e+00   2.7986000e+01   2.1046000e+01
   4.9100000e+02   3.0000000e-02  -3.1562140e+01   6.0676000e-01   0.0000000e+00   2.7988000e+01   2.1046000e+01
   4.9200000e+02   3.0000000e-02  -3.1582830e+01   6.0700000e-01   0.0000000e+00   2.7988000e+01   2.1046000e+01
   4.9300000e+02   3.0000000e-02  -3.1569040e+01   6.0702000e-01   0.0000000e+00   2.7989000e+01   2.1045000e+01
   4.9400000e+02   3.0000000e-02  -3.1603510e+01   6.0812000e-01   0.0000000e+00   2.7985000e+01   2.1045000e+01
   4.9500000e+02   3.0000000e-02  -3.1596620e+01   6.0776000e-01   0.0000000e+00   2.7988000e+01   2.1045000e+01
   4.9600000e+02   3.0000000e-02  -3.1637980e+01   6.0822000e-01   0.0000000e+00   2.7987000e+01   2.1045000e+01
   4.9700000e+02   3.0000000e-02  -3.1658670e+01   6.0848000e-01   0.0000000e+00   2.7987000e+01   2.1044000e+01
   4.9800000e+02   3.0000000e-02  -3.1693140e+01   6.0786000e-01   0.0000000e+00   2.7991000e+01   2.1044000e+01
   4.9900000e+02   3.0000000e-02  -3.1755190e+01   6.0870000e-01   0.0000000e+00   2.7988000e+01   2.1045000e+01
   5.0000000e+02   3.0000000e-02  -3.1782760e+01   6.0784000e-01   0.0000000e+00   2.7993000e+01   2.1045000e+01
   5.0100000e+02   3.0000000e-02  -3.1831020e+01   6.0842000e-01   0.0000000e+00   2.7991000e+01   2.1045000e+01
   5.0200000e+02   3.0000000e-02  -3.1844810e+01   6.0772000e-01   0.0000000e+00   2.7995000e+01   2.1045000e+01
   5.0300000e+02   3.0000000e-02  -3.1851710e+01   6.0848000e-01   0.0000000e+00   2.7992000e+01   2.1045000e+01
   5.0400000e+02   3.0000000e-02  -3.1851710e+01   6.0754000e-01   0.0000000e+00   2.7997000e+01   2.1045000e+01
   5.0500000e+02   3.0000000e-02  -3.1872390e+01   6.0782000e-01   0.0000000e+00   2.7996000e+01   2.1045000e+01
   5.0600000e+02   3.0000000e-02  -3.1858600e+01   6.0790000e-01   0.0000000e+00   2.7996000e+01   2.1044000e+01
   5.0700000e+02   3.0000000e-02  -3.1844810e+01   6.0798000e-01   0.0000000e+00   2.7996000e+01   2.1044000e+01
   5.0800000e+02   3.0000000e-02  -3.1844810e+01   6.0894000e-01   0.0000000e+00   2.7992000e+01   2.1044000e+01
   5.0900000e+02   3.0000000e-02  -3.1810340e+01   6.0822000e-01   0.0000000e+00   2.7996000e+01   2.1044000e+01
   5.1000000e+02   3.0000000e-02  -3.1789660e+01   6.0984000e-01   0.0000000e+00   2.7989000e+01   2.1044000e+01
   5.1100000e+02   3.0000000e-02  -3.1789660e+01   6.0874000e-01   0.0000000e+00   2.7995000e+01   2.1044000e+01
   5.1200000e+02   3.0000000e-02  -3.1796550e+01   6.0928000e-01   0.0000000e+00   2.7993000e+01   2.1044000e+01
   5.1300000e+02   3.0000000e-02  -3.1837920e+01   6.0832000e-01   0.0000000e+00   2.7998000e+01   2.1044000e+01
   5.1400000e+02   3.0000000e-02  -3.1810340e+01   6.0880000e-01   0.0000000e+00   2.7996000e+01   2.1044000e+01
   5.1500000e+02   3.0000000e-02  -3.1824130e+01   6.0932000e-01   0.0000000e+00   2.7994000e+01   2.1044000e+01
   5.1600000e+02   3.0000000e-02  -3.1824130e+01   6.0856000e-01   0.0000000e+00   2.7998000e+01   2.1044000e+01
   5.1700000e+02   3.0000000e-02  -3.1831020e+01   6.0970000e-01   0.0000000e+00   2.7993000e+01   2.1044000e+01
   5.1800000e+02   3.0000000e-02  -3.1817230e+01   6.0852000e-01   0.0000000e+00   2.7999000e+01   2.1044000e+01
   5.1900000e+02   3.0000000e-02  -3.1837920e+01   6.0964000e-01   0.0000000e+00   2.7994000e+01   2.1044000e+01
   5.2000000e+02   3.0000000e-02  -3.1831020e+01   6.0910000e-01   0.0000000e+00   2.7997000e+01   2.1044000e+01
   5.2100000e+02   3.0000000e-02  -3.1844810e+01   6.0938000e-01   0.0000000e+00   2.7996000e+01   2.1046000e+01
   5.2200000e+02   3.0000000e-02  -3.1831020e+01   6.0990000e-01   0.0000000e+00   2.7994000e+01   2.1046000e+01
   5.2300000e+02   3.0000000e-02  -3.1851710e+01   6.1002000e-01   0.0000000e+00   2.7994000e+01   2.1046000e+01
   5.2400000e+02   3.0000000e-02  -3.1844810e+01   6.0992000e-01   0.0000000e+00   2.7995000e+01   2.1047000e+01
   5.2500000e+02   3.0000000e-02  -3.1879280e+01   6.0892000e-01   0.0000000e+00   2.8000000e+01   2.1046000e+01
   5.2600000e+02   3.0000000e-02  -3.1948230e+01   6.0936000e-01   0.0000000e+00   2.7998000e+01   2.1046000e+01
   5.2700000e+02   3.0000000e-02  -3.1982700e+01   6.0940000e-01   0.0000000e+00   2.7998000e+01   2.1046000e+01
   5.2800000e+02   3.0000000e-02  -3.2003380e+01   6.0966000e-01   0.0000000e+00   2.7997000e+01   2.1046000e+01
   5.2900000e+02   3.0000000e-02  -3.2010270e+01   6.0906000e-01   0.0000000e+00   2.8000000e+01   2.1045000e+01
   5.3000000e+02   3.0000000e-02  -3.2003380e+01   6.0862000e-01   0.0000000e+00   2.8002000e+01   2.1045000e+01
   5.3100000e+02   3.0000000e-02  -3.1989590e+01   6.0792000e-01   0.0000000e+00   2.8005000e+01   2.1045000e+01
   5.3200000e+02   3.0000000e-02  -3.1962010e+01   6.0870000e-01   0.0000000e+00   2.8001000e+01   2.1045000e+01
   5.3300000e+02   3.0000000e-02  -3.1975800e+01   6.0846000e-01   0.0000000e+00   2.8002000e+01   2.1044000e+01
   5.3400000e+02   3.0000000e-02  -3.1948230e+01   6.0820000e-01   0.0000000e+00   2.8003000e+01   2.1044000e+01
   5.3500000e+02   3.0000000e-02  -3.1948230e+01   6.0814000e-01   0.0000000e+00   2.8003000e+01   2.1044000e+01
   5.3600000e+02   3.0000000e-02  -3.1962010e+01   6.0830000e-01   0.0000000e+00   2.8002000e+01   2.1044000e+01
   5.3700000e+02   3.0000000e-02  -3.1982700e+01   6.0826000e-01   0.0000000e+00   2.8002000e+01   2.1044000e+01
   5.3800000e+02   3.0000000e-02  -3.1962010e+01   6.0734000e-01   0.0000000e+00   2.8006000e+01   2.1043000e+01
   5.3900000e+02   3.0000000e-02  -3.1934440e+01   6.0854000e-01   0.0000000e+00   2.8000000e+01   2.1043000e+01
   5.4000000e+02   3.0000000e-02  -3.1920650e+01   6.0810000e-01   0.0000000e+00   2.8002000e+01   2.1042000e+01
   5.4100000e+02   3.0000000e-02  -3.1927540e+01   6.0784000e-01   0.0000000e+00   2.8003000e+01   2.1042000e+01
   5.4200000e+02   3.0000000e-02  -3.1934440e+01   6.0800000e-01   0.0000000e+00   2.8002000e+01   2.1041000e+01
   5.4300000e+02   3.0000000e-02  -3.1948230e+01   6.0774000e-01   0.0000000e+00   2.8003000e+01   2.1041000e+01
   5.4400000e+02   3.0000000e-02  -3.1934440e+01   6.0790000e-01   0.0000000e+00   2.8002000e+01   2.1041000e+01
   5.4500000e+02   3.0000000e-02  -3.1934440e+01   6.0786000e-01   0.0000000e+00   2.8002000e+01   2.1042000e+01
   5.4600000e+02   3.0000000e-02  -3.1941330e+01   6.0848000e-01   0.0000000e+00   2.7999000e+01   2.1042000e+01
   5.4700000e+02   3.0000000e-02  -3.1934440e+01   6.0718000e-01   0.0000000e+00   2.8005000e+01   2.1043000e+01
   5.4800000e+02   3.0000000e-02  -3.1927540e+01   6.0752000e-01   0.0000000e+00   2.8003000e+01   2.1043000e+01
   5.4900000e+02   3.0000000e-02  -3.1920650e+01   6.0724000e-01   0.0000000e+00   2.8004000e+01   2.1042000e+01
   5.5000000e+02   3.0000000e-02  -3.1906860e+01   6.0738000e-01   0.0000000e+00   2.8003000e+01   2.1042000e+01
   5.5100000e+02   3.0000000e-02  -3.1886180e+01   6.0798000e-01   0.0000000e+00   2.8000000e+01   2.1042000e+01
   5.5200000e+02   3.0000000e-02  -3.1858600e+01   6.0798000e-01   0.0000000e+00   2.8000000e+01   2.1042000e+01
   5.5300000e+02   3.0000000e-02  -3.1893070e+01   6.0710000e-01   0.0000000e+00   2.8004000e+01   2.1042000e+01
   5.5400000e+02   3.0000000e-02  -3.1899970e+01   6.0636000e-01   0.0000000e+00   2.8007000e+01   2.1042000e+01
   5.5500000e+02   3.0000000e-02  -3.1913750e+01   6.0666000e-01   0.0000000e+00   2.8005000e+01   2.1042000e+01
   5.5600000e+02   3.0000000e-02  -3.1872390e+01   6.0656000e-01   0.0000000e+00   2.8005000e+01   2.1042000e+01
   5.5700000e+02   3.0000000e-02  -3.1858600e+01   6.0690000e-01   0.0000000e+00   2.8003000e+01   2.1042000e+01
   5.5800000e+02   3.0000000e-02  -3.1837920e+01   6.0618000e-01   0.0000000e+00   2.8006000e+01   2.1043000e+01
   5.5900000e+02   3.0000000e-02  -3.1831020e+01   6.0628000e-01   0.0000000e+00   2.8005000e+01   2.1043000e+01
   5.6000000e+02   3.0000000e-02  -3.1831020e+01   6.0662000e-01   0.0000000e+00   2.8003000e+01   2.1043000e+01
   5.6100000e+02   3.0000000e-02  -3.1796550e+01   6.0612000e-01   0.0000000e+00   2.8005000e+01   2.1042000e+01
   5.6200000e+02   3.0000000e-02  -3.1810340e+01   6.0734000e-01   0.0000000e+00   2.7999000e+01   2.1043000e+01
   5.6300000e+02   3.0000000e-02  -3.1789660e+01   6.0560000e-01   0.0000000e+00   2.8007000e+01   2.1043000e+01
   5.6400000e+02   3.0000000e-02  -3.1858600e+01   6.0634000e-01   0.0000000e+00   2.8003000e+01   2.1043000e+01
   5.6500000e+02   3.0000000e-02  -3.1865490e+01   6.0584000e-01   0.0000000e+00   2.8005000e+01   2.1043000e+01
   5.6600000e+02   3.0000000e-02  -3.1844810e+01   6.0662000e-01   0.0000000e+00   2.8001000e+01   2.1043000e+01
   5.6700000e+02   3.0000000e-02  -3.1837920e+01   6.0638000e-01   0.0000000e+00   2.8002000e+01   2.1043000e+01
   5.6800000e+02   3.0000000e-02  -3.1844810e+01   6.0590000e-01   0.0000000e+00   2.8004000e+01   2.1043000e+01
   5.6900000e+02   3.0000000e-02  -3.1831020e+01   6.0582000e-01   0.0000000e+00   2.8004000e+01   2.1043000e+01
   5.7000000e+02   3.0000000e-02  -3.1824130e+01   6.0574000e-01   0.0000000e+00   2.8004000e+01   2.1044000e+01
   5.7100000e+02   3.0000000e-02  -3.1810340e+01   6.0698000e-01   0.0000000e+00   2.7998000e+01   2.1044000e+01
   5.7200000e+02   3.0000000e-02  -3.1782760e+01   6.0526000e-01   0.0000000e+00   2.8006000e+01   2.1044000e+01
   5.7300000e+02   3.0000000e-02  -3.1796550e+01   6.0690000e-01   0.0000000e+00   2.7998000e+01   2.1044000e+01
   5.7400000e+02   3.0000000e-02  -3.1768970e+01   6.0606000e-01   0.0000000e+00   2.8002000e+01   2.1044000e+01
   5.7500000e+02   3.0000000e-02  -3.1755190e+01   6.0624000e-01   0.0000000e+00   2.8001000e+01   2.1044000e+01
   5.7600000e+02   3.0000000e-02  -3.1741400e+01   6.0688000e-01   0.0000000e+00   2.7998000e+01   2.1044000e+01
   5.7700000e+02   3.0000000e-02  -3.1741400e+01   6.0648000e-01   0.0000000e+00   2.8000000e+01   2.1044000e+01
   5.7800000e+02   3.0000000e-02  -3.1741400e+01   6.0692000e-01   0.0000000e+00   2.7998000e+01   2.1044000e+01
   5.7900000e+02   3.0000000e-02  -3.1755190e+01   6.0608000e-01   0.0000000e+00   2.8002000e+01   2.1045000e+01
   5.8000000e+02   3.0000000e-02  -3.1741400e+01   6.0758000e-01   0.0000000e+00   2.7995000e+01   2.1046000e+01
   5.8100000e+02   3.0000000e-02  -3.1720710e+01   6.0636000e-01   0.0000000e+00   2.8001000e+01   2.1047000e+01
   5.8200000e+02   3.0000000e-02  -3.1672450e+01   6.0678000e-01   0.0000000e+00   2.7999000e+01   2.1048000e+01
   5.8300000e+02   3.0000000e-02  -3.1672450e+01   6.0724000e-01   0.0000000e+00   2.7997000e+01   2.1048000e+01
   5.8400000e+02   3.0000000e-02  -3.1651770e+01   6.0708000e-01   0.0000000e+00   2.7998000e+01   2.1048000e+01
   5.8500000e+02   3.0000000e-02  -3.1651770e+01   6.0800000e-01   0.0000000e+00   2.7994000e+01   2.1049000e+01
   5.8600000e+02   3.0000000e-02  -3.1693140e+01   6.0680000e-01   0.0000000e+00   2.8000000e+01   2.1050000e+01
   5.8700000e+02   3.0000000e-02  -3.1686240e+01   6.0812000e-01   0.0000000e+00   2.7994000e+01   2.1050000e+01
   5.8800000e+02   3.0000000e-02  -3.1720710e+01   6.0736000e-01   0.0000000e+00   2.7998000e+01   2.1051000e+01
   5.8900000e+02   3.0000000e-02  -3.1741400e+01   6.0740000e-01   0.0000000e+00   2.7998000e+01   2.1051000e+01
   5.9000000e+02   3.0000000e-02  -3.1782760e+01   6.0700000e-01   0.0000000e+00   2.8000000e+01   2.1052000e+01
   5.9100000e+02   3.0000000e-02  -3.1789660e+01   6.0656000e-01   0.0000000e+00   2.8002000e+01   2.1052000e+01
   5.9200000e+02   3.0000000e-02  -3.1810340e+01   6.0564000e-01   0.0000000e+00   2.8006000e+01   2.1052000e+01
   5.9300000e+02   3.0000000e-02  -3.1837920e+01   6.0574000e-01   0.0000000e+00   2.8005000e+01   2.1052000e+01
   5.9400000e+02   3.0000000e-02  -3.1824130e+01   6.0630000e-01   0.0000000e+00   2.8002000e+01   2.1053000e+01
   5.9500000e+02   3.0000000e-02  -3.1858600e+01   6.0560000e-01   0.0000000e+00   2.8005000e+01   2.1053000e+01
   5.9600000e+02   3.0000000e-02  -3.1844810e+01   6.0572000e-01   0.0000000e+00   2.8004000e+01   2.1053000e+01
   5.9700000e+02   3.0000000e-02  -3.1837920e+01   6.0476000e-01   0.0000000e+00   2.8008000e+01   2.1053000e+01
   5.9800000e+02   3.0000000e-02  -3.1831020e+01   6.0592000e-01   0.0000000e+00   2.8002000e+01   2.1053000e+01
   5.9900000e+02   3.0000000e-02  -3.1796550e+01   6.0456000e-01   0.0000000e+00   2.8008000e+01   2.1053000e+01
   6.0000000e+02   3.0000000e-02  -3.1803450e+01   6.0550000e-01   0.0000000e+00   2.8003000e+01   2.1054000e+01
   6.0100000e+02   3.0000000e-02  -3.1768970e+01   6.0522000e-01   2.0000000e-01   2.8004000e+01   2.1054000e+01
   6.0200000e+02   3.0000000e-02  -3.1748290e+01   6.0492000e-01   2.0000000e-01   2.8005000e+01   2.1054000e+01
   6.0300000e+02   3.0000000e-02  -3.1444940e+01   6.0526000e-01   2.0000000e-01   2.8003000e+01   2.1054000e+01
   6.0400000e+02   3.0000000e-02  -3.0796880e+01   6.0432000e-01   2.0000000e-01   2.8007000e+01   2.1055000e+01
   6.0500000e+02   3.0000000e-02  -2.9914410e+01   6.0484000e-01   2.0000000e-01   2.8004000e+01   2.1055000e+01
   6.0600000e+02   3.0000000e-02  -2.8928520e+01   6.0366000e-01   2.0000000e-01   2.8009000e+01   2.1056000e+01
   6.0700000e+02   3.0000000e-02  -2.7887480e+01   6.0392000e-01   2.0000000e-01   2.8007000e+01   2.1056000e+01
   6.0800000e+02   3.0000000e-02  -2.6860230e+01   6.0268000e-01   2.0000000e-01   2.8012000e+01   2.1057000e+01
   6.0900000e+02   3.0000000e-02  -2.5853660e+01   6.0178000e-01   2.0000000e-01   2.8015000e+01   2.1058000e+01
   6.1000000e+02   3.0000000e-02  -2.4888450e+01   6.0038000e-01   2.0000000e-01   2.8020000e+01   2.1058000e+01
   6.1100000e+02   3.0000000e-02  -2.3964620e+01   5.9800000e-01   2.0000000e-01   2.8029000e+01   2.1059000e+01
   6.1200000e+02   3.0000000e-02  -2.3095930e+01   5.9632000e-01   2.0000000e-01   2.8034000e+01   2.1059000e+01
   6.1300000e+02   3.0000000e-02  -2.2261720e+01   5.9322000e-01   2.0000000e-01   2.8045000e+01   2.1060000e+01
   6.1400000e+02   3.0000000e-02  -2.1448190e+01   5.9078000e-01   2.0000000e-01   2.8052000e+01   2.1060000e+01
   6.1500000e+02   3.0000000e-02  -2.0689820e+01   5.8710000e-01   2.0000000e-01   2.8064000e+01   2.1059000e+01
   6.1600000e+02   3.0000000e-02  -1.9952130e+01   5.8406000e-01   2.0000000e-01   2.8072000e+01   2.1059000e+01
   6.1700000e+02   3.0000000e-02  -1.9262700e+01   5.8042000e-01   2.0000000e-01   2.8082000e+01   2.1059000e+01
   6.1800000e+02   3.0000000e-02  -1.8593950e+01   5.7636000e-01   2.0000000e-01   2.8093000e+01   2.1059000e+01
   6.1900000e+02   3.0000000e-02  -1.7925200e+01   5.7274000e-01   2.0000000e-01   2.8101000e+01   2.1059000e+01
   6.2000000e+02   3.0000000e-02  -1.7256450e+01   5.6786000e-01   2.0000000e-01   2.8114000e+01   2.1060000e+01
   6.2100000e+02   3.0000000e-02  -1.6594600e+01   5.6470000e-01   2.0000000e-01   2.8118000e+01   2.1060000e+01
   6.2200000e+02   3.0000000e-02  -1.5932750e+01   5.5970000e-01   2.0000000e-01   2.8130000e+01   2.1060000e+01
   6.2300000e+02   3.0000000e-02  -1.5277790e+01   5.5644000e-01   2.0000000e-01   2.8133000e+01   2.1060000e+01
   6.2400000e+02   3.0000000e-02  -1.4643510e+01   5.5158000e-01   2.0000000e-01   2.8143000e+01   2.1061000e+01
   6.2500000e+02   3.0000000e-02  -1.4009240e+01   5.4828000e-01   2.0000000e-01   2.8145000e+01   2.1061000e+01
   6.2600000e+02   3.0000000e-02  -1.3361170e+01   5.4428000e-01   2.0000000e-01   2.8150000e+01   2.1061000e+01
   6.2700000e+02   3.0000000e-02  -1.2733790e+01   5.4062000e-01   2.0000000e-01   2.8153000e+01   2.1062000e+01
   6.2800000e+02   3.0000000e-02  -1.2127090e+01   5.3734000e-01   2.0000000e-01   2.8154000e+01   2.1063000e+01
   6.2900000e+02   3.0000000e-02  -1.1527280e+01   5.3338000e-01   2.0000000e-01   2.8158000e+01   2.1064000e+01
   6.3000000e+02   3.0000000e-02  -1.0941270e+01   5.3044000e-01   2.0000000e-01   2.8157000e+01   2.1064000e+01
   6.3100000e+02   3.0000000e-02  -1.0362150e+01   5.2620000e-01   2.0000000e-01   2.8162000e+01   2.1064000e+01
   6.3200000e+02   3.0000000e-02  -9.8243900e+00   5.2318000e-01   2.0000000e-01   2.8161000e+01   2.1064000e+01
   6.3300000e+02   3.0000000e-02  -9.2590600e+00   5.1996000e-01   2.0000000e-01   2.8161000e+01   2.1064000e+01
   6.3400000e+02   3.0000000e-02  -8.7075100e+00   5.1696000e-01   2.0000000e-01   2.8160000e+01   2.1063000e+01
   6.3500000e+02   3.0000000e-02  -8.1835400e+00   5.1442000e-01   2.0000000e-01   2.8157000e+01   2.1063000e+01
   6.3600000e+02   3.0000000e-02  -7.6457900e+00   5.1106000e-01   2.0000000e-01   2.8158000e+01   2.1063000e+01
   6.3700000e+02   3.0000000e-02  -7.1218200e+00   5.0878000e-01   2.0000000e-01   2.8154000e+01   2.1063000e+01
   6.3800000e+02   3.0000000e-02  -6.6047500e+00   5.0526000e-01   2.0000000e-01   2.8156000e+01   2.1064000e+01
   6.3900000e+02   3.0000000e-02  -6.1221500e+00   5.0324000e-01   2.0000000e-01   2.8151000e+01   2.1064000e+01
   6.4000000e+02   3.0000000e-02  -5.6257600e+00   5.0066000e-01   2.0000000e-01   2.8149000e+01   2.1064000e+01
   6.4100000e+02   3.0000000e-02  -5.1638400e+00   4.9812000e-01   2.0000000e-01   2.8147000e+01   2.1064000e+01
   6.4200000e+02   3.0000000e-02  -4.6950200e+00   4.9628000e-01   2.0000000e-01   2.8142000e+01   2.1065000e+01
   6.4300000e+02   3.0000000e-02  -4.2537900e+00   4.9388000e-01   2.0000000e-01   2.8140000e+01   2.1065000e+01
   6.4400000e+02   3.0000000e-02  -3.8263400e+00   4.9284000e-01   2.0000000e-01   2.8132000e+01   2.1065000e+01
   6.4500000e+02   3.0000000e-02  -3.4195800e+00   4.8976000e-01   2.0000000e-01   2.8134000e+01   2.1065000e+01
   6.4600000e+02   3.0000000e-02  -3.0128100e+00   4.8862000e-01   2.0000000e-01   2.8127000e+01   2.1065000e+01
   6.4700000e+02   3.0000000e-02  -2.6198400e+00   4.8586000e-01   2.0000000e-01   2.8128000e+01   2.1065000e+01
   6.4800000e+02   3.0000000e-02  -2.2475400e+00   4.8484000e-01   2.0000000e-01   2.8121000e+01   2.1065000e+01
   6.4900000e+02   3.0000000e-02  -1.8614600e+00   4.8308000e-01   2.0000000e-01   2.8118000e+01   2.1066000e+01
   6.5000000e+02   3.0000000e-02  -1.5167500e+00   4.8138000e-01   2.0000000e-01   2.8115000e+01   2.1067000e+01
   6.5100000e+02   3.0000000e-02  -1.1858200e+00   4.8062000e-01   2.0000000e-01   2.8108000e+01   2.1068000e+01
   6.5200000e+02   3.0000000e-02  -8.4111000e-01   4.7846000e-01   2.0000000e-01   2.8108000e+01   2.1068000e+01
   6.5300000e+02   3.0000000e-02  -5.1018000e-01   4.7762000e-01   2.0000000e-01   2.8102000e+01   2.1068000e+01
   6.5400000e+02   3.0000000e-02  -1.9993000e-01   4.7624000e-01   2.0000000e-01   2.8099000e+01   2.1069000e+01
   6.5500000e+02   3.0000000e-02   1.0341000e-01   4.7536000e-01   2.0000000e-01   2.8094000e+01   2.1070000e+01
   6.5600000e+02   3.0000000e-02   3.9298000e-01   4.7414000e-01   2.0000000e-01   2.8091000e+01   2.1070000e+01
   6.5700000e+02   3.0000000e-02   6.6185000e-01   4.7254000e-01   2.0000000e-01   2.8090000e+01   2.1070000e+01
   6.5800000e+02   3.0000000e-02   9.3763000e-01   4.7184000e-01   2.0000000e-01   2.8085000e+01   2.1070000e+01
   6.5900000e+02   3.0000000e-02   1.1858200e+00   4.7014000e-01   2.0000000e-01   2.8085000e+01   2.1071000e+01
   6.6000000e+02   3.0000000e-02   1.4409100e+00   4.7086000e-01   2.0000000e-01   2.8074000e+01   2.1072000e+01
   6.6100000e+02   3.0000000e-02   1.7028900e+00   4.6960000e-01   2.0000000e-01   2.8073000e+01   2.1072000e+01
   6.6200000e+02   3.0000000e-02   1.9373000e+00   4.6902000e-01   2.0000000e-01   2.8069000e+01   2.1073000e+01
   6.6300000e+02   3.0000000e-02   2.1027600e+00   4.6896000e-01   2.0000000e-01   2.8063000e+01   2.1072000e+01
   6.6400000e+02   3.0000000e-02   2.3027000e+00   4.6660000e-01   2.0000000e-01   2.8068000e+01   2.1072000e+01
   6.6500000e+02   3.0000000e-02   2.4750600e+00   4.6744000e-01   2.0000000e-01   2.8058000e+01   2.1071000e+01
   6.6600000e+02   3.0000000e-02   2.7163600e+00   4.6628000e-01   2.0000000e-01   2.8058000e+01   2.1071000e+01
   6.6700000e+02   3.0000000e-02   2.8473500e+00   4.6556000e-01   2.0000000e-01   2.8056000e+01   2.1071000e+01
   6.6800000e+02   3.0000000e-02   3.0679700e+00   4.6576000e-01   2.0000000e-01   2.8050000e+01   2.1071000e+01
   6.6900000e+02   3.0000000e-02   3.1989600e+00   4.6410000e-01   2.0000000e-01   2.8053000e+01   2.1070000e+01
   6.7000000e+02   3.0000000e-02   3.3713200e+00   4.6436000e-01   2.0000000e-01   2.8047000e+01   2.1070000e+01
   6.7100000e+02   3.0000000e-02   3.4816300e+00   4.6342000e-01   2.0000000e-01   2.8047000e+01   2.1070000e+01
   6.7200000e+02   3.0000000e-02   3.6401900e+00   4.6226000e-01   2.0000000e-01   2.8048000e+01   2.1070000e+01
   6.7300000e+02   3.0000000e-02   3.7642900e+00   4.6262000e-01   2.0000000e-01   2.8042000e+01   2.1069000e+01
   6.7400000e+02   3.0000000e-02   3.8952800e+00   4.6134000e-01   2.0000000e-01   2.8044000e+01   2.1068000e+01
   6.7500000e+02   3.0000000e-02   4.0538500e+00   4.6134000e-01   2.0000000e-01   2.8040000e+01   2.1068000e+01
   6.7600000e+02   3.0000000e-02   4.1848500e+00   4.6098000e-01   2.0000000e-01   2.8038000e+01   2.1068000e+01
   6.7700000e+02   3.0000000e-02   4.3158400e+00   4.5912000e-01   2.0000000e-01   2.8043000e+01   2.1068000e+01
   6.7800000e+02   3.0000000e-02   4.4330400e+00   4.5958000e-01   2.0000000e-01   2.8037000e+01   2.1069000e+01
   6.7900000e+02   3.0000000e-02   4.5433500e+00   4.5884000e-01   2.0000000e-01   2.8037000e+01   2.1070000e+01
   6.8000000e+02   3.0000000e-02   4.6536600e+00   4.5810000e-01   2.0000000e-01   2.8037000e+01   2.1070000e+01
   6.8100000e+02   3.0000000e-02   4.7570700e+00   4.5890000e-01   2.0000000e-01   2.8030000e+01   2.1071000e+01
   6.8200000e+02   3.0000000e-02   4.8535900e+00   4.5720000e-01   2.0000000e-01   2.8035000e+01   2.1071000e+01
   6.8300000e+02   3.0000000e-02   4.9501100e+00   4.5826000e-01   2.0000000e-01   2.8027000e+01   2.1071000e+01
   6.8400000e+02   3.0000000e-02   5.0466300e+00   4.5728000e-01   2.0000000e-01   2.8029000e+01   2.1071000e+01
   6.8500000e+02   3.0000000e-02   5.1224700e+00   4.5802000e-01   2.0000000e-01   2.8023000e+01   2.1070000e+01
   6.8600000e+02   3.0000000e-02   5.2052000e+00   4.5712000e-01   2.0000000e-01   2.8025000e+01   2.1070000e+01
   6.8700000e+02   3.0000000e-02   5.2741500e+00   4.5640000e-01   2.0000000e-01   2.8026000e+01   2.1070000e+01
   6.8800000e+02   3.0000000e-02   5.3775600e+00   4.5676000e-01   2.0000000e-01   2.8022000e+01   2.1070000e+01
   6.8900000e+02   3.0000000e-02   5.4740800e+00   4.5676000e-01   2.0000000e-01   2.8020000e+01   2.1070000e+01
   6.9000000e+02   3.0000000e-02   5.5912800e+00   4.5570000e-01   2.0000000e-01   2.8023000e+01   2.1070000e+01
   6.9100000e+02   3.0000000e-02   5.6395400e+00   4.5634000e-01   2.0000000e-01   2.8018000e+01   2.1070000e+01
   6.9200000e+02   3.0000000e-02   5.6878000e+00   4.5554000e-01   2.0000000e-01   2.8020000e+01   2.1070000e+01
   6.9300000e+02   3.0000000e-02   5.7360600e+00   4.5514000e-01   2.0000000e-01   2.8020000e+01   2.1070000e+01
   6.9400000e+02   3.0000000e-02   5.8050100e+00   4.5496000e-01   2.0000000e-01   2.8019000e+01   2.1069000e+01
   6.9500000e+02   3.0000000e-02   5.8601600e+00   4.5392000e-01   2.0000000e-01   2.8022000e+01   2.1070000e+01
   6.9600000e+02   3.0000000e-02   5.9360000e+00   4.5414000e-01   2.0000000e-01   2.8019000e+01   2.1070000e+01
   6.9700000e+02   3.0000000e-02   5.9911500e+00   4.5310000e-01   2.0000000e-01   2.8022000e+01   2.1070000e+01
   6.9800000e+02   3.0000000e-02   6.0325200e+00   4.5376000e-01   2.0000000e-01   2.8017000e+01   2.1070000e+01
   6.9900000e+02   3.0000000e-02   6.0945700e+00   4.5364000e-01   2.0000000e-01   2.8016000e+01   2.1071000e+01
   7.0000000e+02   3.0000000e-02   6.1635100e+00   4.5266000e-01   2.0000000e-01   2.8019000e+01   2.1071000e+01
   7.0100000e+02   3.0000000e-02   6.1979800e+00   4.5338000e-01   2.0000000e-01   2.8014000e+01   2.1071000e+01
   7.0200000e+02   3.0000000e-02   6.2600300e+00   4.5222000e-01   2.0000000e-01   2.8018000e+01   2.1071000e+01
   7.0300000e+02   3.0000000e-02   6.3082900e+00   4.5252000e-01   2.0000000e-01   2.8015000e+01   2.1072000e+01
   7.0400000e+02   3.0000000e-02   6.3289800e+00   4.5288000e-01   2.0000000e-01   2.8012000e+01   2.1072000e+01
   7.0500000e+02   3.0000000e-02   6.3772400e+00   4.5176000e-01   2.0000000e-01   2.8016000e+01   2.1072000e+01
   7.0600000e+02   3.0000000e-02   6.3772400e+00   4.5232000e-01   2.0000000e-01   2.8012000e+01   2.1073000e+01
   7.0700000e+02   3.0000000e-02   6.4255000e+00   4.5208000e-01   2.0000000e-01   2.8012000e+01   2.1072000e+01
   7.0800000e+02   3.0000000e-02   6.4875400e+00   4.5118000e-01   2.0000000e-01   2.8015000e+01   2.1072000e+01
   7.0900000e+02   3.0000000e-02   6.5082300e+00   4.5176000e-01   2.0000000e-01   2.8011000e+01   2.1072000e+01
   7.1000000e+02   3.0000000e-02   6.5702800e+00   4.5066000e-01   2.0000000e-01   2.8015000e+01   2.1073000e+01
   7.1100000e+02   3.0000000e-02   6.5840600e+00   4.5146000e-01   2.0000000e-01   2.8010000e+01   2.1074000e+01
   7.1200000e+02   3.0000000e-02   6.6254300e+00   4.5082000e-01   2.0000000e-01   2.8012000e+01   2.1074000e+01
   7.1300000e+02   3.0000000e-02   6.6668000e+00   4.5058000e-01   2.0000000e-01   2.8012000e+01   2.1074000e+01
   7.1400000e+02   3.0000000e-02   6.6943700e+00   4.5078000e-01   2.0000000e-01   2.8010000e+01   2.1075000e+01
   7.1500000e+02   3.0000000e-02   6.7357400e+00   4.5014000e-01   2.0000000e-01   2.8012000e+01   2.1075000e+01
   7.1600000e+02   3.0000000e-02   6.7633200e+00   4.5012000e-01   2.0000000e-01   2.8011000e+01   2.1075000e+01
   7.1700000e+02   3.0000000e-02   6.7908900e+00   4.5034000e-01   2.0000000e-01   2.8009000e+01   2.1075000e+01
   7.1800000e+02   3.0000000e-02   6.8115800e+00   4.4928000e-01   2.0000000e-01   2.8013000e+01   2.1075000e+01
   7.1900000e+02   3.0000000e-02   6.8667300e+00   4.5012000e-01   2.0000000e-01   2.8008000e+01   2.1075000e+01
   7.2000000e+02   3.0000000e-02   6.9218900e+00   4.4974000e-01   2.0000000e-01   2.8009000e+01   2.1075000e+01
   7.2100000e+02   3.0000000e-02   6.9701500e+00   4.4912000e-01   2.0000000e-01   2.8011000e+01   2.1074000e+01
   7.2200000e+02   3.0000000e-02   7.0184100e+00   4.5022000e-01   2.0000000e-01   2.8005000e+01   2.1074000e+01
   7.2300000e+02   3.0000000e-02   7.0459800e+00   4.4924000e-01   2.0000000e-01   2.8009000e+01   2.1074000e+01
   7.2400000e+02   3.0000000e-02   7.0735600e+00   4.4884000e-01   2.0000000e-01   2.8010000e+01   2.1073000e+01
   7.2500000e+02   3.0000000e-02   7.1080300e+00   4.4974000e-01   2.0000000e-01   2.8005000e+01   2.1073000e+01
   7.2600000e+02   3.0000000e-02   7.1218200e+00   4.4876000e-01   2.0000000e-01   2.8009000e+01   2.1073000e+01
   7.2700000e+02   3.0000000e-02   7.1425000e+00   4.4946000e-01   2.0000000e-01   2.8005000e+01   2.1072000e+01
   7.2800000e+02   3.0000000e-02   7.1494000e+00   4.4892000e-01   2.0000000e-01   2.8007000e+01   2.1072000e+01
   7.2900000e+02   3.0000000e-02   7.1631900e+00   4.4834000e-01   2.0000000e-01   2.8009000e+01   2.1072000e+01
   7.3000000e+02   3.0000000e-02   7.1562900e+00   4.4948000e-01   2.0000000e-01   2.8003000e+01   2.1072000e+01
   7.3100000e+02   3.0000000e-02   7.1976600e+00   4.4832000e-01   2.0000000e-01   2.8008000e+01   2.1071000e+01
   7.3200000e+02   3.0000000e-02   7.2183400e+00   4.4904000e-01   2.0000000e-01   2.8004000e+01   2.1071000e+01
   7.3300000e+02   3.0000000e-02   7.2597100e+00   4.4874000e-01   2.0000000e-01   2.8005000e+01   2.1071000e+01
   7.3400000e+02   3.0000000e-02   7.2803900e+00   4.4798000e-01   2.0000000e-01   2.8008000e+01   2.1071000e+01
   7.3500000e+02   3.0000000e-02   7.3010700e+00   4.4892000e-01   2.0000000e-01   2.8003000e+01   2.1071000e+01
   7.3600000e+02   3.0000000e-02   7.2941800e+00   4.4886000e-01   2.0000000e-01   2.8003000e+01   2.1071000e+01
   7.3700000e+02   3.0000000e-02   7.3079700e+00   4.4858000e-01   2.0000000e-01   2.8004000e+01   2.1072000e+01
   7.3800000e+02   3.0000000e-02   7.3286500e+00   4.4850000e-01   2.0000000e-01   2.8004000e+01   2.1073000e+01
   7.3900000e+02   3.0000000e-02   7.3562300e+00   4.4864000e-01   2.0000000e-01   2.8003000e+01   2.1073000e+01
   7.4000000e+02   3.0000000e-02   7.4044900e+00   4.4902000e-01   2.0000000e-01   2.8001000e+01   2.1073000e+01
   7.4100000e+02   3.0000000e-02   7.4320600e+00   4.4834000e-01   2.0000000e-01   2.8004000e+01   2.1073000e+01
   7.4200000e+02   3.0000000e-02   7.4734300e+00   4.4914000e-01   2.0000000e-01   2.8000000e+01   2.1073000e+01
   7.4300000e+02   3.0000000e-02   7.4872200e+00   4.4914000e-01   2.0000000e-01   2.8000000e+01   2.1073000e+01
   7.4400000e+02   3.0000000e-02   7.5010100e+00   4.4892000e-01   2.0000000e-01   2.8001000e+01   2.1072000e+01
   7.4500000e+02   3.0000000e-02   7.5216900e+00   4.4912000e-01   2.0000000e-01   2.8000000e+01   2.1073000e+01
   7.4600000e+02   3.0000000e-02   7.5216900e+00   4.4890000e-01   2.0000000e-01   2.8001000e+01   2.1073000e+01
   7.4700000e+02   3.0000000e-02   7.5216900e+00   4.4910000e-01   2.0000000e-01   2.8000000e+01   2.1073000e+01
   7.4800000e+02   3.0000000e-02   7.5423700e+00   4.4822000e-01   2.0000000e-01   2.8004000e+01   2.1073000e+01
   7.4900000e+02   3.0000000e-02   7.5285900e+00   4.4924000e-01   2.0000000e-01   2.7999000e+01   2.1073000e+01
   7.5000000e+02   3.0000000e-02   7.5492700e+00   4.4882000e-01   2.0000000e-01   2.8001000e+01   2.1073000e+01
   7.5100000e+02   3.0000000e-02   7.5423700e+00   4.4902000e-01   2.0000000e-01   2.8000000e+01   2.1073000e+01
   7.5200000e+02   3.0000000e-02   7.5492700e+00   4.4880000e-01   2.0000000e-01   2.8001000e+01   2.1072000e+01
   7.5300000e+02   3.0000000e-02   7.5492700e+00   4.4856000e-01   2.0000000e-01   2.8002000e+01   2.1072000e+01
   7.5400000e+02   3.0000000e-02   7.5561600e+00   4.4918000e-01   2.0000000e-01   2.7999000e+01   2.1072000e+01
   7.5500000e+02   3.0000000e-02   7.5354800e+00   4.4876000e-01   2.0000000e-01   2.8001000e+01   2.1072000e+01
   7.5600000e+02   3.0000000e-02   7.5285900e+00   4.4940000e-01   2.0000000e-01   2.7998000e+01   2.1072000e+01
   7.5700000e+02   3.0000000e-02   7.5423700e+00   4.4812000e-01   2.0000000e-01   2.8004000e+01   2.1072000e+01
   7.5800000e+02   3.0000000e-02   7.5423700e+00   4.4936000e-01   2.0000000e-01   2.7998000e+01   2.1072000e+01
   7.5900000e+02   3.0000000e-02   7.5492700e+00   4.4830000e-01   2.0000000e-01   2.8003000e+01   2.1072000e+01
   7.6000000e+02   3.0000000e-02   7.5492700e+00   4.4868000e-01   2.0000000e-01   2.8001000e+01   2.1072000e+01
   7.6100000e+02   3.0000000e-02   7.5354800e+00   4.4866000e-01   2.0000000e-01   2.8001000e+01   2.1072000e+01
   7.6200000e+02   3.0000000e-02   7.5354800e+00   4.4820000e-01   2.0000000e-01   2.8003000e+01   2.1072000e+01
   7.6300000e+02   3.0000000e-02   7.5285900e+00   4.4748000e-01   2.0000000e-01   2.8006000e+01   2.1073000e+01
   7.6400000e+02   3.0000000e-02   7.4941100e+00   4.4736000e-01   2.0000000e-01   2.8006000e+01   2.1073000e+01
   7.6500000e+02   3.0000000e-02   7.5079000e+00   4.4746000e-01   2.0000000e-01   2.8005000e+01   2.1074000e+01
   7.6600000e+02   3.0000000e-02   7.4941100e+00   4.4736000e-01   2.0000000e-01   2.8005000e+01   2.1076000e+01
   7.6700000e+02   3.0000000e-02   7.5148000e+00   4.4748000e-01   2.0000000e-01   2.8004000e+01   2.1078000e+01
   7.6800000e+02   3.0000000e-02   7.5285900e+00   4.4652000e-01   2.0000000e-01   2.8008000e+01   2.1079000e+01
   7.6900000e+02   3.0000000e-02   7.5768500e+00   4.4702000e-01   2.0000000e-01   2.8005000e+01   2.1080000e+01
   7.7000000e+02   3.0000000e-02   7.5699500e+00   4.4648000e-01   2.0000000e-01   2.8007000e+01   2.1080000e+01
   7.7100000e+02   3.0000000e-02   7.5630600e+00   4.4634000e-01   2.0000000e-01   2.8007000e+01   2.1080000e+01
   7.7200000e+02   3.0000000e-02   7.5975300e+00   4.4576000e-01   2.0000000e-01   2.8009000e+01   2.1081000e+01
   7.7300000e+02   3.0000000e-02   7.6182100e+00   4.4712000e-01   2.0000000e-01   2.8002000e+01   2.1081000e+01
   7.7400000e+02   3.0000000e-02   7.6182100e+00   4.4576000e-01   2.0000000e-01   2.8008000e+01   2.1082000e+01
   7.7500000e+02   3.0000000e-02   7.6044200e+00   4.4670000e-01   2.0000000e-01   2.8003000e+01   2.1082000e+01
   7.7600000e+02   3.0000000e-02   7.6526800e+00   4.4620000e-01   2.0000000e-01   2.8005000e+01   2.1082000e+01
   7.7700000e+02   3.0000000e-02   7.6595800e+00   4.4632000e-01   2.0000000e-01   2.8004000e+01   2.1081000e+01
   7.7800000e+02   3.0000000e-02   7.6871500e+00   4.4558000e-01   2.0000000e-01   2.8007000e+01   2.1081000e+01
   7.7900000e+02   3.0000000e-02   7.6940500e+00   4.4610000e-01   2.0000000e-01   2.8004000e+01   2.1081000e+01
   7.8000000e+02   3.0000000e-02   7.7216300e+00   4.4602000e-01   2.0000000e-01   2.8004000e+01   2.1081000e+01
   7.8100000e+02   3.0000000e-02   7.7354100e+00   4.4594000e-01   2.0000000e-01   2.8004000e+01   2.1081000e+01
   7.8200000e+02   3.0000000e-02   7.7423100e+00   4.4586000e-01   2.0000000e-01   2.8004000e+01   2.1081000e+01
   7.8300000e+02   3.0000000e-02   7.7629900e+00   4.4490000e-01   2.0000000e-01   2.8008000e+01   2.1080000e+01
   7.8400000e+02   3.0000000e-02   7.7698900e+00   4.4540000e-01   2.0000000e-01   2.8005000e+01   2.1080000e+01
   7.8500000e+02   3.0000000e-02   7.7767800e+00   4.4464000e-01   2.0000000e-01   2.8008000e+01   2.1080000e+01
   7.8600000e+02   3.0000000e-02   7.7974600e+00   4.4580000e-01   2.0000000e-01   2.8002000e+01   2.1081000e+01
   7.8700000e+02   3.0000000e-02   7.7974600e+00   4.4554000e-01   2.0000000e-01   2.8003000e+01   2.1082000e+01
   7.8800000e+02   3.0000000e-02   7.8112500e+00   4.4548000e-01   2.0000000e-01   2.8003000e+01   2.1082000e+01
   7.8900000e+02   3.0000000e-02   7.8388300e+00   4.4520000e-01   2.0000000e-01   2.8004000e+01   2.1082000e+01
   7.9000000e+02   3.0000000e-02   7.8457200e+00   4.4600000e-01   2.0000000e-01   2.8000000e+01   2.1081000e+01
   7.9100000e+02   3.0000000e-02   7.8457200e+00   4.4512000e-01   2.0000000e-01   2.8004000e+01   2.1081000e+01
   7.9200000e+02   3.0000000e-02   7.8388300e+00   4.4526000e-01   2.0000000e-01   2.8003000e+01   2.1081000e+01
   7.9300000e+02   3.0000000e-02   7.8388300e+00   4.4498000e-01   2.0000000e-01   2.8004000e+01   2.1080000e+01
   7.9400000e+02   3.0000000e-02   7.8595100e+00   4.4556000e-01   2.0000000e-01   2.8001000e+01   2.1080000e+01
   7.9500000e+02   3.0000000e-02   7.8526200e+00   4.4488000e-01   2.0000000e-01   2.8004000e+01   2.1080000e+01
   7.9600000e+02   3.0000000e-02   7.8457200e+00   4.4502000e-01   2.0000000e-01   2.8003000e+01   2.1080000e+01
   7.9700000e+02   3.0000000e-02   7.8388300e+00   4.4452000e-01   2.0000000e-01   2.8005000e+01   2.1080000e+01
   7.9800000e+02   3.0000000e-02   7.8250400e+00   4.4464000e-01   2.0000000e-01   2.8004000e+01   2.1081000e+01
   7.9900000e+02   3.0000000e-02   7.8457200e+00   4.4478000e-01   2.0000000e-01   2.8003000e+01   2.1082000e+01
   8.0000000e+02   3.0000000e-02   7.8664100e+00   4.4406000e-01   2.0000000e-01   2.8006000e+01   2.1084000e+01
   8.0100000e+02   3.0000000e-02   7.8939800e+00   4.4460000e-01   2.0000000e-01   2.8003000e+01   2.1084000e+01
   8.0200000e+02   3.0000000e-02   7.9215600e+00   4.4410000e-01   2.0000000e-01   2.8005000e+01   2.1085000e+01
   8.0300000e+02   3.0000000e-02   7.9491400e+00   4.4466000e-01   2.0000000e-01   2.8002000e+01   2.1086000e+01
   8.0400000e+02   3.0000000e-02   7.9698200e+00   4.4352000e-01   2.0000000e-01   2.8007000e+01   2.1086000e+01
   8.0500000e+02   3.0000000e-02   8.0111900e+00   4.4448000e-01   2.0000000e-01   2.8002000e+01   2.1086000e+01
   8.0600000e+02   3.0000000e-02   7.9905000e+00   4.4444000e-01   2.0000000e-01   2.8002000e+01   2.1086000e+01
   8.0700000e+02   3.0000000e-02   7.9974000e+00   4.4550000e-01   2.0000000e-01   2.7997000e+01   2.1085000e+01
   8.0800000e+02   3.0000000e-02   8.0042900e+00   4.4512000e-01   2.0000000e-01   2.7999000e+01   2.1085000e+01
   8.0900000e+02   3.0000000e-02   8.0249800e+00   4.4492000e-01   2.0000000e-01   2.8000000e+01   2.1085000e+01
   8.1000000e+02   3.0000000e-02   8.0594500e+00   4.4536000e-01   2.0000000e-01   2.7998000e+01   2.1085000e+01
   8.1100000e+02   3.0000000e-02   8.0456600e+00   4.4584000e-01   2.0000000e-01   2.7996000e+01   2.1086000e+01
   8.1200000e+02   3.0000000e-02   8.0732400e+00   4.4548000e-01   2.0000000e-01   2.7998000e+01   2.1087000e+01
   8.1300000e+02   3.0000000e-02   8.0801300e+00   4.4662000e-01   2.0000000e-01   2.7993000e+01   2.1087000e+01
   8.1400000e+02   3.0000000e-02   8.0939200e+00   4.4632000e-01   2.0000000e-01   2.7995000e+01   2.1088000e+01
   8.1500000e+02   3.0000000e-02   8.0732400e+00   4.4708000e-01   2.0000000e-01   2.7992000e+01   2.1088000e+01
   8.1600000e+02   3.0000000e-02   8.0939200e+00   4.4592000e-01   2.0000000e-01   2.7998000e+01   2.1088000e+01
   8.1700000e+02   3.0000000e-02   8.1008100e+00   4.4728000e-01   2.0000000e-01   2.7992000e+01   2.1088000e+01
   8.1800000e+02   3.0000000e-02   8.0801300e+00   4.4744000e-01   2.0000000e-01   2.7992000e+01   2.1088000e+01
   8.1900000e+02   3.0000000e-02   8.0870200e+00   4.4716000e-01   2.0000000e-01   2.7994000e+01   2.1088000e+01
   8.2000000e+02   3.0000000e-02   8.0939200e+00   4.4728000e-01   2.0000000e-01   2.7994000e+01   2.1088000e+01
   8.2100000e+02   3.0000000e-02   8.1283900e+00   4.4740000e-01   2.0000000e-01   2.7994000e+01   2.1087000e+01
   8.2200000e+02   3.0000000e-02   8.1283900e+00   4.4752000e-01   2.0000000e-01   2.7994000e+01   2.1087000e+01
   8.2300000e+02   3.0000000e-02   8.1559700e+00   4.4830000e-01   2.0000000e-01   2.7991000e+01   2.1087000e+01
   8.2400000e+02   3.0000000e-02   8.1628600e+00   4.4804000e-01   2.0000000e-01   2.7993000e+01   2.1087000e+01
   8.2500000e+02   3.0000000e-02   8.1352800e+00   4.4818000e-01   2.0000000e-01   2.7993000e+01   2.1087000e+01
   8.2600000e+02   3.0000000e-02   8.1490700e+00   4.4854000e-01   2.0000000e-01   2.7992000e+01   2.1087000e+01
   8.2700000e+02   3.0000000e-02   8.1421800e+00   4.4914000e-01   2.0000000e-01   2.7990000e+01   2.1086000e+01
   8.2800000e+02   3.0000000e-02   8.1421800e+00   4.4934000e-01   2.0000000e-01   2.7990000e+01   2.1086000e+01
   8.2900000e+02   3.0000000e-02   8.1490700e+00   4.4932000e-01   2.0000000e-01   2.7991000e+01   2.1086000e+01
   8.3000000e+02   3.0000000e-02   8.1421800e+00   4.5060000e-01   2.0000000e-01   2.7986000e+01   2.1086000e+01
   8.3100000e+02   3.0000000e-02   8.1421800e+00   4.5044000e-01   2.0000000e-01   2.7988000e+01   2.1086000e+01
   8.3200000e+02   3.0000000e-02   8.1352800e+00   4.5090000e-01   2.0000000e-01   2.7987000e+01   2.1086000e+01
   8.3300000e+02   3.0000000e-02   8.1146000e+00   4.5116000e-01   2.0000000e-01   2.7987000e+01   2.1085000e+01
   8.3400000e+02   3.0000000e-02   8.1077100e+00   4.5120000e-01   2.0000000e-01   2.7988000e+01   2.1085000e+01
   8.3500000e+02   3.0000000e-02   8.0939200e+00   4.5122000e-01   2.0000000e-01   2.7989000e+01   2.1086000e+01
   8.3600000e+02   3.0000000e-02   8.0870200e+00   4.5210000e-01   2.0000000e-01   2.7986000e+01   2.1086000e+01
   8.3700000e+02   3.0000000e-02   8.0870200e+00   4.5172000e-01   2.0000000e-01   2.7989000e+01   2.1085000e+01
   8.3800000e+02   3.0000000e-02   8.1146000e+00   4.5172000e-01   2.0000000e-01   2.7990000e+01   2.1085000e+01
   8.3900000e+02   3.0000000e-02   8.1077100e+00   4.5192000e-01   2.0000000e-01   2.7990000e+01   2.1084000e+01
   8.4000000e+02   3.0000000e-02   8.1077100e+00   4.5212000e-01   2.0000000e-01   2.7990000e+01   2.1084000e+01
   8.4100000e+02   3.0000000e-02   8.0939200e+00   4.5166000e-01   2.0000000e-01   2.7993000e+01   2.1084000e+01
   8.4200000e+02   3.0000000e-02   8.0801300e+00   4.5268000e-01   2.0000000e-01   2.7989000e+01   2.1084000e+01
   8.4300000e+02   3.0000000e-02   8.0525500e+00   4.5224000e-01   2.0000000e-01   2.7992000e+01   2.1084000e+01
   8.4400000e+02   3.0000000e-02   8.0318700e+00   4.5218000e-01   2.0000000e-01   2.7993000e+01   2.1083000e+01
   8.4500000e+02   3.0000000e-02   7.9905000e+00   4.5166000e-01   2.0000000e-01   2.7996000e+01   2.1083000e+01
   8.4600000e+02   3.0000000e-02   8.0111900e+00   4.5240000e-01   2.0000000e-01   2.7993000e+01   2.1083000e+01
   8.4700000e+02   3.0000000e-02   7.9491400e+00   4.5188000e-01   2.0000000e-01   2.7996000e+01   2.1083000e+01
   8.4800000e+02   3.0000000e-02   7.9491400e+00   4.5196000e-01   2.0000000e-01   2.7996000e+01   2.1083000e+01
   8.4900000e+02   3.0000000e-02   7.9215600e+00   4.5248000e-01   2.0000000e-01   2.7994000e+01   2.1082000e+01
   8.5000000e+02   3.0000000e-02   7.9215600e+00   4.5128000e-01   2.0000000e-01   2.8000000e+01   2.1082000e+01
   8.5100000e+02   3.0000000e-02   7.9008800e+00   4.5172000e-01   2.0000000e-01   2.7998000e+01   2.1081000e+01
   8.5200000e+02   3.0000000e-02   7.8870900e+00   4.5044000e-01   2.0000000e-01   2.8004000e+01   2.1081000e+01
   8.5300000e+02   3.0000000e-02   7.8870900e+00   4.5168000e-01   2.0000000e-01   2.7998000e+01   2.1080000e+01
   8.5400000e+02   3.0000000e-02   7.8457200e+00   4.5040000e-01   2.0000000e-01   2.8004000e+01   2.1080000e+01
   8.5500000e+02   3.0000000e-02   7.8526200e+00   4.5076000e-01   2.0000000e-01   2.8002000e+01   2.1080000e+01
   8.5600000e+02   3.0000000e-02   7.8388300e+00   4.5006000e-01   2.0000000e-01   2.8005000e+01   2.1081000e+01
   8.5700000e+02   3.0000000e-02   7.8388300e+00   4.5062000e-01   2.0000000e-01   2.8002000e+01   2.1081000e+01
   8.5800000e+02   3.0000000e-02   7.8388300e+00   4.4926000e-01   2.0000000e-01   2.8008000e+01   2.1082000e+01
   8.5900000e+02   3.0000000e-02   7.8664100e+00   4.5042000e-01   2.0000000e-01   2.8002000e+01   2.1082000e+01
   8.6000000e+02   3.0000000e-02   7.8664100e+00   4.4950000e-01   2.0000000e-01   2.8006000e+01   2.1082000e+01
   8.6100000e+02   3.0000000e-02   7.8801900e+00   4.4982000e-01   2.0000000e-01   2.8004000e+01   2.1083000e+01
   8.6200000e+02   3.0000000e-02   7.8733000e+00   4.4974000e-01   2.0000000e-01   2.8004000e+01   2.1084000e+01
   8.6300000e+02   3.0000000e-02   7.8526200e+00   4.4966000e-01   2.0000000e-01   2.8004000e+01   2.1085000e+01
   8.6400000e+02   3.0000000e-02   7.8043600e+00   4.4848000e-01   2.0000000e-01   2.8009000e+01   2.1086000e+01
   8.6500000e+02   3.0000000e-02   7.7629900e+00   4.4808000e-01   2.0000000e-01   2.8010000e+01   2.1086000e+01
   8.6600000e+02   3.0000000e-02   7.6940500e+00   4.4678000e-01   2.0000000e-01   2.8015000e+01   2.1086000e+01
   8.6700000e+02   3.0000000e-02   7.6664700e+00   4.4714000e-01   2.0000000e-01   2.8012000e+01   2.1086000e+01
   8.6800000e+02   3.0000000e-02   7.6320000e+00   4.4558000e-01   2.0000000e-01   2.8018000e+01   2.1087000e+01
   8.6900000e+02   3.0000000e-02   7.5906300e+00   4.4456000e-01   2.0000000e-01   2.8021000e+01   2.1087000e+01
   8.7000000e+02   3.0000000e-02   7.5492700e+00   4.4326000e-01   2.0000000e-01   2.8025000e+01   2.1087000e+01
   8.7100000e+02   3.0000000e-02   7.5079000e+00   4.4188000e-01   2.0000000e-01   2.8029000e+01   2.1087000e+01
   8.7200000e+02   3.0000000e-02   7.4734300e+00   4.4064000e-01   2.0000000e-01   2.8032000e+01   2.1087000e+01
   8.7300000e+02   3.0000000e-02   7.4665400e+00   4.3934000e-01   2.0000000e-01   2.8035000e+01   2.1087000e+01
   8.7400000e+02   3.0000000e-02   7.4803200e+00   4.3798000e-01   2.0000000e-01   2.8038000e+01   2.1087000e+01
   8.7500000e+02   3.0000000e-02   7.5010100e+00   4.3634000e-01   2.0000000e-01   2.8042000e+01   2.1087000e+01
   8.7600000e+02   3.0000000e-02   7.5561600e+00   4.3616000e-01   2.0000000e-01   2.8039000e+01   2.1087000e+01
   8.7700000e+02   3.0000000e-02   7.6388900e+00   4.3494000e-01   2.0000000e-01   2.8041000e+01   2.1087000e+01
   8.7800000e+02   3.0000000e-02   7.6388900e+00   4.3456000e-01   2.0000000e-01   2.8039000e+01   2.1086000e+01
   8.7900000e+02   3.0000000e-02   7.7285200e+00   4.3290000e-01   2.0000000e-01   2.8043000e+01   2.1086000e+01
   8.8000000e+02   3.0000000e-02   7.7216300e+00   4.3314000e-01   2.0000000e-01   2.8038000e+01   2.1086000e+01
   8.8100000e+02   3.0000000e-02   7.8112500e+00   4.3128000e-01   2.0000000e-01   2.8043000e+01   2.1085000e+01
   8.8200000e+02   3.0000000e-02   7.8526200e+00   4.3174000e-01   2.0000000e-01   2.8037000e+01   2.1085000e+01
   8.8300000e+02   3.0000000e-02   7.8870900e+00   4.2990000e-01   2.0000000e-01   2.8042000e+01   2.1086000e+01
   8.8400000e+02   3.0000000e-02   7.9215600e+00   4.2994000e-01   2.0000000e-01   2.8038000e+01   2.1086000e+01
   8.8500000e+02   3.0000000e-02   7.9767200e+00   4.2918000e-01   2.0000000e-01   2.8038000e+01   2.1086000e+01
   8.8600000e+02   3.0000000e-02   8.0318700e+00   4.2930000e-01   2.0000000e-01   2.8034000e+01   2.1086000e+01
   8.8700000e+02   3.0000000e-02   8.0870200e+00   4.2752000e-01   2.0000000e-01   2.8039000e+01   2.1086000e+01
   8.8800000e+02   3.0000000e-02   8.1628600e+00   4.2784000e-01   2.0000000e-01   2.8034000e+01   2.1085000e+01
   8.8900000e+02   3.0000000e-02   8.2111200e+00   4.2716000e-01   2.0000000e-01   2.8034000e+01   2.1085000e+01
   8.9000000e+02   3.0000000e-02   8.2662800e+00   4.2758000e-01   2.0000000e-01   2.8029000e+01   2.1085000e+01
   8.9100000e+02   3.0000000e-02   8.3352200e+00   4.2678000e-01   2.0000000e-01   2.8030000e+01   2.1085000e+01
   8.9200000e+02   3.0000000e-02   8.3696900e+00   4.2684000e-01   2.0000000e-01   2.8027000e+01   2.1085000e+01
   8.9300000e+02   3.0000000e-02   8.4041600e+00   4.2652000e-01   2.0000000e-01   2.8026000e+01   2.1085000e+01
   8.9400000e+02   3.0000000e-02   8.4317400e+00   4.2534000e-01   2.0000000e-01   2.8029000e+01   2.1085000e+01
   8.9500000e+02   3.0000000e-02   8.4524200e+00   4.2520000e-01   2.0000000e-01   2.8027000e+01   2.1084000e+01
   8.9600000e+02   3.0000000e-02   8.4524200e+00   4.2466000e-01   2.0000000e-01   2.8027000e+01   2.1083000e+01
   8.9700000e+02   3.0000000e-02   8.4593200e+00   4.2412000e-01   2.0000000e-01   2.8027000e+01   2.1082000e+01
   8.9800000e+02   3.0000000e-02   8.4937900e+00   4.2380000e-01   2.0000000e-01   2.8026000e+01   2.1081000e+01
   8.9900000e+02   3.0000000e-02   8.5282600e+00   4.2284000e-01   2.0000000e-01   2.8028000e+01   2.1080000e+01
   9.0000000e+02   3.0000000e-02   8.5765200e+00   4.2228000e-01   2.0000000e-01   2.8028000e+01   2.1079000e+01
   9.0100000e+02   3.0000000e-02   8.6454600e+00   4.2216000e-01   2.0000000e-01   2.8026000e+01   2.1078000e+01
   9.0200000e+02   3.0000000e-02   8.6868300e+00   4.3319100e-01   1.9899000e-01   2.8024000e+01   2.1077000e+01
   9.0300000e+02   3.0000000e-02   8.7488800e+00   4.4593200e-01   1.9798000e-01   2.8019000e+01   2.1077000e+01
   9.0400000e+02   3.0000000e-02   8.7281900e+00   4.5780400e-01   1.9697000e-01   2.8023000e+01   2.1077000e+01
   9.0500000e+02   3.0000000e-02   8.6385700e+00   4.7236500e-01   1.9596000e-01   2.8019000e+01   2.1076000e+01
   9.0600000e+02   3.0000000e-02   8.4800000e+00   4.8603700e-01   1.9494900e-01   2.8024000e+01   2.1076000e+01
   9.0700000e+02   3.0000000e-02   8.2249100e+00   5.0105800e-01   1.9393900e-01   2.8027000e+01   2.1075000e+01
   9.0800000e+02   3.0000000e-02   7.8801900e+00   5.1505000e-01   1.9292900e-01   2.8039000e+01   2.1074000e+01
   9.0900000e+02   3.0000000e-02   7.4527500e+00   5.3091200e-01   1.9191900e-01   2.8046000e+01   2.1073000e+01
   9.1000000e+02   3.0000000e-02   6.9218900e+00   5.4522400e-01   1.9090900e-01   2.8064000e+01   2.1073000e+01
   9.1100000e+02   3.0000000e-02   6.3358700e+00   5.6084600e-01   1.8989900e-01   2.8079000e+01   2.1072000e+01
   9.1200000e+02   3.0000000e-02   5.6395400e+00   5.7475800e-01   1.8888900e-01   2.8105000e+01   2.1072000e+01
   9.1300000e+02   3.0000000e-02   4.8811700e+00   5.8938000e-01   1.8787900e-01   2.8130000e+01   2.1071000e+01
   9.1400000e+02   3.0000000e-02   4.0676400e+00   6.0275200e-01   1.8686900e-01   2.8163000e+01   2.1071000e+01
   9.1500000e+02   3.0000000e-02   3.2058500e+00   6.1713500e-01   1.8585900e-01   2.8193000e+01   2.1071000e+01
   9.1600000e+02   3.0000000e-02   2.2820200e+00   6.2972700e-01   1.8484800e-01   2.8233000e+01   2.1070000e+01
   9.1700000e+02   3.0000000e-02   1.2892400e+00   6.4319000e-01   1.8383800e-01   2.8270000e+01   2.1070000e+01
   9.1800000e+02   3.0000000e-02   2.9646000e-01   6.5494300e-01   1.8282800e-01   2.8316000e+01   2.1069000e+01
   9.1900000e+02   3.0000000e-02  -7.6527000e-01   6.6810500e-01   1.8181800e-01   2.8356000e+01   2.1069000e+01
   9.2000000e+02   3.0000000e-02  -1.7718400e+00   6.7905800e-01   1.8080800e-01   2.8407000e+01   2.1069000e+01
   9.2100000e+02   3.0000000e-02  -2.8404600e+00   6.9044100e-01   1.7979800e-01   2.8456000e+01   2.1069000e+01
   9.2200000e+02   3.0000000e-02  -3.8952800e+00   7.0207500e-01   1.7878800e-01   2.8504000e+01   2.1069000e+01
   9.2300000e+02   3.0000000e-02  -4.9708000e+00   7.1287800e-01   1.7777800e-01   2.8556000e+01   2.1069000e+01
   9.2400000e+02   3.0000000e-02  -6.0394100e+00   7.2387100e-01   1.7676800e-01   2.8607000e+01   2.1069000e+01
   9.2500000e+02   3.0000000e-02  -7.1425000e+00   7.3331500e-01   1.7575800e-01   2.8665000e+01   2.1069000e+01
   9.2600000e+02   3.0000000e-02  -8.2249100e+00   7.4370800e-01   1.7474700e-01   2.8718000e+01   2.1069000e+01
   9.2700000e+02   3.0000000e-02  -9.2866300e+00   7.5295200e-01   1.7373700e-01   2.8776000e+01   2.1069000e+01
   9.2800000e+02   3.0000000e-02  -1.0369040e+01   7.6270500e-01   1.7272700e-01   2.8831000e+01   2.1068000e+01
   9.2900000e+02   3.0000000e-02  -1.1451450e+01   7.7104900e-01   1.7171700e-01   2.8892000e+01   2.1068000e+01
   9.3000000e+02   3.0000000e-02  -1.2533850e+01   7.8006300e-01   1.7070700e-01   2.8949000e+01   2.1068000e+01
   9.3100000e+02   3.0000000e-02  -1.3602470e+01   7.8784700e-01   1.6969700e-01   2.9011000e+01   2.1068000e+01
   9.3200000e+02   3.0000000e-02  -1.4629720e+01   7.9628100e-01   1.6868700e-01   2.9069000e+01   2.1067000e+01
   9.3300000e+02   3.0000000e-02  -1.5663870e+01   8.0346600e-01   1.6767700e-01   2.9132000e+01   2.1068000e+01
   9.3400000e+02   3.0000000e-02  -1.6691120e+01   8.1194000e-01   1.6666700e-01   2.9188000e+01   2.1068000e+01
   9.3500000e+02   3.0000000e-02  -1.7704580e+01   8.1898400e-01   1.6565700e-01   2.9250000e+01   2.1068000e+01
   9.3600000e+02   3.0000000e-02  -1.8669790e+01   8.2689900e-01   1.6464600e-01   2.9307000e+01   2.1067000e+01
   9.3700000e+02   3.0000000e-02  -1.9628100e+01   8.3314400e-01   1.6363600e-01   2.9371000e+01   2.1067000e+01
   9.3800000e+02   3.0000000e-02  -2.0558830e+01   8.4087800e-01   1.6262600e-01   2.9427000e+01   2.1066000e+01
   9.3900000e+02   3.0000000e-02  -2.1489560e+01   8.4718300e-01   1.6161600e-01   2.9489000e+01   2.1066000e+01
   9.4000000e+02   3.0000000e-02  -2.2378930e+01   8.5369800e-01   1.6060600e-01   2.9549000e+01   2.1065000e+01
   9.4100000e+02   3.0000000e-02  -2.3254500e+01   8.6134300e-01   1.5959600e-01   2.9603000e+01   2.1065000e+01
   9.4200000e+02   3.0000000e-02  -2.4116290e+01   8.6781800e-01   1.5858600e-01   2.9662000e+01   2.1065000e+01
   9.4300000e+02   3.0000000e-02  -2.4984970e+01   8.7434400e-01   1.5757600e-01   2.9720000e+01   2.1064000e+01
   9.4400000e+02   3.0000000e-02  -2.5805400e+01   8.8049900e-01   1.5656600e-01   2.9779000e+01   2.1063000e+01
   9.4500000e+02   3.0000000e-02  -2.6618930e+01   8.8714400e-01   1.5555600e-01   2.9835000e+01   2.1063000e+01
   9.4600000e+02   3.0000000e-02  -2.7418670e+01   8.9302000e-01   1.5454500e-01   2.9894000e+01   2.1062000e+01
   9.4700000e+02   3.0000000e-02  -2.8197720e+01   9.0004600e-01   1.5353500e-01   2.9947000e+01   2.1062000e+01
   9.4800000e+02   3.0000000e-02  -2.8956100e+01   9.0526100e-01   1.5252500e-01   3.0008000e+01   2.1062000e+01
   9.4900000e+02   3.0000000e-02  -2.9728260e+01   9.1224700e-01   1.5151500e-01   3.0060000e+01   2.1062000e+01
   9.5000000e+02   3.0000000e-02  -3.0500420e+01   9.1722300e-01   1.5050500e-01   3.0121000e+01   2.1062000e+01
   9.5100000e+02   3.0000000e-02  -3.1176060e+01   9.2374900e-01   1.4949500e-01   3.0174000e+01   2.1061000e+01
   9.5200000e+02   3.0000000e-02  -3.1941330e+01   9.2956500e-01   1.4848500e-01   3.0230000e+01   2.1061000e+01
   9.5300000e+02   3.0000000e-02  -3.2616970e+01   9.3659200e-01   1.4747500e-01   3.0280000e+01   2.1061000e+01
   9.5400000e+02   3.0000000e-02  -3.3327090e+01   9.4164800e-01   1.4646500e-01   3.0339000e+01   2.1060000e+01
   9.5500000e+02   3.0000000e-02  -3.4099250e+01   9.4829500e-01   1.4545500e-01   3.0390000e+01   2.1059000e+01
   9.5600000e+02   3.0000000e-02  -3.4823150e+01   9.5295100e-01   1.4444400e-01   3.0450000e+01   2.1058000e+01
   9.5700000e+02   3.0000000e-02  -3.5533270e+01   9.5961800e-01   1.4343400e-01   3.0500000e+01   2.1057000e+01
   9.5800000e+02   3.0000000e-02  -3.6215800e+01   9.6431500e-01   1.4242400e-01   3.0559000e+01   2.1056000e+01
   9.5900000e+02   3.0000000e-02  -3.6912130e+01   9.7060100e-01   1.4141400e-01   3.0610000e+01   2.1056000e+01
   9.6000000e+02   3.0000000e-02  -3.7567090e+01   9.7599800e-01   1.4040400e-01   3.0665000e+01   2.1055000e+01
   9.6100000e+02   3.0000000e-02  -3.8256520e+01   9.8174500e-01   1.3939400e-01   3.0718000e+01   2.1055000e+01
   9.6200000e+02   3.0000000e-02  -3.8904580e+01   9.8678300e-01   1.3838400e-01   3.0774000e+01   2.1055000e+01
   9.6300000e+02   3.0000000e-02  -3.9587120e+01   9.9237000e-01   1.3737400e-01   3.0827000e+01   2.1055000e+01
   9.6400000e+02   3.0000000e-02  -4.0207610e+01   9.9790700e-01   1.3636400e-01   3.0880000e+01   2.1054000e+01
   9.6500000e+02   3.0000000e-02  -4.0800520e+01   1.0038350e+00   1.3535400e-01   3.0931000e+01   2.1054000e+01
   9.6600000e+02   3.0000000e-02  -4.1441690e+01   1.0086520e+00   1.3434300e-01   3.0987000e+01   2.1053000e+01
   9.6700000e+02   3.0000000e-02  -4.2062180e+01   1.0149000e+00   1.3333300e-01   3.1036000e+01   2.1054000e+01
   9.6800000e+02   3.0000000e-02  -4.2703350e+01   1.0196380e+00   1.3232300e-01   3.1092000e+01   2.1054000e+01
   9.6900000e+02   3.0000000e-02  -4.3344520e+01   1.0244860e+00   1.3131300e-01   3.1147000e+01   2.1053000e+01
   9.7000000e+02   3.0000000e-02  -4.3971900e+01   1.0303440e+00   1.3030300e-01   3.1197000e+01   2.1053000e+01
   9.7100000e+02   3.0000000e-02  -4.4592390e+01   1.0351120e+00   1.2929300e-01   3.1252000e+01   2.1053000e+01
   9.7200000e+02   3.0000000e-02  -4.5192190e+01   1.0406700e+00   1.2828300e-01   3.1303000e+01   2.1052000e+01
   9.7300000e+02   3.0000000e-02  -4.5798890e+01   1.0448980e+00   1.2727300e-01   3.1360000e+01   2.1052000e+01
   9.7400000e+02   3.0000000e-02  -4.6391800e+01   1.0509770e+00   1.2626300e-01   3.1408000e+01   2.1051000e+01
   9.7500000e+02   3.0000000e-02  -4.7005400e+01   1.0555650e+00   1.2525300e-01   3.1463000e+01   2.1050000e+01
   9.7600000e+02   3.0000000e-02  -4.7584520e+01   1.0613840e+00   1.2424200e-01   3.1512000e+01   2.1050000e+01
   9.7700000e+02   3.0000000e-02  -4.8177430e+01   1.0661320e+00   1.2323200e-01   3.1566000e+01   2.1049000e+01
   9.7800000e+02   3.0000000e-02  -4.8770340e+01   1.0716910e+00   1.2222200e-01   3.1616000e+01   2.1049000e+01
   9.7900000e+02   3.0000000e-02  -4.9377040e+01   1.0757200e+00   1.2121200e-01   3.1673000e+01   2.1050000e+01
   9.8000000e+02   3.0000000e-02  -4.9963050e+01   1.0818190e+00   1.2020200e-01   3.1720000e+01   2.1049000e+01
   9.8100000e+02   3.0000000e-02  -5.0528390e+01   1.0862280e+00   1.1919200e-01   3.1775000e+01   2.1049000e+01
   9.8200000e+02   3.0000000e-02  -5.1107510e+01   1.0918670e+00   1.1818200e-01   3.1824000e+01   2.1049000e+01
   9.8300000e+02   3.0000000e-02  -5.1679740e+01   1.0966570e+00   1.1717200e-01   3.1877000e+01   2.1050000e+01
   9.8400000e+02   3.0000000e-02  -5.2245070e+01   1.1020560e+00   1.1616200e-01   3.1927000e+01   2.1050000e+01
   9.8500000e+02   3.0000000e-02  -5.2803510e+01   1.1063650e+00   1.1515200e-01   3.1982000e+01   2.1050000e+01
   9.8600000e+02   3.0000000e-02  -5.3375740e+01   1.1114650e+00   1.1414100e-01   3.2033000e+01   2.1050000e+01
   9.8700000e+02   3.0000000e-02  -5.3927280e+01   1.1167750e+00   1.1313100e-01   3.2083000e+01   2.1050000e+01
   9.8800000e+02   3.0000000e-02  -5.4471930e+01   1.1216550e+00   1.1212100e-01   3.2135000e+01   2.1050000e+01
   9.8900000e+02   3.0000000e-02  -5.5030370e+01   1.1271640e+00   1.1111100e-01   3.2184000e+01   2.1050000e+01
   9.9000000e+02   3.0000000e-02  -5.5561230e+01   1.1322640e+00   1.1010100e-01   3.2235000e+01   2.1050000e+01
   9.9100000e+02   3.0000000e-02  -5.6126570e+01   1.1380150e+00   1.0909100e-01   3.2283000e+01   2.1050000e+01
   9.9200000e+02   3.0000000e-02  -5.6664320e+01   1.1424950e+00   1.0808100e-01   3.2337000e+01   2.1050000e+01
   9.9300000e+02   3.0000000e-02  -5.7215870e+01   1.1482250e+00   1.0707100e-01   3.2385000e+01   2.1051000e+01
   9.9400000e+02   3.0000000e-02  -5.7739830e+01   1.1526850e+00   1.0606100e-01   3.2439000e+01   2.1051000e+01
   9.9500000e+02   3.0000000e-02  -5.8332750e+01   1.1588360e+00   1.0505100e-01   3.2485000e+01   2.1051000e+01
   9.9600000e+02   3.0000000e-02  -5.8891180e+01   1.1630970e+00   1.0404000e-01   3.2540000e+01   2.1051000e+01
   9.9700000e+02   3.0000000e-02  -5.9456520e+01   1.1694670e+00   1.0303000e-01   3.2585000e+01   2.1052000e+01
   9.9800000e+02   3.0000000e-02  -6.0001170e+01   1.1741880e+00   1.0202000e-01   3.2638000e+01   2.1053000e+01
   9.9900000e+02   3.0000000e-02  -6.0525140e+01   1.1795190e+00   1.0101000e-01   3.2688000e+01   2.1053000e+01
   1.0000000e+03   3.0000000e-02  -6.1076680e+01   1.1842000e+00   1.0000000e-01   3.2741000e+01   2.1054000e+01
   1.0010000e+03   3.0000000e-02  -6.1621330e+01   1.1788200e+00   1.0000000e-01   3.2789000e+01   2.1055000e+01
   1.0020000e+03   3.0000000e-02  -6.2165980e+01   1.1713800e+00   1.0000000e-01   3.2842000e+01   2.1056000e+01
   1.0030000e+03   3.0000000e-02  -6.2662370e+01   1.1631000e+00   1.0000000e-01   3.2894000e+01   2.1056000e+01
   1.0040000e+03   3.0000000e-02  -6.3076030e+01   1.1553200e+00   1.0000000e-01   3.2939000e+01   2.1056000e+01
   1.0050000e+03   3.0000000e-02  -6.3413850e+01   1.1446600e+00   1.0000000e-01   3.2993000e+01   2.1057000e+01
   1.0060000e+03   3.0000000e-02  -6.3641360e+01   1.1364400e+00   1.0000000e-01   3.3031000e+01   2.1057000e+01
   1.0070000e+03   3.0000000e-02  -6.3799930e+01   1.1263600e+00   1.0000000e-01   3.3074000e+01   2.1057000e+01
   1.0080000e+03   3.0000000e-02  -6.3855090e+01   1.1171800e+00   1.0000000e-01   3.3109000e+01   2.1056000e+01
   1.0090000e+03   3.0000000e-02  -6.3806830e+01   1.1068600e+00   1.0000000e-01   3.3146000e+01   2.1056000e+01
   1.0100000e+03   3.0000000e-02  -6.3696520e+01   1.0980000e+00   1.0000000e-01   3.3173000e+01   2.1057000e+01
   1.0110000e+03   3.0000000e-02  -6.3517270e+01   1.0886000e+00   1.0000000e-01   3.3200000e+01   2.1056000e+01
   1.0120000e+03   3.0000000e-02  -6.3262180e+01   1.0797600e+00   1.0000000e-01   3.3222000e+01   2.1056000e+01
   1.0130000e+03   3.0000000e-02  -6.2951930e+01   1.0709200e+00   1.0000000e-01   3.3242000e+01   2.1056000e+01
   1.0140000e+03   3.0000000e-02  -6.2607220e+01   1.0632200e+00   1.0000000e-01   3.3255000e+01   2.1056000e+01
   1.0150000e+03   3.0000000e-02  -6.2207350e+01   1.0548200e+00   1.0000000e-01   3.3270000e+01   2.1056000e+01
   1.0160000e+03   3.0000000e-02  -6.1752320e+01   1.0476600e+00   1.0000000e-01   3.3278000e+01   2.1056000e+01
   1.0170000e+03   3.0000000e-02  -6.1249040e+01   1.0410000e+00   1.0000000e-01   3.3283000e+01   2.1055000e+01
   1.0180000e+03   3.0000000e-02  -6.0759540e+01   1.0342400e+00   1.0000000e-01   3.3288000e+01   2.1055000e+01
   1.0190000e+03   3.0000000e-02  -6.0235570e+01   1.0276000e+00   1.0000000e-01   3.3292000e+01   2.1055000e+01
   1.0200000e+03   3.0000000e-02  -5.9684030e+01   1.0222000e+00   1.0000000e-01   3.3290000e+01   2.1054000e+01
   1.0210000e+03   3.0000000e-02  -5.9125590e+01   1.0166200e+00   1.0000000e-01   3.3289000e+01   2.1054000e+01
   1.0220000e+03   3.0000000e-02  -5.8574050e+01   1.0115000e+00   1.0000000e-01   3.3286000e+01   2.1055000e+01
   1.0230000e+03   3.0000000e-02  -5.8008710e+01   1.0066600e+00   1.0000000e-01   3.3282000e+01   2.1055000e+01
   1.0240000e+03   3.0000000e-02  -5.7457170e+01   1.0021200e+00   1.0000000e-01   3.3277000e+01   2.1056000e+01
   1.0250000e+03   3.0000000e-02  -5.6919410e+01   9.9768000e-01   1.0000000e-01   3.3272000e+01   2.1056000e+01
   1.0260000e+03   3.0000000e-02  -5.6354080e+01   9.9400000e-01   1.0000000e-01   3.3264000e+01   2.1056000e+01
   1.0270000e+03   3.0000000e-02  -5.5781850e+01   9.9070000e-01   1.0000000e-01   3.3255000e+01   2.1056000e+01
   1.0280000e+03   3.0000000e-02  -5.5223410e+01   9.8758000e-01   1.0000000e-01   3.3246000e+01   2.1056000e+01
   1.0290000e+03   3.0000000e-02  -5.4720130e+01   9.8464000e-01   1.0000000e-01   3.3237000e+01   2.1056000e+01
   1.0300000e+03   3.0000000e-02  -5.4189270e+01   9.8232000e-01   1.0000000e-01   3.3226000e+01   2.1056000e+01
   1.0310000e+03   3.0000000e-02  -5.3706660e+01   9.8022000e-01   1.0000000e-01   3.3215000e+01   2.1056000e+01
   1.0320000e+03   3.0000000e-02  -5.3230960e+01   9.7724000e-01   1.0000000e-01   3.3209000e+01   2.1055000e+01
   1.0330000e+03   3.0000000e-02  -5.2762140e+01   9.7592000e-01   1.0000000e-01   3.3196000e+01   2.1055000e+01
   1.0340000e+03   3.0000000e-02  -5.2327800e+01   9.7332000e-01   1.0000000e-01   3.3190000e+01   2.1055000e+01
   1.0350000e+03   3.0000000e-02  -5.1879670e+01   9.7216000e-01   1.0000000e-01   3.3178000e+01   2.1055000e+01
   1.0360000e+03   3.0000000e-02  -5.1486700e+01   9.7014000e-01   1.0000000e-01   3.3171000e+01   2.1054000e+01
   1.0370000e+03   3.0000000e-02  -5.1100620e+01   9.6848000e-01   1.0000000e-01   3.3163000e+01   2.1054000e+01
   1.0380000e+03   3.0000000e-02  -5.0714530e+01   9.6720000e-01   1.0000000e-01   3.3154000e+01   2.1053000e+01
   1.0390000e+03   3.0000000e-02  -5.0307770e+01   9.6610000e-01   1.0000000e-01   3.3145000e+01   2.1053000e+01
   1.0400000e+03   3.0000000e-02  -4.9935480e+01   9.6496000e-01   1.0000000e-01   3.3137000e+01   2.1053000e+01
   1.0410000e+03   3.0000000e-02  -4.9625230e+01   9.6442000e-01   1.0000000e-01   3.3127000e+01   2.1052000e+01
   1.0420000e+03   3.0000000e-02  -4.9328780e+01   9.6320000e-01   1.0000000e-01   3.3121000e+01   2.1051000e+01
   1.0430000e+03   3.0000000e-02  -4.9059900e+01   9.6320000e-01   1.0000000e-01   3.3110000e+01   2.1051000e+01
   1.0440000e+03   3.0000000e-02  -4.8784130e+01   9.6166000e-01   1.0000000e-01   3.3107000e+01   2.1051000e+01
   1.0450000e+03   3.0000000e-02  -4.8515250e+01   9.6084000e-01   1.0000000e-01   3.3101000e+01   2.1051000e+01
   1.0460000e+03   3.0000000e-02  -4.8260160e+01   9.5970000e-01   1.0000000e-01   3.3097000e+01   2.1051000e+01
   1.0470000e+03   3.0000000e-02  -4.8005070e+01   9.5974000e-01   1.0000000e-01   3.3088000e+01   2.1051000e+01
   1.0480000e+03   3.0000000e-02  -4.7749980e+01   9.5974000e-01   1.0000000e-01   3.3080000e+01   2.1051000e+01
   1.0490000e+03   3.0000000e-02  -4.7536260e+01   9.5880000e-01   1.0000000e-01   3.3077000e+01   2.1051000e+01
   1.0500000e+03   3.0000000e-02  -4.7357010e+01   9.5924000e-01   1.0000000e-01   3.3068000e+01   2.1051000e+01
   1.0510000e+03   3.0000000e-02  -4.7219120e+01   9.5832000e-01   1.0000000e-01   3.3066000e+01   2.1052000e+01
   1.0520000e+03   3.0000000e-02  -4.7046760e+01   9.5810000e-01   1.0000000e-01   3.3061000e+01   2.1052000e+01
   1.0530000e+03   3.0000000e-02  -4.6853720e+01   9.5842000e-01   1.0000000e-01   3.3054000e+01   2.1052000e+01
   1.0540000e+03   3.0000000e-02  -4.6708940e+01   9.5822000e-01   1.0000000e-01   3.3050000e+01   2.1051000e+01
   1.0550000e+03   3.0000000e-02  -4.6577950e+01   9.5722000e-01   1.0000000e-01   3.3050000e+01   2.1051000e+01
   1.0560000e+03   3.0000000e-02  -4.6460750e+01   9.5776000e-01   1.0000000e-01   3.3043000e+01   2.1051000e+01
   1.0570000e+03   3.0000000e-02  -4.6309070e+01   9.5646000e-01   1.0000000e-01   3.3045000e+01   2.1051000e+01
   1.0580000e+03   3.0000000e-02  -4.6143610e+01   9.5710000e-01   1.0000000e-01   3.3038000e+01   2.1051000e+01
   1.0590000e+03   3.0000000e-02  -4.6012620e+01   9.5634000e-01   1.0000000e-01   3.3038000e+01   2.1051000e+01
   1.0600000e+03   3.0000000e-02  -4.5902310e+01   9.5690000e-01   1.0000000e-01   3.3032000e+01   2.1051000e+01
   1.0610000e+03   3.0000000e-02  -4.5812680e+01   9.5670000e-01   1.0000000e-01   3.3030000e+01   2.1051000e+01
   1.0620000e+03   3.0000000e-02  -4.5709270e+01   9.5654000e-01   1.0000000e-01   3.3028000e+01   2.1051000e+01
   1.0630000e+03   3.0000000e-02  -4.5647220e+01   9.5664000e-01   1.0000000e-01   3.3025000e+01   2.1051000e+01
   1.0640000e+03   3.0000000e-02  -4.5550700e+01   9.5592000e-01   1.0000000e-01   3.3026000e+01   2.1052000e+01
   1.0650000e+03   3.0000000e-02  -4.5488650e+01   9.5628000e-01   1.0000000e-01   3.3022000e+01   2.1052000e+01
   1.0660000e+03   3.0000000e-02  -4.5405920e+01   9.5562000e-01   1.0000000e-01   3.3023000e+01   2.1053000e+01
   1.0670000e+03   3.0000000e-02  -4.5357660e+01   9.5604000e-01   1.0000000e-01   3.3019000e+01   2.1053000e+01
   1.0680000e+03   3.0000000e-02  -4.5281820e+01   9.5588000e-01   1.0000000e-01   3.3018000e+01   2.1053000e+01
   1.0690000e+03   3.0000000e-02  -4.5288710e+01   9.5596000e-01   1.0000000e-01   3.3016000e+01   2.1053000e+01
   1.0700000e+03   3.0000000e-02  -4.5226660e+01   9.5608000e-01   1.0000000e-01   3.3014000e+01   2.1054000e+01
   1.0710000e+03   3.0000000e-02  -4.5130140e+01   9.5602000e-01   1.0000000e-01   3.3013000e+01   2.1054000e+01
   1.0720000e+03   3.0000000e-02  -4.5095670e+01   9.5510000e-01   1.0000000e-01   3.3016000e+01   2.1054000e+01
   1.0730000e+03   3.0000000e-02  -4.5047410e+01   9.5544000e-01   1.0000000e-01   3.3013000e+01   2.1054000e+01
   1.0740000e+03   3.0000000e-02  -4.5006050e+01   9.5584000e-01   1.0000000e-01   3.3010000e+01   2.1054000e+01
   1.0750000e+03   3.0000000e-02  -4.4971580e+01   9.5520000e-01   1.0000000e-01   3.3012000e+01   2.1054000e+01
   1.0760000e+03   3.0000000e-02  -4.4923310e+01   9.5474000e-01   1.0000000e-01   3.3013000e+01   2.1054000e+01
   1.0770000e+03   3.0000000e-02  -4.4854370e+01   9.5492000e-01   1.0000000e-01   3.3011000e+01   2.1055000e+01
   1.0780000e+03   3.0000000e-02  -4.4806110e+01   9.5580000e-01   1.0000000e-01   3.3006000e+01   2.1054000e+01
   1.0790000e+03   3.0000000e-02  -4.4716490e+01   9.5458000e-01   1.0000000e-01   3.3011000e+01   2.1054000e+01
   1.0800000e+03   3.0000000e-02  -4.4695800e+01   9.5568000e-01   1.0000000e-01   3.3005000e+01   2.1054000e+01
   1.0810000e+03   3.0000000e-02  -4.4682010e+01   9.5426000e-01   1.0000000e-01   3.3011000e+01   2.1053000e+01
   1.0820000e+03   3.0000000e-02  -4.4682010e+01   9.5426000e-01   1.0000000e-01   3.3010000e+01   2.1053000e+01
   1.0830000e+03   3.0000000e-02  -4.4688910e+01   9.5384000e-01   1.0000000e-01   3.3011000e+01   2.1053000e+01
   1.0840000e+03   3.0000000e-02  -4.4654440e+01   9.5406000e-01   1.0000000e-01   3.3009000e+01   2.1053000e+01
   1.0850000e+03   3.0000000e-02  -4.4626860e+01   9.5322000e-01   1.0000000e-01   3.3012000e+01   2.1053000e+01
   1.0860000e+03   3.0000000e-02  -4.4599280e+01   9.5408000e-01   1.0000000e-01   3.3007000e+01   2.1053000e+01
   1.0870000e+03   3.0000000e-02  -4.4564810e+01   9.5328000e-01   1.0000000e-01   3.3010000e+01   2.1052000e+01
   1.0880000e+03   3.0000000e-02  -4.4537230e+01   9.5330000e-01   1.0000000e-01   3.3009000e+01   2.1052000e+01
   1.0890000e+03   3.0000000e-02  -4.4509660e+01   9.5158000e-01   1.0000000e-01   3.3016000e+01   2.1051000e+01
   1.0900000e+03   3.0000000e-02  -4.4475180e+01   9.5236000e-01   1.0000000e-01   3.3011000e+01   2.1051000e+01
   1.0910000e+03   3.0000000e-02  -4.4420030e+01   9.5236000e-01   1.0000000e-01   3.3010000e+01   2.1050000e+01
   1.0920000e+03   3.0000000e-02  -4.4392450e+01   9.5172000e-01   1.0000000e-01   3.3012000e+01   2.1050000e+01
   1.0930000e+03   3.0000000e-02  -4.4371770e+01   9.5192000e-01   1.0000000e-01   3.3010000e+01   2.1050000e+01
   1.0940000e+03   3.0000000e-02  -4.4351090e+01   9.5062000e-01   1.0000000e-01   3.3015000e+01   2.1050000e+01
   1.0950000e+03   3.0000000e-02  -4.4316620e+01   9.5142000e-01   1.0000000e-01   3.3010000e+01   2.1049000e+01
   1.0960000e+03   3.0000000e-02  -4.4295930e+01   9.5056000e-01   1.0000000e-01   3.3013000e+01   2.1049000e+01
   1.0970000e+03   3.0000000e-02  -4.4268360e+01   9.5096000e-01   1.0000000e-01   3.3010000e+01   2.1049000e+01
   1.0980000e+03   3.0000000e-02  -4.4254570e+01   9.4944000e-01   1.0000000e-01   3.3016000e+01   2.1048000e+01
   1.0990000e+03   3.0000000e-02  -4.4254570e+01   9.5044000e-01   1.0000000e-01   3.3010000e+01   2.1048000e+01
   1.1000000e+03   3.0000000e-02  -4.4199410e+01   9.4936000e-01   1.0000000e-01   3.3014000e+01   2.1048000e+01
   1.1010000e+03   3.0000000e-02  -4.4158050e+01   9.4996000e-01   1.0000000e-01   3.3010000e+01   2.1048000e+01
   1.1020000e+03   3.0000000e-02  -4.4137360e+01   9.4888000e-01   1.0000000e-01   3.3014000e+01   2.1048000e+01
   1.1030000e+03   3.0000000e-02  -4.4096000e+01   9.4926000e-01   1.0000000e-01   3.3011000e+01   2.1048000e+01
   1.1040000e+03   3.0000000e-02  -4.4082210e+01   9.4882000e-01   1.0000000e-01   3.3012000e+01   2.1048000e+01
   1.1050000e+03   3.0000000e-02  -4.4061530e+01   9.4902000e-01   1.0000000e-01   3.3010000e+01   2.1049000e+01
   1.1060000e+03   3.0000000e-02  -4.4040840e+01   9.4860000e-01   1.0000000e-01   3.3011000e+01   2.1049000e+01
   1.1070000e+03   3.0000000e-02  -4.3985690e+01   9.4904000e-01   1.0000000e-01   3.3008000e+01   2.1049000e+01
   1.1080000e+03   3.0000000e-02  -4.3971900e+01   9.4822000e-01   1.0000000e-01   3.3011000e+01   2.1049000e+01
   1.1090000e+03   3.0000000e-02  -4.3937430e+01   9.4844000e-01   1.0000000e-01   3.3009000e+01   2.1049000e+01
   1.1100000e+03   3.0000000e-02  -4.3916750e+01   9.4804000e-01   1.0000000e-01   3.3010000e+01   2.1049000e+01
   1.1110000e+03   3.0000000e-02  -4.3861590e+01   9.4894000e-01   1.0000000e-01   3.3005000e+01   2.1049000e+01
   1.1120000e+03   3.0000000e-02  -4.3827120e+01   9.4818000e-01   1.0000000e-01   3.3008000e+01   2.1049000e+01
   1.1130000e+03   3.0000000e-02  -4.3778860e+01   9.4868000e-01   1.0000000e-01   3.3005000e+01   2.1049000e+01
   1.1140000e+03   3.0000000e-02  -4.3737490e+01   9.4858000e-01   1.0000000e-01   3.3005000e+01   2.1049000e+01
   1.1150000e+03   3.0000000e-02  -4.3696130e+01   9.4914000e-01   1.0000000e-01   3.3002000e+01   2.1049000e+01
   1.1160000e+03   3.0000000e-02  -4.3668550e+01   9.4888000e-01   1.0000000e-01   3.3003000e+01   2.1049000e+01
   1.1170000e+03   3.0000000e-02  -4.3634080e+01   9.4926000e-01   1.0000000e-01   3.3001000e+01   2.1049000e+01
   1.1180000e+03   3.0000000e-02  -4.3627180e+01   9.4946000e-01   1.0000000e-01   3.3000000e+01   2.1049000e+01
   1.1190000e+03   3.0000000e-02  -4.3599610e+01   9.4924000e-01   1.0000000e-01   3.3001000e+01   2.1049000e+01
   1.1200000e+03   3.0000000e-02  -4.3599610e+01   9.4988000e-01   1.0000000e-01   3.2998000e+01   2.1049000e+01
   1.1210000e+03   3.0000000e-02  -4.3592710e+01   9.4948000e-01   1.0000000e-01   3.3000000e+01   2.1051000e+01
   1.1220000e+03   3.0000000e-02  -4.3585820e+01   9.5036000e-01   1.0000000e-01   3.2996000e+01   2.1052000e+01
   1.1230000e+03   3.0000000e-02  -4.3565140e+01   9.4978000e-01   1.0000000e-01   3.2999000e+01   2.1053000e+01
   1.1240000e+03   3.0000000e-02  -4.3530660e+01   9.5112000e-01   1.0000000e-01   3.2993000e+01   2.1053000e+01
   1.1250000e+03   3.0000000e-02  -4.3523770e+01   9.5016000e-01   1.0000000e-01   3.2998000e+01   2.1053000e+01
   1.1260000e+03   3.0000000e-02  -4.3503090e+01   9.5086000e-01   1.0000000e-01   3.2995000e+01   2.1052000e+01
   1.1270000e+03   3.0000000e-02  -4.3509980e+01   9.5052000e-01   1.0000000e-01   3.2997000e+01   2.1051000e+01
   1.1280000e+03   3.0000000e-02  -4.3503090e+01   9.5102000e-01   1.0000000e-01   3.2995000e+01   2.1051000e+01
   1.1290000e+03   3.0000000e-02  -4.3516880e+01   9.5090000e-01   1.0000000e-01   3.2996000e+01   2.1051000e+01
   1.1300000e+03   3.0000000e-02  -4.3537560e+01   9.5054000e-01   1.0000000e-01   3.2998000e+01   2.1050000e+01
   1.1310000e+03   3.0000000e-02  -4.3544450e+01   9.5102000e-01   1.0000000e-01   3.2996000e+01   2.1050000e+01
   1.1320000e+03   3.0000000e-02  -4.3544450e+01   9.5066000e-01   1.0000000e-01   3.2998000e+01   2.1050000e+01
   1.1330000e+03   3.0000000e-02  -4.3509980e+01   9.5136000e-01   1.0000000e-01   3.2995000e+01   2.1050000e+01
   1.1340000e+03   3.0000000e-02  -4.3523770e+01   9.5058000e-01   1.0000000e-01   3.2999000e+01   2.1049000e+01
   1.1350000e+03   3.0000000e-02  -4.3516880e+01   9.5148000e-01   1.0000000e-01   3.2995000e+01   2.1049000e+01
   1.1360000e+03   3.0000000e-02  -4.3592710e+01   9.5070000e-01   1.0000000e-01   3.2999000e+01   2.1049000e+01
   1.1370000e+03   3.0000000e-02  -4.3565140e+01   9.5094000e-01   1.0000000e-01   3.2998000e+01   2.1049000e+01
   1.1380000e+03   3.0000000e-02  -4.3585820e+01   9.5054000e-01   1.0000000e-01   3.3000000e+01   2.1050000e+01
   1.1390000e+03   3.0000000e-02  -4.3578920e+01   9.5076000e-01   1.0000000e-01   3.2999000e+01   2.1051000e+01
   1.1400000e+03   3.0000000e-02  -4.3578920e+01   9.5078000e-01   1.0000000e-01   3.2999000e+01   2.1051000e+01
   1.1410000e+03   3.0000000e-02  -4.3572030e+01   9.5036000e-01   1.0000000e-01   3.3001000e+01   2.1051000e+01
   1.1420000e+03   3.0000000e-02  -4.3578920e+01   9.5034000e-01   1.0000000e-01   3.3001000e+01   2.1052000e+01
   1.1430000e+03   3.0000000e-02  -4.3578920e+01   9.5054000e-01   1.0000000e-01   3.3000000e+01   2.1051000e+01
   1.1440000e+03   3.0000000e-02  -4.3558240e+01   9.5054000e-01   1.0000000e-01   3.3000000e+01   2.1051000e+01
   1.1450000e+03   3.0000000e-02  -4.3551350e+01   9.4988000e-01   1.0000000e-01   3.3003000e+01   2.1051000e+01
   1.1460000e+03   3.0000000e-02  -4.3578920e+01   9.4916000e-01   1.0000000e-01   3.3006000e+01   2.1051000e+01
   1.1470000e+03   3.0000000e-02  -4.3599610e+01   9.4882000e-01   1.0000000e-01   3.3007000e+01   2.1051000e+01
   1.1480000e+03   3.0000000e-02  -4.3551350e+01   9.4956000e-01   1.0000000e-01   3.3003000e+01   2.1051000e+01
   1.1490000e+03   3.0000000e-02  -4.3516880e+01   9.4884000e-01   1.0000000e-01   3.3006000e+01   2.1051000e+01
   1.1500000e+03   3.0000000e-02  -4.3489300e+01   9.4960000e-01   1.0000000e-01   3.3002000e+01   2.1052000e+01
   1.1510000e+03   3.0000000e-02  -4.3482400e+01   9.4890000e-01   1.0000000e-01   3.3005000e+01   2.1052000e+01
   1.1520000e+03   3.0000000e-02  -4.3489300e+01   9.4880000e-01   1.0000000e-01   3.3005000e+01   2.1053000e+01
   1.1530000e+03   3.0000000e-02  -4.3461720e+01   9.4892000e-01   1.0000000e-01   3.3004000e+01   2.1053000e+01
   1.1540000e+03   3.0000000e-02  -4.3434140e+01   9.4950000e-01   1.0000000e-01   3.3001000e+01   2.1053000e+01
   1.1550000e+03   3.0000000e-02  -4.3441040e+01   9.4816000e-01   1.0000000e-01   3.3007000e+01   2.1053000e+01
   1.1560000e+03   3.0000000e-02  -4.3441040e+01   9.4846000e-01   1.0000000e-01   3.3005000e+01   2.1053000e+01
   1.1570000e+03   3.0000000e-02  -4.3441040e+01   9.4792000e-01   1.0000000e-01   3.3007000e+01   2.1053000e+01
   1.1580000e+03   3.0000000e-02  -4.3441040e+01   9.4822000e-01   1.0000000e-01   3.3005000e+01   2.1052000e+01
   1.1590000e+03   3.0000000e-02  -4.3441040e+01   9.4746000e-01   1.0000000e-01   3.3008000e+01   2.1052000e+01
   1.1600000e+03   3.0000000e-02  -4.3447930e+01   9.4774000e-01   1.0000000e-01   3.3006000e+01   2.1052000e+01
   1.1610000e+03   3.0000000e-02  -4.3475510e+01   9.4696000e-01   1.0000000e-01   3.3009000e+01   2.1051000e+01
   1.1620000e+03   3.0000000e-02  -4.3475510e+01   9.4744000e-01   1.0000000e-01   3.3006000e+01   2.1050000e+01
   1.1630000e+03   3.0000000e-02  -4.3482400e+01   9.4644000e-01   1.0000000e-01   3.3010000e+01   2.1050000e+01
   1.1640000e+03   3.0000000e-02  -4.3489300e+01   9.4624000e-01   1.0000000e-01   3.3010000e+01   2.1049000e+01
   1.1650000e+03   3.0000000e-02  -4.3475510e+01   9.4538000e-01   1.0000000e-01   3.3013000e+01   2.1049000e+01
   1.1660000e+03   3.0000000e-02  -4.3468620e+01   9.4600000e-01   1.0000000e-01   3.3009000e+01   2.1049000e+01
   1.1670000e+03   3.0000000e-02  -4.3454830e+01   9.4494000e-01   1.0000000e-01   3.3013000e+01   2.1049000e+01
   1.1680000e+03   3.0000000e-02  -4.3441040e+01   9.4490000e-01   1.0000000e-01   3.3012000e+01   2.1049000e+01
   1.1690000e+03   3.0000000e-02  -4.3413460e+01   9.4400000e-01   1.0000000e-01   3.3015000e+01   2.1048000e+01
   1.1700000e+03   3.0000000e-02  -4.3420360e+01   9.4414000e-01   1.0000000e-01   3.3013000e+01   2.1048000e+01
   1.1710000e+03   3.0000000e-02  -4.3385880e+01   9.4388000e-01   1.0000000e-01   3.3013000e+01   2.1047000e+01
   1.1720000e+03   3.0000000e-02  -4.3378990e+01   9.4274000e-01   1.0000000e-01   3.3017000e+01   2.1047000e+01
   1.1730000e+03   3.0000000e-02  -4.3330730e+01   9.4306000e-01   1.0000000e-01   3.3014000e+01   2.1047000e+01
   1.1740000e+03   3.0000000e-02  -4.3316940e+01   9.4168000e-01   1.0000000e-01   3.3019000e+01   2.1047000e+01
   1.1750000e+03   3.0000000e-02  -4.3296260e+01   9.4240000e-01   1.0000000e-01   3.3014000e+01   2.1047000e+01
   1.1760000e+03   3.0000000e-02  -4.3275580e+01   9.4124000e-01   1.0000000e-01   3.3018000e+01   2.1047000e+01
   1.1770000e+03   3.0000000e-02  -4.3289360e+01   9.4220000e-01   1.0000000e-01   3.3012000e+01   2.1047000e+01
   1.1780000e+03   3.0000000e-02  -4.3268680e+01   9.4064000e-01   1.0000000e-01   3.3018000e+01   2.1047000e+01
   1.1790000e+03   3.0000000e-02  -4.3268680e+01   9.4116000e-01   1.0000000e-01   3.3014000e+01   2.1047000e+01
   1.1800000e+03   3.0000000e-02  -4.3261790e+01   9.3978000e-01   1.0000000e-01   3.3019000e+01   2.1047000e+01
   1.1810000e+03   3.0000000e-02  -4.3275580e+01   9.4028000e-01   1.0000000e-01   3.3015000e+01   2.1046000e+01
   1.1820000e+03   3.0000000e-02  -4.3248000e+01   9.3910000e-01   1.0000000e-01   3.3019000e+01   2.1046000e+01
   1.1830000e+03   3.0000000e-02  -4.3206630e+01   9.3938000e-01   1.0000000e-01   3.3016000e+01   2.1046000e+01
   1.1840000e+03   3.0000000e-02  -4.3179050e+01   9.3906000e-01   1.0000000e-01   3.3016000e+01   2.1045000e+01
   1.1850000e+03   3.0000000e-02  -4.3130790e+01   9.3918000e-01   1.0000000e-01   3.3014000e+01   2.1046000e+01
   1.1860000e+03   3.0000000e-02  -4.3103220e+01   9.3824000e-01   1.0000000e-01   3.3017000e+01   2.1046000e+01
   1.1870000e+03   3.0000000e-02  -4.3068750e+01   9.3834000e-01   1.0000000e-01   3.3015000e+01   2.1046000e+01
   1.1880000e+03   3.0000000e-02  -4.3054960e+01   9.3804000e-01   1.0000000e-01   3.3015000e+01   2.1046000e+01
   1.1890000e+03   3.0000000e-02  -4.3034270e+01   9.3840000e-01   1.0000000e-01   3.3012000e+01   2.1046000e+01
   1.1900000e+03   3.0000000e-02  -4.3006700e+01   9.3728000e-01   1.0000000e-01   3.3016000e+01   2.1045000e+01
   1.1910000e+03   3.0000000e-02  -4.2965330e+01   9.3762000e-01   1.0000000e-01   3.3013000e+01   2.1045000e+01
   1.1920000e+03   3.0000000e-02  -4.2937750e+01   9.3758000e-01   1.0000000e-01   3.3012000e+01   2.1045000e+01
   1.1930000e+03   3.0000000e-02  -4.2930860e+01   9.3734000e-01   1.0000000e-01   3.3012000e+01   2.1045000e+01
   1.1940000e+03   3.0000000e-02  -4.2910180e+01   9.3710000e-01   1.0000000e-01   3.3012000e+01   2.1045000e+01
   1.1950000e+03   3.0000000e-02  -4.2861920e+01   9.3752000e-01   1.0000000e-01   3.3009000e+01   2.1044000e+01
   1.1960000e+03   3.0000000e-02  -4.2834340e+01   9.3690000e-01   1.0000000e-01   3.3011000e+01   2.1044000e+01
   1.1970000e+03   3.0000000e-02  -4.2848130e+01   9.3690000e-01   1.0000000e-01   3.3010000e+01   2.1044000e+01
   1.1980000e+03   3.0000000e-02  -4.2827450e+01   9.3714000e-01   1.0000000e-01   3.3008000e+01   2.1045000e+01
   1.1990000e+03   3.0000000e-02  -4.2786080e+01   9.3676000e-01   1.0000000e-01   3.3009000e+01   2.1045000e+01
   1.2000000e+03   3.0000000e-02  -4.2758500e+01   9.3680000e-01   1.0000000e-01   3.3008000e+01   2.1045000e+01
   1.2010000e+03   3.0000000e-02  -4.2772290e+01   9.3576000e-01   1.0000000e-01   3.3012000e+01   2.1046000e+01
   1.2020000e+03   3.0000000e-02  -4.2792970e+01   9.3706000e-01   1.0000000e-01   3.3005000e+01   2.1046000e+01
   1.2030000e+03   3.0000000e-02  -4.2779180e+01   9.3498000e-01   1.0000000e-01   3.3014000e+01   2.1046000e+01
   1.2040000e+03   3.0000000e-02  -4.2765400e+01   9.3558000e-01   1.0000000e-01   3.3010000e+01   2.1046000e+01
   1.2050000e+03   3.0000000e-02  -4.2765400e+01   9.3472000e-01   1.0000000e-01   3.3013000e+01   2.1046000e+01
   1.2060000e+03   3.0000000e-02  -4.2751610e+01   9.3556000e-01   1.0000000e-01   3.3008000e+01   2.1046000e+01
   1.2070000e+03   3.0000000e-02  -4.2758500e+01   9.3474000e-01   1.0000000e-01   3.3011000e+01   2.1046000e+01
   1.2080000e+03   3.0000000e-02  -4.2751610e+01   9.3430000e-01   1.0000000e-01   3.3012000e+01   2.1045000e+01
   1.2090000e+03   3.0000000e-02  -4.2703350e+01   9.3340000e-01   1.0000000e-01   3.3015000e+01   2.1045000e+01
   1.2100000e+03   3.0000000e-02  -4.2675770e+01   9.3442000e-01   1.0000000e-01   3.3009000e+01   2.1045000e+01
   1.2110000e+03   3.0000000e-02  -4.2641300e+01   9.3314000e-01   1.0000000e-01   3.3014000e+01   2.1046000e+01
   1.2120000e+03   3.0000000e-02  -4.2599930e+01   9.3374000e-01   1.0000000e-01   3.3010000e+01   2.1046000e+01
   1.2130000e+03   3.0000000e-02  -4.2572360e+01   9.3354000e-01   1.0000000e-01   3.3010000e+01   2.1046000e+01
   1.2140000e+03   3.0000000e-02  -4.2572360e+01   9.3444000e-01   1.0000000e-01   3.3005000e+01   2.1046000e+01
   1.2150000e+03   3.0000000e-02  -4.2537880e+01   9.3368000e-01   1.0000000e-01   3.3008000e+01   2.1046000e+01
   1.2160000e+03   3.0000000e-02  -4.2537880e+01   9.3374000e-01   1.0000000e-01   3.3007000e+01   2.1047000e+01
   1.2170000e+03   3.0000000e-02  -4.2558570e+01   9.3316000e-01   1.0000000e-01   3.3009000e+01   2.1047000e+01
   1.2180000e+03   3.0000000e-02  -4.2503410e+01   9.3320000e-01   1.0000000e-01   3.3008000e+01   2.1048000e+01
   1.2190000e+03   3.0000000e-02  -4.2503410e+01   9.3260000e-01   1.0000000e-01   3.3010000e+01   2.1048000e+01
   1.2200000e+03   3.0000000e-02  -4.2462050e+01   9.3306000e-01   1.0000000e-01   3.3007000e+01   2.1048000e+01
   1.2210000e+03   3.0000000e-02  -4.2482730e+01   9.3424000e-01   1.0000000e-01   3.3001000e+01   2.1048000e+01
   1.2220000e+03   3.0000000e-02  -4.2434470e+01   9.3312000e-01   1.0000000e-01   3.3006000e+01   2.1048000e+01
   1.2230000e+03   3.0000000e-02  -4.2448260e+01   9.3366000e-01   1.0000000e-01   3.3003000e+01   2.1048000e+01
   1.2240000e+03   3.0000000e-02  -4.2420680e+01   9.3338000e-01   1.0000000e-01   3.3004000e+01   2.1048000e+01
   1.2250000e+03   3.0000000e-02  -4.2434470e+01   9.3396000e-01   1.0000000e-01   3.3001000e+01   2.1048000e+01
   1.2260000e+03   3.0000000e-02  -4.2427580e+01   9.3350000e-01   1.0000000e-01   3.3003000e+01   2.1048000e+01
   1.2270000e+03   3.0000000e-02  -4.2420680e+01   9.3388000e-01   1.0000000e-01   3.3001000e+01   2.1049000e+01
   1.2280000e+03   3.0000000e-02  -4.2393100e+01   9.3320000e-01   1.0000000e-01   3.3004000e+01   2.1050000e+01
   1.2290000e+03   3.0000000e-02  -4.2372420e+01   9.3422000e-01   1.0000000e-01   3.2999000e+01   2.1051000e+01
   1.2300000e+03   3.0000000e-02  -4.2372420e+01   9.3358000e-01   1.0000000e-01   3.3002000e+01   2.1051000e+01
   1.2310000e+03   3.0000000e-02  -4.2379320e+01   9.3398000e-01   1.0000000e-01   3.3000000e+01   2.1052000e+01
   1.2320000e+03   3.0000000e-02  -4.2351740e+01   9.3332000e-01   1.0000000e-01   3.3003000e+01   2.1053000e+01
   1.2330000e+03   3.0000000e-02  -4.2310370e+01   9.3436000e-01   1.0000000e-01   3.2998000e+01   2.1053000e+01
   1.2340000e+03   3.0000000e-02  -4.2289690e+01   9.3396000e-01   1.0000000e-01   3.3000000e+01   2.1052000e+01
   1.2350000e+03   3.0000000e-02  -4.2282790e+01   9.3418000e-01   1.0000000e-01   3.2999000e+01   2.1052000e+01
   1.2360000e+03   3.0000000e-02  -4.2296580e+01   9.3376000e-01   1.0000000e-01   3.3001000e+01   2.1051000e+01
   1.2370000e+03   3.0000000e-02  -4.2310370e+01   9.3462000e-01   1.0000000e-01   3.2997000e+01   2.1051000e+01
   1.2380000e+03   3.0000000e-02  -4.2289690e+01   9.3380000e-01   1.0000000e-01   3.3001000e+01   2.1051000e+01
   1.2390000e+03   3.0000000e-02  -4.2282790e+01   9.3356000e-01   1.0000000e-01   3.3002000e+01   2.1051000e+01
   1.2400000e+03   3.0000000e-02  -4.2296580e+01   9.3352000e-01   1.0000000e-01   3.3002000e+01   2.1051000e+01
   1.2410000e+03   3.0000000e-02  -4.2282790e+01   9.3414000e-01   1.0000000e-01   3.2999000e+01   2.1051000e+01
   1.2420000e+03   3.0000000e-02  -4.2275900e+01   9.3350000e-01   1.0000000e-01   3.3002000e+01   2.1051000e+01
   1.2430000e+03   3.0000000e-02  -4.2275900e+01   9.3412000e-01   1.0000000e-01   3.2999000e+01   2.1051000e+01
   1.2440000e+03   3.0000000e-02  -4.2248320e+01   9.3370000e-01   1.0000000e-01   3.3001000e+01   2.1052000e+01
   1.2450000e+03   3.0000000e-02  -4.2227640e+01   9.3456000e-01   1.0000000e-01   3.2997000e+01   2.1053000e+01
   1.2460000e+03   3.0000000e-02  -4.2262110e+01   9.3396000e-01   1.0000000e-01   3.3000000e+01   2.1054000e+01
   1.2470000e+03   3.0000000e-02  -4.2241430e+01   9.3418000e-01   1.0000000e-01   3.2999000e+01   2.1055000e+01
   1.2480000e+03   3.0000000e-02  -4.2282790e+01   9.3376000e-01   1.0000000e-01   3.3001000e+01   2.1055000e+01
   1.2490000e+03   3.0000000e-02  -4.2248320e+01   9.3440000e-01   1.0000000e-01   3.2998000e+01   2.1055000e+01
   1.2500000e+03   3.0000000e-02  -4.2241430e+01   9.3400000e-01   1.0000000e-01   3.3000000e+01   2.1054000e+01
   1.2510000e+03   3.0000000e-02  -4.2262110e+01   9.3488000e-01   1.0000000e-01   3.2996000e+01   2.1055000e+01
   1.2520000e+03   3.0000000e-02  -4.2248320e+01   9.3408000e-01   1.0000000e-01   3.3000000e+01   2.1055000e+01
   1.2530000e+03   3.0000000e-02  -4.2262110e+01   9.3474000e-01   1.0000000e-01   3.2997000e+01   2.1055000e+01
   1.2540000e+03   3.0000000e-02  -4.2248320e+01   9.3414000e-01   1.0000000e-01   3.3000000e+01   2.1056000e+01
   1.2550000e+03   3.0000000e-02  -4.2262110e+01   9.3392000e-01   1.0000000e-01   3.3001000e+01   2.1056000e+01
   1.2560000e+03   3.0000000e-02  -4.2241430e+01   9.3434000e-01   1.0000000e-01   3.2999000e+01   2.1057000e+01
   1.2570000e+03   3.0000000e-02  -4.2262110e+01   9.3392000e-01   1.0000000e-01   3.3001000e+01   2.1057000e+01
   1.2580000e+03   3.0000000e-02  -4.2248320e+01   9.3434000e-01   1.0000000e-01   3.2999000e+01   2.1057000e+01
   1.2590000e+03   3.0000000e-02  -4.2248320e+01   9.3392000e-01   1.0000000e-01   3.3001000e+01   2.1056000e+01
   1.2600000e+03   3.0000000e-02  -4.2255220e+01   9.3368000e-01   1.0000000e-01   3.3002000e+01   2.1056000e+01
   1.2610000e+03   3.0000000e-02  -4.2262110e+01   9.3342000e-01   1.0000000e-01   3.3003000e+01   2.1056000e+01
   1.2620000e+03   3.0000000e-02  -4.2282790e+01   9.3380000e-01   1.0000000e-01   3.3001000e+01   2.1056000e+01
   1.2630000e+03   3.0000000e-02  -4.2289690e+01   9.3356000e-01   1.0000000e-01   3.3002000e+01   2.1056000e+01
   1.2640000e+03   3.0000000e-02  -4.2275900e+01   9.3440000e-01   1.0000000e-01   3.2998000e+01   2.1056000e+01
   1.2650000e+03   3.0000000e-02  -4.2262110e+01   9.3312000e-01   1.0000000e-01   3.3004000e+01   2.1056000e+01
   1.2660000e+03   3.0000000e-02  -4.2241430e+01   9.3370000e-01   1.0000000e-01   3.3001000e+01   2.1056000e+01
   1.2670000e+03   3.0000000e-02  -4.2234530e+01   9.3280000e-01   1.0000000e-01   3.3005000e+01   2.1056000e+01
   1.2680000e+03   3.0000000e-02  -4.2227640e+01   9.3270000e-01   1.0000000e-01   3.3005000e+01   2.1056000e+01
   1.2690000e+03   3.0000000e-02  -4.2227640e+01   9.3260000e-01   1.0000000e-01   3.3005000e+01   2.1056000e+01
   1.2700000e+03   3.0000000e-02  -4.2213850e+01   9.3162000e-01   1.0000000e-01   3.3009000e+01   2.1056000e+01
   1.2710000e+03   3.0000000e-02  -4.2220750e+01   9.3254000e-01   1.0000000e-01   3.3004000e+01   2.1055000e+01
   1.2720000e+03   3.0000000e-02  -4.2227640e+01   9.3158000e-01   1.0000000e-01   3.3008000e+01   2.1055000e+01
   1.2730000e+03   3.0000000e-02  -4.2234530e+01   9.3252000e-01   1.0000000e-01   3.3003000e+01   2.1054000e+01
   1.2740000e+03   3.0000000e-02  -4.2248320e+01   9.3092000e-01   1.0000000e-01   3.3010000e+01   2.1054000e+01
   1.2750000e+03   3.0000000e-02  -4.2248320e+01   9.3226000e-01   1.0000000e-01   3.3003000e+01   2.1055000e+01
   1.2760000e+03   3.0000000e-02  -4.2227640e+01   9.3044000e-01   1.0000000e-01   3.3011000e+01   2.1055000e+01
   1.2770000e+03   3.0000000e-02  -4.2193170e+01   9.3132000e-01   1.0000000e-01   3.3006000e+01   2.1055000e+01
   1.2780000e+03   3.0000000e-02  -4.2151800e+01   9.3054000e-01   1.0000000e-01   3.3009000e+01   2.1054000e+01
   1.2790000e+03   3.0000000e-02  -4.2144910e+01   9.3080000e-01   1.0000000e-01   3.3007000e+01   2.1054000e+01
   1.2800000e+03   3.0000000e-02  -4.2138010e+01   9.3110000e-01   1.0000000e-01   3.3005000e+01   2.1053000e+01
   1.2810000e+03   3.0000000e-02  -4.2144910e+01   9.3166000e-01   1.0000000e-01   3.3002000e+01   2.1053000e+01
   1.2820000e+03   3.0000000e-02  -4.2096650e+01   9.3118000e-01   1.0000000e-01   3.3004000e+01   2.1053000e+01
   1.2830000e+03   3.0000000e-02  -4.2069070e+01   9.3154000e-01   1.0000000e-01   3.3002000e+01   2.1052000e+01
   1.2840000e+03   3.0000000e-02  -4.2020810e+01   9.3238000e-01   1.0000000e-01   3.2998000e+01   2.1052000e+01
   1.2850000e+03   3.0000000e-02  -4.1972550e+01   9.3308000e-01   1.0000000e-01   3.2995000e+01   2.1052000e+01
   1.2860000e+03   3.0000000e-02  -4.1958760e+01   9.3384000e-01   1.0000000e-01   3.2992000e+01   2.1051000e+01
   1.2870000e+03   3.0000000e-02  -4.1938080e+01   9.3356000e-01   1.0000000e-01   3.2994000e+01   2.1051000e+01
   1.2880000e+03   3.0000000e-02  -4.1917400e+01   9.3434000e-01   1.0000000e-01   3.2991000e+01   2.1051000e+01
   1.2890000e+03   3.0000000e-02  -4.1917400e+01   9.3452000e-01   1.0000000e-01   3.2991000e+01   2.1051000e+01
   1.2900000e+03   3.0000000e-02  -4.1910500e+01   9.3470000e-01   1.0000000e-01   3.2991000e+01   2.1051000e+01
   1.2910000e+03   3.0000000e-02  -4.1938080e+01   9.3510000e-01   1.0000000e-01   3.2990000e+01   2.1051000e+01
   1.2920000e+03   3.0000000e-02  -4.1931180e+01   9.3596000e-01   1.0000000e-01   3.2987000e+01   2.1051000e+01
   1.2930000e+03   3.0000000e-02  -4.1889820e+01   9.3534000e-01   1.0000000e-01   3.2991000e+01   2.1050000e+01
   1.2940000e+03   3.0000000e-02  -4.1910500e+01   9.3618000e-01   1.0000000e-01   3.2988000e+01   2.1050000e+01
   1.2950000e+03   3.0000000e-02  -4.1958760e+01   9.3510000e-01   1.0000000e-01   3.2994000e+01   2.1050000e+01
   1.2960000e+03   3.0000000e-02  -4.1979450e+01   9.3632000e-01   1.0000000e-01   3.2989000e+01   2.1049000e+01
   1.2970000e+03   3.0000000e-02  -4.1986340e+01   9.3588000e-01   1.0000000e-01   3.2992000e+01   2.1049000e+01
   1.2980000e+03   3.0000000e-02  -4.2013920e+01   9.3604000e-01   1.0000000e-01   3.2992000e+01   2.1049000e+01
   1.2990000e+03   3.0000000e-02  -4.2034600e+01   9.3598000e-01   1.0000000e-01   3.2993000e+01   2.1048000e+01
   1.3000000e+03   3.0000000e-02  -4.2048390e+01   9.3700000e-01   1.0000000e-01   3.2989000e+01   2.1048000e+01
   1.3010000e+03   3.0000000e-02  -4.2048390e+01   9.3568000e-01   1.0000000e-01   3.2996000e+01   2.1049000e+01
   1.3020000e+03   3.0000000e-02  -4.2062180e+01   9.2486900e-01   1.0101000e-01   3.2995000e+01   2.1049000e+01
   1.3030000e+03   3.0000000e-02  -4.2110440e+01   9.1218800e-01   1.0202000e-01   3.2998000e+01   2.1049000e+01
   1.3040000e+03   3.0000000e-02  -4.2096650e+01   8.9975600e-01   1.0303000e-01   3.2995000e+01   2.1049000e+01
   1.3050000e+03   3.0000000e-02  -4.1951870e+01   8.8505500e-01   1.0404000e-01   3.2998000e+01   2.1049000e+01
   1.3060000e+03   3.0000000e-02  -4.1710570e+01   8.7148300e-01   1.0505100e-01   3.2991000e+01   2.1049000e+01
   1.3070000e+03   3.0000000e-02  -4.1414110e+01   8.5616200e-01   1.0606100e-01   3.2988000e+01   2.1050000e+01
   1.3080000e+03   3.0000000e-02  -4.1014240e+01   8.4209000e-01   1.0707100e-01   3.2975000e+01   2.1049000e+01
   1.3090000e+03   3.0000000e-02  -4.0524750e+01   8.2726800e-01   1.0808100e-01   3.2962000e+01   2.1049000e+01
   1.3100000e+03   3.0000000e-02  -3.9897360e+01   8.1323600e-01   1.0909100e-01   3.2942000e+01   2.1049000e+01
   1.3110000e+03   3.0000000e-02  -3.9214830e+01   7.9793400e-01   1.1010100e-01   3.2925000e+01   2.1048000e+01
   1.3120000e+03   3.0000000e-02  -3.8463350e+01   7.8460200e-01   1.1111100e-01   3.2896000e+01   2.1048000e+01
   1.3130000e+03   3.0000000e-02  -3.7656710e+01   7.7084000e-01   1.1212100e-01   3.2867000e+01   2.1048000e+01
   1.3140000e+03   3.0000000e-02  -3.6808710e+01   7.5686800e-01   1.1313100e-01   3.2837000e+01   2.1047000e+01
   1.3150000e+03   3.0000000e-02  -3.5919350e+01   7.4468500e-01   1.1414100e-01   3.2797000e+01   2.1048000e+01
   1.3160000e+03   3.0000000e-02  -3.4974830e+01   7.3141300e-01   1.1515200e-01   3.2761000e+01   2.1048000e+01
   1.3170000e+03   3.0000000e-02  -3.3961360e+01   7.1961000e-01   1.1616200e-01   3.2717000e+01   2.1048000e+01
   1.3180000e+03   3.0000000e-02  -3.2920320e+01   7.0789700e-01   1.1717200e-01   3.2672000e+01   2.1049000e+01
   1.3190000e+03   3.0000000e-02  -3.1872390e+01   6.9629500e-01   1.1818200e-01   3.2626000e+01   2.1049000e+01
   1.3200000e+03   3.0000000e-02  -3.0872710e+01   6.8504200e-01   1.1919200e-01   3.2578000e+01   2.1050000e+01
   1.3210000e+03   3.0000000e-02  -2.9742050e+01   6.7549900e-01   1.2020200e-01   3.2522000e+01   2.1050000e+01
   1.3220000e+03   3.0000000e-02  -2.8645850e+01   6.6408500e-01   1.2121200e-01   3.2475000e+01   2.1050000e+01
   1.3230000e+03   3.0000000e-02  -2.7577230e+01   6.5502200e-01   1.2222200e-01   3.2417000e+01   2.1050000e+01
   1.3240000e+03   3.0000000e-02  -2.6460360e+01   6.4500900e-01   1.2323200e-01   3.2364000e+01   2.1051000e+01
   1.3250000e+03   3.0000000e-02  -2.5384840e+01   6.3658500e-01   1.2424200e-01   3.2304000e+01   2.1051000e+01
   1.3260000e+03   3.0000000e-02  -2.4302440e+01   6.2637200e-01   1.2525300e-01   3.2253000e+01   2.1051000e+01
   1.3270000e+03   3.0000000e-02  -2.3192450e+01   6.1880800e-01   1.2626300e-01   3.2190000e+01   2.1051000e+01
   1.3280000e+03   3.0000000e-02  -2.2151410e+01   6.0995500e-01   1.2727300e-01   3.2134000e+01   2.1052000e+01
   1.3290000e+03   3.0000000e-02  -2.1062110e+01   6.0209100e-01   1.2828300e-01   3.2074000e+01   2.1052000e+01
   1.3300000e+03   3.0000000e-02  -2.0041760e+01   5.9375700e-01   1.2929300e-01   3.2017000e+01   2.1053000e+01
   1.3310000e+03   3.0000000e-02  -1.9021400e+01   5.8665300e-01   1.3030300e-01   3.1955000e+01   2.1053000e+01
   1.3320000e+03   3.0000000e-02  -1.8035510e+01   5.7779900e-01   1.3131300e-01   3.1902000e+01   2.1053000e+01
   1.3330000e+03   3.0000000e-02  -1.7063410e+01   5.7075400e-01   1.3232300e-01   3.1841000e+01   2.1053000e+01
   1.3340000e+03   3.0000000e-02  -1.6063740e+01   5.6326000e-01   1.3333300e-01   3.1783000e+01   2.1052000e+01
   1.3350000e+03   3.0000000e-02  -1.5112320e+01   5.5591600e-01   1.3434300e-01   3.1725000e+01   2.1052000e+01
   1.3360000e+03   3.0000000e-02  -1.4216060e+01   5.4938100e-01   1.3535400e-01   3.1664000e+01   2.1052000e+01
   1.3370000e+03   3.0000000e-02  -1.3306020e+01   5.4239600e-01   1.3636400e-01   3.1606000e+01   2.1052000e+01
   1.3380000e+03   3.0000000e-02  -1.2361500e+01   5.3600200e-01   1.3737400e-01   3.1546000e+01   2.1053000e+01
   1.3390000e+03   3.0000000e-02  -1.1444550e+01   5.2957700e-01   1.3838400e-01   3.1487000e+01   2.1053000e+01
   1.3400000e+03   3.0000000e-02  -1.0568980e+01   5.2310200e-01   1.3939400e-01   3.1429000e+01   2.1053000e+01
   1.3410000e+03   3.0000000e-02  -9.7071900e+00   5.1611700e-01   1.4040400e-01   3.1374000e+01   2.1054000e+01
   1.3420000e+03   3.0000000e-02  -8.8660800e+00   5.1010200e-01   1.4141400e-01   3.1315000e+01   2.1055000e+01
   1.3430000e+03   3.0000000e-02  -8.0456600e+00   5.0403600e-01   1.4242400e-01   3.1257000e+01   2.1055000e+01
   1.3440000e+03   3.0000000e-02  -7.2252400e+00   4.9878100e-01   1.4343400e-01   3.1196000e+01   2.1055000e+01
   1.3450000e+03   3.0000000e-02  -6.4255000e+00   4.9175600e-01   1.4444400e-01   3.1144000e+01   2.1055000e+01
   1.3460000e+03   3.0000000e-02  -5.6257600e+00   4.8674000e-01   1.4545500e-01   3.1083000e+01   2.1055000e+01
   1.3470000e+03   3.0000000e-02  -4.8122300e+00   4.8017400e-01   1.4646500e-01   3.1030000e+01   2.1055000e+01
   1.3480000e+03   3.0000000e-02  -4.0262800e+00   4.7541900e-01   1.4747500e-01   3.0969000e+01   2.1056000e+01
   1.3490000e+03   3.0000000e-02  -3.2954800e+00   4.6845300e-01   1.4848500e-01   3.0919000e+01   2.1056000e+01
   1.3500000e+03   3.0000000e-02  -2.5715800e+00   4.6389700e-01   1.4949500e-01   3.0858000e+01   2.1056000e+01
   1.3510000e+03   3.0000000e-02  -1.8338900e+00   4.5757100e-01   1.5050500e-01   3.0806000e+01   2.1056000e+01
   1.3520000e+03   3.0000000e-02  -1.0824100e+00   4.5237500e-01   1.5151500e-01   3.0749000e+01   2.1056000e+01
   1.3530000e+03   3.0000000e-02  -4.1366000e-01   4.4576800e-01   1.5252500e-01   3.0699000e+01   2.1055000e+01
   1.3540000e+03   3.0000000e-02   3.1024000e-01   4.4113200e-01   1.5353500e-01   3.0640000e+01   2.1056000e+01
   1.3550000e+03   3.0000000e-02   9.5141000e-01   4.3556500e-01   1.5454500e-01   3.0586000e+01   2.1056000e+01
   1.3560000e+03   3.0000000e-02   1.6477400e+00   4.3138900e-01   1.5555600e-01   3.0526000e+01   2.1056000e+01
   1.3570000e+03   3.0000000e-02   2.3371700e+00   4.2498200e-01   1.5656600e-01   3.0477000e+01   2.1056000e+01
   1.3580000e+03   3.0000000e-02   2.9921300e+00   4.2008500e-01   1.5757600e-01   3.0421000e+01   2.1056000e+01
   1.3590000e+03   3.0000000e-02   3.6953500e+00   4.1463900e-01   1.5858600e-01   3.0368000e+01   2.1056000e+01
   1.3600000e+03   3.0000000e-02   4.3434100e+00   4.0946200e-01   1.5959600e-01   3.0314000e+01   2.1056000e+01
   1.3610000e+03   3.0000000e-02   4.9570100e+00   4.0479500e-01   1.6060600e-01   3.0258000e+01   2.1057000e+01
   1.3620000e+03   3.0000000e-02   5.5912800e+00   3.9913700e-01   1.6161600e-01   3.0207000e+01   2.1057000e+01
   1.3630000e+03   3.0000000e-02   6.2117700e+00   3.9437000e-01   1.6262600e-01   3.0152000e+01   2.1058000e+01
   1.3640000e+03   3.0000000e-02   6.8805200e+00   3.8903300e-01   1.6363600e-01   3.0100000e+01   2.1058000e+01
   1.3650000e+03   3.0000000e-02   7.5492700e+00   3.8460500e-01   1.6464600e-01   3.0044000e+01   2.1058000e+01
   1.3660000e+03   3.0000000e-02   8.1559700e+00   3.7896800e-01   1.6565700e-01   2.9994000e+01   2.1058000e+01
   1.3670000e+03   3.0000000e-02   8.7350900e+00   3.7464000e-01   1.6666700e-01   2.9938000e+01   2.1058000e+01
   1.3680000e+03   3.0000000e-02   9.3555800e+00   3.6954200e-01   1.6767700e-01   2.9886000e+01   2.1058000e+01
   1.3690000e+03   3.0000000e-02   9.9691700e+00   3.6491400e-01   1.6868700e-01   2.9832000e+01   2.1058000e+01
   1.3700000e+03   3.0000000e-02   1.0548290e+01   3.5947600e-01   1.6969700e-01   2.9782000e+01   2.1058000e+01
   1.3710000e+03   3.0000000e-02   1.1106730e+01   3.5490800e-01   1.7070700e-01   2.9728000e+01   2.1059000e+01
   1.3720000e+03   3.0000000e-02   1.1658280e+01   3.4953000e-01   1.7171700e-01   2.9678000e+01   2.1060000e+01
   1.3730000e+03   3.0000000e-02   1.2202930e+01   3.4524200e-01   1.7272700e-01   2.9623000e+01   2.1061000e+01
   1.3740000e+03   3.0000000e-02   1.2740680e+01   3.3906300e-01   1.7373700e-01   2.9577000e+01   2.1061000e+01
   1.3750000e+03   3.0000000e-02   1.3299120e+01   3.3477500e-01   1.7474700e-01   2.9522000e+01   2.1061000e+01
   1.3760000e+03   3.0000000e-02   1.3892030e+01   3.2947600e-01   1.7575800e-01   2.9472000e+01   2.1061000e+01
   1.3770000e+03   3.0000000e-02   1.4450470e+01   3.2438800e-01   1.7676800e-01   2.9421000e+01   2.1061000e+01
   1.3780000e+03   3.0000000e-02   1.4974440e+01   3.1864900e-01   1.7777800e-01   2.9373000e+01   2.1061000e+01
   1.3790000e+03   3.0000000e-02   1.5505300e+01   3.1374000e-01   1.7878800e-01   2.9321000e+01   2.1061000e+01
   1.3800000e+03   3.0000000e-02   1.6105100e+01   3.0886100e-01   1.7979800e-01   2.9269000e+01   2.1061000e+01
   1.3810000e+03   3.0000000e-02   1.6704910e+01   3.0379200e-01   1.8080800e-01   2.9218000e+01   2.1062000e+01
   1.3820000e+03   3.0000000e-02   1.7228880e+01   2.9829300e-01   1.8181800e-01   2.9169000e+01   2.1063000e+01
   1.3830000e+03   3.0000000e-02   1.7752840e+01   2.9364300e-01   1.8282800e-01   2.9116000e+01   2.1063000e+01
   1.3840000e+03   3.0000000e-02   1.8331970e+01   2.8838400e-01   1.8383800e-01   2.9066000e+01   2.1064000e+01
   1.3850000e+03   3.0000000e-02   1.8897300e+01   2.8311500e-01   1.8484800e-01   2.9016000e+01   2.1064000e+01
   1.3860000e+03   3.0000000e-02   1.9455740e+01   2.7827500e-01   1.8585900e-01   2.8964000e+01   2.1064000e+01
   1.3870000e+03   3.0000000e-02   2.0007280e+01   2.7324500e-01   1.8686900e-01   2.8913000e+01   2.1064000e+01
   1.3880000e+03   3.0000000e-02   2.0545040e+01   2.6822500e-01   1.8787900e-01   2.8862000e+01   2.1065000e+01
   1.3890000e+03   3.0000000e-02   2.1055220e+01   2.6321600e-01   1.8888900e-01   2.8811000e+01   2.1064000e+01
   1.3900000e+03   3.0000000e-02   2.1551610e+01   2.5865600e-01   1.8989900e-01   2.8758000e+01   2.1064000e+01
   1.3910000e+03   3.0000000e-02   2.2089360e+01   2.5260500e-01   1.9090900e-01   2.8712000e+01   2.1064000e+01
   1.3920000e+03   3.0000000e-02   2.2647800e+01   2.4844500e-01   1.9191900e-01   2.8657000e+01   2.1064000e+01
   1.3930000e+03   3.0000000e-02   2.3171770e+01   2.4283500e-01   1.9292900e-01   2.8609000e+01   2.1063000e+01
   1.3940000e+03   3.0000000e-02   2.3695740e+01   2.3827500e-01   1.9393900e-01   2.8556000e+01   2.1063000e+01
   1.3950000e+03   3.0000000e-02   2.4267970e+01   2.3266400e-01   1.9494900e-01   2.8508000e+01   2.1063000e+01
   1.3960000e+03   3.0000000e-02   2.4833300e+01   2.2854300e-01   1.9596000e-01   2.8453000e+01   2.1063000e+01
   1.3970000e+03   3.0000000e-02   2.5357270e+01   2.2275300e-01   1.9697000e-01   2.8406000e+01   2.1063000e+01
   1.3980000e+03   3.0000000e-02   2.5881230e+01   2.1755200e-01   1.9798000e-01   2.8356000e+01   2.1063000e+01
   1.3990000e+03   3.0000000e-02   2.6425880e+01   2.1212100e-01   1.9899000e-01   2.8307000e+01   2.1063000e+01
   1.4000000e+03   3.0000000e-02   2.6998110e+01   2.0776000e-01   2.0000000e-01   2.8253000e+01   2.1063000e+01
   1.4010000e+03   3.0000000e-02   2.7528970e+01   2.1370000e-01   2.0000000e-01   2.8203000e+01   2.1063000e+01
   1.4020000e+03   3.0000000e-02   2.8059840e+01   2.2152000e-01   2.0000000e-01   2.8149000e+01   2.1063000e+01
   1.4030000e+03   3.0000000e-02   2.8487280e+01   2.2822000e-01   2.0000000e-01   2.8105000e+01   2.1063000e+01
   1.4040000e+03   3.0000000e-02   2.8832000e+01   2.3756000e-01   2.0000000e-01   2.8053000e+01   2.1063000e+01
   1.4050000e+03   3.0000000e-02   2.9135350e+01   2.4618000e-01   2.0000000e-01   2.8009000e+01   2.1063000e+01
   1.4060000e+03   3.0000000e-02   2.9355970e+01   2.5546000e-01   2.0000000e-01   2.7966000e+01   2.1063000e+01
   1.4070000e+03   3.0000000e-02   2.9493850e+01   2.6472000e-01   2.0000000e-01   2.7927000e+01   2.1062000e+01
   1.4080000e+03   3.0000000e-02   2.9507640e+01   2.7520000e-01   2.0000000e-01   2.7886000e+01   2.1062000e+01
   1.4090000e+03   3.0000000e-02   2.9418010e+01   2.8408000e-01   2.0000000e-01   2.7856000e+01   2.1063000e+01
   1.4100000e+03   3.0000000e-02   2.9314600e+01   2.9312000e-01   2.0000000e-01   2.7828000e+01   2.1062000e+01
   1.4110000e+03   3.0000000e-02   2.9169820e+01   3.0228000e-01   2.0000000e-01   2.7802000e+01   2.1062000e+01
   1.4120000e+03   3.0000000e-02   2.8873360e+01   3.1020000e-01   2.0000000e-01   2.7784000e+01   2.1061000e+01
   1.4130000e+03   3.0000000e-02   2.8556230e+01   3.1914000e-01   2.0000000e-01   2.7763000e+01   2.1061000e+01
   1.4140000e+03   3.0000000e-02   2.8218410e+01   3.2674000e-01   2.0000000e-01   2.7750000e+01   2.1061000e+01
   1.4150000e+03   3.0000000e-02   2.7818540e+01   3.3504000e-01   2.0000000e-01   2.7735000e+01   2.1061000e+01
   1.4160000e+03   3.0000000e-02   2.7342830e+01   3.4188000e-01   2.0000000e-01   2.7728000e+01   2.1061000e+01
   1.4170000e+03   3.0000000e-02   2.6860230e+01   3.4930000e-01   2.0000000e-01   2.7719000e+01   2.1062000e+01
   1.4180000e+03   3.0000000e-02   2.6363840e+01   3.5580000e-01   2.0000000e-01   2.7715000e+01   2.1062000e+01
   1.4190000e+03   3.0000000e-02   2.5826080e+01   3.6282000e-01   2.0000000e-01   2.7709000e+01   2.1063000e+01
   1.4200000e+03   3.0000000e-02   2.5309010e+01   3.6798000e-01   2.0000000e-01   2.7712000e+01   2.1062000e+01
   1.4210000e+03   3.0000000e-02   2.4764360e+01   3.7374000e-01   2.0000000e-01   2.7712000e+01   2.1062000e+01
   1.4220000e+03   3.0000000e-02   2.4226600e+01   3.7818000e-01   2.0000000e-01   2.7718000e+01   2.1062000e+01
   1.4230000e+03   3.0000000e-02   2.3647480e+01   3.8382000e-01   2.0000000e-01   2.7718000e+01   2.1062000e+01
   1.4240000e+03   3.0000000e-02   2.3068360e+01   3.8770000e-01   2.0000000e-01   2.7726000e+01   2.1061000e+01
   1.4250000e+03   3.0000000e-02   2.2578860e+01   3.9252000e-01   2.0000000e-01   2.7729000e+01   2.1061000e+01
   1.4260000e+03   3.0000000e-02   2.2020420e+01   3.9640000e-01   2.0000000e-01   2.7736000e+01   2.1061000e+01
   1.4270000e+03   3.0000000e-02   2.1455090e+01   4.0014000e-01   2.0000000e-01   2.7743000e+01   2.1060000e+01
   1.4280000e+03   3.0000000e-02   2.0931120e+01   4.0308000e-01   2.0000000e-01   2.7753000e+01   2.1060000e+01
   1.4290000e+03   3.0000000e-02   2.0434730e+01   4.0648000e-01   2.0000000e-01   2.7760000e+01   2.1060000e+01
   1.4300000e+03   3.0000000e-02   1.9924550e+01   4.0908000e-01   2.0000000e-01   2.7770000e+01   2.1060000e+01
   1.4310000e+03   3.0000000e-02   1.9421270e+01   4.1192000e-01   2.0000000e-01   2.7778000e+01   2.1060000e+01
   1.4320000e+03   3.0000000e-02   1.8973140e+01   4.1504000e-01   2.0000000e-01   2.7784000e+01   2.1059000e+01
   1.4330000e+03   3.0000000e-02   1.8442280e+01   4.1694000e-01   2.0000000e-01   2.7795000e+01   2.1059000e+01
   1.4340000e+03   3.0000000e-02   1.8021720e+01   4.1972000e-01   2.0000000e-01   2.7801000e+01   2.1059000e+01
   1.4350000e+03   3.0000000e-02   1.7628750e+01   4.2062000e-01   2.0000000e-01   2.7815000e+01   2.1059000e+01
   1.4360000e+03   3.0000000e-02   1.7215090e+01   4.2344000e-01   2.0000000e-01   2.7819000e+01   2.1058000e+01
   1.4370000e+03   3.0000000e-02   1.6822110e+01   4.2398000e-01   2.0000000e-01   2.7833000e+01   2.1058000e+01
   1.4380000e+03   3.0000000e-02   1.6442930e+01   4.2622000e-01   2.0000000e-01   2.7838000e+01   2.1057000e+01
   1.4390000e+03   3.0000000e-02   1.6063740e+01   4.2770000e-01   2.0000000e-01   2.7846000e+01   2.1057000e+01
   1.4400000e+03   3.0000000e-02   1.5753500e+01   4.2880000e-01   2.0000000e-01   2.7855000e+01   2.1057000e+01
   1.4410000e+03   3.0000000e-02   1.5457040e+01   4.2928000e-01   2.0000000e-01   2.7866000e+01   2.1057000e+01
   1.4420000e+03   3.0000000e-02   1.5160580e+01   4.3130000e-01   2.0000000e-01   2.7869000e+01   2.1057000e+01
   1.4430000e+03   3.0000000e-02   1.4822760e+01   4.3172000e-01   2.0000000e-01   2.7879000e+01   2.1057000e+01
   1.4440000e+03   3.0000000e-02   1.4560780e+01   4.3282000e-01   2.0000000e-01   2.7885000e+01   2.1057000e+01
   1.4450000e+03   3.0000000e-02   1.4298800e+01   4.3402000e-01   2.0000000e-01   2.7890000e+01   2.1057000e+01
   1.4460000e+03   3.0000000e-02   1.4002340e+01   4.3424000e-01   2.0000000e-01   2.7899000e+01   2.1057000e+01
   1.4470000e+03   3.0000000e-02   1.3712780e+01   4.3560000e-01   2.0000000e-01   2.7902000e+01   2.1058000e+01
   1.4480000e+03   3.0000000e-02   1.3519740e+01   4.3536000e-01   2.0000000e-01   2.7912000e+01   2.1059000e+01
   1.4490000e+03   3.0000000e-02   1.3312910e+01   4.3646000e-01   2.0000000e-01   2.7915000e+01   2.1059000e+01
   1.4500000e+03   3.0000000e-02   1.3106080e+01   4.3684000e-01   2.0000000e-01   2.7921000e+01   2.1060000e+01
   1.4510000e+03   3.0000000e-02   1.2906150e+01   4.3754000e-01   2.0000000e-01   2.7925000e+01   2.1060000e+01
   1.4520000e+03   3.0000000e-02   1.2706210e+01   4.3772000e-01   2.0000000e-01   2.7931000e+01   2.1061000e+01
   1.4530000e+03   3.0000000e-02   1.2526960e+01   4.3888000e-01   2.0000000e-01   2.7932000e+01   2.1061000e+01
   1.4540000e+03   3.0000000e-02   1.2340810e+01   4.3804000e-01   2.0000000e-01   2.7942000e+01   2.1060000e+01
   1.4550000e+03   3.0000000e-02   1.2209820e+01   4.3920000e-01   2.0000000e-01   2.7942000e+01   2.1060000e+01
   1.4560000e+03   3.0000000e-02   1.2085720e+01   4.3904000e-01   2.0000000e-01   2.7948000e+01   2.1060000e+01
   1.4570000e+03   3.0000000e-02   1.1913370e+01   4.3942000e-01   2.0000000e-01   2.7951000e+01   2.1060000e+01
   1.4580000e+03   3.0000000e-02   1.1796160e+01   4.3864000e-01   2.0000000e-01   2.7959000e+01   2.1060000e+01
   1.4590000e+03   3.0000000e-02   1.1651380e+01   4.3990000e-01   2.0000000e-01   2.7957000e+01   2.1059000e+01
   1.4600000e+03   3.0000000e-02   1.1458340e+01   4.3922000e-01   2.0000000e-01   2.7964000e+01   2.1059000e+01
   1.4610000e+03   3.0000000e-02   1.1334240e+01   4.3950000e-01   2.0000000e-01   2.7966000e+01   2.1059000e+01
   1.4620000e+03   3.0000000e-02   1.1251510e+01   4.3952000e-01   2.0000000e-01   2.7969000e+01   2.1058000e+01
   1.4630000e+03   3.0000000e-02   1.1154990e+01   4.3970000e-01   2.0000000e-01   2.7971000e+01   2.1058000e+01
   1.4640000e+03   3.0000000e-02   1.1024000e+01   4.3962000e-01   2.0000000e-01   2.7974000e+01   2.1058000e+01
   1.4650000e+03   3.0000000e-02   1.0934370e+01   4.3926000e-01   2.0000000e-01   2.7978000e+01   2.1057000e+01
   1.4660000e+03   3.0000000e-02   1.0934370e+01   4.3904000e-01   2.0000000e-01   2.7981000e+01   2.1056000e+01
   1.4670000e+03   3.0000000e-02   1.0851640e+01   4.3942000e-01   2.0000000e-01   2.7981000e+01   2.1056000e+01
   1.4680000e+03   3.0000000e-02   1.0748230e+01   4.3936000e-01   2.0000000e-01   2.7983000e+01   2.1056000e+01
   1.4690000e+03   3.0000000e-02   1.0686180e+01   4.3904000e-01   2.0000000e-01   2.7986000e+01   2.1056000e+01
   1.4700000e+03   3.0000000e-02   1.0651710e+01   4.3954000e-01   2.0000000e-01   2.7985000e+01   2.1055000e+01
   1.4710000e+03   3.0000000e-02   1.0610340e+01   4.3852000e-01   2.0000000e-01   2.7991000e+01   2.1055000e+01
   1.4720000e+03   3.0000000e-02   1.0486240e+01   4.3936000e-01   2.0000000e-01   2.7988000e+01   2.1055000e+01
   1.4730000e+03   3.0000000e-02   1.0451770e+01   4.3938000e-01   2.0000000e-01   2.7989000e+01   2.1055000e+01
   1.4740000e+03   3.0000000e-02   1.0424190e+01   4.4004000e-01   2.0000000e-01   2.7987000e+01   2.1055000e+01
   1.4750000e+03   3.0000000e-02   1.0341460e+01   4.3898000e-01   2.0000000e-01   2.7993000e+01   2.1055000e+01
   1.4760000e+03   3.0000000e-02   1.0313890e+01   4.3934000e-01   2.0000000e-01   2.7992000e+01   2.1055000e+01
   1.4770000e+03   3.0000000e-02   1.0334570e+01   4.3884000e-01   2.0000000e-01   2.7995000e+01   2.1055000e+01
   1.4780000e+03   3.0000000e-02   1.0279410e+01   4.3938000e-01   2.0000000e-01   2.7993000e+01   2.1055000e+01
   1.4790000e+03   3.0000000e-02   1.0231150e+01   4.3886000e-01   2.0000000e-01   2.7996000e+01   2.1056000e+01
   1.4800000e+03   3.0000000e-02   1.0224260e+01   4.3916000e-01   2.0000000e-01   2.7995000e+01   2.1056000e+01
   1.4810000e+03   3.0000000e-02   1.0210470e+01   4.3948000e-01   2.0000000e-01   2.7994000e+01   2.1057000e+01
   1.4820000e+03   3.0000000e-02   1.0203580e+01   4.3982000e-01   2.0000000e-01   2.7993000e+01   2.1057000e+01
   1.4830000e+03   3.0000000e-02   1.0169110e+01   4.3974000e-01   2.0000000e-01   2.7994000e+01   2.1057000e+01
   1.4840000e+03   3.0000000e-02   1.0113950e+01   4.3964000e-01   2.0000000e-01   2.7995000e+01   2.1057000e+01
   1.4850000e+03   3.0000000e-02   1.0065690e+01   4.3996000e-01   2.0000000e-01   2.7994000e+01   2.1057000e+01
   1.4860000e+03   3.0000000e-02   1.0017430e+01   4.3920000e-01   2.0000000e-01   2.7998000e+01   2.1056000e+01
   1.4870000e+03   3.0000000e-02   1.0017430e+01   4.4012000e-01   2.0000000e-01   2.7994000e+01   2.1056000e+01
   1.4880000e+03   3.0000000e-02   9.9829600e+00   4.4002000e-01   2.0000000e-01   2.7995000e+01   2.1056000e+01
   1.4890000e+03   3.0000000e-02   9.9071200e+00   4.4012000e-01   2.0000000e-01   2.7995000e+01   2.1056000e+01
   1.4900000e+03   3.0000000e-02   9.8864400e+00   4.3956000e-01   2.0000000e-01   2.7998000e+01   2.1056000e+01
   1.4910000e+03   3.0000000e-02   9.9002300e+00   4.3960000e-01   2.0000000e-01   2.7998000e+01   2.1056000e+01
   1.4920000e+03   3.0000000e-02   9.8795400e+00   4.3876000e-01   2.0000000e-01   2.8002000e+01   2.1056000e+01
   1.4930000e+03   3.0000000e-02   9.8243900e+00   4.4004000e-01   2.0000000e-01   2.7996000e+01   2.1056000e+01
   1.4940000e+03   3.0000000e-02   9.7968100e+00   4.3902000e-01   2.0000000e-01   2.8001000e+01   2.1056000e+01
   1.4950000e+03   3.0000000e-02   9.7899200e+00   4.3922000e-01   2.0000000e-01   2.8000000e+01   2.1056000e+01
   1.4960000e+03   3.0000000e-02   9.7485500e+00   4.3856000e-01   2.0000000e-01   2.8003000e+01   2.1056000e+01
   1.4970000e+03   3.0000000e-02   9.7278700e+00   4.3938000e-01   2.0000000e-01   2.7999000e+01   2.1056000e+01
   1.4980000e+03   3.0000000e-02   9.6934000e+00   4.3852000e-01   2.0000000e-01   2.8003000e+01   2.1056000e+01
   1.4990000e+03   3.0000000e-02   9.6244500e+00   4.3912000e-01   2.0000000e-01   2.8000000e+01   2.1056000e+01
   1.5000000e+03   3.0000000e-02   9.5830900e+00   4.3758000e-01   2.0000000e-01   2.8007000e+01   2.1056000e+01
   1.5010000e+03   3.0000000e-02   9.5555100e+00   4.3766000e-01   2.0000000e-01   2.8006000e+01   2.1057000e+01
   1.5020000e+03   3.0000000e-02   9.5486200e+00   4.3666000e-01   2.0000000e-01   2.8010000e+01   2.1057000e+01
   1.5030000e+03   3.0000000e-02   9.5210400e+00   4.3712000e-01   2.0000000e-01   2.8007000e+01   2.1058000e+01
   1.5040000e+03   3.0000000e-02   9.5210400e+00   4.3566000e-01   2.0000000e-01   2.8013000e+01   2.1057000e+01
   1.5050000e+03   3.0000000e-02   9.5210400e+00   4.3694000e-01   2.0000000e-01   2.8006000e+01   2.1057000e+01
   1.5060000e+03   3.0000000e-02   9.5279300e+00   4.3528000e-01   2.0000000e-01   2.8013000e+01   2.1057000e+01
   1.5070000e+03   3.0000000e-02   9.4934600e+00   4.3480000e-01   2.0000000e-01   2.8014000e+01   2.1058000e+01
   1.5080000e+03   3.0000000e-02   9.4934600e+00   4.3496000e-01   2.0000000e-01   2.8012000e+01   2.1058000e+01
   1.5090000e+03   3.0000000e-02   9.5072500e+00   4.3406000e-01   2.0000000e-01   2.8015000e+01   2.1058000e+01
   1.5100000e+03   3.0000000e-02   9.5072500e+00   4.3354000e-01   2.0000000e-01   2.8016000e+01   2.1058000e+01
   1.5110000e+03   3.0000000e-02   9.5210400e+00   4.3322000e-01   2.0000000e-01   2.8016000e+01   2.1058000e+01
   1.5120000e+03   3.0000000e-02   9.5486200e+00   4.3334000e-01   2.0000000e-01   2.8014000e+01   2.1057000e+01
   1.5130000e+03   3.0000000e-02   9.5555100e+00   4.3240000e-01   2.0000000e-01   2.8017000e+01   2.1058000e+01
   1.5140000e+03   3.0000000e-02   9.5417200e+00   4.3360000e-01   2.0000000e-01   2.8010000e+01   2.1058000e+01
   1.5150000e+03   3.0000000e-02   9.5555100e+00   4.3252000e-01   2.0000000e-01   2.8014000e+01   2.1059000e+01
   1.5160000e+03   3.0000000e-02   9.5417200e+00   4.3268000e-01   2.0000000e-01   2.8012000e+01   2.1060000e+01
   1.5170000e+03   3.0000000e-02   9.5761900e+00   4.3222000e-01   2.0000000e-01   2.8013000e+01   2.1060000e+01
   1.5180000e+03   3.0000000e-02   9.6106700e+00   4.3240000e-01   2.0000000e-01   2.8011000e+01   2.1060000e+01
   1.5190000e+03   3.0000000e-02   9.5830900e+00   4.3196000e-01   2.0000000e-01   2.8012000e+01   2.1060000e+01
   1.5200000e+03   3.0000000e-02   9.6382400e+00   4.3282000e-01   2.0000000e-01   2.8007000e+01   2.1060000e+01
   1.5210000e+03   3.0000000e-02   9.6934000e+00   4.3180000e-01   2.0000000e-01   2.8011000e+01   2.1060000e+01
   1.5220000e+03   3.0000000e-02   9.6865000e+00   4.3246000e-01   2.0000000e-01   2.8007000e+01   2.1061000e+01
   1.5230000e+03   3.0000000e-02   9.6865000e+00   4.3232000e-01   2.0000000e-01   2.8007000e+01   2.1061000e+01
   1.5240000e+03   3.0000000e-02   9.6865000e+00   4.3284000e-01   2.0000000e-01   2.8004000e+01   2.1061000e+01
   1.5250000e+03   3.0000000e-02   9.6934000e+00   4.3254000e-01   2.0000000e-01   2.8005000e+01   2.1062000e+01
   1.5260000e+03   3.0000000e-02   9.6727100e+00   4.3244000e-01   2.0000000e-01   2.8005000e+01   2.1063000e+01
   1.5270000e+03   3.0000000e-02   9.6727100e+00   4.3256000e-01   2.0000000e-01   2.8004000e+01   2.1063000e+01
   1.5280000e+03   3.0000000e-02   9.6796100e+00   4.3270000e-01   2.0000000e-01   2.8003000e+01   2.1063000e+01
   1.5290000e+03   3.0000000e-02   9.6865000e+00   4.3220000e-01   2.0000000e-01   2.8005000e+01   2.1063000e+01
   1.5300000e+03   3.0000000e-02   9.6658200e+00   4.3166000e-01   2.0000000e-01   2.8007000e+01   2.1063000e+01
   1.5310000e+03   3.0000000e-02   9.6382400e+00   4.3218000e-01   2.0000000e-01   2.8004000e+01   2.1063000e+01
   1.5320000e+03   3.0000000e-02   9.5830900e+00   4.3122000e-01   2.0000000e-01   2.8008000e+01   2.1062000e+01
   1.5330000e+03   3.0000000e-02   9.6175600e+00   4.3194000e-01   2.0000000e-01   2.8004000e+01   2.1062000e+01
   1.5340000e+03   3.0000000e-02   9.6244500e+00   4.3076000e-01   2.0000000e-01   2.8009000e+01   2.1061000e+01
   1.5350000e+03   3.0000000e-02   9.6175600e+00   4.3190000e-01   2.0000000e-01   2.8003000e+01   2.1061000e+01
   1.5360000e+03   3.0000000e-02   9.5899800e+00   4.3030000e-01   2.0000000e-01   2.8010000e+01   2.1061000e+01
   1.5370000e+03   3.0000000e-02   9.5899800e+00   4.3142000e-01   2.0000000e-01   2.8004000e+01   2.1061000e+01
   1.5380000e+03   3.0000000e-02   9.5899800e+00   4.3046000e-01   2.0000000e-01   2.8008000e+01   2.1061000e+01
   1.5390000e+03   3.0000000e-02   9.5968800e+00   4.3162000e-01   2.0000000e-01   2.8002000e+01   2.1061000e+01
   1.5400000e+03   3.0000000e-02   9.5968800e+00   4.3048000e-01   2.0000000e-01   2.8007000e+01   2.1061000e+01
   1.5410000e+03   3.0000000e-02   9.6313500e+00   4.3100000e-01   2.0000000e-01   2.8004000e+01   2.1060000e+01
   1.5420000e+03   3.0000000e-02   9.6175600e+00   4.3026000e-01   2.0000000e-01   2.8007000e+01   2.1060000e+01
   1.5430000e+03   3.0000000e-02   9.6589300e+00   4.3078000e-01   2.0000000e-01   2.8004000e+01   2.1060000e+01
   1.5440000e+03   3.0000000e-02   9.6796100e+00   4.3070000e-01   2.0000000e-01   2.8004000e+01   2.1060000e+01
   1.5450000e+03   3.0000000e-02   9.6727100e+00   4.3040000e-01   2.0000000e-01   2.8005000e+01   2.1059000e+01
   1.5460000e+03   3.0000000e-02   9.6796100e+00   4.3052000e-01   2.0000000e-01   2.8004000e+01   2.1059000e+01
   1.5470000e+03   3.0000000e-02   9.6520300e+00   4.3022000e-01   2.0000000e-01   2.8005000e+01   2.1059000e+01
   1.5480000e+03   3.0000000e-02   9.6727100e+00   4.3012000e-01   2.0000000e-01   2.8005000e+01   2.1060000e+01
   1.5490000e+03   3.0000000e-02   9.6727100e+00   4.3024000e-01   2.0000000e-01   2.8004000e+01   2.1060000e+01
   1.5500000e+03   3.0000000e-02   9.6934000e+00   4.3060000e-01   2.0000000e-01   2.8002000e+01   2.1060000e+01
   1.5510000e+03   3.0000000e-02   9.7140800e+00   4.2990000e-01   2.0000000e-01   2.8005000e+01   2.1061000e+01
   1.5520000e+03   3.0000000e-02   9.7416600e+00   4.3024000e-01   2.0000000e-01   2.8003000e+01   2.1061000e+01
   1.5530000e+03   3.0000000e-02   9.7347600e+00   4.2996000e-01   2.0000000e-01   2.8004000e+01   2.1061000e+01
   1.5540000e+03   3.0000000e-02   9.7209800e+00   4.3098000e-01   2.0000000e-01   2.7999000e+01   2.1061000e+01
   1.5550000e+03   3.0000000e-02   9.7278700e+00   4.3034000e-01   2.0000000e-01   2.8002000e+01   2.1061000e+01
   1.5560000e+03   3.0000000e-02   9.7554500e+00   4.3096000e-01   2.0000000e-01   2.7999000e+01   2.1062000e+01
   1.5570000e+03   3.0000000e-02   9.7416600e+00   4.3098000e-01   2.0000000e-01   2.7999000e+01   2.1061000e+01
   1.5580000e+03   3.0000000e-02   9.7554500e+00   4.3166000e-01   2.0000000e-01   2.7996000e+01   2.1061000e+01
   1.5590000e+03   3.0000000e-02   9.7623400e+00   4.3086000e-01   2.0000000e-01   2.8000000e+01   2.1061000e+01
   1.5600000e+03   3.0000000e-02   9.7554500e+00   4.3196000e-01   2.0000000e-01   2.7995000e+01   2.1061000e+01
   1.5610000e+03   3.0000000e-02   9.7692400e+00   4.3140000e-01   2.0000000e-01   2.7998000e+01   2.1061000e+01
   1.5620000e+03   3.0000000e-02   9.7623400e+00   4.3232000e-01   2.0000000e-01   2.7994000e+01   2.1061000e+01
   1.5630000e+03   3.0000000e-02   9.7761300e+00   4.3200000e-01   2.0000000e-01   2.7996000e+01   2.1061000e+01
   1.5640000e+03   3.0000000e-02   9.7761300e+00   4.3274000e-01   2.0000000e-01   2.7993000e+01   2.1061000e+01
   1.5650000e+03   3.0000000e-02   9.7485500e+00   4.3178000e-01   2.0000000e-01   2.7998000e+01   2.1061000e+01
   1.5660000e+03   3.0000000e-02   9.7416600e+00   4.3292000e-01   2.0000000e-01   2.7993000e+01   2.1062000e+01
   1.5670000e+03   3.0000000e-02   9.7899200e+00   4.3240000e-01   2.0000000e-01   2.7996000e+01   2.1062000e+01
   1.5680000e+03   3.0000000e-02   9.8312800e+00   4.3292000e-01   2.0000000e-01   2.7994000e+01   2.1062000e+01
   1.5690000e+03   3.0000000e-02   9.8106000e+00   4.3304000e-01   2.0000000e-01   2.7994000e+01   2.1062000e+01
   1.5700000e+03   3.0000000e-02   9.7830200e+00   4.3404000e-01   2.0000000e-01   2.7990000e+01   2.1061000e+01
   1.5710000e+03   3.0000000e-02   9.8037100e+00   4.3424000e-01   2.0000000e-01   2.7990000e+01   2.1061000e+01
   1.5720000e+03   3.0000000e-02   9.8037100e+00   4.3400000e-01   2.0000000e-01   2.7992000e+01   2.1062000e+01
   1.5730000e+03   3.0000000e-02   9.8175000e+00   4.3460000e-01   2.0000000e-01   2.7990000e+01   2.1062000e+01
   1.5740000e+03   3.0000000e-02   9.8175000e+00   4.3480000e-01   2.0000000e-01   2.7990000e+01   2.1063000e+01
   1.5750000e+03   3.0000000e-02   9.7968100e+00   4.3522000e-01   2.0000000e-01   2.7989000e+01   2.1063000e+01
   1.5760000e+03   3.0000000e-02   9.8175000e+00   4.3544000e-01   2.0000000e-01   2.7989000e+01   2.1063000e+01
   1.5770000e+03   3.0000000e-02   9.7968100e+00   4.3632000e-01   2.0000000e-01   2.7986000e+01   2.1063000e+01
   1.5780000e+03   3.0000000e-02   9.7761300e+00   4.3638000e-01   2.0000000e-01   2.7987000e+01   2.1063000e+01
   1.5790000e+03   3.0000000e-02   9.7968100e+00   4.3752000e-01   2.0000000e-01   2.7983000e+01   2.1063000e+01
   1.5800000e+03   3.0000000e-02   9.7830200e+00   4.3698000e-01   2.0000000e-01   2.7987000e+01   2.1063000e+01
   1.5810000e+03   3.0000000e-02   9.7416600e+00   4.3834000e-01   2.0000000e-01   2.7982000e+01   2.1063000e+01
   1.5820000e+03   3.0000000e-02   9.7899200e+00   4.3848000e-01   2.0000000e-01   2.7983000e+01   2.1064000e+01
   1.5830000e+03   3.0000000e-02   9.8106000e+00   4.3992000e-01   2.0000000e-01   2.7978000e+01   2.1065000e+01
   1.5840000e+03   3.0000000e-02   9.7623400e+00   4.3926000e-01   2.0000000e-01   2.7983000e+01   2.1065000e+01
   1.5850000e+03   3.0000000e-02   9.7554500e+00   4.4048000e-01   2.0000000e-01   2.7979000e+01   2.1066000e+01
   1.5860000e+03   3.0000000e-02   9.7347600e+00   4.4046000e-01   2.0000000e-01   2.7981000e+01   2.1066000e+01
   1.5870000e+03   3.0000000e-02   9.7278700e+00   4.4172000e-01   2.0000000e-01   2.7977000e+01   2.1067000e+01
   1.5880000e+03   3.0000000e-02   9.7071900e+00   4.4196000e-01   2.0000000e-01   2.7978000e+01   2.1067000e+01
   1.5890000e+03   3.0000000e-02   9.7002900e+00   4.4306000e-01   2.0000000e-01   2.7975000e+01   2.1067000e+01
   1.5900000e+03   3.0000000e-02   9.6796100e+00   4.4246000e-01   2.0000000e-01   2.7980000e+01   2.1067000e+01
   1.5910000e+03   3.0000000e-02   9.6313500e+00   4.4374000e-01   2.0000000e-01   2.7976000e+01   2.1068000e+01
   1.5920000e+03   3.0000000e-02   9.5899800e+00   4.4378000e-01   2.0000000e-01   2.7978000e+01   2.1069000e+01
   1.5930000e+03   3.0000000e-02   9.5279300e+00   4.4378000e-01   2.0000000e-01   2.7980000e+01   2.1069000e+01
   1.5940000e+03   3.0000000e-02   9.4727800e+00   4.4462000e-01   2.0000000e-01   2.7978000e+01   2.1070000e+01
   1.5950000e+03   3.0000000e-02   9.4383100e+00   4.4396000e-01   2.0000000e-01   2.7983000e+01   2.1070000e+01
   1.5960000e+03   3.0000000e-02   9.4314100e+00   4.4474000e-01   2.0000000e-01   2.7981000e+01   2.1070000e+01
   1.5970000e+03   3.0000000e-02   9.3624700e+00   4.4402000e-01   2.0000000e-01   2.7986000e+01   2.1070000e+01
   1.5980000e+03   3.0000000e-02   9.3211100e+00   4.4496000e-01   2.0000000e-01   2.7983000e+01   2.1070000e+01
   1.5990000e+03   3.0000000e-02   9.2935300e+00   4.4486000e-01   2.0000000e-01   2.7985000e+01   2.1071000e+01
   1.6000000e+03   3.0000000e-02   9.2659500e+00   4.4538000e-01   2.0000000e-01   2.7984000e+01   2.1072000e+01
   1.6010000e+03   3.0000000e-02   9.2590600e+00   4.4482000e-01   2.0000000e-01   2.7988000e+01   2.1072000e+01
   1.6020000e+03   3.0000000e-02   9.2383700e+00   4.4528000e-01   2.0000000e-01   2.7987000e+01   2.1072000e+01
   1.6030000e+03   3.0000000e-02   9.2314800e+00   4.4466000e-01   2.0000000e-01   2.7991000e+01   2.1072000e+01
   1.6040000e+03   3.0000000e-02   9.2039000e+00   4.4550000e-01   2.0000000e-01   2.7988000e+01   2.1072000e+01
   1.6050000e+03   3.0000000e-02   9.1556400e+00   4.4508000e-01   2.0000000e-01   2.7991000e+01   2.1072000e+01
   1.6060000e+03   3.0000000e-02   9.1487500e+00   4.4526000e-01   2.0000000e-01   2.7991000e+01   2.1072000e+01
   1.6070000e+03   3.0000000e-02   9.0867000e+00   4.4566000e-01   2.0000000e-01   2.7990000e+01   2.1072000e+01
   1.6080000e+03   3.0000000e-02   9.0798000e+00   4.4454000e-01   2.0000000e-01   2.7996000e+01   2.1072000e+01
   1.6090000e+03   3.0000000e-02   9.0591200e+00   4.4550000e-01   2.0000000e-01   2.7992000e+01   2.1072000e+01
   1.6100000e+03   3.0000000e-02   9.0384400e+00   4.4522000e-01   2.0000000e-01   2.7994000e+01   2.1072000e+01
   1.6110000e+03   3.0000000e-02   8.9488100e+00   4.4534000e-01   2.0000000e-01   2.7994000e+01   2.1071000e+01
   1.6120000e+03   3.0000000e-02   8.9143400e+00   4.4436000e-01   2.0000000e-01   2.7999000e+01   2.1071000e+01
   1.6130000e+03   3.0000000e-02   8.9419200e+00   4.4460000e-01   2.0000000e-01   2.7998000e+01   2.1071000e+01
   1.6140000e+03   3.0000000e-02   8.9350200e+00   4.4442000e-01   2.0000000e-01   2.7999000e+01   2.1070000e+01
   1.6150000e+03   3.0000000e-02   8.9005500e+00   4.4510000e-01   2.0000000e-01   2.7996000e+01   2.1070000e+01
   1.6160000e+03   3.0000000e-02   8.8936600e+00   4.4496000e-01   2.0000000e-01   2.7997000e+01   2.1070000e+01
   1.6170000e+03   3.0000000e-02   8.8316100e+00   4.4392000e-01   2.0000000e-01   2.8002000e+01   2.1069000e+01
   1.6180000e+03   3.0000000e-02   8.8109300e+00   4.4432000e-01   2.0000000e-01   2.8000000e+01   2.1069000e+01
   1.6190000e+03   3.0000000e-02   8.7971400e+00   4.4410000e-01   2.0000000e-01   2.8001000e+01   2.1068000e+01
   1.6200000e+03   3.0000000e-02   8.7557700e+00   4.4430000e-01   2.0000000e-01   2.8000000e+01   2.1068000e+01
   1.6210000e+03   3.0000000e-02   8.7902400e+00   4.4320000e-01   2.0000000e-01   2.8005000e+01   2.1068000e+01
   1.6220000e+03   3.0000000e-02   8.7833500e+00   4.4332000e-01   2.0000000e-01   2.8004000e+01   2.1068000e+01
   1.6230000e+03   3.0000000e-02   8.7626700e+00   4.4258000e-01   2.0000000e-01   2.8007000e+01   2.1067000e+01
   1.6240000e+03   3.0000000e-02   8.7419800e+00   4.4244000e-01   2.0000000e-01   2.8007000e+01   2.1067000e+01
   1.6250000e+03   3.0000000e-02   8.7419800e+00   4.4186000e-01   2.0000000e-01   2.8009000e+01   2.1067000e+01
   1.6260000e+03   3.0000000e-02   8.7695600e+00   4.4168000e-01   2.0000000e-01   2.8009000e+01   2.1067000e+01
   1.6270000e+03   3.0000000e-02   8.7350900e+00   4.4106000e-01   2.0000000e-01   2.8011000e+01   2.1067000e+01
   1.6280000e+03   3.0000000e-02   8.7281900e+00   4.4106000e-01   2.0000000e-01   2.8010000e+01   2.1067000e+01
   1.6290000e+03   3.0000000e-02   8.7350900e+00   4.4064000e-01   2.0000000e-01   2.8011000e+01   2.1067000e+01
   1.6300000e+03   3.0000000e-02   8.7764500e+00   4.4152000e-01   2.0000000e-01   2.8006000e+01   2.1068000e+01
   1.6310000e+03   3.0000000e-02   8.7833500e+00   4.4118000e-01   2.0000000e-01   2.8007000e+01   2.1068000e+01
   1.6320000e+03   3.0000000e-02   8.7971400e+00   4.4082000e-01   2.0000000e-01   2.8008000e+01   2.1069000e+01
   1.6330000e+03   3.0000000e-02   8.8040300e+00   4.4044000e-01   2.0000000e-01   2.8009000e+01   2.1069000e+01
   1.6340000e+03   3.0000000e-02   8.8109300e+00   4.4114000e-01   2.0000000e-01   2.8005000e+01   2.1070000e+01
   1.6350000e+03   3.0000000e-02   8.8247200e+00   4.4104000e-01   2.0000000e-01   2.8005000e+01   2.1070000e+01
   1.6360000e+03   3.0000000e-02   8.8591900e+00   4.4094000e-01   2.0000000e-01   2.8005000e+01   2.1070000e+01
   1.6370000e+03   3.0000000e-02   8.9350200e+00   4.4150000e-01   2.0000000e-01   2.8002000e+01   2.1071000e+01
   1.6380000e+03   3.0000000e-02   8.9557100e+00   4.4124000e-01   2.0000000e-01   2.8003000e+01   2.1071000e+01
   1.6390000e+03   3.0000000e-02   8.9488100e+00   4.4140000e-01   2.0000000e-01   2.8002000e+01   2.1072000e+01
   1.6400000e+03   3.0000000e-02   8.9901800e+00   4.4114000e-01   2.0000000e-01   2.8003000e+01   2.1072000e+01
   1.6410000e+03   3.0000000e-02   9.0315400e+00   4.4218000e-01   2.0000000e-01   2.7998000e+01   2.1071000e+01
   1.6420000e+03   3.0000000e-02   8.9832800e+00   4.4200000e-01   2.0000000e-01   2.7999000e+01   2.1071000e+01
   1.6430000e+03   3.0000000e-02   9.0039700e+00   4.4312000e-01   2.0000000e-01   2.7994000e+01   2.1071000e+01
   1.6440000e+03   3.0000000e-02   9.0177600e+00   4.4302000e-01   2.0000000e-01   2.7995000e+01   2.1071000e+01
   1.6450000e+03   3.0000000e-02   9.0315400e+00   4.4334000e-01   2.0000000e-01   2.7994000e+01   2.1070000e+01
   1.6460000e+03   3.0000000e-02   9.0315400e+00   4.4368000e-01   2.0000000e-01   2.7993000e+01   2.1071000e+01
   1.6470000e+03   3.0000000e-02   9.0453300e+00   4.4426000e-01   2.0000000e-01   2.7991000e+01   2.1071000e+01
   1.6480000e+03   3.0000000e-02   9.0177600e+00   4.4422000e-01   2.0000000e-01   2.7992000e+01   2.1071000e+01
   1.6490000e+03   3.0000000e-02   9.0177600e+00   4.4438000e-01   2.0000000e-01   2.7992000e+01   2.1070000e+01
   1.6500000e+03   3.0000000e-02   9.0039700e+00   4.4476000e-01   2.0000000e-01   2.7991000e+01   2.1070000e+01
   1.6510000e+03   3.0000000e-02   9.0315400e+00   4.4604000e-01   2.0000000e-01   2.7986000e+01   2.1070000e+01
   1.6520000e+03   3.0000000e-02   9.0591200e+00   4.4610000e-01   2.0000000e-01   2.7987000e+01   2.1069000e+01
   1.6530000e+03   3.0000000e-02   9.0453300e+00   4.4636000e-01   2.0000000e-01   2.7987000e+01   2.1069000e+01
   1.6540000e+03   3.0000000e-02   9.0246500e+00   4.4684000e-01   2.0000000e-01   2.7986000e+01   2.1069000e+01
   1.6550000e+03   3.0000000e-02   9.0522300e+00   4.4756000e-01   2.0000000e-01   2.7984000e+01   2.1068000e+01
   1.6560000e+03   3.0000000e-02   9.0453300e+00   4.4854000e-01   2.0000000e-01   2.7981000e+01   2.1068000e+01
   1.6570000e+03   3.0000000e-02   9.0177600e+00   4.4782000e-01   2.0000000e-01   2.7986000e+01   2.1068000e+01
   1.6580000e+03   3.0000000e-02   8.9901800e+00   4.4942000e-01   2.0000000e-01   2.7980000e+01   2.1068000e+01
   1.6590000e+03   3.0000000e-02   8.9419200e+00   4.4894000e-01   2.0000000e-01   2.7984000e+01   2.1068000e+01
   1.6600000e+03   3.0000000e-02   8.9212400e+00   4.5014000e-01   2.0000000e-01   2.7980000e+01   2.1067000e+01
   1.6610000e+03   3.0000000e-02   8.9005500e+00   4.4988000e-01   2.0000000e-01   2.7983000e+01   2.1067000e+01
   1.6620000e+03   3.0000000e-02   8.9005500e+00   4.5110000e-01   2.0000000e-01   2.7979000e+01   2.1066000e+01
   1.6630000e+03   3.0000000e-02   8.8867600e+00   4.5064000e-01   2.0000000e-01   2.7983000e+01   2.1065000e+01
   1.6640000e+03   3.0000000e-02   8.8247200e+00   4.5098000e-01   2.0000000e-01   2.7983000e+01   2.1064000e+01
   1.6650000e+03   3.0000000e-02   8.7833500e+00   4.5176000e-01   2.0000000e-01   2.7981000e+01   2.1063000e+01
   1.6660000e+03   3.0000000e-02   8.8178200e+00   4.5170000e-01   2.0000000e-01   2.7983000e+01   2.1063000e+01
   1.6670000e+03   3.0000000e-02   8.7764500e+00   4.5160000e-01   2.0000000e-01   2.7985000e+01   2.1063000e+01
   1.6680000e+03   3.0000000e-02   8.7350900e+00   4.5212000e-01   2.0000000e-01   2.7984000e+01   2.1064000e+01
   1.6690000e+03   3.0000000e-02   8.7350900e+00   4.5244000e-01   2.0000000e-01   2.7984000e+01   2.1063000e+01
   1.6700000e+03   3.0000000e-02   8.7281900e+00   4.5232000e-01   2.0000000e-01   2.7986000e+01   2.1064000e+01
   1.6710000e+03   3.0000000e-02   8.6730400e+00   4.5260000e-01   2.0000000e-01   2.7986000e+01   2.1064000e+01
   1.6720000e+03   3.0000000e-02   8.6316700e+00   4.5222000e-01   2.0000000e-01   2.7989000e+01   2.1064000e+01
   1.6730000e+03   3.0000000e-02   8.5765200e+00   4.5332000e-01   2.0000000e-01   2.7985000e+01   2.1064000e+01
   1.6740000e+03   3.0000000e-02   8.5627300e+00   4.5274000e-01   2.0000000e-01   2.7989000e+01   2.1064000e+01
   1.6750000e+03   3.0000000e-02   8.5558400e+00   4.5384000e-01   2.0000000e-01   2.7985000e+01   2.1064000e+01
   1.6760000e+03   3.0000000e-02   8.5489400e+00   4.5282000e-01   2.0000000e-01   2.7991000e+01   2.1064000e+01
   1.6770000e+03   3.0000000e-02   8.5489400e+00   4.5388000e-01   2.0000000e-01   2.7987000e+01   2.1064000e+01
   1.6780000e+03   3.0000000e-02   8.5006800e+00   4.5304000e-01   2.0000000e-01   2.7992000e+01   2.1064000e+01
   1.6790000e+03   3.0000000e-02   8.4386300e+00   4.5430000e-01   2.0000000e-01   2.7987000e+01   2.1064000e+01
   1.6800000e+03   3.0000000e-02   8.4937900e+00   4.5258000e-01   2.0000000e-01   2.7996000e+01   2.1064000e+01
   1.6810000e+03   3.0000000e-02   8.4248500e+00   4.5310000e-01   2.0000000e-01   2.7994000e+01   2.1064000e+01
   1.6820000e+03   3.0000000e-02   8.3903700e+00   4.5300000e-01   2.0000000e-01   2.7995000e+01   2.1064000e+01
   1.6830000e+03   3.0000000e-02   8.3352200e+00   4.5288000e-01   2.0000000e-01   2.7996000e+01   2.1063000e+01
   1.6840000e+03   3.0000000e-02   8.3145400e+00   4.5252000e-01   2.0000000e-01   2.7998000e+01   2.1063000e+01
   1.6850000e+03   3.0000000e-02   8.2524900e+00   4.5168000e-01   2.0000000e-01   2.8002000e+01   2.1063000e+01
   1.6860000e+03   3.0000000e-02   8.1766500e+00   4.5164000e-01   2.0000000e-01   2.8002000e+01   2.1063000e+01
   1.6870000e+03   3.0000000e-02   8.1283900e+00   4.5072000e-01   2.0000000e-01   2.8006000e+01   2.1063000e+01
   1.6880000e+03   3.0000000e-02   8.0732400e+00   4.5082000e-01   2.0000000e-01   2.8005000e+01   2.1063000e+01
   1.6890000e+03   3.0000000e-02   8.0594500e+00   4.5006000e-01   2.0000000e-01   2.8008000e+01   2.1062000e+01
   1.6900000e+03   3.0000000e-02   8.0111900e+00   4.4946000e-01   2.0000000e-01   2.8010000e+01   2.1062000e+01
   1.6910000e+03   3.0000000e-02   8.0042900e+00   4.4750000e-01   2.0000000e-01   2.8018000e+01   2.1062000e+01
   1.6920000e+03   3.0000000e-02   7.9905000e+00   4.4846000e-01   2.0000000e-01   2.8012000e+01   2.1063000e+01
   1.6930000e+03   3.0000000e-02   7.9698200e+00   4.4712000e-01   2.0000000e-01   2.8017000e+01   2.1063000e+01
   1.6940000e+03   3.0000000e-02   7.9491400e+00   4.4612000e-01   2.0000000e-01   2.8020000e+01   2.1064000e+01
   1.6950000e+03   3.0000000e-02   7.9215600e+00   4.4506000e-01   2.0000000e-01   2.8023000e+01   2.1064000e+01
   1.6960000e+03   3.0000000e-02   7.9146700e+00   4.4460000e-01   2.0000000e-01   2.8023000e+01   2.1065000e+01
   1.6970000e+03   3.0000000e-02   7.8870900e+00   4.4414000e-01   2.0000000e-01   2.8023000e+01   2.1065000e+01
   1.6980000e+03   3.0000000e-02   7.8733000e+00   4.4236000e-01   2.0000000e-01   2.8029000e+01   2.1065000e+01
   1.6990000e+03   3.0000000e-02   7.8939800e+00   4.4222000e-01   2.0000000e-01   2.8027000e+01   2.1065000e+01
   1.7000000e+03   3.0000000e-02   7.9353500e+00   4.4058000e-01   2.0000000e-01   2.8032000e+01   2.1065000e+01
   1.7010000e+03   3.0000000e-02   7.9767200e+00   4.4082000e-01   0.0000000e+00   2.8028000e+01   2.1066000e+01
   1.7020000e+03   3.0000000e-02   8.0249800e+00   4.3916000e-01   0.0000000e+00   2.8033000e+01   2.1067000e+01
   1.7030000e+03   3.0000000e-02   7.8043600e+00   4.3938000e-01   0.0000000e+00   2.8029000e+01   2.1069000e+01
   1.7040000e+03   3.0000000e-02   7.2114500e+00   4.3770000e-01   0.0000000e+00   2.8034000e+01   2.1071000e+01
   1.7050000e+03   3.0000000e-02   6.4117100e+00   4.3812000e-01   0.0000000e+00   2.8029000e+01   2.1073000e+01
   1.7060000e+03   3.0000000e-02   5.4878700e+00   4.3820000e-01   0.0000000e+00   2.8026000e+01   2.1074000e+01
   1.7070000e+03   3.0000000e-02   4.5364600e+00   4.3922000e-01   0.0000000e+00   2.8019000e+01   2.1075000e+01
   1.7080000e+03   3.0000000e-02   3.5712500e+00   4.3972000e-01   0.0000000e+00   2.8015000e+01   2.1075000e+01
   1.7090000e+03   3.0000000e-02   2.6543100e+00   4.4118000e-01   0.0000000e+00   2.8007000e+01   2.1075000e+01
   1.7100000e+03   3.0000000e-02   1.7442600e+00   4.4324000e-01   0.0000000e+00   2.7997000e+01   2.1075000e+01
   1.7110000e+03   3.0000000e-02   8.6868000e-01   4.4440000e-01   0.0000000e+00   2.7992000e+01   2.1075000e+01
   1.7120000e+03   3.0000000e-02   6.2050000e-02   4.4786000e-01   0.0000000e+00   2.7977000e+01   2.1074000e+01
   1.7130000e+03   3.0000000e-02  -7.1011000e-01   4.5008000e-01   0.0000000e+00   2.7969000e+01   2.1074000e+01
   1.7140000e+03   3.0000000e-02  -1.4684900e+00   4.5378000e-01   0.0000000e+00   2.7955000e+01   2.1074000e+01
   1.7150000e+03   3.0000000e-02  -2.1923900e+00   4.5600000e-01   0.0000000e+00   2.7949000e+01   2.1073000e+01
   1.7160000e+03   3.0000000e-02  -2.9300800e+00   4.5988000e-01   0.0000000e+00   2.7936000e+01   2.1073000e+01
   1.7170000e+03   3.0000000e-02  -3.6815600e+00   4.6314000e-01   0.0000000e+00   2.7927000e+01   2.1073000e+01
   1.7180000e+03   3.0000000e-02  -4.3641000e+00   4.6812000e-01   0.0000000e+00   2.7911000e+01   2.1073000e+01
   1.7190000e+03   3.0000000e-02  -5.0121600e+00   4.7122000e-01   0.0000000e+00   2.7905000e+01   2.1073000e+01
   1.7200000e+03   3.0000000e-02  -5.6602300e+00   4.7554000e-01   0.0000000e+00   2.7894000e+01   2.1073000e+01
   1.7210000e+03   3.0000000e-02  -6.3014000e+00   4.7898000e-01   0.0000000e+00   2.7888000e+01   2.1073000e+01
   1.7220000e+03   3.0000000e-02  -6.9563600e+00   4.8386000e-01   0.0000000e+00   2.7876000e+01   2.1073000e+01
   1.7230000e+03   3.0000000e-02  -7.5423700e+00   4.8788000e-01   0.0000000e+00   2.7869000e+01   2.1073000e+01
   1.7240000e+03   3.0000000e-02  -8.1904400e+00   4.9182000e-01   0.0000000e+00   2.7863000e+01   2.1074000e+01
   1.7250000e+03   3.0000000e-02  -8.7833500e+00   4.9676000e-01   0.0000000e+00   2.7853000e+01   2.1074000e+01
   1.7260000e+03   3.0000000e-02  -9.3831500e+00   4.9970000e-01   0.0000000e+00   2.7853000e+01   2.1075000e+01
   1.7270000e+03   3.0000000e-02  -9.9760600e+00   5.0440000e-01   0.0000000e+00   2.7845000e+01   2.1075000e+01
   1.7280000e+03   3.0000000e-02  -1.0582760e+01   5.0728000e-01   0.0000000e+00   2.7846000e+01   2.1075000e+01
   1.7290000e+03   3.0000000e-02  -1.1175670e+01   5.1234000e-01   0.0000000e+00   2.7837000e+01   2.1075000e+01
   1.7300000e+03   3.0000000e-02  -1.1761690e+01   5.1560000e-01   0.0000000e+00   2.7837000e+01   2.1075000e+01
   1.7310000e+03   3.0000000e-02  -1.2313240e+01   5.2018000e-01   0.0000000e+00   2.7831000e+01   2.1076000e+01
   1.7320000e+03   3.0000000e-02  -1.2857890e+01   5.2290000e-01   0.0000000e+00   2.7834000e+01   2.1076000e+01
   1.7330000e+03   3.0000000e-02  -1.3402540e+01   5.2732000e-01   0.0000000e+00   2.7829000e+01   2.1076000e+01
   1.7340000e+03   3.0000000e-02  -1.3967870e+01   5.3008000e-01   0.0000000e+00   2.7832000e+01   2.1075000e+01
   1.7350000e+03   3.0000000e-02  -1.4519410e+01   5.3322000e-01   0.0000000e+00   2.7833000e+01   2.1075000e+01
   1.7360000e+03   3.0000000e-02  -1.5070960e+01   5.3678000e-01   0.0000000e+00   2.7832000e+01   2.1074000e+01
   1.7370000e+03   3.0000000e-02  -1.5588030e+01   5.3948000e-01   0.0000000e+00   2.7835000e+01   2.1074000e+01
   1.7380000e+03   3.0000000e-02  -1.6112000e+01   5.4278000e-01   0.0000000e+00   2.7835000e+01   2.1074000e+01
   1.7390000e+03   3.0000000e-02  -1.6608390e+01   5.4476000e-01   0.0000000e+00   2.7841000e+01   2.1073000e+01
   1.7400000e+03   3.0000000e-02  -1.7084100e+01   5.4816000e-01   0.0000000e+00   2.7840000e+01   2.1074000e+01
   1.7410000e+03   3.0000000e-02  -1.7552910e+01   5.5004000e-01   0.0000000e+00   2.7846000e+01   2.1074000e+01
   1.7420000e+03   3.0000000e-02  -1.8042410e+01   5.5312000e-01   0.0000000e+00   2.7846000e+01   2.1073000e+01
   1.7430000e+03   3.0000000e-02  -1.8525010e+01   5.5422000e-01   0.0000000e+00   2.7855000e+01   2.1074000e+01
   1.7440000e+03   3.0000000e-02  -1.8952450e+01   5.5756000e-01   0.0000000e+00   2.7853000e+01   2.1074000e+01
   1.7450000e+03   3.0000000e-02  -1.9359220e+01   5.5896000e-01   0.0000000e+00   2.7860000e+01   2.1073000e+01
   1.7460000e+03   3.0000000e-02  -1.9765980e+01   5.6176000e-01   0.0000000e+00   2.7860000e+01   2.1073000e+01
   1.7470000e+03   3.0000000e-02  -2.0158960e+01   5.6302000e-01   0.0000000e+00   2.7867000e+01   2.1074000e+01
   1.7480000e+03   3.0000000e-02  -2.0538150e+01   5.6502000e-01   0.0000000e+00   2.7870000e+01   2.1075000e+01
   1.7490000e+03   3.0000000e-02  -2.0896650e+01   5.6652000e-01   0.0000000e+00   2.7875000e+01   2.1075000e+01
   1.7500000e+03   3.0000000e-02  -2.1268940e+01   5.6880000e-01   0.0000000e+00   2.7876000e+01   2.1076000e+01
   1.7510000e+03   3.0000000e-02  -2.1599870e+01   5.7018000e-01   0.0000000e+00   2.7881000e+01   2.1076000e+01
   1.7520000e+03   3.0000000e-02  -2.1937690e+01   5.7102000e-01   0.0000000e+00   2.7888000e+01   2.1077000e+01
   1.7530000e+03   3.0000000e-02  -2.2337560e+01   5.7348000e-01   0.0000000e+00   2.7887000e+01   2.1077000e+01
   1.7540000e+03   3.0000000e-02  -2.2640910e+01   5.7464000e-01   0.0000000e+00   2.7892000e+01   2.1078000e+01
   1.7550000e+03   3.0000000e-02  -2.2944260e+01   5.7658000e-01   0.0000000e+00   2.7893000e+01   2.1079000e+01
   1.7560000e+03   3.0000000e-02  -2.3226930e+01   5.7718000e-01   0.0000000e+00   2.7900000e+01   2.1079000e+01
   1.7570000e+03   3.0000000e-02  -2.3509590e+01   5.7896000e-01   0.0000000e+00   2.7901000e+01   2.1079000e+01
   1.7580000e+03   3.0000000e-02  -2.3785360e+01   5.7984000e-01   0.0000000e+00   2.7906000e+01   2.1078000e+01
   1.7590000e+03   3.0000000e-02  -2.4074930e+01   5.8194000e-01   0.0000000e+00   2.7905000e+01   2.1078000e+01
   1.7600000e+03   3.0000000e-02  -2.4343800e+01   5.8230000e-01   0.0000000e+00   2.7912000e+01   2.1078000e+01
   1.7610000e+03   3.0000000e-02  -2.4557530e+01   5.8384000e-01   0.0000000e+00   2.7913000e+01   2.1079000e+01
   1.7620000e+03   3.0000000e-02  -2.4826410e+01   5.8404000e-01   0.0000000e+00   2.7920000e+01   2.1079000e+01
   1.7630000e+03   3.0000000e-02  -2.5040130e+01   5.8608000e-01   0.0000000e+00   2.7918000e+01   2.1079000e+01
   1.7640000e+03   3.0000000e-02  -2.5281430e+01   5.8662000e-01   0.0000000e+00   2.7923000e+01   2.1079000e+01
   1.7650000e+03   3.0000000e-02  -2.5502050e+01   5.8772000e-01   0.0000000e+00   2.7925000e+01   2.1080000e+01
   1.7660000e+03   3.0000000e-02  -2.5729560e+01   5.8834000e-01   0.0000000e+00   2.7929000e+01   2.1080000e+01
   1.7670000e+03   3.0000000e-02  -2.5901920e+01   5.8888000e-01   0.0000000e+00   2.7933000e+01   2.1080000e+01
   1.7680000e+03   3.0000000e-02  -2.6108750e+01   5.8934000e-01   0.0000000e+00   2.7937000e+01   2.1080000e+01
   1.7690000e+03   3.0000000e-02  -2.6322470e+01   5.8972000e-01   0.0000000e+00   2.7941000e+01   2.1080000e+01
   1.7700000e+03   3.0000000e-02  -2.6522410e+01   5.9046000e-01   0.0000000e+00   2.7943000e+01   2.1080000e+01
   1.7710000e+03   3.0000000e-02  -2.6743020e+01   5.9006000e-01   0.0000000e+00   2.7950000e+01   2.1081000e+01
   1.7720000e+03   3.0000000e-02  -2.6922280e+01   5.9084000e-01   0.0000000e+00   2.7951000e+01   2.1081000e+01
   1.7730000e+03   3.0000000e-02  -2.7080840e+01   5.9028000e-01   0.0000000e+00   2.7958000e+01   2.1082000e+01
   1.7740000e+03   3.0000000e-02  -2.7232520e+01   5.9134000e-01   0.0000000e+00   2.7957000e+01   2.1083000e+01
   1.7750000e+03   3.0000000e-02  -2.7377300e+01   5.9022000e-01   0.0000000e+00   2.7966000e+01   2.1084000e+01
   1.7760000e+03   3.0000000e-02  -2.7515190e+01   5.9156000e-01   0.0000000e+00   2.7963000e+01   2.1085000e+01
   1.7770000e+03   3.0000000e-02  -2.7659970e+01   5.9054000e-01   0.0000000e+00   2.7971000e+01   2.1086000e+01
   1.7780000e+03   3.0000000e-02  -2.7763380e+01   5.9156000e-01   0.0000000e+00   2.7969000e+01   2.1087000e+01
   1.7790000e+03   3.0000000e-02  -2.7873690e+01   5.9064000e-01   0.0000000e+00   2.7976000e+01   2.1087000e+01
   1.7800000e+03   3.0000000e-02  -2.7997790e+01   5.9134000e-01   0.0000000e+00   2.7975000e+01   2.1087000e+01
   1.7810000e+03   3.0000000e-02  -2.8128780e+01   5.9096000e-01   0.0000000e+00   2.7979000e+01   2.1087000e+01
   1.7820000e+03   3.0000000e-02  -2.8252880e+01   5.9094000e-01   0.0000000e+00   2.7981000e+01   2.1086000e+01
   1.7830000e+03   3.0000000e-02  -2.8376970e+01   5.9220000e-01   0.0000000e+00   2.7977000e+01   2.1086000e+01
   1.7840000e+03   3.0000000e-02  -2.8445920e+01   5.9090000e-01   0.0000000e+00   2.7985000e+01   2.1085000e+01
   1.7850000e+03   3.0000000e-02  -2.8501070e+01   5.9186000e-01   0.0000000e+00   2.7982000e+01   2.1084000e+01
   1.7860000e+03   3.0000000e-02  -2.8611380e+01   5.9068000e-01   0.0000000e+00   2.7989000e+01   2.1084000e+01
   1.7870000e+03   3.0000000e-02  -2.8694110e+01   5.9200000e-01   0.0000000e+00   2.7984000e+01   2.1084000e+01
   1.7880000e+03   3.0000000e-02  -2.8790630e+01   5.9100000e-01   0.0000000e+00   2.7990000e+01   2.1083000e+01
   1.7890000e+03   3.0000000e-02  -2.8811320e+01   5.9186000e-01   0.0000000e+00   2.7987000e+01   2.1083000e+01
   1.7900000e+03   3.0000000e-02  -2.8887150e+01   5.9124000e-01   0.0000000e+00   2.7991000e+01   2.1082000e+01
   1.7910000e+03   3.0000000e-02  -2.8921620e+01   5.9120000e-01   0.0000000e+00   2.7992000e+01   2.1082000e+01
   1.7920000e+03   3.0000000e-02  -2.8962990e+01   5.9114000e-01   0.0000000e+00   2.7993000e+01   2.1081000e+01
   1.7930000e+03   3.0000000e-02  -2.9031930e+01   5.9084000e-01   0.0000000e+00   2.7995000e+01   2.1080000e+01
   1.7940000e+03   3.0000000e-02  -2.9100880e+01   5.9094000e-01   0.0000000e+00   2.7995000e+01   2.1079000e+01
   1.7950000e+03   3.0000000e-02  -2.9156030e+01   5.9038000e-01   0.0000000e+00   2.7998000e+01   2.1079000e+01
   1.7960000e+03   3.0000000e-02  -2.9204290e+01   5.9064000e-01   0.0000000e+00   2.7997000e+01   2.1079000e+01
   1.7970000e+03   3.0000000e-02  -2.9245660e+01   5.9004000e-01   0.0000000e+00   2.8000000e+01   2.1079000e+01
   1.7980000e+03   3.0000000e-02  -2.9259450e+01   5.9048000e-01   0.0000000e+00   2.7998000e+01   2.1079000e+01
   1.7990000e+03   3.0000000e-02  -2.9273230e+01   5.9008000e-01   0.0000000e+00   2.8000000e+01   2.1079000e+01
   1.8000000e+03   3.0000000e-02  -2.9342180e+01   5.9030000e-01   0.0000000e+00   2.7999000e+01   2.1078000e+01
   1.8010000e+03   3.0000000e-02  -2.9376650e+01   5.9054000e-01   0.0000000e+00   2.7998000e+01   2.1077000e+01
   1.8020000e+03   3.0000000e-02  -2.9383540e+01   5.9036000e-01   0.0000000e+00   2.7999000e+01   2.1077000e+01
   1.8030000e+03   3.0000000e-02  -2.9369750e+01   5.9104000e-01   0.0000000e+00   2.7996000e+01   2.1077000e+01
   1.8040000e+03   3.0000000e-02  -2.9383540e+01   5.9112000e-01   0.0000000e+00   2.7996000e+01   2.1076000e+01
   1.8050000e+03   3.0000000e-02  -2.9397330e+01   5.9142000e-01   0.0000000e+00   2.7995000e+01   2.1076000e+01
   1.8060000e+03   3.0000000e-02  -2.9411120e+01   5.9064000e-01   0.0000000e+00   2.7999000e+01   2.1075000e+01
   1.8070000e+03   3.0000000e-02  -2.9445590e+01   5.9220000e-01   0.0000000e+00   2.7992000e+01   2.1076000e+01
   1.8080000e+03   3.0000000e-02  -2.9445590e+01   5.9170000e-01   0.0000000e+00   2.7995000e+01   2.1076000e+01
   1.8090000e+03   3.0000000e-02  -2.9459380e+01   5.9246000e-01   0.0000000e+00   2.7992000e+01   2.1077000e+01
   1.8100000e+03   3.0000000e-02  -2.9486960e+01   5.9262000e-01   0.0000000e+00   2.7992000e+01   2.1078000e+01
   1.8110000e+03   3.0000000e-02  -2.9480060e+01   5.9410000e-01   0.0000000e+00   2.7986000e+01   2.1078000e+01
   1.8120000e+03   3.0000000e-02  -2.9486960e+01   5.9284000e-01   0.0000000e+00   2.7993000e+01   2.1078000e+01
   1.8130000e+03   3.0000000e-02  -2.9473170e+01   5.9408000e-01   0.0000000e+00   2.7988000e+01   2.1079000e+01
   1.8140000e+03   3.0000000e-02  -2.9493850e+01   5.9388000e-01   0.0000000e+00   2.7990000e+01   2.1079000e+01
   1.8150000e+03   3.0000000e-02  -2.9549010e+01   5.9452000e-01   0.0000000e+00   2.7988000e+01   2.1079000e+01
   1.8160000e+03   3.0000000e-02  -2.9583480e+01   5.9410000e-01   0.0000000e+00   2.7991000e+01   2.1079000e+01
   1.8170000e+03   3.0000000e-02  -2.9604160e+01   5.9516000e-01   0.0000000e+00   2.7987000e+01   2.1079000e+01
   1.8180000e+03   3.0000000e-02  -2.9611060e+01   5.9520000e-01   0.0000000e+00   2.7988000e+01   2.1079000e+01
   1.8190000e+03   3.0000000e-02  -2.9666210e+01   5.9522000e-01   0.0000000e+00   2.7989000e+01   2.1079000e+01
   1.8200000e+03   3.0000000e-02  -2.9728260e+01   5.9544000e-01   0.0000000e+00   2.7989000e+01   2.1078000e+01
   1.8210000e+03   3.0000000e-02  -2.9769620e+01   5.9500000e-01   0.0000000e+00   2.7992000e+01   2.1078000e+01
   1.8220000e+03   3.0000000e-02  -2.9797200e+01   5.9604000e-01   0.0000000e+00   2.7988000e+01   2.1077000e+01
   1.8230000e+03   3.0000000e-02  -2.9817880e+01   5.9540000e-01   0.0000000e+00   2.7992000e+01   2.1077000e+01
   1.8240000e+03   3.0000000e-02  -2.9838570e+01   5.9688000e-01   0.0000000e+00   2.7986000e+01   2.1077000e+01
   1.8250000e+03   3.0000000e-02  -2.9852360e+01   5.9628000e-01   0.0000000e+00   2.7990000e+01   2.1077000e+01
   1.8260000e+03   3.0000000e-02  -2.9838570e+01   5.9714000e-01   0.0000000e+00   2.7987000e+01   2.1077000e+01
   1.8270000e+03   3.0000000e-02  -2.9873040e+01   5.9652000e-01   0.0000000e+00   2.7991000e+01   2.1077000e+01
   1.8280000e+03   3.0000000e-02  -2.9914410e+01   5.9736000e-01   0.0000000e+00   2.7988000e+01   2.1077000e+01
   1.8290000e+03   3.0000000e-02  -2.9886830e+01   5.9738000e-01   0.0000000e+00   2.7989000e+01   2.1078000e+01
   1.8300000e+03   3.0000000e-02  -2.9886830e+01   5.9826000e-01   0.0000000e+00   2.7986000e+01   2.1078000e+01
   1.8310000e+03   3.0000000e-02  -2.9928190e+01   5.9766000e-01   0.0000000e+00   2.7990000e+01   2.1079000e+01
   1.8320000e+03   3.0000000e-02  -2.9941980e+01   5.9896000e-01   0.0000000e+00   2.7985000e+01   2.1080000e+01
   1.8330000e+03   3.0000000e-02  -2.9948880e+01   5.9882000e-01   0.0000000e+00   2.7987000e+01   2.1080000e+01
   1.8340000e+03   3.0000000e-02  -2.9976450e+01   5.9974000e-01   0.0000000e+00   2.7984000e+01   2.1080000e+01
   1.8350000e+03   3.0000000e-02  -3.0052290e+01   5.9918000e-01   0.0000000e+00   2.7988000e+01   2.1080000e+01
   1.8360000e+03   3.0000000e-02  -3.0066080e+01   6.0052000e-01   0.0000000e+00   2.7983000e+01   2.1080000e+01
   1.8370000e+03   3.0000000e-02  -3.0093660e+01   5.9954000e-01   0.0000000e+00   2.7989000e+01   2.1080000e+01
   1.8380000e+03   3.0000000e-02  -3.0135020e+01   6.0108000e-01   0.0000000e+00   2.7983000e+01   2.1080000e+01
   1.8390000e+03   3.0000000e-02  -3.0162600e+01   6.0098000e-01   0.0000000e+00   2.7985000e+01   2.1080000e+01
   1.8400000e+03   3.0000000e-02  -3.0155710e+01   6.0084000e-01   0.0000000e+00   2.7987000e+01   2.1080000e+01
   1.8410000e+03   3.0000000e-02  -3.0190180e+01   6.0110000e-01   0.0000000e+00   2.7987000e+01   2.1080000e+01
   1.8420000e+03   3.0000000e-02  -3.0231540e+01   6.0092000e-01   0.0000000e+00   2.7989000e+01   2.1080000e+01
   1.8430000e+03   3.0000000e-02  -3.0279800e+01   6.0224000e-01   0.0000000e+00   2.7984000e+01   2.1080000e+01
   1.8440000e+03   3.0000000e-02  -3.0286700e+01   6.0146000e-01   0.0000000e+00   2.7989000e+01   2.1080000e+01
   1.8450000e+03   3.0000000e-02  -3.0266010e+01   6.0256000e-01   0.0000000e+00   2.7985000e+01   2.1080000e+01
   1.8460000e+03   3.0000000e-02  -3.0307380e+01   6.0176000e-01   0.0000000e+00   2.7990000e+01   2.1080000e+01
   1.8470000e+03   3.0000000e-02  -3.0348750e+01   6.0306000e-01   0.0000000e+00   2.7985000e+01   2.1081000e+01
   1.8480000e+03   3.0000000e-02  -3.0369430e+01   6.0226000e-01   0.0000000e+00   2.7990000e+01   2.1081000e+01
   1.8490000e+03   3.0000000e-02  -3.0383220e+01   6.0246000e-01   0.0000000e+00   2.7990000e+01   2.1082000e+01
   1.8500000e+03   3.0000000e-02  -3.0410800e+01   6.0310000e-01   0.0000000e+00   2.7988000e+01   2.1082000e+01
   1.8510000e+03   3.0000000e-02  -3.0424580e+01   6.0246000e-01   0.0000000e+00   2.7992000e+01   2.1082000e+01
   1.8520000e+03   3.0000000e-02  -3.0465950e+01   6.0328000e-01   0.0000000e+00   2.7989000e+01   2.1082000e+01
   1.8530000e+03   3.0000000e-02  -3.0507320e+01   6.0284000e-01   0.0000000e+00   2.7992000e+01   2.1083000e+01
   1.8540000e+03   3.0000000e-02  -3.0555580e+01   6.0344000e-01   0.0000000e+00   2.7990000e+01   2.1082000e+01
   1.8550000e+03   3.0000000e-02  -3.0603840e+01   6.0210000e-01   0.0000000e+00   2.7997000e+01   2.1082000e+01
   1.8560000e+03   3.0000000e-02  -3.0652100e+01   6.0282000e-01   0.0000000e+00   2.7994000e+01   2.1083000e+01
   1.8570000e+03   3.0000000e-02  -3.0665880e+01   6.0206000e-01   0.0000000e+00   2.7998000e+01   2.1084000e+01
   1.8580000e+03   3.0000000e-02  -3.0658990e+01   6.0298000e-01   0.0000000e+00   2.7994000e+01   2.1084000e+01
   1.8590000e+03   3.0000000e-02  -3.0693460e+01   6.0266000e-01   0.0000000e+00   2.7996000e+01   2.1084000e+01
   1.8600000e+03   3.0000000e-02  -3.0645200e+01   6.0340000e-01   0.0000000e+00   2.7993000e+01   2.1085000e+01
   1.8610000e+03   3.0000000e-02  -3.0672780e+01   6.0222000e-01   0.0000000e+00   2.7999000e+01   2.1085000e+01
   1.8620000e+03   3.0000000e-02  -3.0693460e+01   6.0312000e-01   0.0000000e+00   2.7995000e+01   2.1085000e+01
   1.8630000e+03   3.0000000e-02  -3.0700360e+01   6.0278000e-01   0.0000000e+00   2.7997000e+01   2.1085000e+01
   1.8640000e+03   3.0000000e-02  -3.0721040e+01   6.0306000e-01   0.0000000e+00   2.7996000e+01   2.1085000e+01
   1.8650000e+03   3.0000000e-02  -3.0721040e+01   6.0226000e-01   0.0000000e+00   2.8000000e+01   2.1085000e+01
   1.8660000e+03   3.0000000e-02  -3.0748620e+01   6.0292000e-01   0.0000000e+00   2.7997000e+01   2.1086000e+01
   1.8670000e+03   3.0000000e-02  -3.0755510e+01   6.0320000e-01   0.0000000e+00   2.7996000e+01   2.1087000e+01
   1.8680000e+03   3.0000000e-02  -3.0803770e+01   6.0262000e-01   0.0000000e+00   2.7999000e+01   2.1088000e+01
   1.8690000e+03   3.0000000e-02  -3.0865820e+01   6.0176000e-01   0.0000000e+00   2.8003000e+01   2.1089000e+01
   1.8700000e+03   3.0000000e-02  -3.0865820e+01   6.0236000e-01   0.0000000e+00   2.8000000e+01   2.1089000e+01
   1.8710000e+03   3.0000000e-02  -3.0831350e+01   6.0214000e-01   0.0000000e+00   2.8001000e+01   2.1089000e+01
   1.8720000e+03   3.0000000e-02  -3.0852030e+01   6.0212000e-01   0.0000000e+00   2.8001000e+01   2.1089000e+01
   1.8730000e+03   3.0000000e-02  -3.0893400e+01   6.0232000e-01   0.0000000e+00   2.8000000e+01   2.1089000e+01
   1.8740000e+03   3.0000000e-02  -3.0886500e+01   6.0188000e-01   0.0000000e+00   2.8002000e+01   2.1090000e+01
   1.8750000e+03   3.0000000e-02  -3.0817560e+01   6.0250000e-01   0.0000000e+00   2.7999000e+01   2.1090000e+01
   1.8760000e+03   3.0000000e-02  -3.0824450e+01   6.0120000e-01   0.0000000e+00   2.8005000e+01   2.1090000e+01
   1.8770000e+03   3.0000000e-02  -3.0865820e+01   6.0198000e-01   0.0000000e+00   2.8001000e+01   2.1090000e+01
   1.8780000e+03   3.0000000e-02  -3.0858930e+01   6.0196000e-01   0.0000000e+00   2.8001000e+01   2.1090000e+01
   1.8790000e+03   3.0000000e-02  -3.0824450e+01   6.0260000e-01   0.0000000e+00   2.7998000e+01   2.1089000e+01
   1.8800000e+03   3.0000000e-02  -3.0831350e+01   6.0154000e-01   0.0000000e+00   2.8003000e+01   2.1089000e+01
   1.8810000e+03   3.0000000e-02  -3.0817560e+01   6.0280000e-01   0.0000000e+00   2.7997000e+01   2.1089000e+01
   1.8820000e+03   3.0000000e-02  -3.0817560e+01   6.0198000e-01   0.0000000e+00   2.8001000e+01   2.1090000e+01
   1.8830000e+03   3.0000000e-02  -3.0852030e+01   6.0152000e-01   0.0000000e+00   2.8003000e+01   2.1091000e+01
   1.8840000e+03   3.0000000e-02  -3.0872710e+01   6.0234000e-01   0.0000000e+00   2.7999000e+01   2.1091000e+01
   1.8850000e+03   3.0000000e-02  -3.0893400e+01   6.0170000e-01   0.0000000e+00   2.8002000e+01   2.1091000e+01
   1.8860000e+03   3.0000000e-02  -3.0865820e+01   6.0254000e-01   0.0000000e+00   2.7998000e+01   2.1090000e+01
   1.8870000e+03   3.0000000e-02  -3.0893400e+01   6.0236000e-01   0.0000000e+00   2.7999000e+01   2.1090000e+01
   1.8880000e+03   3.0000000e-02  -3.0893400e+01   6.0260000e-01   0.0000000e+00   2.7998000e+01   2.1091000e+01
   1.8890000e+03   3.0000000e-02  -3.0845140e+01   6.0264000e-01   0.0000000e+00   2.7998000e+01   2.1091000e+01
   1.8900000e+03   3.0000000e-02  -3.0824450e+01   6.0246000e-01   0.0000000e+00   2.7999000e+01   2.1092000e+01
   1.8910000e+03   3.0000000e-02  -3.0852030e+01   6.0336000e-01   0.0000000e+00   2.7995000e+01   2.1093000e+01
   1.8920000e+03   3.0000000e-02  -3.0845140e+01   6.0258000e-01   0.0000000e+00   2.7999000e+01   2.1093000e+01
   1.8930000e+03   3.0000000e-02  -3.0852030e+01   6.0260000e-01   0.0000000e+00   2.7999000e+01   2.1093000e+01
   1.8940000e+03   3.0000000e-02  -3.0838240e+01   6.0262000e-01   0.0000000e+00   2.7999000e+01   2.1093000e+01
   1.8950000e+03   3.0000000e-02  -3.0824450e+01   6.0352000e-01   0.0000000e+00   2.7995000e+01   2.1094000e+01
   1.8960000e+03   3.0000000e-02  -3.0858930e+01   6.0384000e-01   0.0000000e+00   2.7994000e+01   2.1094000e+01
   1.8970000e+03   3.0000000e-02  -3.0872710e+01   6.0264000e-01   0.0000000e+00   2.8000000e+01   2.1094000e+01
   1.8980000e+03   3.0000000e-02  -3.0927870e+01   6.0396000e-01   0.0000000e+00   2.7994000e+01   2.1094000e+01
   1.8990000e+03   3.0000000e-02  -3.0893400e+01   6.0386000e-01   0.0000000e+00   2.7995000e+01   2.1094000e+01
   1.9000000e+03   3.0000000e-02  -3.0914080e+01   6.0440000e-01   0.0000000e+00   2.7993000e+01   2.1094000e+01
   1.9010000e+03   3.0000000e-02  -3.0941660e+01   6.0410000e-01   0.0000000e+00   2.7995000e+01   2.1094000e+01
   1.9020000e+03   3.0000000e-02  -3.0886500e+01   6.0486000e-01   0.0000000e+00   2.7992000e+01   2.1094000e+01
   1.9030000e+03   3.0000000e-02  -3.0920970e+01   6.0480000e-01   0.0000000e+00   2.7993000e+01   2.1094000e+01
   1.9040000e+03   3.0000000e-02  -3.0976130e+01   6.0406000e-01   0.0000000e+00   2.7997000e+01   2.1094000e+01
   1.9050000e+03   3.0000000e-02  -3.0983020e+01   6.0478000e-01   0.0000000e+00   2.7994000e+01   2.1093000e+01
   1.9060000e+03   3.0000000e-02  -3.1003710e+01   6.0424000e-01   0.0000000e+00   2.7997000e+01   2.1093000e+01
   1.9070000e+03   3.0000000e-02  -3.1031280e+01   6.0562000e-01   0.0000000e+00   2.7991000e+01   2.1092000e+01
   1.9080000e+03   3.0000000e-02  -3.1086440e+01   6.0448000e-01   0.0000000e+00   2.7997000e+01   2.1092000e+01
   1.9090000e+03   3.0000000e-02  -3.1100230e+01   6.0476000e-01   0.0000000e+00   2.7996000e+01   2.1091000e+01
   1.9100000e+03   3.0000000e-02  -3.1127800e+01   6.0484000e-01   0.0000000e+00   2.7996000e+01   2.1091000e+01
   1.9110000e+03   3.0000000e-02  -3.1127800e+01   6.0448000e-01   0.0000000e+00   2.7998000e+01   2.1091000e+01
   1.9120000e+03   3.0000000e-02  -3.1134700e+01   6.0496000e-01   0.0000000e+00   2.7996000e+01   2.1091000e+01
   1.9130000e+03   3.0000000e-02  -3.1155380e+01   6.0394000e-01   0.0000000e+00   2.8001000e+01   2.1091000e+01
   1.9140000e+03   3.0000000e-02  -3.1169170e+01   6.0480000e-01   0.0000000e+00   2.7997000e+01   2.1091000e+01
   1.9150000e+03   3.0000000e-02  -3.1120910e+01   6.0398000e-01   0.0000000e+00   2.8001000e+01   2.1091000e+01
   1.9160000e+03   3.0000000e-02  -3.1120910e+01   6.0462000e-01   0.0000000e+00   2.7998000e+01   2.1091000e+01
   1.9170000e+03   3.0000000e-02  -3.1155380e+01   6.0378000e-01   0.0000000e+00   2.8002000e+01   2.1091000e+01
   1.9180000e+03   3.0000000e-02  -3.1134700e+01   6.0352000e-01   0.0000000e+00   2.8003000e+01   2.1090000e+01
   1.9190000e+03   3.0000000e-02  -3.1127800e+01   6.0434000e-01   0.0000000e+00   2.7999000e+01   2.1090000e+01
   1.9200000e+03   3.0000000e-02  -3.1114010e+01   6.0392000e-01   0.0000000e+00   2.8001000e+01   2.1090000e+01
   1.9210000e+03   3.0000000e-02  -3.1162270e+01   6.0500000e-01   0.0000000e+00   2.7996000e+01   2.1090000e+01
   1.9220000e+03   3.0000000e-02  -3.1189850e+01   6.0376000e-01   0.0000000e+00   2.8002000e+01   2.1090000e+01
   1.9230000e+03   3.0000000e-02  -3.1217430e+01   6.0372000e-01   0.0000000e+00   2.8002000e+01   2.1089000e+01
   1.9240000e+03   3.0000000e-02  -3.1196750e+01   6.0368000e-01   0.0000000e+00   2.8002000e+01   2.1089000e+01
   1.9250000e+03   3.0000000e-02  -3.1196750e+01   6.0342000e-01   0.0000000e+00   2.8003000e+01   2.1089000e+01
   1.9260000e+03   3.0000000e-02  -3.1196750e+01   6.0402000e-01   0.0000000e+00   2.8000000e+01   2.1088000e+01
   1.9270000e+03   3.0000000e-02  -3.1224320e+01   6.0336000e-01   0.0000000e+00   2.8003000e+01   2.1087000e+01
   1.9280000e+03   3.0000000e-02  -3.1245010e+01   6.0374000e-01   0.0000000e+00   2.8001000e+01   2.1087000e+01
   1.9290000e+03   3.0000000e-02  -3.1196750e+01   6.0350000e-01   0.0000000e+00   2.8002000e+01   2.1087000e+01
   1.9300000e+03   3.0000000e-02  -3.1155380e+01   6.0368000e-01   0.0000000e+00   2.8001000e+01   2.1088000e+01
   1.9310000e+03   3.0000000e-02  -3.1169170e+01   6.0410000e-01   0.0000000e+00   2.7999000e+01   2.1088000e+01
   1.9320000e+03   3.0000000e-02  -3.1162270e+01   6.0302000e-01   0.0000000e+00   2.8004000e+01   2.1089000e+01
   1.9330000e+03   3.0000000e-02  -3.1155380e+01   6.0404000e-01   0.0000000e+00   2.7999000e+01   2.1089000e+01
   1.9340000e+03   3.0000000e-02  -3.1196750e+01   6.0252000e-01   0.0000000e+00   2.8006000e+01   2.1089000e+01
   1.9350000e+03   3.0000000e-02  -3.1196750e+01   6.0372000e-01   0.0000000e+00   2.8000000e+01   2.1090000e+01
   1.9360000e+03   3.0000000e-02  -3.1196750e+01   6.0306000e-01   0.0000000e+00   2.8003000e+01   2.1090000e+01
   1.9370000e+03   3.0000000e-02  -3.1162270e+01   6.0344000e-01   0.0000000e+00   2.8001000e+01   2.1091000e+01
   1.9380000e+03   3.0000000e-02  -3.1134700e+01   6.0452000e-01   0.0000000e+00   2.7996000e+01   2.1091000e+01
   1.9390000e+03   3.0000000e-02  -3.1155380e+01   6.0394000e-01   0.0000000e+00   2.7999000e+01   2.1091000e+01
   1.9400000e+03   3.0000000e-02  -3.1155380e+01   6.0440000e-01   0.0000000e+00   2.7997000e+01   2.1091000e+01
   1.9410000e+03   3.0000000e-02  -3.1169170e+01   6.0446000e-01   0.0000000e+00   2.7997000e+01   2.1091000e+01
   1.9420000e+03   3.0000000e-02  -3.1141590e+01   6.0518000e-01   0.0000000e+00   2.7994000e+01   2.1091000e+01
   1.9430000e+03   3.0000000e-02  -3.1093330e+01   6.0442000e-01   0.0000000e+00   2.7998000e+01   2.1091000e+01
   1.9440000e+03   3.0000000e-02  -3.1107120e+01   6.0468000e-01   0.0000000e+00   2.7997000e+01   2.1092000e+01
   1.9450000e+03   3.0000000e-02  -3.1086440e+01   6.0496000e-01   0.0000000e+00   2.7996000e+01   2.1092000e+01
   1.9460000e+03   3.0000000e-02  -3.1065750e+01   6.0482000e-01   0.0000000e+00   2.7997000e+01   2.1092000e+01
   1.9470000e+03   3.0000000e-02  -3.1148490e+01   6.0554000e-01   0.0000000e+00   2.7994000e+01   2.1093000e+01
   1.9480000e+03   3.0000000e-02  -3.1114010e+01   6.0544000e-01   0.0000000e+00   2.7995000e+01   2.1093000e+01
   1.9490000e+03   3.0000000e-02  -3.1093330e+01   6.0664000e-01   0.0000000e+00   2.7990000e+01   2.1094000e+01
   1.9500000e+03   3.0000000e-02  -3.1114010e+01   6.0662000e-01   0.0000000e+00   2.7991000e+01   2.1094000e+01
   1.9510000e+03   3.0000000e-02  -3.1141590e+01   6.0680000e-01   0.0000000e+00   2.7991000e+01   2.1094000e+01
   1.9520000e+03   3.0000000e-02  -3.1148490e+01   6.0720000e-01   0.0000000e+00   2.7990000e+01   2.1095000e+01
   1.9530000e+03   3.0000000e-02  -3.1127800e+01   6.0718000e-01   0.0000000e+00   2.7991000e+01   2.1096000e+01
   1.9540000e+03   3.0000000e-02  -3.1100230e+01   6.0868000e-01   0.0000000e+00   2.7985000e+01   2.1096000e+01
   1.9550000e+03   3.0000000e-02  -3.1100230e+01   6.0788000e-01   0.0000000e+00   2.7990000e+01   2.1096000e+01
   1.9560000e+03   3.0000000e-02  -3.1114010e+01   6.0808000e-01   0.0000000e+00   2.7990000e+01   2.1096000e+01
   1.9570000e+03   3.0000000e-02  -3.1148490e+01   6.0894000e-01   0.0000000e+00   2.7987000e+01   2.1096000e+01
   1.9580000e+03   3.0000000e-02  -3.1162270e+01   6.0832000e-01   0.0000000e+00   2.7991000e+01   2.1096000e+01
   1.9590000e+03   3.0000000e-02  -3.1155380e+01   6.0960000e-01   0.0000000e+00   2.7986000e+01   2.1096000e+01
   1.9600000e+03   3.0000000e-02  -3.1217430e+01   6.0900000e-01   0.0000000e+00   2.7990000e+01   2.1095000e+01
   1.9610000e+03   3.0000000e-02  -3.1279480e+01   6.0942000e-01   0.0000000e+00   2.7989000e+01   2.1095000e+01
   1.9620000e+03   3.0000000e-02  -3.1279480e+01   6.0986000e-01   0.0000000e+00   2.7988000e+01   2.1095000e+01
   1.9630000e+03   3.0000000e-02  -3.1293270e+01   6.0922000e-01   0.0000000e+00   2.7992000e+01   2.1094000e+01
   1.9640000e+03   3.0000000e-02  -3.1334630e+01   6.0982000e-01   0.0000000e+00   2.7990000e+01   2.1094000e+01
   1.9650000e+03   3.0000000e-02  -3.1382890e+01   6.0936000e-01   0.0000000e+00   2.7993000e+01   2.1094000e+01
   1.9660000e+03   3.0000000e-02  -3.1438050e+01   6.1016000e-01   0.0000000e+00   2.7990000e+01   2.1094000e+01
   1.9670000e+03   3.0000000e-02  -3.1451840e+01   6.0904000e-01   0.0000000e+00   2.7996000e+01   2.1094000e+01
   1.9680000e+03   3.0000000e-02  -3.1444940e+01   6.0912000e-01   0.0000000e+00   2.7996000e+01   2.1094000e+01
   1.9690000e+03   3.0000000e-02  -3.1438050e+01   6.0942000e-01   0.0000000e+00   2.7995000e+01   2.1093000e+01
   1.9700000e+03   3.0000000e-02  -3.1458730e+01   6.0798000e-01   0.0000000e+00   2.8002000e+01   2.1093000e+01
   1.9710000e+03   3.0000000e-02  -3.1500100e+01   6.0904000e-01   0.0000000e+00   2.7997000e+01   2.1093000e+01
   1.9720000e+03   3.0000000e-02  -3.1527670e+01   6.0866000e-01   0.0000000e+00   2.7999000e+01   2.1092000e+01
   1.9730000e+03   3.0000000e-02  -3.1500100e+01   6.0868000e-01   0.0000000e+00   2.7999000e+01   2.1092000e+01
   1.9740000e+03   3.0000000e-02  -3.1520780e+01   6.0804000e-01   0.0000000e+00   2.8002000e+01   2.1092000e+01
   1.9750000e+03   3.0000000e-02  -3.1596620e+01   6.0756000e-01   0.0000000e+00   2.8004000e+01   2.1093000e+01
   1.9760000e+03   3.0000000e-02  -3.1617300e+01   6.0814000e-01   0.0000000e+00   2.8001000e+01   2.1093000e+01
   1.9770000e+03   3.0000000e-02  -3.1582830e+01   6.0768000e-01   0.0000000e+00   2.8003000e+01   2.1094000e+01
   1.9780000e+03   3.0000000e-02  -3.1610400e+01   6.0828000e-01   0.0000000e+00   2.8000000e+01   2.1094000e+01
   1.9790000e+03   3.0000000e-02  -3.1631090e+01   6.0696000e-01   0.0000000e+00   2.8006000e+01   2.1094000e+01
   1.9800000e+03   3.0000000e-02  -3.1603510e+01   6.0728000e-01   0.0000000e+00   2.8004000e+01   2.1094000e+01
   1.9810000e+03   3.0000000e-02  -3.1555250e+01   6.0698000e-01   0.0000000e+00   2.8005000e+01   2.1094000e+01
   1.9820000e+03   3.0000000e-02  -3.1555250e+01   6.0666000e-01   0.0000000e+00   2.8006000e+01   2.1094000e+01
   1.9830000e+03   3.0000000e-02  -3.1541460e+01   6.0742000e-01   0.0000000e+00   2.8002000e+01   2.1094000e+01
   1.9840000e+03   3.0000000e-02  -3.1534570e+01   6.0650000e-01   0.0000000e+00   2.8006000e+01   2.1095000e+01
   1.9850000e+03   3.0000000e-02  -3.1582830e+01   6.0682000e-01   0.0000000e+00   2.8004000e+01   2.1096000e+01
   1.9860000e+03   3.0000000e-02  -3.1596620e+01   6.0630000e-01   0.0000000e+00   2.8006000e+01   2.1096000e+01
   1.9870000e+03   3.0000000e-02  -3.1575930e+01   6.0640000e-01   0.0000000e+00   2.8005000e+01   2.1097000e+01
   1.9880000e+03   3.0000000e-02  -3.1596620e+01   6.0564000e-01   0.0000000e+00   2.8008000e+01   2.1098000e+01
   1.9890000e+03   3.0000000e-02  -3.1658670e+01   6.0526000e-01   0.0000000e+00   2.8009000e+01   2.1099000e+01
   1.9900000e+03   3.0000000e-02  -3.1610400e+01   6.0574000e-01   0.0000000e+00   2.8006000e+01   2.1100000e+01
   1.9910000e+03   3.0000000e-02  -3.1610400e+01   6.0518000e-01   0.0000000e+00   2.8008000e+01   2.1101000e+01
   1.9920000e+03   3.0000000e-02  -3.1637980e+01   6.0524000e-01   0.0000000e+00   2.8007000e+01   2.1101000e+01
   1.9930000e+03   3.0000000e-02  -3.1617300e+01   6.0510000e-01   0.0000000e+00   2.8007000e+01   2.1101000e+01
   1.9940000e+03   3.0000000e-02  -3.1562140e+01   6.0452000e-01   0.0000000e+00   2.8009000e+01   2.1102000e+01
   1.9950000e+03   3.0000000e-02  -3.1520780e+01   6.0500000e-01   0.0000000e+00   2.8006000e+01   2.1102000e+01
   1.9960000e+03   3.0000000e-02  -3.1493200e+01   6.0444000e-01   0.0000000e+00   2.8008000e+01   2.1102000e+01
   1.9970000e+03   3.0000000e-02  -3.1479410e+01   6.0516000e-01   0.0000000e+00   2.8004000e+01   2.1103000e+01
   1.9980000e+03   3.0000000e-02  -3.1472520e+01   6.0508000e-01   0.0000000e+00   2.8004000e+01   2.1104000e+01
   1.9990000e+03   3.0000000e-02  -3.1458730e+01   6.0544000e-01   0.0000000e+00   2.8002000e+01   2.1105000e+01
   2.0000000e+03   3.0000000e-02  -3.1431150e+01   6.0606000e-01   0.0000000e+00   2.7999000e+01   2.1106000e+01
   2.0010000e+03   3.0000000e-02  -3.1410470e+01   6.0498000e-01   0.0000000e+00   2.8004000e+01   2.1106000e+01
   2.0020000e+03   3.0000000e-02  -3.1465620e+01   6.0578000e-01   0.0000000e+00   2.8000000e+01   2.1105000e+01
   2.0030000e+03   3.0000000e-02  -3.1472520e+01   6.0534000e-01   0.0000000e+00   2.8002000e+01   2.1105000e+01
   2.0040000e+03   3.0000000e-02  -3.1451840e+01   6.0574000e-01   0.0000000e+00   2.8000000e+01   2.1105000e+01
   2.0050000e+03   3.0000000e-02  -3.1486310e+01   6.0596000e-01   0.0000000e+00   2.7999000e+01   2.1105000e+01
   2.0060000e+03   3.0000000e-02  -3.1424260e+01   6.0642000e-01   0.0000000e+00   2.7997000e+01   2.1105000e+01
   2.0070000e+03   3.0000000e-02  -3.1431150e+01   6.0648000e-01   0.0000000e+00   2.7997000e+01   2.1105000e+01
   2.0080000e+03   3.0000000e-02  -3.1451840e+01   6.0566000e-01   0.0000000e+00   2.8001000e+01   2.1105000e+01
   2.0090000e+03   3.0000000e-02  -3.1472520e+01   6.0608000e-01   0.0000000e+00   2.7999000e+01   2.1105000e+01
   2.0100000e+03   3.0000000e-02  -3.1465620e+01   6.0500000e-01   0.0000000e+00   2.8004000e+01   2.1105000e+01
   2.0110000e+03   3.0000000e-02  -3.1465620e+01   6.0624000e-01   0.0000000e+00   2.7998000e+01   2.1105000e+01
   2.0120000e+03   3.0000000e-02  -3.1458730e+01   6.0606000e-01   0.0000000e+00   2.7999000e+01   2.1106000e+01
   2.0130000e+03   3.0000000e-02  -3.1451840e+01   6.0520000e-01   0.0000000e+00   2.8003000e+01   2.1106000e+01
   2.0140000e+03   3.0000000e-02  -3.1500100e+01   6.0580000e-01   0.0000000e+00   2.8000000e+01   2.1106000e+01
   2.0150000e+03   3.0000000e-02  -3.1520780e+01   6.0514000e-01   0.0000000e+00   2.8003000e+01   2.1106000e+01
   2.0160000e+03   3.0000000e-02  -3.1486310e+01   6.0618000e-01   0.0000000e+00   2.7998000e+01   2.1106000e+01
   2.0170000e+03   3.0000000e-02  -3.1493200e+01   6.0578000e-01   0.0000000e+00   2.8000000e+01   2.1106000e+01
   2.0180000e+03   3.0000000e-02  -3.1534570e+01   6.0600000e-01   0.0000000e+00   2.7999000e+01   2.1106000e+01
   2.0190000e+03   3.0000000e-02  -3.1513880e+01   6.0558000e-01   0.0000000e+00   2.8001000e+01   2.1106000e+01
   2.0200000e+03   3.0000000e-02  -3.1520780e+01   6.0534000e-01   0.0000000e+00   2.8002000e+01   2.1105000e+01
   2.0210000e+03   3.0000000e-02  -3.1465620e+01   6.0596000e-01   0.0000000e+00   2.7999000e+01   2.1105000e+01
   2.0220000e+03   3.0000000e-02  -3.1486310e+01   6.0532000e-01   0.0000000e+00   2.8002000e+01   2.1106000e+01
   2.0230000e+03   3.0000000e-02  -3.1506990e+01   6.0528000e-01   0.0000000e+00   2.8002000e+01   2.1106000e+01
   2.0240000e+03   3.0000000e-02  -3.1548360e+01   6.0568000e-01   0.0000000e+00   2.8000000e+01   2.1107000e+01
   2.0250000e+03   3.0000000e-02  -3.1575930e+01   6.0502000e-01   0.0000000e+00   2.8003000e+01   2.1107000e+01
   2.0260000e+03   3.0000000e-02  -3.1589720e+01   6.0562000e-01   0.0000000e+00   2.8000000e+01   2.1108000e+01
   2.0270000e+03   3.0000000e-02  -3.1589720e+01   6.0452000e-01   0.0000000e+00   2.8005000e+01   2.1108000e+01
   2.0280000e+03   3.0000000e-02  -3.1589720e+01   6.0464000e-01   0.0000000e+00   2.8004000e+01   2.1108000e+01
   2.0290000e+03   3.0000000e-02  -3.1603510e+01   6.0390000e-01   0.0000000e+00   2.8007000e+01   2.1108000e+01
   2.0300000e+03   3.0000000e-02  -3.1644880e+01   6.0332000e-01   0.0000000e+00   2.8009000e+01   2.1107000e+01
   2.0310000e+03   3.0000000e-02  -3.1686240e+01   6.0336000e-01   0.0000000e+00   2.8008000e+01   2.1106000e+01
   2.0320000e+03   3.0000000e-02  -3.1658670e+01   6.0276000e-01   0.0000000e+00   2.8010000e+01   2.1106000e+01
   2.0330000e+03   3.0000000e-02  -3.1631090e+01   6.0300000e-01   0.0000000e+00   2.8008000e+01   2.1105000e+01
   2.0340000e+03   3.0000000e-02  -3.1644880e+01   6.0262000e-01   0.0000000e+00   2.8009000e+01   2.1105000e+01
   2.0350000e+03   3.0000000e-02  -3.1651770e+01   6.0222000e-01   0.0000000e+00   2.8010000e+01   2.1105000e+01
   2.0360000e+03   3.0000000e-02  -3.1651770e+01   6.0312000e-01   0.0000000e+00   2.8005000e+01   2.1105000e+01
   2.0370000e+03   3.0000000e-02  -3.1644880e+01   6.0104000e-01   0.0000000e+00   2.8014000e+01   2.1105000e+01
   2.0380000e+03   3.0000000e-02  -3.1610400e+01   6.0186000e-01   0.0000000e+00   2.8009000e+01   2.1105000e+01
   2.0390000e+03   3.0000000e-02  -3.1548360e+01   6.0124000e-01   0.0000000e+00   2.8011000e+01   2.1104000e+01
   2.0400000e+03   3.0000000e-02  -3.1500100e+01   6.0146000e-01   0.0000000e+00   2.8009000e+01   2.1104000e+01
   2.0410000e+03   3.0000000e-02  -3.1465620e+01   6.0150000e-01   0.0000000e+00   2.8008000e+01   2.1104000e+01
   2.0420000e+03   3.0000000e-02  -3.1472520e+01   6.0134000e-01   0.0000000e+00   2.8008000e+01   2.1104000e+01
   2.0430000e+03   3.0000000e-02  -3.1410470e+01   6.0118000e-01   0.0000000e+00   2.8008000e+01   2.1103000e+01
   2.0440000e+03   3.0000000e-02  -3.1424260e+01   6.0058000e-01   0.0000000e+00   2.8010000e+01   2.1103000e+01
   2.0450000e+03   3.0000000e-02  -3.1396680e+01   6.0170000e-01   0.0000000e+00   2.8004000e+01   2.1103000e+01
   2.0460000e+03   3.0000000e-02  -3.1362210e+01   6.0118000e-01   0.0000000e+00   2.8006000e+01   2.1103000e+01
   2.0470000e+03   3.0000000e-02  -3.1320840e+01   6.0172000e-01   0.0000000e+00   2.8003000e+01   2.1103000e+01
   2.0480000e+03   3.0000000e-02  -3.1307060e+01   6.0188000e-01   0.0000000e+00   2.8002000e+01   2.1103000e+01
   2.0490000e+03   3.0000000e-02  -3.1341530e+01   6.0184000e-01   0.0000000e+00   2.8002000e+01   2.1103000e+01
   2.0500000e+03   3.0000000e-02  -3.1307060e+01   6.0268000e-01   0.0000000e+00   2.7998000e+01   2.1103000e+01
   2.0510000e+03   3.0000000e-02  -3.1293270e+01   6.0162000e-01   0.0000000e+00   2.8003000e+01   2.1103000e+01
   2.0520000e+03   3.0000000e-02  -3.1300160e+01   6.0310000e-01   0.0000000e+00   2.7996000e+01   2.1103000e+01
   2.0530000e+03   3.0000000e-02  -3.1300160e+01   6.0252000e-01   0.0000000e+00   2.7999000e+01   2.1103000e+01
   2.0540000e+03   3.0000000e-02  -3.1293270e+01   6.0276000e-01   0.0000000e+00   2.7998000e+01   2.1103000e+01
   2.0550000e+03   3.0000000e-02  -3.1307060e+01   6.0346000e-01   0.0000000e+00   2.7995000e+01   2.1103000e+01
   2.0560000e+03   3.0000000e-02  -3.1293270e+01   6.0268000e-01   0.0000000e+00   2.7999000e+01   2.1103000e+01
   2.0570000e+03   3.0000000e-02  -3.1286370e+01   6.0358000e-01   0.0000000e+00   2.7995000e+01   2.1104000e+01
   2.0580000e+03   3.0000000e-02  -3.1272580e+01   6.0346000e-01   0.0000000e+00   2.7996000e+01   2.1104000e+01
   2.0590000e+03   3.0000000e-02  -3.1217430e+01   6.0398000e-01   0.0000000e+00   2.7994000e+01   2.1105000e+01
   2.0600000e+03   3.0000000e-02  -3.1238110e+01   6.0344000e-01   0.0000000e+00   2.7997000e+01   2.1104000e+01
   2.0610000e+03   3.0000000e-02  -3.1231220e+01   6.0460000e-01   0.0000000e+00   2.7992000e+01   2.1104000e+01
   2.0620000e+03   3.0000000e-02  -3.1231220e+01   6.0454000e-01   0.0000000e+00   2.7993000e+01   2.1105000e+01
   2.0630000e+03   3.0000000e-02  -3.1203640e+01   6.0424000e-01   0.0000000e+00   2.7995000e+01   2.1105000e+01
   2.0640000e+03   3.0000000e-02  -3.1210540e+01   6.0522000e-01   0.0000000e+00   2.7991000e+01   2.1104000e+01
   2.0650000e+03   3.0000000e-02  -3.1258800e+01   6.0496000e-01   0.0000000e+00   2.7993000e+01   2.1104000e+01
   2.0660000e+03   3.0000000e-02  -3.1320840e+01   6.0554000e-01   0.0000000e+00   2.7991000e+01   2.1104000e+01
   2.0670000e+03   3.0000000e-02  -3.1334630e+01   6.0572000e-01   0.0000000e+00   2.7991000e+01   2.1105000e+01
   2.0680000e+03   3.0000000e-02  -3.1348420e+01   6.0502000e-01   0.0000000e+00   2.7995000e+01   2.1105000e+01
   2.0690000e+03   3.0000000e-02  -3.1362210e+01   6.0622000e-01   0.0000000e+00   2.7990000e+01   2.1105000e+01
   2.0700000e+03   3.0000000e-02  -3.1396680e+01   6.0510000e-01   0.0000000e+00   2.7996000e+01   2.1105000e+01
   2.0710000e+03   3.0000000e-02  -3.1431150e+01   6.0584000e-01   0.0000000e+00   2.7993000e+01   2.1105000e+01
   2.0720000e+03   3.0000000e-02  -3.1424260e+01   6.0554000e-01   0.0000000e+00   2.7995000e+01   2.1106000e+01
   2.0730000e+03   3.0000000e-02  -3.1369100e+01   6.0564000e-01   0.0000000e+00   2.7995000e+01   2.1107000e+01
   2.0740000e+03   3.0000000e-02  -3.1389790e+01   6.0640000e-01   0.0000000e+00   2.7992000e+01   2.1108000e+01
   2.0750000e+03   3.0000000e-02  -3.1410470e+01   6.0480000e-01   0.0000000e+00   2.8000000e+01   2.1109000e+01
   2.0760000e+03   3.0000000e-02  -3.1389790e+01   6.0612000e-01   0.0000000e+00   2.7994000e+01   2.1109000e+01
   2.0770000e+03   3.0000000e-02  -3.1389790e+01   6.0514000e-01   0.0000000e+00   2.7999000e+01   2.1110000e+01
   2.0780000e+03   3.0000000e-02  -3.1458730e+01   6.0648000e-01   0.0000000e+00   2.7993000e+01   2.1110000e+01
   2.0790000e+03   3.0000000e-02  -3.1479410e+01   6.0596000e-01   0.0000000e+00   2.7996000e+01   2.1110000e+01
   2.0800000e+03   3.0000000e-02  -3.1465620e+01   6.0560000e-01   0.0000000e+00   2.7998000e+01   2.1110000e+01
   2.0810000e+03   3.0000000e-02  -3.1493200e+01   6.0608000e-01   0.0000000e+00   2.7996000e+01   2.1110000e+01
   2.0820000e+03   3.0000000e-02  -3.1486310e+01   6.0572000e-01   0.0000000e+00   2.7998000e+01   2.1110000e+01
   2.0830000e+03   3.0000000e-02  -3.1520780e+01   6.0598000e-01   0.0000000e+00   2.7997000e+01   2.1110000e+01
   2.0840000e+03   3.0000000e-02  -3.1534570e+01   6.0582000e-01   0.0000000e+00   2.7998000e+01   2.1110000e+01
   2.0850000e+03   3.0000000e-02  -3.1493200e+01   6.0608000e-01   0.0000000e+00   2.7997000e+01   2.1110000e+01
   2.0860000e+03   3.0000000e-02  -3.1506990e+01   6.0592000e-01   0.0000000e+00   2.7998000e+01   2.1110000e+01
   2.0870000e+03   3.0000000e-02  -3.1513880e+01   6.0508000e-01   0.0000000e+00   2.8002000e+01   2.1109000e+01
   2.0880000e+03   3.0000000e-02  -3.1541460e+01   6.0548000e-01   0.0000000e+00   2.8000000e+01   2.1109000e+01
   2.0890000e+03   3.0000000e-02  -3.1520780e+01   6.0526000e-01   0.0000000e+00   2.8001000e+01   2.1108000e+01
   2.0900000e+03   3.0000000e-02  -3.1513880e+01   6.0502000e-01   0.0000000e+00   2.8002000e+01   2.1108000e+01
   2.0910000e+03   3.0000000e-02  -3.1513880e+01   6.0520000e-01   0.0000000e+00   2.8001000e+01   2.1107000e+01
   2.0920000e+03   3.0000000e-02  -3.1534570e+01   6.0474000e-01   0.0000000e+00   2.8003000e+01   2.1107000e+01
   2.0930000e+03   3.0000000e-02  -3.1555250e+01   6.0556000e-01   0.0000000e+00   2.7999000e+01   2.1107000e+01
   2.0940000e+03   3.0000000e-02  -3.1520780e+01   6.0514000e-01   0.0000000e+00   2.8001000e+01   2.1106000e+01
   2.0950000e+03   3.0000000e-02  -3.1506990e+01   6.0578000e-01   0.0000000e+00   2.7998000e+01   2.1106000e+01
   2.0960000e+03   3.0000000e-02  -3.1486310e+01   6.0538000e-01   0.0000000e+00   2.8000000e+01   2.1105000e+01
   2.0970000e+03   3.0000000e-02  -3.1486310e+01   6.0604000e-01   0.0000000e+00   2.7997000e+01   2.1105000e+01
   2.0980000e+03   3.0000000e-02  -3.1479410e+01   6.0654000e-01   0.0000000e+00   2.7995000e+01   2.1105000e+01
   2.0990000e+03   3.0000000e-02  -3.1472520e+01   6.0642000e-01   0.0000000e+00   2.7996000e+01   2.1104000e+01
   2.1000000e+03   3.0000000e-02  -3.1424260e+01   6.0716000e-01   0.0000000e+00   2.7993000e+01   2.1103000e+01
   2.1010000e+03   3.0000000e-02  -3.1369100e+01   6.0642000e-01   0.0000000e+00   2.7997000e+01   2.1103000e+01
   2.1020000e+03   3.0000000e-02  -3.1389790e+01   6.0780000e-01   0.0000000e+00   2.7991000e+01   2.1103000e+01
   2.1030000e+03   3.0000000e-02  -3.1389790e+01   6.0732000e-01   0.0000000e+00   2.7994000e+01   2.1103000e+01
   2.1040000e+03   3.0000000e-02  -3.1389790e+01   6.0832000e-01   0.0000000e+00   2.7990000e+01   2.1103000e+01
   2.1050000e+03   3.0000000e-02  -3.1458730e+01   6.0830000e-01   0.0000000e+00   2.7991000e+01   2.1103000e+01
   2.1060000e+03   3.0000000e-02  -3.1472520e+01   6.0870000e-01   0.0000000e+00   2.7990000e+01   2.1102000e+01
   2.1070000e+03   3.0000000e-02  -3.1458730e+01   6.0868000e-01   0.0000000e+00   2.7991000e+01   2.1102000e+01
   2.1080000e+03   3.0000000e-02  -3.1493200e+01   6.0820000e-01   0.0000000e+00   2.7994000e+01   2.1102000e+01
   2.1090000e+03   3.0000000e-02  -3.1555250e+01   6.0898000e-01   0.0000000e+00   2.7991000e+01   2.1102000e+01
   2.1100000e+03   3.0000000e-02  -3.1555250e+01   6.0828000e-01   0.0000000e+00   2.7995000e+01   2.1102000e+01
   2.1110000e+03   3.0000000e-02  -3.1527670e+01   6.0860000e-01   0.0000000e+00   2.7994000e+01   2.1102000e+01
   2.1120000e+03   3.0000000e-02  -3.1555250e+01   6.0850000e-01   0.0000000e+00   2.7995000e+01   2.1102000e+01
   2.1130000e+03   3.0000000e-02  -3.1575930e+01   6.0794000e-01   0.0000000e+00   2.7998000e+01   2.1103000e+01
   2.1140000e+03   3.0000000e-02  -3.1589720e+01   6.0776000e-01   0.0000000e+00   2.7999000e+01   2.1103000e+01
   2.1150000e+03   3.0000000e-02  -3.1603510e+01   6.0734000e-01   0.0000000e+00   2.8001000e+01   2.1103000e+01
   2.1160000e+03   3.0000000e-02  -3.1617300e+01   6.0754000e-01   0.0000000e+00   2.8000000e+01   2.1103000e+01
   2.1170000e+03   3.0000000e-02  -3.1644880e+01   6.0754000e-01   0.0000000e+00   2.8000000e+01   2.1103000e+01
   2.1180000e+03   3.0000000e-02  -3.1637980e+01   6.0776000e-01   0.0000000e+00   2.7999000e+01   2.1104000e+01
   2.1190000e+03   3.0000000e-02  -3.1651770e+01   6.0734000e-01   0.0000000e+00   2.8001000e+01   2.1103000e+01
   2.1200000e+03   3.0000000e-02  -3.1672450e+01   6.0754000e-01   0.0000000e+00   2.8000000e+01   2.1103000e+01
   2.1210000e+03   3.0000000e-02  -3.1672450e+01   6.0776000e-01   0.0000000e+00   2.7999000e+01   2.1103000e+01
   2.1220000e+03   3.0000000e-02  -3.1610400e+01   6.0734000e-01   0.0000000e+00   2.8001000e+01   2.1103000e+01
   2.1230000e+03   3.0000000e-02  -3.1624190e+01   6.0754000e-01   0.0000000e+00   2.8000000e+01   2.1102000e+01
   2.1240000e+03   3.0000000e-02  -3.1631090e+01   6.0688000e-01   0.0000000e+00   2.8003000e+01   2.1101000e+01
   2.1250000e+03   3.0000000e-02  -3.1603510e+01   6.0726000e-01   0.0000000e+00   2.8001000e+01   2.1101000e+01
   2.1260000e+03   3.0000000e-02  -3.1631090e+01   6.0746000e-01   0.0000000e+00   2.8000000e+01   2.1101000e+01
   2.1270000e+03   3.0000000e-02  -3.1658670e+01   6.0724000e-01   0.0000000e+00   2.8001000e+01   2.1100000e+01
   2.1280000e+03   3.0000000e-02  -3.1637980e+01   6.0788000e-01   0.0000000e+00   2.7998000e+01   2.1099000e+01
   2.1290000e+03   3.0000000e-02  -3.1637980e+01   6.0682000e-01   0.0000000e+00   2.8003000e+01   2.1099000e+01
   2.1300000e+03   3.0000000e-02  -3.1679350e+01   6.0720000e-01   0.0000000e+00   2.8001000e+01   2.1098000e+01
   2.1310000e+03   3.0000000e-02  -3.1658670e+01   6.0674000e-01   0.0000000e+00   2.8003000e+01   2.1098000e+01
   2.1320000e+03   3.0000000e-02  -3.1596620e+01   6.0778000e-01   0.0000000e+00   2.7998000e+01   2.1098000e+01
   2.1330000e+03   3.0000000e-02  -3.1610400e+01   6.0694000e-01   0.0000000e+00   2.8002000e+01   2.1097000e+01
   2.1340000e+03   3.0000000e-02  -3.1631090e+01   6.0734000e-01   0.0000000e+00   2.8000000e+01   2.1097000e+01
   2.1350000e+03   3.0000000e-02  -3.1637980e+01   6.0712000e-01   0.0000000e+00   2.8001000e+01   2.1098000e+01
   2.1360000e+03   3.0000000e-02  -3.1624190e+01   6.0732000e-01   0.0000000e+00   2.8000000e+01   2.1098000e+01
   2.1370000e+03   3.0000000e-02  -3.1624190e+01   6.0732000e-01   0.0000000e+00   2.8000000e+01   2.1098000e+01
   2.1380000e+03   3.0000000e-02  -3.1651770e+01   6.0644000e-01   0.0000000e+00   2.8004000e+01   2.1098000e+01
   2.1390000e+03   3.0000000e-02  -3.1700030e+01   6.0658000e-01   0.0000000e+00   2.8003000e+01   2.1098000e+01
   2.1400000e+03   3.0000000e-02  -3.1679350e+01   6.0652000e-01   0.0000000e+00   2.8003000e+01   2.1098000e+01
   2.1410000e+03   3.0000000e-02  -3.1679350e+01   6.0712000e-01   0.0000000e+00   2.8000000e+01   2.1097000e+01
   2.1420000e+03   3.0000000e-02  -3.1693140e+01   6.0602000e-01   0.0000000e+00   2.8005000e+01   2.1096000e+01
   2.1430000e+03   3.0000000e-02  -3.1624190e+01   6.0724000e-01   0.0000000e+00   2.7999000e+01   2.1096000e+01
   2.1440000e+03   3.0000000e-02  -3.1624190e+01   6.0638000e-01   0.0000000e+00   2.8003000e+01   2.1096000e+01
   2.1450000e+03   3.0000000e-02  -3.1644880e+01   6.0698000e-01   0.0000000e+00   2.8000000e+01   2.1096000e+01
   2.1460000e+03   3.0000000e-02  -3.1617300e+01   6.0632000e-01   0.0000000e+00   2.8003000e+01   2.1095000e+01
   2.1470000e+03   3.0000000e-02  -3.1644880e+01   6.0670000e-01   0.0000000e+00   2.8001000e+01   2.1096000e+01
   2.1480000e+03   3.0000000e-02  -3.1686240e+01   6.0756000e-01   0.0000000e+00   2.7997000e+01   2.1096000e+01
   2.1490000e+03   3.0000000e-02  -3.1672450e+01   6.0652000e-01   0.0000000e+00   2.8002000e+01   2.1096000e+01
   2.1500000e+03   3.0000000e-02  -3.1658670e+01   6.0736000e-01   0.0000000e+00   2.7998000e+01   2.1096000e+01
   2.1510000e+03   3.0000000e-02  -3.1693140e+01   6.0630000e-01   0.0000000e+00   2.8003000e+01   2.1095000e+01
   2.1520000e+03   3.0000000e-02  -3.1700030e+01   6.0712000e-01   0.0000000e+00   2.7999000e+01   2.1095000e+01
   2.1530000e+03   3.0000000e-02  -3.1720710e+01   6.0626000e-01   0.0000000e+00   2.8003000e+01   2.1095000e+01
   2.1540000e+03   3.0000000e-02  -3.1672450e+01   6.0752000e-01   0.0000000e+00   2.7997000e+01   2.1095000e+01
   2.1550000e+03   3.0000000e-02  -3.1665560e+01   6.0626000e-01   0.0000000e+00   2.8003000e+01   2.1095000e+01
   2.1560000e+03   3.0000000e-02  -3.1713820e+01   6.0576000e-01   0.0000000e+00   2.8005000e+01   2.1096000e+01
   2.1570000e+03   3.0000000e-02  -3.1693140e+01   6.0566000e-01   0.0000000e+00   2.8005000e+01   2.1096000e+01
   2.1580000e+03   3.0000000e-02  -3.1686240e+01   6.0534000e-01   0.0000000e+00   2.8006000e+01   2.1097000e+01
   2.1590000e+03   3.0000000e-02  -3.1762080e+01   6.0588000e-01   0.0000000e+00   2.8003000e+01   2.1098000e+01
   2.1600000e+03   3.0000000e-02  -3.1734500e+01   6.0516000e-01   0.0000000e+00   2.8006000e+01   2.1099000e+01
   2.1610000e+03   3.0000000e-02  -3.1713820e+01   6.0548000e-01   0.0000000e+00   2.8004000e+01   2.1100000e+01
   2.1620000e+03   3.0000000e-02  -3.1748290e+01   6.0496000e-01   0.0000000e+00   2.8006000e+01   2.1101000e+01
   2.1630000e+03   3.0000000e-02  -3.1727610e+01   6.0506000e-01   0.0000000e+00   2.8005000e+01   2.1102000e+01
   2.1640000e+03   3.0000000e-02  -3.1727610e+01   6.0452000e-01   0.0000000e+00   2.8007000e+01   2.1103000e+01
   2.1650000e+03   3.0000000e-02  -3.1720710e+01   6.0438000e-01   0.0000000e+00   2.8007000e+01   2.1103000e+01
   2.1660000e+03   3.0000000e-02  -3.1734500e+01   6.0468000e-01   0.0000000e+00   2.8005000e+01   2.1103000e+01
   2.1670000e+03   3.0000000e-02  -3.1700030e+01   6.0392000e-01   0.0000000e+00   2.8008000e+01   2.1103000e+01
   2.1680000e+03   3.0000000e-02  -3.1637980e+01   6.0574000e-01   0.0000000e+00   2.7999000e+01   2.1103000e+01
   2.1690000e+03   3.0000000e-02  -3.1610400e+01   6.0422000e-01   0.0000000e+00   2.8006000e+01   2.1103000e+01
   2.1700000e+03   3.0000000e-02  -3.1631090e+01   6.0476000e-01   0.0000000e+00   2.8003000e+01   2.1103000e+01
   2.1710000e+03   3.0000000e-02  -3.1603510e+01   6.0404000e-01   0.0000000e+00   2.8006000e+01   2.1103000e+01
   2.1720000e+03   3.0000000e-02  -3.1575930e+01   6.0436000e-01   0.0000000e+00   2.8004000e+01   2.1104000e+01
   2.1730000e+03   3.0000000e-02  -3.1575930e+01   6.0450000e-01   0.0000000e+00   2.8003000e+01   2.1105000e+01
   2.1740000e+03   3.0000000e-02  -3.1610400e+01   6.0466000e-01   0.0000000e+00   2.8002000e+01   2.1105000e+01
   2.1750000e+03   3.0000000e-02  -3.1603510e+01   6.0550000e-01   0.0000000e+00   2.7998000e+01   2.1106000e+01
   2.1760000e+03   3.0000000e-02  -3.1589720e+01   6.0488000e-01   0.0000000e+00   2.8001000e+01   2.1106000e+01
   2.1770000e+03   3.0000000e-02  -3.1555250e+01   6.0530000e-01   0.0000000e+00   2.7999000e+01   2.1106000e+01
   2.1780000e+03   3.0000000e-02  -3.1548360e+01   6.0466000e-01   0.0000000e+00   2.8002000e+01   2.1106000e+01
   2.1790000e+03   3.0000000e-02  -3.1541460e+01   6.0572000e-01   0.0000000e+00   2.7997000e+01   2.1106000e+01
   2.1800000e+03   3.0000000e-02  -3.1548360e+01   6.0512000e-01   0.0000000e+00   2.8000000e+01   2.1106000e+01
   2.1810000e+03   3.0000000e-02  -3.1555250e+01   6.0622000e-01   0.0000000e+00   2.7995000e+01   2.1106000e+01
   2.1820000e+03   3.0000000e-02  -3.1520780e+01   6.0588000e-01   0.0000000e+00   2.7997000e+01   2.1106000e+01
   2.1830000e+03   3.0000000e-02  -3.1465620e+01   6.0616000e-01   0.0000000e+00   2.7996000e+01   2.1107000e+01
   2.1840000e+03   3.0000000e-02  -3.1500100e+01   6.0602000e-01   0.0000000e+00   2.7997000e+01   2.1107000e+01
   2.1850000e+03   3.0000000e-02  -3.1500100e+01   6.0630000e-01   0.0000000e+00   2.7996000e+01   2.1108000e+01
   2.1860000e+03   3.0000000e-02  -3.1500100e+01   6.0594000e-01   0.0000000e+00   2.7998000e+01   2.1108000e+01
   2.1870000e+03   3.0000000e-02  -3.1520780e+01   6.0642000e-01   0.0000000e+00   2.7996000e+01   2.1109000e+01
   2.1880000e+03   3.0000000e-02  -3.1548360e+01   6.0650000e-01   0.0000000e+00   2.7996000e+01   2.1109000e+01
   2.1890000e+03   3.0000000e-02  -3.1548360e+01   6.0614000e-01   0.0000000e+00   2.7998000e+01   2.1109000e+01
   2.1900000e+03   3.0000000e-02  -3.1541460e+01   6.0662000e-01   0.0000000e+00   2.7996000e+01   2.1110000e+01
   2.1910000e+03   3.0000000e-02  -3.1548360e+01   6.0692000e-01   0.0000000e+00   2.7995000e+01   2.1110000e+01
   2.1920000e+03   3.0000000e-02  -3.1562140e+01   6.0702000e-01   0.0000000e+00   2.7995000e+01   2.1110000e+01
   2.1930000e+03   3.0000000e-02  -3.1534570e+01   6.0646000e-01   0.0000000e+00   2.7998000e+01   2.1110000e+01
   2.1940000e+03   3.0000000e-02  -3.1562140e+01   6.0672000e-01   0.0000000e+00   2.7997000e+01   2.1110000e+01
   2.1950000e+03   3.0000000e-02  -3.1506990e+01   6.0700000e-01   0.0000000e+00   2.7996000e+01   2.1110000e+01
   2.1960000e+03   3.0000000e-02  -3.1513880e+01   6.0664000e-01   0.0000000e+00   2.7998000e+01   2.1109000e+01
   2.1970000e+03   3.0000000e-02  -3.1541460e+01   6.0734000e-01   0.0000000e+00   2.7995000e+01   2.1109000e+01
   2.1980000e+03   3.0000000e-02  -3.1527670e+01   6.0678000e-01   0.0000000e+00   2.7998000e+01   2.1108000e+01
   2.1990000e+03   3.0000000e-02  -3.1527670e+01   6.0770000e-01   0.0000000e+00   2.7994000e+01   2.1107000e+01
   2.2000000e+03   3.0000000e-02  -3.1506990e+01   6.0694000e-01   0.0000000e+00   2.7998000e+01   2.1106000e+01
   2.2010000e+03   3.0000000e-02  -3.1534570e+01   6.0764000e-01   0.0000000e+00   2.7995000e+01   2.1106000e+01
   2.2020000e+03   3.0000000e-02  -3.1589720e+01   6.0774000e-01   0.0000000e+00   2.7995000e+01   2.1105000e+01
   2.2030000e+03   3.0000000e-02  -3.1582830e+01   6.0828000e-01   0.0000000e+00   2.7993000e+01   2.1104000e+01
   2.2040000e+03   3.0000000e-02  -3.1575930e+01   6.0820000e-01   0.0000000e+00   2.7994000e+01   2.1104000e+01
   2.2050000e+03   3.0000000e-02  -3.1589720e+01   6.0656000e-01   0.0000000e+00   2.8002000e+01   2.1103000e+01
   2.2060000e+03   3.0000000e-02  -3.1610400e+01   6.0828000e-01   0.0000000e+00   2.7994000e+01   2.1103000e+01
   2.2070000e+03   3.0000000e-02  -3.1631090e+01   6.0730000e-01   0.0000000e+00   2.7999000e+01   2.1103000e+01
   2.2080000e+03   3.0000000e-02  -3.1637980e+01   6.0842000e-01   0.0000000e+00   2.7994000e+01   2.1103000e+01
   2.2090000e+03   3.0000000e-02  -3.1624190e+01   6.0744000e-01   0.0000000e+00   2.7999000e+01   2.1103000e+01
   2.2100000e+03   3.0000000e-02  -3.1617300e+01   6.0812000e-01   0.0000000e+00   2.7996000e+01   2.1104000e+01
   2.2110000e+03   3.0000000e-02  -3.1596620e+01   6.0732000e-01   0.0000000e+00   2.8000000e+01   2.1105000e+01
   2.2120000e+03   3.0000000e-02  -3.1644880e+01   6.0754000e-01   0.0000000e+00   2.7999000e+01   2.1105000e+01
   2.2130000e+03   3.0000000e-02  -3.1672450e+01   6.0668000e-01   0.0000000e+00   2.8003000e+01   2.1105000e+01
   2.2140000e+03   3.0000000e-02  -3.1658670e+01   6.0750000e-01   0.0000000e+00   2.7999000e+01   2.1105000e+01
   2.2150000e+03   3.0000000e-02  -3.1693140e+01   6.0752000e-01   0.0000000e+00   2.7999000e+01   2.1105000e+01
   2.2160000e+03   3.0000000e-02  -3.1755190e+01   6.0644000e-01   0.0000000e+00   2.8004000e+01   2.1105000e+01
   2.2170000e+03   3.0000000e-02  -3.1720710e+01   6.0768000e-01   0.0000000e+00   2.7998000e+01   2.1105000e+01
   2.2180000e+03   3.0000000e-02  -3.1755190e+01   6.0618000e-01   0.0000000e+00   2.8005000e+01   2.1105000e+01
   2.2190000e+03   3.0000000e-02  -3.1775870e+01   6.0674000e-01   0.0000000e+00   2.8002000e+01   2.1104000e+01
   2.2200000e+03   3.0000000e-02  -3.1720710e+01   6.0626000e-01   0.0000000e+00   2.8004000e+01   2.1105000e+01
   2.2210000e+03   3.0000000e-02  -3.1693140e+01   6.0640000e-01   0.0000000e+00   2.8003000e+01   2.1105000e+01
   2.2220000e+03   3.0000000e-02  -3.1665560e+01   6.0656000e-01   0.0000000e+00   2.8002000e+01   2.1105000e+01
   2.2230000e+03   3.0000000e-02  -3.1693140e+01   6.0586000e-01   0.0000000e+00   2.8005000e+01   2.1105000e+01
   2.2240000e+03   3.0000000e-02  -3.1665560e+01   6.0620000e-01   0.0000000e+00   2.8003000e+01   2.1105000e+01
   2.2250000e+03   3.0000000e-02  -3.1644880e+01   6.0548000e-01   0.0000000e+00   2.8006000e+01   2.1106000e+01
   2.2260000e+03   3.0000000e-02  -3.1637980e+01   6.0580000e-01   0.0000000e+00   2.8004000e+01   2.1106000e+01
   2.2270000e+03   3.0000000e-02  -3.1610400e+01   6.0638000e-01   0.0000000e+00   2.8001000e+01   2.1106000e+01
   2.2280000e+03   3.0000000e-02  -3.1672450e+01   6.0614000e-01   0.0000000e+00   2.8002000e+01   2.1106000e+01
   2.2290000e+03   3.0000000e-02  -3.1672450e+01   6.0654000e-01   0.0000000e+00   2.8000000e+01   2.1106000e+01
   2.2300000e+03   3.0000000e-02  -3.1637980e+01   6.0610000e-01   0.0000000e+00   2.8002000e+01   2.1106000e+01
   2.2310000e+03   3.0000000e-02  -3.1624190e+01   6.0606000e-01   0.0000000e+00   2.8002000e+01   2.1106000e+01
   2.2320000e+03   3.0000000e-02  -3.1679350e+01   6.0602000e-01   0.0000000e+00   2.8002000e+01   2.1107000e+01
   2.2330000e+03   3.0000000e-02  -3.1700030e+01   6.0554000e-01   0.0000000e+00   2.8004000e+01   2.1107000e+01
   2.2340000e+03   3.0000000e-02  -3.1651770e+01   6.0656000e-01   0.0000000e+00   2.7999000e+01   2.1108000e+01
   2.2350000e+03   3.0000000e-02  -3.1610400e+01   6.0548000e-01   0.0000000e+00   2.8004000e+01   2.1107000e+01
   2.2360000e+03   3.0000000e-02  -3.1596620e+01   6.0628000e-01   0.0000000e+00   2.8000000e+01   2.1107000e+01
   2.2370000e+03   3.0000000e-02  -3.1631090e+01   6.0562000e-01   0.0000000e+00   2.8003000e+01   2.1107000e+01
   2.2380000e+03   3.0000000e-02  -3.1624190e+01   6.0622000e-01   0.0000000e+00   2.8000000e+01   2.1107000e+01
   2.2390000e+03   3.0000000e-02  -3.1617300e+01   6.0644000e-01   0.0000000e+00   2.7999000e+01   2.1108000e+01
   2.2400000e+03   3.0000000e-02  -3.1589720e+01   6.0580000e-01   0.0000000e+00   2.8002000e+01   2.1108000e+01
   2.2410000e+03   3.0000000e-02  -3.1569040e+01   6.0708000e-01   0.0000000e+00   2.7996000e+01   2.1109000e+01
   2.2420000e+03   3.0000000e-02  -3.1555250e+01   6.0650000e-01   0.0000000e+00   2.7999000e+01   2.1109000e+01
   2.2430000e+03   3.0000000e-02  -3.1582830e+01   6.0674000e-01   0.0000000e+00   2.7998000e+01   2.1110000e+01
   2.2440000e+03   3.0000000e-02  -3.1562140e+01   6.0744000e-01   0.0000000e+00   2.7995000e+01   2.1111000e+01
   2.2450000e+03   3.0000000e-02  -3.1513880e+01   6.0710000e-01   0.0000000e+00   2.7997000e+01   2.1111000e+01
   2.2460000e+03   3.0000000e-02  -3.1527670e+01   6.0870000e-01   0.0000000e+00   2.7990000e+01   2.1111000e+01
   2.2470000e+03   3.0000000e-02  -3.1486310e+01   6.0802000e-01   0.0000000e+00   2.7994000e+01   2.1112000e+01
   2.2480000e+03   3.0000000e-02  -3.1410470e+01   6.0858000e-01   0.0000000e+00   2.7992000e+01   2.1112000e+01
   2.2490000e+03   3.0000000e-02  -3.1438050e+01   6.0940000e-01   0.0000000e+00   2.7989000e+01   2.1112000e+01
   2.2500000e+03   3.0000000e-02  -3.1424260e+01   6.0962000e-01   0.0000000e+00   2.7989000e+01   2.1112000e+01
   2.2510000e+03   3.0000000e-02  -3.1410470e+01   6.1050000e-01   0.0000000e+00   2.7986000e+01   2.1111000e+01
   2.2520000e+03   3.0000000e-02  -3.1389790e+01   6.1078000e-01   0.0000000e+00   2.7986000e+01   2.1111000e+01
   2.2530000e+03   3.0000000e-02  -3.1396680e+01   6.1106000e-01   0.0000000e+00   2.7986000e+01   2.1110000e+01
   2.2540000e+03   3.0000000e-02  -3.1403580e+01   6.1222000e-01   0.0000000e+00   2.7982000e+01   2.1110000e+01
   2.2550000e+03   3.0000000e-02  -3.1444940e+01   6.1236000e-01   0.0000000e+00   2.7983000e+01   2.1110000e+01
   2.2560000e+03   3.0000000e-02  -3.1500100e+01   6.1314000e-01   0.0000000e+00   2.7981000e+01   2.1109000e+01
   2.2570000e+03   3.0000000e-02  -3.1493200e+01   6.1286000e-01   0.0000000e+00   2.7984000e+01   2.1109000e+01
   2.2580000e+03   3.0000000e-02  -3.1513880e+01   6.1362000e-01   0.0000000e+00   2.7982000e+01   2.1110000e+01
   2.2590000e+03   3.0000000e-02  -3.1562140e+01   6.1398000e-01   0.0000000e+00   2.7982000e+01   2.1110000e+01
   2.2600000e+03   3.0000000e-02  -3.1548360e+01   6.1368000e-01   0.0000000e+00   2.7985000e+01   2.1111000e+01
   2.2610000e+03   3.0000000e-02  -3.1534570e+01   6.1464000e-01   0.0000000e+00   2.7982000e+01   2.1111000e+01
   2.2620000e+03   3.0000000e-02  -3.1582830e+01   6.1412000e-01   0.0000000e+00   2.7986000e+01   2.1111000e+01
   2.2630000e+03   3.0000000e-02  -3.1589720e+01   6.1528000e-01   0.0000000e+00   2.7982000e+01   2.1112000e+01
   2.2640000e+03   3.0000000e-02  -3.1610400e+01   6.1498000e-01   0.0000000e+00   2.7985000e+01   2.1111000e+01
   2.2650000e+03   3.0000000e-02  -3.1651770e+01   6.1572000e-01   0.0000000e+00   2.7983000e+01   2.1111000e+01
   2.2660000e+03   3.0000000e-02  -3.1693140e+01   6.1584000e-01   0.0000000e+00   2.7984000e+01   2.1111000e+01
   2.2670000e+03   3.0000000e-02  -3.1748290e+01   6.1572000e-01   0.0000000e+00   2.7986000e+01   2.1111000e+01
   2.2680000e+03   3.0000000e-02  -3.1762080e+01   6.1644000e-01   0.0000000e+00   2.7984000e+01   2.1110000e+01
   2.2690000e+03   3.0000000e-02  -3.1803450e+01   6.1566000e-01   0.0000000e+00   2.7989000e+01   2.1109000e+01
   2.2700000e+03   3.0000000e-02  -3.1865490e+01   6.1588000e-01   0.0000000e+00   2.7989000e+01   2.1108000e+01
   2.2710000e+03   3.0000000e-02  -3.1899970e+01   6.1698000e-01   0.0000000e+00   2.7985000e+01   2.1108000e+01
   2.2720000e+03   3.0000000e-02  -3.1837920e+01   6.1596000e-01   0.0000000e+00   2.7991000e+01   2.1108000e+01
   2.2730000e+03   3.0000000e-02  -3.1858600e+01   6.1658000e-01   0.0000000e+00   2.7989000e+01   2.1109000e+01
   2.2740000e+03   3.0000000e-02  -3.1886180e+01   6.1614000e-01   0.0000000e+00   2.7992000e+01   2.1109000e+01
   2.2750000e+03   3.0000000e-02  -3.1886180e+01   6.1652000e-01   0.0000000e+00   2.7991000e+01   2.1108000e+01
   2.2760000e+03   3.0000000e-02  -3.1886180e+01   6.1626000e-01   0.0000000e+00   2.7993000e+01   2.1108000e+01
   2.2770000e+03   3.0000000e-02  -3.1955120e+01   6.1640000e-01   0.0000000e+00   2.7993000e+01   2.1108000e+01
   2.2780000e+03   3.0000000e-02  -3.1948230e+01   6.1676000e-01   0.0000000e+00   2.7992000e+01   2.1107000e+01
   2.2790000e+03   3.0000000e-02  -3.1955120e+01   6.1670000e-01   0.0000000e+00   2.7993000e+01   2.1106000e+01
   2.2800000e+03   3.0000000e-02  -3.2010270e+01   6.1706000e-01   0.0000000e+00   2.7992000e+01   2.1106000e+01
   2.2810000e+03   3.0000000e-02  -3.1982700e+01   6.1700000e-01   0.0000000e+00   2.7993000e+01   2.1105000e+01
   2.2820000e+03   3.0000000e-02  -3.1941330e+01   6.1758000e-01   0.0000000e+00   2.7991000e+01   2.1106000e+01
   2.2830000e+03   3.0000000e-02  -3.1996490e+01   6.1710000e-01   0.0000000e+00   2.7994000e+01   2.1107000e+01
   2.2840000e+03   3.0000000e-02  -3.2010270e+01   6.1722000e-01   0.0000000e+00   2.7994000e+01   2.1107000e+01
   2.2850000e+03   3.0000000e-02  -3.2010270e+01   6.1756000e-01   0.0000000e+00   2.7993000e+01   2.1108000e+01
   2.2860000e+03   3.0000000e-02  -3.2058540e+01   6.1704000e-01   0.0000000e+00   2.7996000e+01   2.1108000e+01
   2.2870000e+03   3.0000000e-02  -3.2141270e+01   6.1712000e-01   0.0000000e+00   2.7996000e+01   2.1109000e+01
   2.2880000e+03   3.0000000e-02  -3.2155060e+01   6.1676000e-01   0.0000000e+00   2.7998000e+01   2.1109000e+01
   2.2890000e+03   3.0000000e-02  -3.2148160e+01   6.1658000e-01   0.0000000e+00   2.7999000e+01   2.1109000e+01
   2.2900000e+03   3.0000000e-02  -3.2161950e+01   6.1572000e-01   0.0000000e+00   2.8003000e+01   2.1109000e+01
   2.2910000e+03   3.0000000e-02  -3.2203320e+01   6.1676000e-01   0.0000000e+00   2.7998000e+01   2.1108000e+01
   2.2920000e+03   3.0000000e-02  -3.2203320e+01   6.1570000e-01   0.0000000e+00   2.8003000e+01   2.1109000e+01
   2.2930000e+03   3.0000000e-02  -3.2161950e+01   6.1586000e-01   0.0000000e+00   2.8002000e+01   2.1109000e+01
   2.2940000e+03   3.0000000e-02  -3.2196420e+01   6.1516000e-01   0.0000000e+00   2.8005000e+01   2.1111000e+01
   2.2950000e+03   3.0000000e-02  -3.2203320e+01   6.1550000e-01   0.0000000e+00   2.8003000e+01   2.1113000e+01
   2.2960000e+03   3.0000000e-02  -3.2182630e+01   6.1500000e-01   0.0000000e+00   2.8005000e+01   2.1117000e+01
   2.2970000e+03   3.0000000e-02  -3.2258470e+01   6.1468000e-01   0.0000000e+00   2.8006000e+01   2.1119000e+01
   2.2980000e+03   3.0000000e-02  -3.2230890e+01   6.1500000e-01   0.0000000e+00   2.8004000e+01   2.1120000e+01
   2.2990000e+03   3.0000000e-02  -3.2230890e+01   6.1426000e-01   0.0000000e+00   2.8007000e+01   2.1121000e+01
   2.3000000e+03   3.0000000e-02  -3.2265360e+01   6.1478000e-01   0.0000000e+00   2.8004000e+01   2.1122000e+01
   2.3010000e+03   6.0000000e-02  -3.1479410e+01   6.1602000e-01   0.0000000e+00   2.7998000e+01   2.1122000e+01
   2.3020000e+03   6.0000000e-02  -2.9018140e+01   6.2816000e-01   0.0000000e+00   2.7943000e+01   2.1123000e+01
   2.3030000e+03   6.0000000e-02  -2.7060160e+01   6.4382000e-01   0.0000000e+00   2.7877000e+01   2.1124000e+01
   2.3040000e+03   6.0000000e-02  -2.5426210e+01   6.6168000e-01   0.0000000e+00   2.7807000e+01   2.1123000e+01
   2.3050000e+03   6.0000000e-02  -2.4157660e+01   6.8226000e-01   0.0000000e+00   2.7731000e+01   2.1123000e+01
   2.3060000e+03   6.0000000e-02  -2.3226930e+01   7.0062000e-01   0.0000000e+00   2.7672000e+01   2.1122000e+01
   2.3070000e+03   6.0000000e-02  -2.2578860e+01   7.1972000e-01   0.0000000e+00   2.7615000e+01   2.1122000e+01
   2.3080000e+03   6.0000000e-02  -2.2144520e+01   7.3754000e-01   0.0000000e+00   2.7569000e+01   2.1122000e+01
   2.3090000e+03   6.0000000e-02  -2.1951480e+01   7.5474000e-01   0.0000000e+00   2.7530000e+01   2.1122000e+01
   2.3100000e+03   6.0000000e-02  -2.2048000e+01   7.6964000e-01   0.0000000e+00   2.7505000e+01   2.1122000e+01
   2.3110000e+03   6.0000000e-02  -2.2275510e+01   7.8372000e-01   0.0000000e+00   2.7486000e+01   2.1121000e+01
   2.3120000e+03   6.0000000e-02  -2.2585760e+01   7.9642000e-01   0.0000000e+00   2.7475000e+01   2.1120000e+01
   2.3130000e+03   6.0000000e-02  -2.3082150e+01   8.0626000e-01   0.0000000e+00   2.7478000e+01   2.1119000e+01
   2.3140000e+03   6.0000000e-02  -2.3668160e+01   8.1626000e-01   0.0000000e+00   2.7480000e+01   2.1119000e+01
   2.3150000e+03   6.0000000e-02  -2.4254180e+01   8.2380000e-01   0.0000000e+00   2.7493000e+01   2.1120000e+01
   2.3160000e+03   6.0000000e-02  -2.4909140e+01   8.3152000e-01   0.0000000e+00   2.7504000e+01   2.1120000e+01
   2.3170000e+03   6.0000000e-02  -2.5619250e+01   8.3594000e-01   0.0000000e+00   2.7529000e+01   2.1120000e+01
   2.3180000e+03   6.0000000e-02  -2.6377620e+01   8.4074000e-01   0.0000000e+00   2.7550000e+01   2.1119000e+01
   2.3190000e+03   6.0000000e-02  -2.7122210e+01   8.4534000e-01   0.0000000e+00   2.7570000e+01   2.1119000e+01
   2.3200000e+03   6.0000000e-02  -2.7866800e+01   8.4690000e-01   0.0000000e+00   2.7602000e+01   2.1119000e+01
   2.3210000e+03   6.0000000e-02  -2.8576910e+01   8.4936000e-01   0.0000000e+00   2.7627000e+01   2.1118000e+01
   2.3220000e+03   6.0000000e-02  -2.9259450e+01   8.5000000e-01   0.0000000e+00   2.7658000e+01   2.1118000e+01
   2.3230000e+03   6.0000000e-02  -2.9935090e+01   8.5112000e-01   0.0000000e+00   2.7684000e+01   2.1118000e+01
   2.3240000e+03   6.0000000e-02  -3.0603840e+01   8.5018000e-01   0.0000000e+00   2.7717000e+01   2.1118000e+01
   2.3250000e+03   6.0000000e-02  -3.1231220e+01   8.5034000e-01   0.0000000e+00   2.7742000e+01   2.1117000e+01
   2.3260000e+03   6.0000000e-02  -3.1741400e+01   8.4824000e-01   0.0000000e+00   2.7775000e+01   2.1117000e+01
   2.3270000e+03   6.0000000e-02  -3.2237790e+01   8.4702000e-01   0.0000000e+00   2.7801000e+01   2.1117000e+01
   2.3280000e+03   6.0000000e-02  -3.2734180e+01   8.4506000e-01   0.0000000e+00   2.7828000e+01   2.1117000e+01
   2.3290000e+03   6.0000000e-02  -3.3161620e+01   8.4256000e-01   0.0000000e+00   2.7855000e+01   2.1117000e+01
   2.3300000e+03   6.0000000e-02  -3.3471870e+01   8.4062000e-01   0.0000000e+00   2.7877000e+01   2.1117000e+01
   2.3310000e+03   6.0000000e-02  -3.3809690e+01   8.3736000e-01   0.0000000e+00   2.7903000e+01   2.1117000e+01
   2.3320000e+03   6.0000000e-02  -3.4099250e+01   8.3600000e-01   0.0000000e+00   2.7918000e+01   2.1117000e+01
   2.3330000e+03   6.0000000e-02  -3.4347450e+01   8.3258000e-01   0.0000000e+00   2.7941000e+01   2.1117000e+01
   2.3340000e+03   6.0000000e-02  -3.4547380e+01   8.3024000e-01   0.0000000e+00   2.7957000e+01   2.1117000e+01
   2.3350000e+03   6.0000000e-02  -3.4712840e+01   8.2692000e-01   0.0000000e+00   2.7976000e+01   2.1117000e+01
   2.3360000e+03   6.0000000e-02  -3.4912780e+01   8.2410000e-01   0.0000000e+00   2.7991000e+01   2.1116000e+01
   2.3370000e+03   6.0000000e-02  -3.4988620e+01   8.2208000e-01   0.0000000e+00   2.8001000e+01   2.1116000e+01
   2.3380000e+03   6.0000000e-02  -3.5057560e+01   8.1832000e-01   0.0000000e+00   2.8018000e+01   2.1116000e+01
   2.3390000e+03   6.0000000e-02  -3.5098930e+01   8.1598000e-01   0.0000000e+00   2.8027000e+01   2.1116000e+01
   2.3400000e+03   6.0000000e-02  -3.5140290e+01   8.1324000e-01   0.0000000e+00   2.8037000e+01   2.1117000e+01
   2.3410000e+03   6.0000000e-02  -3.5119610e+01   8.1096000e-01   0.0000000e+00   2.8044000e+01   2.1118000e+01
   2.3420000e+03   6.0000000e-02  -3.5050660e+01   8.0722000e-01   0.0000000e+00   2.8057000e+01   2.1119000e+01
   2.3430000e+03   6.0000000e-02  -3.5036880e+01   8.0564000e-01   0.0000000e+00   2.8059000e+01   2.1120000e+01
   2.3440000e+03   6.0000000e-02  -3.4954140e+01   8.0358000e-01   0.0000000e+00   2.8063000e+01   2.1120000e+01
   2.3450000e+03   6.0000000e-02  -3.4864520e+01   8.0056000e-01   0.0000000e+00   2.8071000e+01   2.1120000e+01
   2.3460000e+03   6.0000000e-02  -3.4788680e+01   7.9870000e-01   0.0000000e+00   2.8073000e+01   2.1120000e+01
   2.3470000e+03   6.0000000e-02  -3.4712840e+01   7.9570000e-01   0.0000000e+00   2.8080000e+01   2.1120000e+01
   2.3480000e+03   6.0000000e-02  -3.4609430e+01   7.9520000e-01   0.0000000e+00   2.8075000e+01   2.1120000e+01
   2.3490000e+03   6.0000000e-02  -3.4533590e+01   7.9216000e-01   0.0000000e+00   2.8082000e+01   2.1119000e+01
   2.3500000e+03   6.0000000e-02  -3.4450860e+01   7.9096000e-01   0.0000000e+00   2.8080000e+01   2.1119000e+01
   2.3510000e+03   6.0000000e-02  -3.4333660e+01   7.8826000e-01   0.0000000e+00   2.8085000e+01   2.1119000e+01
   2.3520000e+03   6.0000000e-02  -3.4188880e+01   7.8656000e-01   0.0000000e+00   2.8085000e+01   2.1118000e+01
   2.3530000e+03   6.0000000e-02  -3.4030310e+01   7.8596000e-01   0.0000000e+00   2.8080000e+01   2.1118000e+01
   2.3540000e+03   6.0000000e-02  -3.3885530e+01   7.8348000e-01   0.0000000e+00   2.8084000e+01   2.1118000e+01
   2.3550000e+03   6.0000000e-02  -3.3782110e+01   7.8268000e-01   0.0000000e+00   2.8080000e+01   2.1118000e+01
   2.3560000e+03   6.0000000e-02  -3.3664910e+01   7.8086000e-01   0.0000000e+00   2.8081000e+01   2.1119000e+01
   2.3570000e+03   6.0000000e-02  -3.3520130e+01   7.7990000e-01   0.0000000e+00   2.8078000e+01   2.1119000e+01
   2.3580000e+03   6.0000000e-02  -3.3361560e+01   7.7944000e-01   0.0000000e+00   2.8073000e+01   2.1119000e+01
   2.3590000e+03   6.0000000e-02  -3.3202990e+01   7.7710000e-01   0.0000000e+00   2.8077000e+01   2.1119000e+01
   2.3600000e+03   6.0000000e-02  -3.3092680e+01   7.7622000e-01   0.0000000e+00   2.8074000e+01   2.1118000e+01
   2.3610000e+03   6.0000000e-02  -3.2996160e+01   7.7518000e-01   0.0000000e+00   2.8072000e+01   2.1119000e+01
   2.3620000e+03   6.0000000e-02  -3.2885850e+01   7.7418000e-01   0.0000000e+00   2.8070000e+01   2.1118000e+01
   2.3630000e+03   6.0000000e-02  -3.2768650e+01   7.7278000e-01   0.0000000e+00   2.8070000e+01   2.1118000e+01
   2.3640000e+03   6.0000000e-02  -3.2644550e+01   7.7204000e-01   0.0000000e+00   2.8067000e+01   2.1118000e+01
   2.3650000e+03   6.0000000e-02  -3.2513560e+01   7.7114000e-01   0.0000000e+00   2.8065000e+01   2.1118000e+01
   2.3660000e+03   6.0000000e-02  -3.2389460e+01   7.7050000e-01   0.0000000e+00   2.8062000e+01   2.1118000e+01
   2.3670000e+03   6.0000000e-02  -3.2306730e+01   7.6992000e-01   0.0000000e+00   2.8059000e+01   2.1117000e+01
   2.3680000e+03   6.0000000e-02  -3.2251580e+01   7.6830000e-01   0.0000000e+00   2.8061000e+01   2.1117000e+01
   2.3690000e+03   6.0000000e-02  -3.2127480e+01   7.6840000e-01   0.0000000e+00   2.8055000e+01   2.1117000e+01
   2.3700000e+03   6.0000000e-02  -3.2017170e+01   7.6708000e-01   0.0000000e+00   2.8056000e+01   2.1116000e+01
   2.3710000e+03   6.0000000e-02  -3.1941330e+01   7.6640000e-01   0.0000000e+00   2.8054000e+01   2.1116000e+01
   2.3720000e+03   6.0000000e-02  -3.1837920e+01   7.6576000e-01   0.0000000e+00   2.8052000e+01   2.1116000e+01
   2.3730000e+03   6.0000000e-02  -3.1727610e+01   7.6648000e-01   0.0000000e+00   2.8044000e+01   2.1116000e+01
   2.3740000e+03   6.0000000e-02  -3.1610400e+01   7.6560000e-01   0.0000000e+00   2.8044000e+01   2.1115000e+01
   2.3750000e+03   6.0000000e-02  -3.1493200e+01   7.6582000e-01   0.0000000e+00   2.8039000e+01   2.1115000e+01
   2.3760000e+03   6.0000000e-02  -3.1424260e+01   7.6438000e-01   0.0000000e+00   2.8042000e+01   2.1115000e+01
   2.3770000e+03   6.0000000e-02  -3.1362210e+01   7.6398000e-01   0.0000000e+00   2.8040000e+01   2.1115000e+01
   2.3780000e+03   6.0000000e-02  -3.1258800e+01   7.6450000e-01   0.0000000e+00   2.8034000e+01   2.1114000e+01
   2.3790000e+03   6.0000000e-02  -3.1162270e+01   7.6360000e-01   0.0000000e+00   2.8035000e+01   2.1113000e+01
   2.3800000e+03   6.0000000e-02  -3.1148490e+01   7.6400000e-01   0.0000000e+00   2.8030000e+01   2.1112000e+01
   2.3810000e+03   6.0000000e-02  -3.1107120e+01   7.6340000e-01   0.0000000e+00   2.8030000e+01   2.1111000e+01
   2.3820000e+03   6.0000000e-02  -3.1017490e+01   7.6390000e-01   0.0000000e+00   2.8025000e+01   2.1111000e+01
   2.3830000e+03   6.0000000e-02  -3.0989920e+01   7.6362000e-01   0.0000000e+00   2.8024000e+01   2.1110000e+01
   2.3840000e+03   6.0000000e-02  -3.0941660e+01   7.6358000e-01   0.0000000e+00   2.8022000e+01   2.1110000e+01
   2.3850000e+03   6.0000000e-02  -3.0845140e+01   7.6358000e-01   0.0000000e+00   2.8020000e+01   2.1110000e+01
   2.3860000e+03   6.0000000e-02  -3.0817560e+01   7.6296000e-01   0.0000000e+00   2.8021000e+01   2.1110000e+01
   2.3870000e+03   6.0000000e-02  -3.0803770e+01   7.6276000e-01   0.0000000e+00   2.8020000e+01   2.1110000e+01
   2.3880000e+03   6.0000000e-02  -3.0762410e+01   7.6258000e-01   0.0000000e+00   2.8019000e+01   2.1110000e+01
   2.3890000e+03   6.0000000e-02  -3.0727930e+01   7.6286000e-01   0.0000000e+00   2.8016000e+01   2.1110000e+01
   2.3900000e+03   6.0000000e-02  -3.0693460e+01   7.6210000e-01   0.0000000e+00   2.8018000e+01   2.1110000e+01
   2.3910000e+03   6.0000000e-02  -3.0672780e+01   7.6218000e-01   0.0000000e+00   2.8016000e+01   2.1110000e+01
   2.3920000e+03   6.0000000e-02  -3.0652100e+01   7.6142000e-01   0.0000000e+00   2.8018000e+01   2.1109000e+01
   2.3930000e+03   6.0000000e-02  -3.0672780e+01   7.6216000e-01   0.0000000e+00   2.8013000e+01   2.1109000e+01
   2.3940000e+03   6.0000000e-02  -3.0665880e+01   7.6168000e-01   0.0000000e+00   2.8014000e+01   2.1109000e+01
   2.3950000e+03   6.0000000e-02  -3.0610730e+01   7.6096000e-01   0.0000000e+00   2.8016000e+01   2.1108000e+01
   2.3960000e+03   6.0000000e-02  -3.0596940e+01   7.6108000e-01   0.0000000e+00   2.8014000e+01   2.1109000e+01
   2.3970000e+03   6.0000000e-02  -3.0596940e+01   7.6014000e-01   0.0000000e+00   2.8017000e+01   2.1110000e+01
   2.3980000e+03   6.0000000e-02  -3.0548680e+01   7.6068000e-01   0.0000000e+00   2.8013000e+01   2.1110000e+01
   2.3990000e+03   6.0000000e-02  -3.0514210e+01   7.6020000e-01   0.0000000e+00   2.8014000e+01   2.1110000e+01
   2.4000000e+03   6.0000000e-02  -3.0541790e+01   7.5992000e-01   0.0000000e+00   2.8014000e+01   2.1110000e+01
   2.4010000e+03   6.0000000e-02  -3.0528000e+01   7.5964000e-01   0.0000000e+00   2.8014000e+01   2.1110000e+01
   2.4020000e+03   6.0000000e-02  -3.0534890e+01   7.5914000e-01   0.0000000e+00   2.8015000e+01   2.1111000e+01
   2.4030000e+03   6.0000000e-02  -3.0500420e+01   7.5884000e-01   0.0000000e+00   2.8015000e+01   2.1113000e+01
   2.4040000e+03   6.0000000e-02  -3.0472840e+01   7.5810000e-01   0.0000000e+00   2.8017000e+01   2.1114000e+01
   2.4050000e+03   6.0000000e-02  -3.0459060e+01   7.5886000e-01   0.0000000e+00   2.8012000e+01   2.1115000e+01
   2.4060000e+03   6.0000000e-02  -3.0465950e+01   7.5752000e-01   0.0000000e+00   2.8017000e+01   2.1116000e+01
   2.4070000e+03   6.0000000e-02  -3.0445270e+01   7.5806000e-01   0.0000000e+00   2.8013000e+01   2.1117000e+01
   2.4080000e+03   6.0000000e-02  -3.0465950e+01   7.5692000e-01   0.0000000e+00   2.8017000e+01   2.1118000e+01
   2.4090000e+03   6.0000000e-02  -3.0438370e+01   7.5636000e-01   0.0000000e+00   2.8018000e+01   2.1118000e+01
   2.4100000e+03   6.0000000e-02  -3.0369430e+01   7.5644000e-01   0.0000000e+00   2.8016000e+01   2.1118000e+01
   2.4110000e+03   6.0000000e-02  -3.0355640e+01   7.5612000e-01   0.0000000e+00   2.8016000e+01   2.1118000e+01
   2.4120000e+03   6.0000000e-02  -3.0328060e+01   7.5668000e-01   0.0000000e+00   2.8012000e+01   2.1119000e+01
   2.4130000e+03   6.0000000e-02  -3.0321170e+01   7.5512000e-01   0.0000000e+00   2.8018000e+01   2.1119000e+01
   2.4140000e+03   6.0000000e-02  -3.0279800e+01   7.5564000e-01   0.0000000e+00   2.8014000e+01   2.1119000e+01
   2.4150000e+03   6.0000000e-02  -3.0266010e+01   7.5492000e-01   0.0000000e+00   2.8016000e+01   2.1119000e+01
   2.4160000e+03   6.0000000e-02  -3.0272910e+01   7.5526000e-01   0.0000000e+00   2.8013000e+01   2.1119000e+01
   2.4170000e+03   6.0000000e-02  -3.0252230e+01   7.5412000e-01   0.0000000e+00   2.8017000e+01   2.1118000e+01
   2.4180000e+03   6.0000000e-02  -3.0231540e+01   7.5444000e-01   0.0000000e+00   2.8014000e+01   2.1118000e+01
   2.4190000e+03   6.0000000e-02  -3.0197070e+01   7.5372000e-01   0.0000000e+00   2.8016000e+01   2.1118000e+01
   2.4200000e+03   6.0000000e-02  -3.0169490e+01   7.5296000e-01   0.0000000e+00   2.8018000e+01   2.1117000e+01
   2.4210000e+03   6.0000000e-02  -3.0141920e+01   7.5348000e-01   0.0000000e+00   2.8014000e+01   2.1117000e+01
   2.4220000e+03   6.0000000e-02  -3.0121230e+01   7.5298000e-01   0.0000000e+00   2.8015000e+01   2.1117000e+01
   2.4230000e+03   6.0000000e-02  -3.0135020e+01   7.5356000e-01   0.0000000e+00   2.8011000e+01   2.1116000e+01
   2.4240000e+03   6.0000000e-02  -3.0086760e+01   7.5290000e-01   0.0000000e+00   2.8013000e+01   2.1115000e+01
   2.4250000e+03   6.0000000e-02  -3.0059190e+01   7.5352000e-01   0.0000000e+00   2.8009000e+01   2.1115000e+01
   2.4260000e+03   6.0000000e-02  -3.0038500e+01   7.5224000e-01   0.0000000e+00   2.8014000e+01   2.1115000e+01
   2.4270000e+03   6.0000000e-02  -3.0017820e+01   7.5372000e-01   0.0000000e+00   2.8006000e+01   2.1114000e+01
   2.4280000e+03   6.0000000e-02  -2.9976450e+01   7.5294000e-01   0.0000000e+00   2.8009000e+01   2.1114000e+01
   2.4290000e+03   6.0000000e-02  -2.9921300e+01   7.5298000e-01   0.0000000e+00   2.8008000e+01   2.1114000e+01
   2.4300000e+03   6.0000000e-02  -2.9859250e+01   7.5282000e-01   0.0000000e+00   2.8008000e+01   2.1114000e+01
   2.4310000e+03   6.0000000e-02  -2.9838570e+01   7.5332000e-01   0.0000000e+00   2.8005000e+01   2.1114000e+01
   2.4320000e+03   6.0000000e-02  -2.9804100e+01   7.5300000e-01   0.0000000e+00   2.8006000e+01   2.1115000e+01
   2.4330000e+03   6.0000000e-02  -2.9804100e+01   7.5244000e-01   0.0000000e+00   2.8008000e+01   2.1115000e+01
   2.4340000e+03   6.0000000e-02  -2.9783410e+01   7.5360000e-01   0.0000000e+00   2.8002000e+01   2.1116000e+01
   2.4350000e+03   6.0000000e-02  -2.9783410e+01   7.5312000e-01   0.0000000e+00   2.8004000e+01   2.1117000e+01
   2.4360000e+03   6.0000000e-02  -2.9755840e+01   7.5436000e-01   0.0000000e+00   2.7998000e+01   2.1117000e+01
   2.4370000e+03   6.0000000e-02  -2.9721360e+01   7.5374000e-01   0.0000000e+00   2.8001000e+01   2.1117000e+01
   2.4380000e+03   6.0000000e-02  -2.9748940e+01   7.5416000e-01   0.0000000e+00   2.7999000e+01   2.1117000e+01
   2.4390000e+03   6.0000000e-02  -2.9804100e+01   7.5396000e-01   0.0000000e+00   2.8000000e+01   2.1117000e+01
   2.4400000e+03   6.0000000e-02  -2.9804100e+01   7.5330000e-01   0.0000000e+00   2.8003000e+01   2.1116000e+01
   2.4410000e+03   6.0000000e-02  -2.9769620e+01   7.5456000e-01   0.0000000e+00   2.7997000e+01   2.1115000e+01
   2.4420000e+03   6.0000000e-02  -2.9797200e+01   7.5286000e-01   0.0000000e+00   2.8005000e+01   2.1115000e+01
   2.4430000e+03   6.0000000e-02  -2.9804100e+01   7.5408000e-01   0.0000000e+00   2.7999000e+01   2.1115000e+01
   2.4440000e+03   6.0000000e-02  -2.9804100e+01   7.5322000e-01   0.0000000e+00   2.8003000e+01   2.1115000e+01
   2.4450000e+03   6.0000000e-02  -2.9838570e+01   7.5316000e-01   0.0000000e+00   2.8003000e+01   2.1116000e+01
   2.4460000e+03   6.0000000e-02  -2.9810990e+01   7.5244000e-01   0.0000000e+00   2.8006000e+01   2.1116000e+01
   2.4470000e+03   6.0000000e-02  -2.9824780e+01   7.5188000e-01   0.0000000e+00   2.8008000e+01   2.1117000e+01
   2.4480000e+03   6.0000000e-02  -2.9838570e+01   7.5216000e-01   0.0000000e+00   2.8006000e+01   2.1117000e+01
   2.4490000e+03   6.0000000e-02  -2.9859250e+01   7.5116000e-01   0.0000000e+00   2.8010000e+01   2.1116000e+01
   2.4500000e+03   6.0000000e-02  -2.9859250e+01   7.5184000e-01   0.0000000e+00   2.8006000e+01   2.1116000e+01
   2.4510000e+03   6.0000000e-02  -2.9824780e+01   7.5128000e-01   0.0000000e+00   2.8008000e+01   2.1116000e+01
   2.4520000e+03   6.0000000e-02  -2.9797200e+01   7.5156000e-01   0.0000000e+00   2.8006000e+01   2.1116000e+01
   2.4530000e+03   6.0000000e-02  -2.9838570e+01   7.5034000e-01   0.0000000e+00   2.8011000e+01   2.1115000e+01
   2.4540000e+03   6.0000000e-02  -2.9852360e+01   7.5100000e-01   0.0000000e+00   2.8007000e+01   2.1115000e+01
   2.4550000e+03   6.0000000e-02  -2.9776520e+01   7.5042000e-01   0.0000000e+00   2.8009000e+01   2.1114000e+01
   2.4560000e+03   6.0000000e-02  -2.9769620e+01   7.5068000e-01   0.0000000e+00   2.8007000e+01   2.1114000e+01
   2.4570000e+03   6.0000000e-02  -2.9769620e+01   7.5076000e-01   0.0000000e+00   2.8006000e+01   2.1113000e+01
   2.4580000e+03   6.0000000e-02  -2.9735150e+01   7.5086000e-01   0.0000000e+00   2.8005000e+01   2.1112000e+01
   2.4590000e+03   6.0000000e-02  -2.9659320e+01   7.5142000e-01   0.0000000e+00   2.8002000e+01   2.1112000e+01
   2.4600000e+03   6.0000000e-02  -2.9604160e+01   7.5094000e-01   0.0000000e+00   2.8004000e+01   2.1111000e+01
   2.4610000e+03   6.0000000e-02  -2.9569690e+01   7.5152000e-01   0.0000000e+00   2.8001000e+01   2.1110000e+01
   2.4620000e+03   6.0000000e-02  -2.9562800e+01   7.5216000e-01   0.0000000e+00   2.7998000e+01   2.1110000e+01
   2.4630000e+03   6.0000000e-02  -2.9549010e+01   7.5264000e-01   0.0000000e+00   2.7996000e+01   2.1110000e+01
   2.4640000e+03   6.0000000e-02  -2.9514540e+01   7.5294000e-01   0.0000000e+00   2.7995000e+01   2.1110000e+01
   2.4650000e+03   6.0000000e-02  -2.9466270e+01   7.5326000e-01   0.0000000e+00   2.7994000e+01   2.1110000e+01
   2.4660000e+03   6.0000000e-02  -2.9438700e+01   7.5382000e-01   0.0000000e+00   2.7992000e+01   2.1110000e+01
   2.4670000e+03   6.0000000e-02  -2.9466270e+01   7.5420000e-01   0.0000000e+00   2.7991000e+01   2.1110000e+01
   2.4680000e+03   6.0000000e-02  -2.9459380e+01   7.5504000e-01   0.0000000e+00   2.7988000e+01   2.1110000e+01
   2.4690000e+03   6.0000000e-02  -2.9411120e+01   7.5550000e-01   0.0000000e+00   2.7987000e+01   2.1109000e+01
   2.4700000e+03   6.0000000e-02  -2.9445590e+01   7.5620000e-01   0.0000000e+00   2.7985000e+01   2.1108000e+01
   2.4710000e+03   6.0000000e-02  -2.9431800e+01   7.5650000e-01   0.0000000e+00   2.7985000e+01   2.1108000e+01
   2.4720000e+03   6.0000000e-02  -2.9369750e+01   7.5658000e-01   0.0000000e+00   2.7986000e+01   2.1108000e+01
   2.4730000e+03   6.0000000e-02  -2.9376650e+01   7.5840000e-01   0.0000000e+00   2.7979000e+01   2.1107000e+01
   2.4740000e+03   6.0000000e-02  -2.9411120e+01   7.5772000e-01   0.0000000e+00   2.7984000e+01   2.1106000e+01
   2.4750000e+03   6.0000000e-02  -2.9431800e+01   7.5892000e-01   0.0000000e+00   2.7980000e+01   2.1105000e+01
   2.4760000e+03   6.0000000e-02  -2.9438700e+01   7.5844000e-01   0.0000000e+00   2.7984000e+01   2.1105000e+01
   2.4770000e+03   6.0000000e-02  -2.9424910e+01   7.6008000e-01   0.0000000e+00   2.7978000e+01   2.1106000e+01
   2.4780000e+03   6.0000000e-02  -2.9438700e+01   7.5876000e-01   0.0000000e+00   2.7986000e+01   2.1105000e+01
   2.4790000e+03   6.0000000e-02  -2.9507640e+01   7.6014000e-01   0.0000000e+00   2.7981000e+01   2.1105000e+01
   2.4800000e+03   6.0000000e-02  -2.9500750e+01   7.6030000e-01   0.0000000e+00   2.7982000e+01   2.1104000e+01
   2.4810000e+03   6.0000000e-02  -2.9528320e+01   7.6044000e-01   0.0000000e+00   2.7983000e+01   2.1103000e+01
   2.4820000e+03   6.0000000e-02  -2.9528320e+01   7.6188000e-01   0.0000000e+00   2.7978000e+01   2.1103000e+01
   2.4830000e+03   6.0000000e-02  -2.9493850e+01   7.6166000e-01   0.0000000e+00   2.7981000e+01   2.1102000e+01
   2.4840000e+03   6.0000000e-02  -2.9542110e+01   7.6270000e-01   0.0000000e+00   2.7978000e+01   2.1102000e+01
   2.4850000e+03   6.0000000e-02  -2.9542110e+01   7.6358000e-01   0.0000000e+00   2.7976000e+01   2.1101000e+01
   2.4860000e+03   6.0000000e-02  -2.9562800e+01   7.6296000e-01   0.0000000e+00   2.7981000e+01   2.1101000e+01
   2.4870000e+03   6.0000000e-02  -2.9631740e+01   7.6444000e-01   0.0000000e+00   2.7976000e+01   2.1101000e+01
   2.4880000e+03   6.0000000e-02  -2.9631740e+01   7.6426000e-01   0.0000000e+00   2.7979000e+01   2.1101000e+01
   2.4890000e+03   6.0000000e-02  -2.9638630e+01   7.6600000e-01   0.0000000e+00   2.7973000e+01   2.1102000e+01
   2.4900000e+03   6.0000000e-02  -2.9652420e+01   7.6478000e-01   0.0000000e+00   2.7981000e+01   2.1102000e+01
   2.4910000e+03   6.0000000e-02  -2.9714470e+01   7.6670000e-01   0.0000000e+00   2.7974000e+01   2.1103000e+01
   2.4920000e+03   6.0000000e-02  -2.9735150e+01   7.6634000e-01   0.0000000e+00   2.7978000e+01   2.1103000e+01
   2.4930000e+03   6.0000000e-02  -2.9728260e+01   7.6700000e-01   0.0000000e+00   2.7977000e+01   2.1103000e+01
   2.4940000e+03   6.0000000e-02  -2.9748940e+01   7.6680000e-01   0.0000000e+00   2.7980000e+01   2.1104000e+01
   2.4950000e+03   6.0000000e-02  -2.9783410e+01   7.6720000e-01   0.0000000e+00   2.7980000e+01   2.1104000e+01
   2.4960000e+03   6.0000000e-02  -2.9845460e+01   7.6804000e-01   0.0000000e+00   2.7978000e+01   2.1104000e+01
   2.4970000e+03   6.0000000e-02  -2.9859250e+01   7.6760000e-01   0.0000000e+00   2.7982000e+01   2.1104000e+01
   2.4980000e+03   6.0000000e-02  -2.9914410e+01   7.6862000e-01   0.0000000e+00   2.7979000e+01   2.1105000e+01
   2.4990000e+03   6.0000000e-02  -2.9859250e+01   7.6882000e-01   0.0000000e+00   2.7980000e+01   2.1105000e+01
   2.5000000e+03   6.0000000e-02  -2.9886830e+01   7.6966000e-01   0.0000000e+00   2.7978000e+01   2.1105000e+01
   2.5010000e+03   6.0000000e-02  -2.9928190e+01   7.6944000e-01   0.0000000e+00   2.7981000e+01   2.1105000e+01
   2.5020000e+03   6.0000000e-02  -2.9935090e+01   7.6938000e-01   0.0000000e+00   2.7983000e+01   2.1105000e+01
   2.5030000e+03   6.0000000e-02  -2.9955770e+01   7.6994000e-01   0.0000000e+00   2.7982000e+01   2.1105000e+01
   2.5040000e+03   6.0000000e-02  -3.0045400e+01   7.6964000e-01   0.0000000e+00   2.7985000e+01   2.1104000e+01
   2.5050000e+03   6.0000000e-02  -3.0045400e+01   7.7104000e-01   0.0000000e+00   2.7980000e+01   2.1104000e+01
   2.5060000e+03   6.0000000e-02  -3.0086760e+01   7.7034000e-01   0.0000000e+00   2.7985000e+01   2.1103000e+01
   2.5070000e+03   6.0000000e-02  -3.0100550e+01   7.7152000e-01   0.0000000e+00   2.7981000e+01   2.1103000e+01
   2.5080000e+03   6.0000000e-02  -3.0114340e+01   7.7102000e-01   0.0000000e+00   2.7985000e+01   2.1104000e+01
   2.5090000e+03   6.0000000e-02  -3.0128130e+01   7.7110000e-01   0.0000000e+00   2.7986000e+01   2.1104000e+01
   2.5100000e+03   6.0000000e-02  -3.0162600e+01   7.7138000e-01   0.0000000e+00   2.7986000e+01   2.1104000e+01
   2.5110000e+03   6.0000000e-02  -3.0231540e+01   7.7078000e-01   0.0000000e+00   2.7990000e+01   2.1104000e+01
   2.5120000e+03   6.0000000e-02  -3.0272910e+01   7.7120000e-01   0.0000000e+00   2.7989000e+01   2.1104000e+01
   2.5130000e+03   6.0000000e-02  -3.0341850e+01   7.7076000e-01   0.0000000e+00   2.7992000e+01   2.1103000e+01
   2.5140000e+03   6.0000000e-02  -3.0279800e+01   7.7092000e-01   0.0000000e+00   2.7992000e+01   2.1103000e+01
   2.5150000e+03   6.0000000e-02  -3.0321170e+01   7.7020000e-01   0.0000000e+00   2.7996000e+01   2.1103000e+01
   2.5160000e+03   6.0000000e-02  -3.0348750e+01   7.7094000e-01   0.0000000e+00   2.7993000e+01   2.1102000e+01
   2.5170000e+03   6.0000000e-02  -3.0348750e+01   7.6998000e-01   0.0000000e+00   2.7998000e+01   2.1102000e+01
   2.5180000e+03   6.0000000e-02  -3.0369430e+01   7.7024000e-01   0.0000000e+00   2.7997000e+01   2.1102000e+01
   2.5190000e+03   6.0000000e-02  -3.0445270e+01   7.7030000e-01   0.0000000e+00   2.7997000e+01   2.1101000e+01
   2.5200000e+03   6.0000000e-02  -3.0424580e+01   7.6926000e-01   0.0000000e+00   2.8002000e+01   2.1101000e+01
   2.5210000e+03   6.0000000e-02  -3.0459060e+01   7.7010000e-01   0.0000000e+00   2.7998000e+01   2.1101000e+01
   2.5220000e+03   6.0000000e-02  -3.0431480e+01   7.6948000e-01   0.0000000e+00   2.8001000e+01   2.1101000e+01
   2.5230000e+03   6.0000000e-02  -3.0424580e+01   7.7012000e-01   0.0000000e+00   2.7998000e+01   2.1101000e+01
   2.5240000e+03   6.0000000e-02  -3.0452160e+01   7.6884000e-01   0.0000000e+00   2.8004000e+01   2.1101000e+01
   2.5250000e+03   6.0000000e-02  -3.0410800e+01   7.6986000e-01   0.0000000e+00   2.7999000e+01   2.1101000e+01
   2.5260000e+03   6.0000000e-02  -3.0479740e+01   7.6922000e-01   0.0000000e+00   2.8002000e+01   2.1101000e+01
   2.5270000e+03   6.0000000e-02  -3.0431480e+01   7.6896000e-01   0.0000000e+00   2.8003000e+01   2.1101000e+01
   2.5280000e+03   6.0000000e-02  -3.0452160e+01   7.6978000e-01   0.0000000e+00   2.7999000e+01   2.1101000e+01
   2.5290000e+03   6.0000000e-02  -3.0452160e+01   7.6892000e-01   0.0000000e+00   2.8003000e+01   2.1101000e+01
   2.5300000e+03   6.0000000e-02  -3.0397010e+01   7.6930000e-01   0.0000000e+00   2.8001000e+01   2.1102000e+01
   2.5310000e+03   6.0000000e-02  -3.0431480e+01   7.6840000e-01   0.0000000e+00   2.8005000e+01   2.1103000e+01
   2.5320000e+03   6.0000000e-02  -3.0431480e+01   7.6918000e-01   0.0000000e+00   2.8001000e+01   2.1103000e+01
   2.5330000e+03   6.0000000e-02  -3.0424580e+01   7.6850000e-01   0.0000000e+00   2.8004000e+01   2.1104000e+01
   2.5340000e+03   6.0000000e-02  -3.0486630e+01   7.6842000e-01   0.0000000e+00   2.8004000e+01   2.1105000e+01
   2.5350000e+03   6.0000000e-02  -3.0459060e+01   7.6856000e-01   0.0000000e+00   2.8003000e+01   2.1105000e+01
   2.5360000e+03   6.0000000e-02  -3.0459060e+01   7.6872000e-01   0.0000000e+00   2.8002000e+01   2.1105000e+01
   2.5370000e+03   6.0000000e-02  -3.0486630e+01   7.6912000e-01   0.0000000e+00   2.8000000e+01   2.1106000e+01
   2.5380000e+03   6.0000000e-02  -3.0424580e+01   7.6780000e-01   0.0000000e+00   2.8006000e+01   2.1107000e+01
   2.5390000e+03   6.0000000e-02  -3.0431480e+01   7.6856000e-01   0.0000000e+00   2.8002000e+01   2.1107000e+01
   2.5400000e+03   6.0000000e-02  -3.0431480e+01   7.6764000e-01   0.0000000e+00   2.8006000e+01   2.1108000e+01
   2.5410000e+03   6.0000000e-02  -3.0397010e+01   7.6840000e-01   0.0000000e+00   2.8002000e+01   2.1108000e+01
   2.5420000e+03   6.0000000e-02  -3.0472840e+01   7.6836000e-01   0.0000000e+00   2.8002000e+01   2.1108000e+01
   2.5430000e+03   6.0000000e-02  -3.0445270e+01   7.6810000e-01   0.0000000e+00   2.8003000e+01   2.1109000e+01
   2.5440000e+03   6.0000000e-02  -3.0445270e+01   7.6804000e-01   0.0000000e+00   2.8003000e+01   2.1109000e+01
   2.5450000e+03   6.0000000e-02  -3.0452160e+01   7.6710000e-01   0.0000000e+00   2.8007000e+01   2.1109000e+01
   2.5460000e+03   6.0000000e-02  -3.0362540e+01   7.6872000e-01   0.0000000e+00   2.7999000e+01   2.1108000e+01
   2.5470000e+03   6.0000000e-02  -3.0397010e+01   7.6786000e-01   0.0000000e+00   2.8003000e+01   2.1108000e+01
   2.5480000e+03   6.0000000e-02  -3.0390110e+01   7.6780000e-01   0.0000000e+00   2.8003000e+01   2.1108000e+01
   2.5490000e+03   6.0000000e-02  -3.0390110e+01   7.6818000e-01   0.0000000e+00   2.8001000e+01   2.1108000e+01
   2.5500000e+03   6.0000000e-02  -3.0403900e+01   7.6728000e-01   0.0000000e+00   2.8005000e+01   2.1107000e+01
   2.5510000e+03   6.0000000e-02  -3.0410800e+01   7.6784000e-01   0.0000000e+00   2.8002000e+01   2.1107000e+01
   2.5520000e+03   6.0000000e-02  -3.0465950e+01   7.6670000e-01   0.0000000e+00   2.8007000e+01   2.1107000e+01
   2.5530000e+03   6.0000000e-02  -3.0459060e+01   7.6744000e-01   0.0000000e+00   2.8003000e+01   2.1106000e+01
   2.5540000e+03   6.0000000e-02  -3.0472840e+01   7.6606000e-01   0.0000000e+00   2.8009000e+01   2.1106000e+01
   2.5550000e+03   6.0000000e-02  -3.0541790e+01   7.6654000e-01   0.0000000e+00   2.8006000e+01   2.1106000e+01
   2.5560000e+03   6.0000000e-02  -3.0528000e+01   7.6554000e-01   0.0000000e+00   2.8010000e+01   2.1105000e+01
   2.5570000e+03   6.0000000e-02  -3.0493530e+01   7.6622000e-01   0.0000000e+00   2.8006000e+01   2.1105000e+01
   2.5580000e+03   6.0000000e-02  -3.0514210e+01   7.6434000e-01   0.0000000e+00   2.8014000e+01   2.1105000e+01
   2.5590000e+03   6.0000000e-02  -3.0514210e+01   7.6494000e-01   0.0000000e+00   2.8010000e+01   2.1105000e+01
   2.5600000e+03   6.0000000e-02  -3.0507320e+01   7.6474000e-01   0.0000000e+00   2.8010000e+01   2.1105000e+01
   2.5610000e+03   6.0000000e-02  -3.0521100e+01   7.6322000e-01   0.0000000e+00   2.8016000e+01   2.1105000e+01
   2.5620000e+03   6.0000000e-02  -3.0534890e+01   7.6422000e-01   0.0000000e+00   2.8010000e+01   2.1105000e+01
   2.5630000e+03   6.0000000e-02  -3.0562470e+01   7.6270000e-01   0.0000000e+00   2.8016000e+01   2.1105000e+01
   2.5640000e+03   6.0000000e-02  -3.0569360e+01   7.6304000e-01   0.0000000e+00   2.8013000e+01   2.1105000e+01
   2.5650000e+03   6.0000000e-02  -3.0534890e+01   7.6234000e-01   0.0000000e+00   2.8015000e+01   2.1105000e+01
   2.5660000e+03   6.0000000e-02  -3.0500420e+01   7.6226000e-01   0.0000000e+00   2.8014000e+01   2.1105000e+01
   2.5670000e+03   6.0000000e-02  -3.0514210e+01   7.6154000e-01   0.0000000e+00   2.8016000e+01   2.1106000e+01
   2.5680000e+03   6.0000000e-02  -3.0514210e+01   7.6100000e-01   0.0000000e+00   2.8017000e+01   2.1106000e+01
   2.5690000e+03   6.0000000e-02  -3.0500420e+01   7.6176000e-01   0.0000000e+00   2.8012000e+01   2.1106000e+01
   2.5700000e+03   6.0000000e-02  -3.0417690e+01   7.6042000e-01   0.0000000e+00   2.8017000e+01   2.1107000e+01
   2.5710000e+03   6.0000000e-02  -3.0397010e+01   7.6030000e-01   0.0000000e+00   2.8016000e+01   2.1108000e+01
   2.5720000e+03   6.0000000e-02  -3.0362540e+01   7.5998000e-01   0.0000000e+00   2.8016000e+01   2.1108000e+01
   2.5730000e+03   6.0000000e-02  -3.0314270e+01   7.6032000e-01   0.0000000e+00   2.8013000e+01   2.1109000e+01
   2.5740000e+03   6.0000000e-02  -3.0328060e+01   7.5984000e-01   0.0000000e+00   2.8014000e+01   2.1109000e+01
   2.5750000e+03   6.0000000e-02  -3.0307380e+01   7.5978000e-01   0.0000000e+00   2.8013000e+01   2.1108000e+01
   2.5760000e+03   6.0000000e-02  -3.0245330e+01   7.6018000e-01   0.0000000e+00   2.8010000e+01   2.1108000e+01
   2.5770000e+03   6.0000000e-02  -3.0231540e+01   7.5998000e-01   0.0000000e+00   2.8010000e+01   2.1107000e+01
   2.5780000e+03   6.0000000e-02  -3.0203970e+01   7.6044000e-01   0.0000000e+00   2.8007000e+01   2.1107000e+01
   2.5790000e+03   6.0000000e-02  -3.0190180e+01   7.5986000e-01   0.0000000e+00   2.8009000e+01   2.1106000e+01
   2.5800000e+03   6.0000000e-02  -3.0169490e+01   7.6078000e-01   0.0000000e+00   2.8004000e+01   2.1106000e+01
   2.5810000e+03   6.0000000e-02  -3.0155710e+01   7.5960000e-01   0.0000000e+00   2.8009000e+01   2.1105000e+01
   2.5820000e+03   6.0000000e-02  -3.0135020e+01   7.6096000e-01   0.0000000e+00   2.8002000e+01   2.1104000e+01
   2.5830000e+03   6.0000000e-02  -3.0066080e+01   7.6004000e-01   0.0000000e+00   2.8006000e+01   2.1104000e+01
   2.5840000e+03   6.0000000e-02  -3.0066080e+01   7.6102000e-01   0.0000000e+00   2.8001000e+01   2.1103000e+01
   2.5850000e+03   6.0000000e-02  -3.0086760e+01   7.6078000e-01   0.0000000e+00   2.8002000e+01   2.1103000e+01
   2.5860000e+03   6.0000000e-02  -3.0066080e+01   7.6074000e-01   0.0000000e+00   2.8002000e+01   2.1103000e+01
   2.5870000e+03   6.0000000e-02  -3.0038500e+01   7.6136000e-01   0.0000000e+00   2.7999000e+01   2.1103000e+01
   2.5880000e+03   6.0000000e-02  -3.0045400e+01   7.6072000e-01   0.0000000e+00   2.8002000e+01   2.1103000e+01
   2.5890000e+03   6.0000000e-02  -3.0045400e+01   7.6200000e-01   0.0000000e+00   2.7996000e+01   2.1103000e+01
   2.5900000e+03   6.0000000e-02  -3.0010930e+01   7.6120000e-01   0.0000000e+00   2.8000000e+01   2.1103000e+01
   2.5910000e+03   6.0000000e-02  -3.0017820e+01   7.6186000e-01   0.0000000e+00   2.7997000e+01   2.1102000e+01
   2.5920000e+03   6.0000000e-02  -2.9983350e+01   7.6214000e-01   0.0000000e+00   2.7996000e+01   2.1102000e+01
   2.5930000e+03   6.0000000e-02  -2.9962670e+01   7.6244000e-01   0.0000000e+00   2.7995000e+01   2.1102000e+01
   2.5940000e+03   6.0000000e-02  -2.9990240e+01   7.6364000e-01   0.0000000e+00   2.7990000e+01   2.1102000e+01
   2.5950000e+03   6.0000000e-02  -2.9976450e+01   7.6274000e-01   0.0000000e+00   2.7995000e+01   2.1101000e+01
   2.5960000e+03   6.0000000e-02  -3.0010930e+01   7.6394000e-01   0.0000000e+00   2.7990000e+01   2.1101000e+01
   2.5970000e+03   6.0000000e-02  -3.0024710e+01   7.6304000e-01   0.0000000e+00   2.7995000e+01   2.1101000e+01
   2.5980000e+03   6.0000000e-02  -3.0079870e+01   7.6336000e-01   0.0000000e+00   2.7994000e+01   2.1100000e+01
   2.5990000e+03   6.0000000e-02  -3.0079870e+01   7.6326000e-01   0.0000000e+00   2.7995000e+01   2.1099000e+01
   2.6000000e+03   6.0000000e-02  -3.0072970e+01   7.6292000e-01   0.0000000e+00   2.7997000e+01   2.1099000e+01
   2.6010000e+03   6.0000000e-02  -3.0052290e+01   7.6342000e-01   0.0000000e+00   2.7995000e+01   2.1099000e+01
   2.6020000e+03   6.0000000e-02  -3.0066080e+01   7.6286000e-01   0.0000000e+00   2.7998000e+01   2.1099000e+01
   2.6030000e+03   6.0000000e-02  -3.0121230e+01   7.6356000e-01   0.0000000e+00   2.7995000e+01   2.1099000e+01
   2.6040000e+03   6.0000000e-02  -3.0135020e+01   7.6234000e-01   0.0000000e+00   2.8001000e+01   2.1100000e+01
   2.6050000e+03   6.0000000e-02  -3.0135020e+01   7.6254000e-01   0.0000000e+00   2.8000000e+01   2.1100000e+01
   2.6060000e+03   6.0000000e-02  -3.0141920e+01   7.6254000e-01   0.0000000e+00   2.8000000e+01   2.1101000e+01
   2.6070000e+03   6.0000000e-02  -3.0162600e+01   7.6254000e-01   0.0000000e+00   2.8000000e+01   2.1100000e+01
   2.6080000e+03   6.0000000e-02  -3.0183280e+01   7.6276000e-01   0.0000000e+00   2.7999000e+01   2.1101000e+01
   2.6090000e+03   6.0000000e-02  -3.0217750e+01   7.6190000e-01   0.0000000e+00   2.8003000e+01   2.1101000e+01
   2.6100000e+03   6.0000000e-02  -3.0224650e+01   7.6184000e-01   0.0000000e+00   2.8003000e+01   2.1101000e+01
   2.6110000e+03   6.0000000e-02  -3.0245330e+01   7.6090000e-01   0.0000000e+00   2.8007000e+01   2.1102000e+01
   2.6120000e+03   6.0000000e-02  -3.0259120e+01   7.6098000e-01   0.0000000e+00   2.8006000e+01   2.1101000e+01
   2.6130000e+03   6.0000000e-02  -3.0279800e+01   7.6020000e-01   0.0000000e+00   2.8009000e+01   2.1101000e+01
   2.6140000e+03   6.0000000e-02  -3.0286700e+01   7.6090000e-01   0.0000000e+00   2.8005000e+01   2.1101000e+01
   2.6150000e+03   6.0000000e-02  -3.0272910e+01   7.6014000e-01   0.0000000e+00   2.8008000e+01   2.1101000e+01
   2.6160000e+03   6.0000000e-02  -3.0259120e+01   7.6020000e-01   0.0000000e+00   2.8007000e+01   2.1101000e+01
   2.6170000e+03   6.0000000e-02  -3.0231540e+01   7.5962000e-01   0.0000000e+00   2.8009000e+01   2.1101000e+01
   2.6180000e+03   6.0000000e-02  -3.0238440e+01   7.5922000e-01   0.0000000e+00   2.8010000e+01   2.1102000e+01
   2.6190000e+03   6.0000000e-02  -3.0238440e+01   7.5946000e-01   0.0000000e+00   2.8008000e+01   2.1102000e+01
   2.6200000e+03   6.0000000e-02  -3.0203970e+01   7.5908000e-01   0.0000000e+00   2.8009000e+01   2.1102000e+01
   2.6210000e+03   6.0000000e-02  -3.0135020e+01   7.5956000e-01   0.0000000e+00   2.8006000e+01   2.1101000e+01
   2.6220000e+03   6.0000000e-02  -3.0128130e+01   7.5900000e-01   0.0000000e+00   2.8008000e+01   2.1101000e+01
   2.6230000e+03   6.0000000e-02  -3.0072970e+01   7.5994000e-01   0.0000000e+00   2.8003000e+01   2.1101000e+01
   2.6240000e+03   6.0000000e-02  -3.0093660e+01   7.5922000e-01   0.0000000e+00   2.8006000e+01   2.1101000e+01
   2.6250000e+03   6.0000000e-02  -3.0031610e+01   7.5932000e-01   0.0000000e+00   2.8005000e+01   2.1101000e+01
   2.6260000e+03   6.0000000e-02  -3.0052290e+01   7.6010000e-01   0.0000000e+00   2.8001000e+01   2.1101000e+01
   2.6270000e+03   6.0000000e-02  -3.0010930e+01   7.5876000e-01   0.0000000e+00   2.8007000e+01   2.1100000e+01
   2.6280000e+03   6.0000000e-02  -3.0024710e+01   7.5928000e-01   0.0000000e+00   2.8004000e+01   2.1100000e+01
   2.6290000e+03   6.0000000e-02  -3.0045400e+01   7.5898000e-01   0.0000000e+00   2.8005000e+01   2.1100000e+01
   2.6300000e+03   6.0000000e-02  -3.0038500e+01   7.5888000e-01   0.0000000e+00   2.8005000e+01   2.1100000e+01
   2.6310000e+03   6.0000000e-02  -3.0024710e+01   7.5878000e-01   0.0000000e+00   2.8005000e+01   2.1100000e+01
   2.6320000e+03   6.0000000e-02  -3.0010930e+01   7.5890000e-01   0.0000000e+00   2.8004000e+01   2.1101000e+01
   2.6330000e+03   6.0000000e-02  -2.9997140e+01   7.5926000e-01   0.0000000e+00   2.8002000e+01   2.1101000e+01
   2.6340000e+03   6.0000000e-02  -2.9976450e+01   7.5900000e-01   0.0000000e+00   2.8003000e+01   2.1101000e+01
   2.6350000e+03   6.0000000e-02  -2.9955770e+01   7.5960000e-01   0.0000000e+00   2.8000000e+01   2.1101000e+01
   2.6360000e+03   6.0000000e-02  -2.9941980e+01   7.5916000e-01   0.0000000e+00   2.8002000e+01   2.1102000e+01
   2.6370000e+03   6.0000000e-02  -2.9948880e+01   7.6000000e-01   0.0000000e+00   2.7998000e+01   2.1102000e+01
   2.6380000e+03   6.0000000e-02  -2.9928190e+01   7.5938000e-01   0.0000000e+00   2.8001000e+01   2.1102000e+01
   2.6390000e+03   6.0000000e-02  -2.9914410e+01   7.5980000e-01   0.0000000e+00   2.7999000e+01   2.1102000e+01
   2.6400000e+03   6.0000000e-02  -2.9900620e+01   7.5982000e-01   0.0000000e+00   2.7999000e+01   2.1102000e+01
   2.6410000e+03   6.0000000e-02  -2.9893720e+01   7.5940000e-01   0.0000000e+00   2.8001000e+01   2.1101000e+01
   2.6420000e+03   6.0000000e-02  -2.9907510e+01   7.6070000e-01   0.0000000e+00   2.7995000e+01   2.1102000e+01
   2.6430000e+03   6.0000000e-02  -2.9948880e+01   7.6014000e-01   0.0000000e+00   2.7998000e+01   2.1102000e+01
   2.6440000e+03   6.0000000e-02  -2.9990240e+01   7.6084000e-01   0.0000000e+00   2.7995000e+01   2.1103000e+01
   2.6450000e+03   6.0000000e-02  -2.9969560e+01   7.5962000e-01   0.0000000e+00   2.8001000e+01   2.1103000e+01
   2.6460000e+03   6.0000000e-02  -2.9969560e+01   7.6070000e-01   0.0000000e+00   2.7996000e+01   2.1105000e+01
   2.6470000e+03   6.0000000e-02  -2.9990240e+01   7.6056000e-01   0.0000000e+00   2.7997000e+01   2.1105000e+01
   2.6480000e+03   6.0000000e-02  -3.0004030e+01   7.6018000e-01   0.0000000e+00   2.7999000e+01   2.1105000e+01
   2.6490000e+03   6.0000000e-02  -3.0024710e+01   7.6108000e-01   0.0000000e+00   2.7995000e+01   2.1105000e+01
   2.6500000e+03   6.0000000e-02  -3.0031610e+01   7.6008000e-01   0.0000000e+00   2.8000000e+01   2.1105000e+01
   2.6510000e+03   6.0000000e-02  -3.0066080e+01   7.6030000e-01   0.0000000e+00   2.7999000e+01   2.1104000e+01
   2.6520000e+03   6.0000000e-02  -3.0079870e+01   7.5944000e-01   0.0000000e+00   2.8003000e+01   2.1104000e+01
   2.6530000e+03   6.0000000e-02  -3.0093660e+01   7.5960000e-01   0.0000000e+00   2.8002000e+01   2.1104000e+01
   2.6540000e+03   6.0000000e-02  -3.0100550e+01   7.6000000e-01   0.0000000e+00   2.8000000e+01   2.1105000e+01
   2.6550000e+03   6.0000000e-02  -3.0128130e+01   7.5846000e-01   0.0000000e+00   2.8007000e+01   2.1105000e+01
   2.6560000e+03   6.0000000e-02  -3.0121230e+01   7.5920000e-01   0.0000000e+00   2.8003000e+01   2.1105000e+01
   2.6570000e+03   6.0000000e-02  -3.0079870e+01   7.5892000e-01   0.0000000e+00   2.8004000e+01   2.1105000e+01
   2.6580000e+03   6.0000000e-02  -3.0086760e+01   7.5862000e-01   0.0000000e+00   2.8005000e+01   2.1105000e+01
   2.6590000e+03   6.0000000e-02  -3.0024710e+01   7.5918000e-01   0.0000000e+00   2.8002000e+01   2.1105000e+01
   2.6600000e+03   6.0000000e-02  -2.9962670e+01   7.5892000e-01   0.0000000e+00   2.8003000e+01   2.1106000e+01
   2.6610000e+03   6.0000000e-02  -2.9941980e+01   7.5952000e-01   0.0000000e+00   2.8000000e+01   2.1108000e+01
   2.6620000e+03   6.0000000e-02  -2.9935090e+01   7.5952000e-01   0.0000000e+00   2.8000000e+01   2.1108000e+01
   2.6630000e+03   6.0000000e-02  -2.9914410e+01   7.5974000e-01   0.0000000e+00   2.7999000e+01   2.1109000e+01
   2.6640000e+03   6.0000000e-02  -2.9879930e+01   7.6042000e-01   0.0000000e+00   2.7996000e+01   2.1109000e+01
   2.6650000e+03   6.0000000e-02  -2.9907510e+01   7.5962000e-01   0.0000000e+00   2.8000000e+01   2.1108000e+01
   2.6660000e+03   6.0000000e-02  -2.9886830e+01   7.6006000e-01   0.0000000e+00   2.7998000e+01   2.1108000e+01
   2.6670000e+03   6.0000000e-02  -2.9879930e+01   7.6098000e-01   0.0000000e+00   2.7994000e+01   2.1109000e+01
   2.6680000e+03   6.0000000e-02  -2.9886830e+01   7.6088000e-01   0.0000000e+00   2.7995000e+01   2.1109000e+01
   2.6690000e+03   6.0000000e-02  -2.9859250e+01   7.6120000e-01   0.0000000e+00   2.7994000e+01   2.1109000e+01
   2.6700000e+03   6.0000000e-02  -2.9852360e+01   7.6110000e-01   0.0000000e+00   2.7995000e+01   2.1110000e+01
   2.6710000e+03   6.0000000e-02  -2.9859250e+01   7.6164000e-01   0.0000000e+00   2.7993000e+01   2.1110000e+01
   2.6720000e+03   6.0000000e-02  -2.9859250e+01   7.6134000e-01   0.0000000e+00   2.7995000e+01   2.1110000e+01
   2.6730000e+03   6.0000000e-02  -2.9921300e+01   7.6144000e-01   0.0000000e+00   2.7995000e+01   2.1109000e+01
   2.6740000e+03   6.0000000e-02  -2.9948880e+01   7.6176000e-01   0.0000000e+00   2.7994000e+01   2.1109000e+01
   2.6750000e+03   6.0000000e-02  -2.9962670e+01   7.6100000e-01   0.0000000e+00   2.7998000e+01   2.1108000e+01
   2.6760000e+03   6.0000000e-02  -2.9948880e+01   7.6214000e-01   0.0000000e+00   2.7993000e+01   2.1108000e+01
   2.6770000e+03   6.0000000e-02  -2.9928190e+01   7.6118000e-01   0.0000000e+00   2.7998000e+01   2.1108000e+01
   2.6780000e+03   6.0000000e-02  -2.9941980e+01   7.6122000e-01   0.0000000e+00   2.7998000e+01   2.1108000e+01
   2.6790000e+03   6.0000000e-02  -2.9955770e+01   7.6258000e-01   0.0000000e+00   2.7992000e+01   2.1108000e+01
   2.6800000e+03   6.0000000e-02  -2.9969560e+01   7.6142000e-01   0.0000000e+00   2.7998000e+01   2.1108000e+01
   2.6810000e+03   6.0000000e-02  -2.9935090e+01   7.6212000e-01   0.0000000e+00   2.7995000e+01   2.1108000e+01
   2.6820000e+03   6.0000000e-02  -2.9914410e+01   7.6222000e-01   0.0000000e+00   2.7995000e+01   2.1109000e+01
   2.6830000e+03   6.0000000e-02  -2.9948880e+01   7.6232000e-01   0.0000000e+00   2.7995000e+01   2.1109000e+01
   2.6840000e+03   6.0000000e-02  -2.9976450e+01   7.6242000e-01   0.0000000e+00   2.7995000e+01   2.1108000e+01
   2.6850000e+03   6.0000000e-02  -2.9948880e+01   7.6208000e-01   0.0000000e+00   2.7997000e+01   2.1108000e+01
   2.6860000e+03   6.0000000e-02  -2.9976450e+01   7.6214000e-01   0.0000000e+00   2.7997000e+01   2.1108000e+01
   2.6870000e+03   6.0000000e-02  -3.0004030e+01   7.6176000e-01   0.0000000e+00   2.7999000e+01   2.1108000e+01
   2.6880000e+03   6.0000000e-02  -3.0038500e+01   7.6266000e-01   0.0000000e+00   2.7995000e+01   2.1108000e+01
   2.6890000e+03   6.0000000e-02  -3.0066080e+01   7.6254000e-01   0.0000000e+00   2.7996000e+01   2.1108000e+01
   2.6900000e+03   6.0000000e-02  -3.0086760e+01   7.6130000e-01   0.0000000e+00   2.8002000e+01   2.1108000e+01
   2.6910000e+03   6.0000000e-02  -3.0093660e+01   7.6192000e-01   0.0000000e+00   2.7999000e+01   2.1108000e+01
   2.6920000e+03   6.0000000e-02  -3.0107450e+01   7.6172000e-01   0.0000000e+00   2.8000000e+01   2.1107000e+01
   2.6930000e+03   6.0000000e-02  -3.0093660e+01   7.6238000e-01   0.0000000e+00   2.7997000e+01   2.1107000e+01
   2.6940000e+03   6.0000000e-02  -3.0128130e+01   7.6156000e-01   0.0000000e+00   2.8001000e+01   2.1106000e+01
   2.6950000e+03   6.0000000e-02  -3.0148810e+01   7.6176000e-01   0.0000000e+00   2.8000000e+01   2.1105000e+01
   2.6960000e+03   6.0000000e-02  -3.0197070e+01   7.6066000e-01   0.0000000e+00   2.8005000e+01   2.1105000e+01
   2.6970000e+03   6.0000000e-02  -3.0203970e+01   7.5990000e-01   0.0000000e+00   2.8008000e+01   2.1105000e+01
   2.6980000e+03   6.0000000e-02  -3.0190180e+01   7.6040000e-01   0.0000000e+00   2.8005000e+01   2.1104000e+01
   2.6990000e+03   6.0000000e-02  -3.0148810e+01   7.5986000e-01   0.0000000e+00   2.8007000e+01   2.1104000e+01
   2.7000000e+03   6.0000000e-02  -3.0135020e+01   7.6060000e-01   0.0000000e+00   2.8003000e+01   2.1103000e+01
   2.7010000e+03   6.0000000e-02  -3.0135020e+01   7.5944000e-01   0.0000000e+00   2.8008000e+01   2.1103000e+01
   2.7020000e+03   6.0000000e-02  -3.0169490e+01   7.5906000e-01   0.0000000e+00   2.8009000e+01   2.1103000e+01
   2.7030000e+03   6.0000000e-02  -3.0155710e+01   7.5954000e-01   0.0000000e+00   2.8006000e+01   2.1103000e+01
   2.7040000e+03   6.0000000e-02  -3.0148810e+01   7.5854000e-01   0.0000000e+00   2.8010000e+01   2.1103000e+01
   2.7050000e+03   6.0000000e-02  -3.0141920e+01   7.5878000e-01   0.0000000e+00   2.8008000e+01   2.1103000e+01
   2.7060000e+03   6.0000000e-02  -3.0107450e+01   7.5862000e-01   0.0000000e+00   2.8008000e+01   2.1102000e+01
   2.7070000e+03   6.0000000e-02  -3.0093660e+01   7.5846000e-01   0.0000000e+00   2.8008000e+01   2.1102000e+01
   2.7080000e+03   6.0000000e-02  -3.0072970e+01   7.5896000e-01   0.0000000e+00   2.8005000e+01   2.1101000e+01
   2.7090000e+03   6.0000000e-02  -3.0093660e+01   7.5754000e-01   0.0000000e+00   2.8011000e+01   2.1101000e+01
   2.7100000e+03   6.0000000e-02  -3.0121230e+01   7.5798000e-01   0.0000000e+00   2.8008000e+01   2.1101000e+01
   2.7110000e+03   6.0000000e-02  -3.0114340e+01   7.5694000e-01   0.0000000e+00   2.8012000e+01   2.1101000e+01
   2.7120000e+03   6.0000000e-02  -3.0114340e+01   7.5780000e-01   0.0000000e+00   2.8007000e+01   2.1101000e+01
   2.7130000e+03   6.0000000e-02  -3.0066080e+01   7.5722000e-01   0.0000000e+00   2.8009000e+01   2.1101000e+01
   2.7140000e+03   6.0000000e-02  -3.0072970e+01   7.5704000e-01   0.0000000e+00   2.8009000e+01   2.1101000e+01
   2.7150000e+03   6.0000000e-02  -3.0086760e+01   7.5686000e-01   0.0000000e+00   2.8009000e+01   2.1101000e+01
   2.7160000e+03   6.0000000e-02  -3.0093660e+01   7.5646000e-01   0.0000000e+00   2.8010000e+01   2.1101000e+01
   2.7170000e+03   6.0000000e-02  -3.0052290e+01   7.5692000e-01   0.0000000e+00   2.8007000e+01   2.1101000e+01
   2.7180000e+03   6.0000000e-02  -2.9990240e+01   7.5612000e-01   0.0000000e+00   2.8010000e+01   2.1101000e+01
   2.7190000e+03   6.0000000e-02  -3.0010930e+01   7.5702000e-01   0.0000000e+00   2.8005000e+01   2.1102000e+01
   2.7200000e+03   6.0000000e-02  -3.0010930e+01   7.5560000e-01   0.0000000e+00   2.8011000e+01   2.1102000e+01
   2.7210000e+03   6.0000000e-02  -2.9976450e+01   7.5604000e-01   0.0000000e+00   2.8008000e+01   2.1102000e+01
   2.7220000e+03   6.0000000e-02  -3.0010930e+01   7.5588000e-01   0.0000000e+00   2.8008000e+01   2.1103000e+01
   2.7230000e+03   6.0000000e-02  -3.0017820e+01   7.5550000e-01   0.0000000e+00   2.8009000e+01   2.1103000e+01
   2.7240000e+03   6.0000000e-02  -2.9997140e+01   7.5576000e-01   0.0000000e+00   2.8007000e+01   2.1103000e+01
   2.7250000e+03   6.0000000e-02  -3.0024710e+01   7.5452000e-01   0.0000000e+00   2.8012000e+01   2.1104000e+01
   2.7260000e+03   6.0000000e-02  -3.0010930e+01   7.5472000e-01   0.0000000e+00   2.8010000e+01   2.1104000e+01
   2.7270000e+03   6.0000000e-02  -2.9948880e+01   7.5364000e-01   0.0000000e+00   2.8014000e+01   2.1105000e+01
   2.7280000e+03   6.0000000e-02  -2.9948880e+01   7.5446000e-01   0.0000000e+00   2.8009000e+01   2.1106000e+01
   2.7290000e+03   6.0000000e-02  -2.9921300e+01   7.5428000e-01   0.0000000e+00   2.8009000e+01   2.1106000e+01
   2.7300000e+03   6.0000000e-02  -2.9921300e+01   7.5278000e-01   0.0000000e+00   2.8015000e+01   2.1106000e+01
   2.7310000e+03   6.0000000e-02  -2.9921300e+01   7.5380000e-01   0.0000000e+00   2.8009000e+01   2.1107000e+01
   2.7320000e+03   6.0000000e-02  -2.9907510e+01   7.5318000e-01   0.0000000e+00   2.8011000e+01   2.1108000e+01
   2.7330000e+03   6.0000000e-02  -2.9859250e+01   7.5362000e-01   0.0000000e+00   2.8008000e+01   2.1110000e+01
   2.7340000e+03   6.0000000e-02  -2.9845460e+01   7.5346000e-01   0.0000000e+00   2.8008000e+01   2.1111000e+01
   2.7350000e+03   6.0000000e-02  -2.9873040e+01   7.5242000e-01   0.0000000e+00   2.8012000e+01   2.1112000e+01
   2.7360000e+03   6.0000000e-02  -2.9873040e+01   7.5306000e-01   0.0000000e+00   2.8008000e+01   2.1113000e+01
   2.7370000e+03   6.0000000e-02  -2.9838570e+01   7.5290000e-01   0.0000000e+00   2.8008000e+01   2.1113000e+01
   2.7380000e+03   6.0000000e-02  -2.9810990e+01   7.5318000e-01   0.0000000e+00   2.8006000e+01   2.1114000e+01
   2.7390000e+03   6.0000000e-02  -2.9804100e+01   7.5240000e-01   0.0000000e+00   2.8009000e+01   2.1115000e+01
   2.7400000e+03   6.0000000e-02  -2.9790310e+01   7.5310000e-01   0.0000000e+00   2.8005000e+01   2.1115000e+01
   2.7410000e+03   6.0000000e-02  -2.9783410e+01   7.5234000e-01   0.0000000e+00   2.8008000e+01   2.1115000e+01
   2.7420000e+03   6.0000000e-02  -2.9790310e+01   7.5284000e-01   0.0000000e+00   2.8005000e+01   2.1116000e+01
   2.7430000e+03   6.0000000e-02  -2.9776520e+01   7.5318000e-01   0.0000000e+00   2.8003000e+01   2.1117000e+01
   2.7440000e+03   6.0000000e-02  -2.9769620e+01   7.5224000e-01   0.0000000e+00   2.8007000e+01   2.1117000e+01
   2.7450000e+03   6.0000000e-02  -2.9693790e+01   7.5298000e-01   0.0000000e+00   2.8003000e+01   2.1117000e+01
   2.7460000e+03   6.0000000e-02  -2.9707580e+01   7.5226000e-01   0.0000000e+00   2.8006000e+01   2.1117000e+01
   2.7470000e+03   6.0000000e-02  -2.9707580e+01   7.5236000e-01   0.0000000e+00   2.8005000e+01   2.1118000e+01
   2.7480000e+03   6.0000000e-02  -2.9700680e+01   7.5226000e-01   0.0000000e+00   2.8005000e+01   2.1119000e+01
   2.7490000e+03   6.0000000e-02  -2.9776520e+01   7.5128000e-01   0.0000000e+00   2.8009000e+01   2.1120000e+01
   2.7500000e+03   6.0000000e-02  -2.9728260e+01   7.5242000e-01   0.0000000e+00   2.8003000e+01   2.1121000e+01
   2.7510000e+03   6.0000000e-02  -2.9762730e+01   7.5170000e-01   0.0000000e+00   2.8006000e+01   2.1121000e+01
   2.7520000e+03   6.0000000e-02  -2.9762730e+01   7.5246000e-01   0.0000000e+00   2.8002000e+01   2.1121000e+01
   2.7530000e+03   6.0000000e-02  -2.9742050e+01   7.5132000e-01   0.0000000e+00   2.8007000e+01   2.1121000e+01
   2.7540000e+03   6.0000000e-02  -2.9693790e+01   7.5162000e-01   0.0000000e+00   2.8005000e+01   2.1121000e+01
   2.7550000e+03   6.0000000e-02  -2.9666210e+01   7.5174000e-01   0.0000000e+00   2.8004000e+01   2.1121000e+01
   2.7560000e+03   6.0000000e-02  -2.9680000e+01   7.5078000e-01   0.0000000e+00   2.8008000e+01   2.1121000e+01
   2.7570000e+03   6.0000000e-02  -2.9693790e+01   7.5194000e-01   0.0000000e+00   2.8002000e+01   2.1121000e+01
   2.7580000e+03   6.0000000e-02  -2.9666210e+01   7.5124000e-01   0.0000000e+00   2.8005000e+01   2.1121000e+01
   2.7590000e+03   6.0000000e-02  -2.9700680e+01   7.5180000e-01   0.0000000e+00   2.8002000e+01   2.1121000e+01
   2.7600000e+03   6.0000000e-02  -2.9707580e+01   7.5176000e-01   0.0000000e+00   2.8002000e+01   2.1121000e+01
   2.7610000e+03   6.0000000e-02  -2.9714470e+01   7.5084000e-01   0.0000000e+00   2.8006000e+01   2.1120000e+01
   2.7620000e+03   6.0000000e-02  -2.9748940e+01   7.5138000e-01   0.0000000e+00   2.8003000e+01   2.1120000e+01
   2.7630000e+03   6.0000000e-02  -2.9686890e+01   7.5044000e-01   0.0000000e+00   2.8007000e+01   2.1120000e+01
   2.7640000e+03   6.0000000e-02  -2.9700680e+01   7.5118000e-01   0.0000000e+00   2.8003000e+01   2.1120000e+01
   2.7650000e+03   6.0000000e-02  -2.9652420e+01   7.4980000e-01   0.0000000e+00   2.8009000e+01   2.1121000e+01
   2.7660000e+03   6.0000000e-02  -2.9638630e+01   7.5072000e-01   0.0000000e+00   2.8004000e+01   2.1121000e+01
   2.7670000e+03   6.0000000e-02  -2.9693790e+01   7.5064000e-01   0.0000000e+00   2.8004000e+01   2.1121000e+01
   2.7680000e+03   6.0000000e-02  -2.9645530e+01   7.5056000e-01   0.0000000e+00   2.8004000e+01   2.1120000e+01
   2.7690000e+03   6.0000000e-02  -2.9597270e+01   7.5092000e-01   0.0000000e+00   2.8002000e+01   2.1120000e+01
   2.7700000e+03   6.0000000e-02  -2.9590370e+01   7.5088000e-01   0.0000000e+00   2.8002000e+01   2.1119000e+01
   2.7710000e+03   6.0000000e-02  -2.9576580e+01   7.5128000e-01   0.0000000e+00   2.8000000e+01   2.1119000e+01
   2.7720000e+03   6.0000000e-02  -2.9528320e+01   7.5084000e-01   0.0000000e+00   2.8002000e+01   2.1119000e+01
   2.7730000e+03   6.0000000e-02  -2.9493850e+01   7.5212000e-01   0.0000000e+00   2.7996000e+01   2.1118000e+01
   2.7740000e+03   6.0000000e-02  -2.9486960e+01   7.5110000e-01   0.0000000e+00   2.8001000e+01   2.1118000e+01
   2.7750000e+03   6.0000000e-02  -2.9452490e+01   7.5218000e-01   0.0000000e+00   2.7996000e+01   2.1118000e+01
   2.7760000e+03   6.0000000e-02  -2.9507640e+01   7.5226000e-01   0.0000000e+00   2.7996000e+01   2.1117000e+01
   2.7770000e+03   6.0000000e-02  -2.9480060e+01   7.5168000e-01   0.0000000e+00   2.7999000e+01   2.1117000e+01
   2.7780000e+03   6.0000000e-02  -2.9514540e+01   7.5280000e-01   0.0000000e+00   2.7994000e+01   2.1117000e+01
   2.7790000e+03   6.0000000e-02  -2.9438700e+01   7.5160000e-01   0.0000000e+00   2.8000000e+01   2.1116000e+01
   2.7800000e+03   6.0000000e-02  -2.9480060e+01   7.5314000e-01   0.0000000e+00   2.7993000e+01   2.1115000e+01
   2.7810000e+03   6.0000000e-02  -2.9473170e+01   7.5218000e-01   0.0000000e+00   2.7998000e+01   2.1115000e+01
   2.7820000e+03   6.0000000e-02  -2.9452490e+01   7.5288000e-01   0.0000000e+00   2.7995000e+01   2.1115000e+01
   2.7830000e+03   6.0000000e-02  -2.9486960e+01   7.5276000e-01   0.0000000e+00   2.7996000e+01   2.1115000e+01
   2.7840000e+03   6.0000000e-02  -2.9549010e+01   7.5262000e-01   0.0000000e+00   2.7997000e+01   2.1115000e+01
   2.7850000e+03   6.0000000e-02  -2.9542110e+01   7.5378000e-01   0.0000000e+00   2.7992000e+01   2.1115000e+01
   2.7860000e+03   6.0000000e-02  -2.9514540e+01   7.5306000e-01   0.0000000e+00   2.7996000e+01   2.1115000e+01
   2.7870000e+03   6.0000000e-02  -2.9549010e+01   7.5336000e-01   0.0000000e+00   2.7995000e+01   2.1115000e+01
   2.7880000e+03   6.0000000e-02  -2.9473170e+01   7.5302000e-01   0.0000000e+00   2.7997000e+01   2.1116000e+01
   2.7890000e+03   6.0000000e-02  -2.9514540e+01   7.5374000e-01   0.0000000e+00   2.7994000e+01   2.1116000e+01
   2.7900000e+03   6.0000000e-02  -2.9493850e+01   7.5364000e-01   0.0000000e+00   2.7995000e+01   2.1116000e+01
   2.7910000e+03   6.0000000e-02  -2.9521430e+01   7.5374000e-01   0.0000000e+00   2.7995000e+01   2.1116000e+01
   2.7920000e+03   6.0000000e-02  -2.9555900e+01   7.5384000e-01   0.0000000e+00   2.7995000e+01   2.1116000e+01
   2.7930000e+03   6.0000000e-02  -2.9535220e+01   7.5416000e-01   0.0000000e+00   2.7994000e+01   2.1116000e+01
   2.7940000e+03   6.0000000e-02  -2.9569690e+01   7.5384000e-01   0.0000000e+00   2.7996000e+01   2.1116000e+01
   2.7950000e+03   6.0000000e-02  -2.9535220e+01   7.5392000e-01   0.0000000e+00   2.7996000e+01   2.1116000e+01
   2.7960000e+03   6.0000000e-02  -2.9493850e+01   7.5510000e-01   0.0000000e+00   2.7991000e+01   2.1116000e+01
   2.7970000e+03   6.0000000e-02  -2.9500750e+01   7.5418000e-01   0.0000000e+00   2.7996000e+01   2.1116000e+01
   2.7980000e+03   6.0000000e-02  -2.9480060e+01   7.5580000e-01   0.0000000e+00   2.7989000e+01   2.1116000e+01
   2.7990000e+03   6.0000000e-02  -2.9514540e+01   7.5470000e-01   0.0000000e+00   2.7995000e+01   2.1116000e+01
   2.8000000e+03   6.0000000e-02  -2.9555900e+01   7.5480000e-01   0.0000000e+00   2.7995000e+01   2.1117000e+01
   2.8010000e+03   6.0000000e-02  -2.9521430e+01   7.5534000e-01   0.0000000e+00   2.7993000e+01   2.1118000e+01
   2.8020000e+03   6.0000000e-02  -2.9555900e+01   7.5592000e-01   0.0000000e+00   2.7991000e+01   2.1120000e+01
   2.8030000e+03   6.0000000e-02  -2.9542110e+01   7.5632000e-01   0.0000000e+00   2.7990000e+01   2.1121000e+01
   2.8040000e+03   6.0000000e-02  -2.9473170e+01   7.5586000e-01   0.0000000e+00   2.7993000e+01   2.1122000e+01
   2.8050000e+03   6.0000000e-02  -2.9507640e+01   7.5710000e-01   0.0000000e+00   2.7988000e+01   2.1124000e+01
   2.8060000e+03   6.0000000e-02  -2.9528320e+01   7.5646000e-01   0.0000000e+00   2.7992000e+01   2.1125000e+01
   2.8070000e+03   6.0000000e-02  -2.9500750e+01   7.5750000e-01   0.0000000e+00   2.7988000e+01   2.1125000e+01
   2.8080000e+03   6.0000000e-02  -2.9590370e+01   7.5686000e-01   0.0000000e+00   2.7992000e+01   2.1125000e+01
   2.8090000e+03   6.0000000e-02  -2.9597270e+01   7.5680000e-01   0.0000000e+00   2.7993000e+01   2.1125000e+01
   2.8100000e+03   6.0000000e-02  -2.9597270e+01   7.5804000e-01   0.0000000e+00   2.7988000e+01   2.1125000e+01
   2.8110000e+03   6.0000000e-02  -2.9624840e+01   7.5784000e-01   0.0000000e+00   2.7990000e+01   2.1125000e+01
   2.8120000e+03   6.0000000e-02  -2.9617950e+01   7.5848000e-01   0.0000000e+00   2.7988000e+01   2.1126000e+01
   2.8130000e+03   6.0000000e-02  -2.9583480e+01   7.5784000e-01   0.0000000e+00   2.7992000e+01   2.1126000e+01
   2.8140000e+03   6.0000000e-02  -2.9617950e+01   7.5844000e-01   0.0000000e+00   2.7990000e+01   2.1125000e+01
   2.8150000e+03   6.0000000e-02  -2.9645530e+01   7.5842000e-01   0.0000000e+00   2.7991000e+01   2.1125000e+01
   2.8160000e+03   6.0000000e-02  -2.9638630e+01   7.5926000e-01   0.0000000e+00   2.7988000e+01   2.1125000e+01
   2.8170000e+03   6.0000000e-02  -2.9638630e+01   7.5906000e-01   0.0000000e+00   2.7990000e+01   2.1124000e+01
   2.8180000e+03   6.0000000e-02  -2.9666210e+01   7.5838000e-01   0.0000000e+00   2.7994000e+01   2.1124000e+01
   2.8190000e+03   6.0000000e-02  -2.9721360e+01   7.5960000e-01   0.0000000e+00   2.7989000e+01   2.1124000e+01
   2.8200000e+03   6.0000000e-02  -2.9762730e+01   7.5872000e-01   0.0000000e+00   2.7994000e+01   2.1124000e+01
   2.8210000e+03   6.0000000e-02  -2.9748940e+01   7.5972000e-01   0.0000000e+00   2.7990000e+01   2.1124000e+01
   2.8220000e+03   6.0000000e-02  -2.9790310e+01   7.5860000e-01   0.0000000e+00   2.7996000e+01   2.1124000e+01
   2.8230000e+03   6.0000000e-02  -2.9797200e+01   7.5956000e-01   0.0000000e+00   2.7992000e+01   2.1123000e+01
   2.8240000e+03   6.0000000e-02  -2.9748940e+01   7.5884000e-01   0.0000000e+00   2.7996000e+01   2.1123000e+01
   2.8250000e+03   6.0000000e-02  -2.9804100e+01   7.5870000e-01   0.0000000e+00   2.7997000e+01   2.1122000e+01
   2.8260000e+03   6.0000000e-02  -2.9804100e+01   7.5876000e-01   0.0000000e+00   2.7997000e+01   2.1122000e+01
   2.8270000e+03   6.0000000e-02  -2.9783410e+01   7.5882000e-01   0.0000000e+00   2.7997000e+01   2.1121000e+01
   2.8280000e+03   6.0000000e-02  -2.9838570e+01   7.5910000e-01   0.0000000e+00   2.7996000e+01   2.1121000e+01
   2.8290000e+03   6.0000000e-02  -2.9879930e+01   7.5852000e-01   0.0000000e+00   2.7999000e+01   2.1121000e+01
   2.8300000e+03   6.0000000e-02  -2.9866140e+01   7.5832000e-01   0.0000000e+00   2.8000000e+01   2.1121000e+01
   2.8310000e+03   6.0000000e-02  -2.9859250e+01   7.5876000e-01   0.0000000e+00   2.7998000e+01   2.1121000e+01
   2.8320000e+03   6.0000000e-02  -2.9886830e+01   7.5836000e-01   0.0000000e+00   2.8000000e+01   2.1120000e+01
   2.8330000e+03   6.0000000e-02  -2.9900620e+01   7.5814000e-01   0.0000000e+00   2.8001000e+01   2.1121000e+01
   2.8340000e+03   6.0000000e-02  -2.9879930e+01   7.5812000e-01   0.0000000e+00   2.8001000e+01   2.1121000e+01
   2.8350000e+03   6.0000000e-02  -2.9831670e+01   7.5920000e-01   0.0000000e+00   2.7996000e+01   2.1122000e+01
   2.8360000e+03   6.0000000e-02  -2.9824780e+01   7.5818000e-01   0.0000000e+00   2.8001000e+01   2.1122000e+01
   2.8370000e+03   6.0000000e-02  -2.9824780e+01   7.5860000e-01   0.0000000e+00   2.7999000e+01   2.1123000e+01
   2.8380000e+03   6.0000000e-02  -2.9790310e+01   7.5818000e-01   0.0000000e+00   2.8001000e+01   2.1123000e+01
   2.8390000e+03   6.0000000e-02  -2.9804100e+01   7.5882000e-01   0.0000000e+00   2.7998000e+01   2.1124000e+01
   2.8400000e+03   6.0000000e-02  -2.9845460e+01   7.5864000e-01   0.0000000e+00   2.7999000e+01   2.1124000e+01
   2.8410000e+03   6.0000000e-02  -2.9838570e+01   7.5888000e-01   0.0000000e+00   2.7998000e+01   2.1123000e+01
   2.8420000e+03   6.0000000e-02  -2.9852360e+01   7.5892000e-01   0.0000000e+00   2.7998000e+01   2.1123000e+01
   2.8430000e+03   6.0000000e-02  -2.9866140e+01   7.5830000e-01   0.0000000e+00   2.8001000e+01   2.1122000e+01
   2.8440000e+03   6.0000000e-02  -2.9852360e+01   7.5916000e-01   0.0000000e+00   2.7997000e+01   2.1122000e+01
   2.8450000e+03   6.0000000e-02  -2.9824780e+01   7.5856000e-01   0.0000000e+00   2.8000000e+01   2.1121000e+01
   2.8460000e+03   6.0000000e-02  -2.9831670e+01   7.5944000e-01   0.0000000e+00   2.7996000e+01   2.1120000e+01
   2.8470000e+03   6.0000000e-02  -2.9783410e+01   7.5996000e-01   0.0000000e+00   2.7994000e+01   2.1120000e+01
   2.8480000e+03   6.0000000e-02  -2.9804100e+01   7.5964000e-01   0.0000000e+00   2.7996000e+01   2.1119000e+01
   2.8490000e+03   6.0000000e-02  -2.9817880e+01   7.5972000e-01   0.0000000e+00   2.7996000e+01   2.1118000e+01
   2.8500000e+03   6.0000000e-02  -2.9817880e+01   7.5914000e-01   0.0000000e+00   2.7999000e+01   2.1118000e+01
   2.8510000e+03   6.0000000e-02  -2.9797200e+01   7.6048000e-01   0.0000000e+00   2.7993000e+01   2.1117000e+01
   2.8520000e+03   6.0000000e-02  -2.9790310e+01   7.5974000e-01   0.0000000e+00   2.7997000e+01   2.1117000e+01
   2.8530000e+03   6.0000000e-02  -2.9859250e+01   7.6068000e-01   0.0000000e+00   2.7993000e+01   2.1117000e+01
   2.8540000e+03   6.0000000e-02  -2.9838570e+01   7.6038000e-01   0.0000000e+00   2.7995000e+01   2.1117000e+01
   2.8550000e+03   6.0000000e-02  -2.9838570e+01   7.6070000e-01   0.0000000e+00   2.7994000e+01   2.1117000e+01
   2.8560000e+03   6.0000000e-02  -2.9879930e+01   7.6082000e-01   0.0000000e+00   2.7994000e+01   2.1118000e+01
   2.8570000e+03   6.0000000e-02  -2.9886830e+01   7.6028000e-01   0.0000000e+00   2.7997000e+01   2.1118000e+01
   2.8580000e+03   6.0000000e-02  -2.9866140e+01   7.6100000e-01   0.0000000e+00   2.7994000e+01   2.1119000e+01
   2.8590000e+03   6.0000000e-02  -2.9824780e+01   7.6002000e-01   0.0000000e+00   2.7999000e+01   2.1120000e+01
   2.8600000e+03   6.0000000e-02  -2.9838570e+01   7.6158000e-01   0.0000000e+00   2.7992000e+01   2.1120000e+01
   2.8610000e+03   6.0000000e-02  -2.9852360e+01   7.6086000e-01   0.0000000e+00   2.7996000e+01   2.1120000e+01
   2.8620000e+03   6.0000000e-02  -2.9859250e+01   7.6160000e-01   0.0000000e+00   2.7993000e+01   2.1120000e+01
   2.8630000e+03   6.0000000e-02  -2.9859250e+01   7.6174000e-01   0.0000000e+00   2.7993000e+01   2.1120000e+01
   2.8640000e+03   6.0000000e-02  -2.9845460e+01   7.6100000e-01   0.0000000e+00   2.7997000e+01   2.1120000e+01
   2.8650000e+03   6.0000000e-02  -2.9859250e+01   7.6216000e-01   0.0000000e+00   2.7992000e+01   2.1120000e+01
   2.8660000e+03   6.0000000e-02  -2.9928190e+01   7.6056000e-01   0.0000000e+00   2.8000000e+01   2.1120000e+01
   2.8670000e+03   6.0000000e-02  -2.9948880e+01   7.6188000e-01   0.0000000e+00   2.7994000e+01   2.1119000e+01
   2.8680000e+03   6.0000000e-02  -2.9948880e+01   7.6156000e-01   0.0000000e+00   2.7996000e+01   2.1119000e+01
   2.8690000e+03   6.0000000e-02  -2.9990240e+01   7.6208000e-01   0.0000000e+00   2.7994000e+01   2.1119000e+01
   2.8700000e+03   6.0000000e-02  -2.9997140e+01   7.6154000e-01   0.0000000e+00   2.7997000e+01   2.1119000e+01
   2.8710000e+03   6.0000000e-02  -2.9997140e+01   7.6138000e-01   0.0000000e+00   2.7998000e+01   2.1119000e+01
   2.8720000e+03   6.0000000e-02  -2.9969560e+01   7.6164000e-01   0.0000000e+00   2.7997000e+01   2.1120000e+01
   2.8730000e+03   6.0000000e-02  -2.9976450e+01   7.6104000e-01   0.0000000e+00   2.8000000e+01   2.1120000e+01
   2.8740000e+03   6.0000000e-02  -2.9976450e+01   7.6192000e-01   0.0000000e+00   2.7996000e+01   2.1120000e+01
   2.8750000e+03   6.0000000e-02  -2.9997140e+01   7.6090000e-01   0.0000000e+00   2.8001000e+01   2.1120000e+01
   2.8760000e+03   6.0000000e-02  -3.0004030e+01   7.6044000e-01   0.0000000e+00   2.8003000e+01   2.1120000e+01
   2.8770000e+03   6.0000000e-02  -2.9997140e+01   7.6126000e-01   0.0000000e+00   2.7999000e+01   2.1119000e+01
   2.8780000e+03   6.0000000e-02  -2.9983350e+01   7.6040000e-01   0.0000000e+00   2.8003000e+01   2.1119000e+01
   2.8790000e+03   6.0000000e-02  -2.9976450e+01   7.6166000e-01   0.0000000e+00   2.7997000e+01   2.1119000e+01
   2.8800000e+03   6.0000000e-02  -2.9976450e+01   7.6062000e-01   0.0000000e+00   2.8002000e+01   2.1119000e+01
   2.8810000e+03   6.0000000e-02  -2.9962670e+01   7.6146000e-01   0.0000000e+00   2.7998000e+01   2.1118000e+01
   2.8820000e+03   6.0000000e-02  -2.9969560e+01   7.6106000e-01   0.0000000e+00   2.8000000e+01   2.1118000e+01
   2.8830000e+03   6.0000000e-02  -2.9948880e+01   7.6150000e-01   0.0000000e+00   2.7998000e+01   2.1118000e+01
   2.8840000e+03   6.0000000e-02  -2.9955770e+01   7.6088000e-01   0.0000000e+00   2.8001000e+01   2.1117000e+01
   2.8850000e+03   6.0000000e-02  -2.9962670e+01   7.6152000e-01   0.0000000e+00   2.7998000e+01   2.1117000e+01
   2.8860000e+03   6.0000000e-02  -2.9990240e+01   7.6112000e-01   0.0000000e+00   2.8000000e+01   2.1117000e+01
   2.8870000e+03   6.0000000e-02  -3.0004030e+01   7.6090000e-01   0.0000000e+00   2.8001000e+01   2.1118000e+01
   2.8880000e+03   6.0000000e-02  -3.0031610e+01   7.6154000e-01   0.0000000e+00   2.7998000e+01   2.1118000e+01
   2.8890000e+03   6.0000000e-02  -3.0066080e+01   7.6026000e-01   0.0000000e+00   2.8004000e+01   2.1118000e+01
   2.8900000e+03   6.0000000e-02  -3.0086760e+01   7.6128000e-01   0.0000000e+00   2.7999000e+01   2.1118000e+01
   2.8910000e+03   6.0000000e-02  -3.0066080e+01   7.6064000e-01   0.0000000e+00   2.8002000e+01   2.1118000e+01
   2.8920000e+03   6.0000000e-02  -3.0052290e+01   7.6126000e-01   0.0000000e+00   2.7999000e+01   2.1117000e+01
   2.8930000e+03   6.0000000e-02  -3.0079870e+01   7.5974000e-01   0.0000000e+00   2.8006000e+01   2.1117000e+01
   2.8940000e+03   6.0000000e-02  -3.0066080e+01   7.5984000e-01   0.0000000e+00   2.8005000e+01   2.1117000e+01
   2.8950000e+03   6.0000000e-02  -2.9997140e+01   7.6084000e-01   0.0000000e+00   2.8000000e+01   2.1118000e+01
   2.8960000e+03   6.0000000e-02  -2.9990240e+01   7.6018000e-01   0.0000000e+00   2.8003000e+01   2.1118000e+01
   2.8970000e+03   6.0000000e-02  -2.9990240e+01   7.6078000e-01   0.0000000e+00   2.8000000e+01   2.1117000e+01
   2.8980000e+03   6.0000000e-02  -2.9990240e+01   7.5990000e-01   0.0000000e+00   2.8004000e+01   2.1117000e+01
   2.8990000e+03   6.0000000e-02  -2.9983350e+01   7.6092000e-01   0.0000000e+00   2.7999000e+01   2.1117000e+01
   2.9000000e+03   6.0000000e-02  -2.9962670e+01   7.6072000e-01   0.0000000e+00   2.8000000e+01   2.1116000e+01
   2.9010000e+03   6.0000000e-02  -2.9976450e+01   7.6116000e-01   2.0000000e-01   2.7998000e+01   2.1116000e+01
   2.9020000e+03   6.0000000e-02  -2.9962670e+01   7.6120000e-01   2.0000000e-01   2.7998000e+01   2.1116000e+01
   2.9030000e+03   6.0000000e-02  -2.9666210e+01   7.6080000e-01   2.0000000e-01   2.8000000e+01   2.1116000e+01
   2.9040000e+03   6.0000000e-02  -2.9011250e+01   7.6058000e-01   2.0000000e-01   2.8001000e+01   2.1115000e+01
   2.9050000e+03   6.0000000e-02  -2.8177040e+01   7.6012000e-01   2.0000000e-01   2.8003000e+01   2.1115000e+01
   2.9060000e+03   6.0000000e-02  -2.7239410e+01   7.6072000e-01   2.0000000e-01   2.8000000e+01   2.1115000e+01
   2.9070000e+03   6.0000000e-02  -2.6219060e+01   7.5896000e-01   2.0000000e-01   2.8008000e+01   2.1114000e+01
   2.9080000e+03   6.0000000e-02  -2.5191800e+01   7.5902000e-01   2.0000000e-01   2.8007000e+01   2.1114000e+01
   2.9090000e+03   6.0000000e-02  -2.4199020e+01   7.5602000e-01   2.0000000e-01   2.8020000e+01   2.1114000e+01
   2.9100000e+03   6.0000000e-02  -2.3240710e+01   7.5518000e-01   2.0000000e-01   2.8022000e+01   2.1114000e+01
   2.9110000e+03   6.0000000e-02  -2.2351350e+01   7.5298000e-01   2.0000000e-01   2.8030000e+01   2.1114000e+01
   2.9120000e+03   6.0000000e-02  -2.1455090e+01   7.5018000e-01   2.0000000e-01   2.8040000e+01   2.1114000e+01
   2.9130000e+03   6.0000000e-02  -2.0634670e+01   7.4784000e-01   2.0000000e-01   2.8047000e+01   2.1114000e+01
   2.9140000e+03   6.0000000e-02  -1.9807350e+01   7.4470000e-01   2.0000000e-01   2.8057000e+01   2.1114000e+01
   2.9150000e+03   6.0000000e-02  -1.9069660e+01   7.4246000e-01   2.0000000e-01   2.8062000e+01   2.1114000e+01
   2.9160000e+03   6.0000000e-02  -1.8331970e+01   7.3858000e-01   2.0000000e-01   2.8074000e+01   2.1114000e+01
   2.9170000e+03   6.0000000e-02  -1.7621850e+01   7.3512000e-01   2.0000000e-01   2.8083000e+01   2.1113000e+01
   2.9180000e+03   6.0000000e-02  -1.6911740e+01   7.3104000e-01   2.0000000e-01   2.8094000e+01   2.1113000e+01
   2.9190000e+03   6.0000000e-02  -1.6249890e+01   7.2674000e-01   2.0000000e-01   2.8105000e+01   2.1113000e+01
   2.9200000e+03   6.0000000e-02  -1.5581140e+01   7.2354000e-01   2.0000000e-01   2.8110000e+01   2.1112000e+01
   2.9210000e+03   6.0000000e-02  -1.4898600e+01   7.1936000e-01   2.0000000e-01   2.8119000e+01   2.1111000e+01
   2.9220000e+03   6.0000000e-02  -1.4216060e+01   7.1544000e-01   2.0000000e-01   2.8126000e+01   2.1111000e+01
   2.9230000e+03   6.0000000e-02  -1.3554210e+01   7.1160000e-01   2.0000000e-01   2.8132000e+01   2.1110000e+01
   2.9240000e+03   6.0000000e-02  -1.2899250e+01   7.0720000e-01   2.0000000e-01   2.8140000e+01   2.1110000e+01
   2.9250000e+03   6.0000000e-02  -1.2264980e+01   7.0374000e-01   2.0000000e-01   2.8143000e+01   2.1111000e+01
   2.9260000e+03   6.0000000e-02  -1.1672060e+01   6.9934000e-01   2.0000000e-01   2.8150000e+01   2.1111000e+01
   2.9270000e+03   6.0000000e-02  -1.1072260e+01   6.9546000e-01   2.0000000e-01   2.8154000e+01   2.1111000e+01
   2.9280000e+03   6.0000000e-02  -1.0458670e+01   6.9260000e-01   2.0000000e-01   2.8153000e+01   2.1112000e+01
   2.9290000e+03   6.0000000e-02  -9.8450700e+00   6.8800000e-01   2.0000000e-01   2.8160000e+01   2.1112000e+01
   2.9300000e+03   6.0000000e-02  -9.2452700e+00   6.8524000e-01   2.0000000e-01   2.8158000e+01   2.1113000e+01
   2.9310000e+03   6.0000000e-02  -8.6523600e+00   6.8120000e-01   2.0000000e-01   2.8162000e+01   2.1113000e+01
   2.9320000e+03   6.0000000e-02  -8.0732400e+00   6.7840000e-01   2.0000000e-01   2.8160000e+01   2.1114000e+01
   2.9330000e+03   6.0000000e-02  -7.5010100e+00   6.7454000e-01   2.0000000e-01   2.8163000e+01   2.1115000e+01
   2.9340000e+03   6.0000000e-02  -6.9563600e+00   6.7238000e-01   2.0000000e-01   2.8158000e+01   2.1115000e+01
   2.9350000e+03   6.0000000e-02  -6.4323900e+00   6.6944000e-01   2.0000000e-01   2.8157000e+01   2.1116000e+01
   2.9360000e+03   6.0000000e-02  -5.9635800e+00   6.6542000e-01   2.0000000e-01   2.8161000e+01   2.1116000e+01
   2.9370000e+03   6.0000000e-02  -5.4396100e+00   6.6330000e-01   2.0000000e-01   2.8156000e+01   2.1116000e+01
   2.9380000e+03   6.0000000e-02  -4.8949600e+00   6.6062000e-01   2.0000000e-01   2.8154000e+01   2.1115000e+01
   2.9390000e+03   6.0000000e-02  -4.4468300e+00   6.5864000e-01   2.0000000e-01   2.8149000e+01   2.1115000e+01
   2.9400000e+03   6.0000000e-02  -3.9642300e+00   6.5544000e-01   2.0000000e-01   2.8150000e+01   2.1115000e+01
   2.9410000e+03   6.0000000e-02  -3.4333700e+00   6.5354000e-01   2.0000000e-01   2.8145000e+01   2.1115000e+01
   2.9420000e+03   6.0000000e-02  -2.9714500e+00   6.5086000e-01   2.0000000e-01   2.8144000e+01   2.1114000e+01
   2.9430000e+03   6.0000000e-02  -2.5371100e+00   6.4842000e-01   2.0000000e-01   2.8142000e+01   2.1114000e+01
   2.9440000e+03   6.0000000e-02  -2.1510200e+00   6.4646000e-01   2.0000000e-01   2.8138000e+01   2.1114000e+01
   2.9450000e+03   6.0000000e-02  -1.7511500e+00   6.4414000e-01   2.0000000e-01   2.8136000e+01   2.1114000e+01
   2.9460000e+03   6.0000000e-02  -1.3512800e+00   6.4274000e-01   2.0000000e-01   2.8130000e+01   2.1114000e+01
   2.9470000e+03   6.0000000e-02  -9.8589000e-01   6.4036000e-01   2.0000000e-01   2.8129000e+01   2.1114000e+01
   2.9480000e+03   6.0000000e-02  -5.8602000e-01   6.3822000e-01   2.0000000e-01   2.8127000e+01   2.1115000e+01
   2.9490000e+03   6.0000000e-02  -2.4820000e-01   6.3656000e-01   2.0000000e-01   2.8123000e+01   2.1115000e+01
   2.9500000e+03   6.0000000e-02   1.1031000e-01   6.3410000e-01   2.0000000e-01   2.8123000e+01   2.1115000e+01
   2.9510000e+03   6.0000000e-02   4.3434000e-01   6.3362000e-01   2.0000000e-01   2.8114000e+01   2.1115000e+01
   2.9520000e+03   6.0000000e-02   7.1011000e-01   6.3068000e-01   2.0000000e-01   2.8117000e+01   2.1115000e+01
   2.9530000e+03   6.0000000e-02   1.0203600e+00   6.2966000e-01   2.0000000e-01   2.8111000e+01   2.1115000e+01
   2.9540000e+03   6.0000000e-02   1.3581800e+00   6.2744000e-01   2.0000000e-01   2.8111000e+01   2.1115000e+01
   2.9550000e+03   6.0000000e-02   1.6684200e+00   6.2676000e-01   2.0000000e-01   2.8104000e+01   2.1115000e+01
   2.9560000e+03   6.0000000e-02   1.9579800e+00   6.2534000e-01   2.0000000e-01   2.8101000e+01   2.1114000e+01
   2.9570000e+03   6.0000000e-02   2.2406500e+00   6.2354000e-01   2.0000000e-01   2.8100000e+01   2.1115000e+01
   2.9580000e+03   6.0000000e-02   2.4957400e+00   6.2286000e-01   2.0000000e-01   2.8094000e+01   2.1115000e+01
   2.9590000e+03   6.0000000e-02   2.7577200e+00   6.2076000e-01   2.0000000e-01   2.8095000e+01   2.1116000e+01
   2.9600000e+03   6.0000000e-02   2.9990200e+00   6.2040000e-01   2.0000000e-01   2.8088000e+01   2.1117000e+01
   2.9610000e+03   6.0000000e-02   3.2472200e+00   6.1908000e-01   2.0000000e-01   2.8086000e+01   2.1118000e+01
   2.9620000e+03   6.0000000e-02   3.4609400e+00   6.1714000e-01   2.0000000e-01   2.8087000e+01   2.1119000e+01
   2.9630000e+03   6.0000000e-02   3.7022400e+00   6.1672000e-01   2.0000000e-01   2.8081000e+01   2.1120000e+01
   2.9640000e+03   6.0000000e-02   3.9297600e+00   6.1488000e-01   2.0000000e-01   2.8082000e+01   2.1120000e+01
   2.9650000e+03   6.0000000e-02   4.1710600e+00   6.1522000e-01   2.0000000e-01   2.8073000e+01   2.1120000e+01
   2.9660000e+03   6.0000000e-02   4.4261500e+00   6.1398000e-01   2.0000000e-01   2.8072000e+01   2.1120000e+01
   2.9670000e+03   6.0000000e-02   4.6605500e+00   6.1298000e-01   2.0000000e-01   2.8070000e+01   2.1120000e+01
   2.9680000e+03   6.0000000e-02   4.8260200e+00   6.1202000e-01   2.0000000e-01   2.8068000e+01   2.1120000e+01
   2.9690000e+03   6.0000000e-02   5.0052700e+00   6.1132000e-01   2.0000000e-01   2.8065000e+01   2.1120000e+01
   2.9700000e+03   6.0000000e-02   5.2121000e+00   6.1090000e-01   2.0000000e-01   2.8061000e+01   2.1121000e+01
   2.9710000e+03   6.0000000e-02   5.4120300e+00   6.1034000e-01   2.0000000e-01   2.8058000e+01   2.1122000e+01
   2.9720000e+03   6.0000000e-02   5.5637100e+00   6.0984000e-01   2.0000000e-01   2.8055000e+01   2.1123000e+01
   2.9730000e+03   6.0000000e-02   5.7084900e+00   6.0940000e-01   2.0000000e-01   2.8052000e+01   2.1123000e+01
   2.9740000e+03   6.0000000e-02   5.8325900e+00   6.0858000e-01   2.0000000e-01   2.8051000e+01   2.1124000e+01
   2.9750000e+03   6.0000000e-02   5.9773700e+00   6.0888000e-01   2.0000000e-01   2.8045000e+01   2.1124000e+01
   2.9760000e+03   6.0000000e-02   6.1152500e+00   6.0798000e-01   2.0000000e-01   2.8045000e+01   2.1124000e+01
   2.9770000e+03   6.0000000e-02   6.2462400e+00   6.0752000e-01   2.0000000e-01   2.8043000e+01   2.1123000e+01
   2.9780000e+03   6.0000000e-02   6.4048100e+00   6.0666000e-01   2.0000000e-01   2.8043000e+01   2.1123000e+01
   2.9790000e+03   6.0000000e-02   6.5220200e+00   6.0602000e-01   2.0000000e-01   2.8042000e+01   2.1123000e+01
   2.9800000e+03   6.0000000e-02   6.6254300e+00   6.0628000e-01   2.0000000e-01   2.8037000e+01   2.1124000e+01
   2.9810000e+03   6.0000000e-02   6.7288500e+00   6.0532000e-01   2.0000000e-01   2.8038000e+01   2.1124000e+01
   2.9820000e+03   6.0000000e-02   6.8115800e+00   6.0544000e-01   2.0000000e-01   2.8034000e+01   2.1124000e+01
   2.9830000e+03   6.0000000e-02   6.9287800e+00   6.0410000e-01   2.0000000e-01   2.8037000e+01   2.1124000e+01
   2.9840000e+03   6.0000000e-02   7.0321900e+00   6.0490000e-01   2.0000000e-01   2.8030000e+01   2.1124000e+01
   2.9850000e+03   6.0000000e-02   7.1218200e+00   6.0386000e-01   2.0000000e-01   2.8032000e+01   2.1124000e+01
   2.9860000e+03   6.0000000e-02   7.1907600e+00   6.0366000e-01   2.0000000e-01   2.8030000e+01   2.1124000e+01
   2.9870000e+03   6.0000000e-02   7.2872800e+00   6.0328000e-01   2.0000000e-01   2.8029000e+01   2.1123000e+01
   2.9880000e+03   6.0000000e-02   7.3631200e+00   6.0226000e-01   2.0000000e-01   2.8031000e+01   2.1123000e+01
   2.9890000e+03   6.0000000e-02   7.4665400e+00   6.0318000e-01   2.0000000e-01   2.8024000e+01   2.1124000e+01
   2.9900000e+03   6.0000000e-02   7.5354800e+00   6.0182000e-01   2.0000000e-01   2.8028000e+01   2.1124000e+01
   2.9910000e+03   6.0000000e-02   7.6044200e+00   6.0236000e-01   2.0000000e-01   2.8023000e+01   2.1124000e+01
   2.9920000e+03   6.0000000e-02   7.6871500e+00   6.0146000e-01   2.0000000e-01   2.8025000e+01   2.1124000e+01
   2.9930000e+03   6.0000000e-02   7.7423100e+00   6.0096000e-01   2.0000000e-01   2.8025000e+01   2.1124000e+01
   2.9940000e+03   6.0000000e-02   7.8112500e+00   6.0112000e-01   2.0000000e-01   2.8022000e+01   2.1124000e+01
   2.9950000e+03   6.0000000e-02   7.8733000e+00   6.0024000e-01   2.0000000e-01   2.8024000e+01   2.1124000e+01
   2.9960000e+03   6.0000000e-02   7.9698200e+00   6.0086000e-01   2.0000000e-01   2.8019000e+01   2.1125000e+01
   2.9970000e+03   6.0000000e-02   8.0594500e+00   5.9982000e-01   2.0000000e-01   2.8022000e+01   2.1126000e+01
   2.9980000e+03   6.0000000e-02   8.1146000e+00   6.0026000e-01   2.0000000e-01   2.8018000e+01   2.1126000e+01
   2.9990000e+03   6.0000000e-02   8.1559700e+00   5.9946000e-01   2.0000000e-01   2.8020000e+01   2.1127000e+01
   3.0000000e+03   6.0000000e-02   8.1973300e+00   5.9950000e-01   2.0000000e-01   2.8018000e+01   2.1126000e+01
   3.0010000e+03   6.0000000e-02   8.2593800e+00   6.0024000e-01   2.0000000e-01   2.8013000e+01   2.1126000e+01
   3.0020000e+03   6.0000000e-02   8.3352200e+00   5.9866000e-01   2.0000000e-01   2.8019000e+01   2.1126000e+01
   3.0030000e+03   6.0000000e-02   8.4041600e+00   5.9960000e-01   2.0000000e-01   2.8013000e+01   2.1125000e+01
   3.0040000e+03   6.0000000e-02   8.4731100e+00   5.9868000e-01   2.0000000e-01   2.8016000e+01   2.1125000e+01
   3.0050000e+03   6.0000000e-02   8.5420500e+00   5.9968000e-01   2.0000000e-01   2.8010000e+01   2.1125000e+01
   3.0060000e+03   6.0000000e-02   8.6041000e+00   5.9926000e-01   2.0000000e-01   2.8011000e+01   2.1125000e+01
   3.0070000e+03   6.0000000e-02   8.6592500e+00   5.9926000e-01   2.0000000e-01   2.8010000e+01   2.1125000e+01
   3.0080000e+03   6.0000000e-02   8.7075100e+00   5.9972000e-01   2.0000000e-01   2.8007000e+01   2.1125000e+01
   3.0090000e+03   6.0000000e-02   8.7557700e+00   5.9892000e-01   2.0000000e-01   2.8010000e+01   2.1125000e+01
   3.0100000e+03   6.0000000e-02   8.8040300e+00   5.9982000e-01   2.0000000e-01   2.8005000e+01   2.1125000e+01
   3.0110000e+03   6.0000000e-02   8.8522900e+00   5.9906000e-01   2.0000000e-01   2.8008000e+01   2.1124000e+01
   3.0120000e+03   6.0000000e-02   8.9074500e+00   6.0044000e-01   2.0000000e-01   2.8001000e+01   2.1124000e+01
   3.0130000e+03   6.0000000e-02   8.9419200e+00   6.0042000e-01   2.0000000e-01   2.8001000e+01   2.1124000e+01
   3.0140000e+03   6.0000000e-02   8.9212400e+00   6.0062000e-01   2.0000000e-01   2.8000000e+01   2.1125000e+01
   3.0150000e+03   6.0000000e-02   8.9901800e+00   6.0018000e-01   2.0000000e-01   2.8002000e+01   2.1125000e+01
   3.0160000e+03   6.0000000e-02   8.9970700e+00   5.9992000e-01   2.0000000e-01   2.8003000e+01   2.1125000e+01
   3.0170000e+03   6.0000000e-02   9.0384400e+00   6.0074000e-01   2.0000000e-01   2.7999000e+01   2.1125000e+01
   3.0180000e+03   6.0000000e-02   9.0039700e+00   6.0076000e-01   2.0000000e-01   2.7999000e+01   2.1126000e+01
   3.0190000e+03   6.0000000e-02   9.0798000e+00   6.0100000e-01   2.0000000e-01   2.7998000e+01   2.1126000e+01
   3.0200000e+03   6.0000000e-02   9.0660200e+00   6.0060000e-01   2.0000000e-01   2.8000000e+01   2.1127000e+01
   3.0210000e+03   6.0000000e-02   9.1349600e+00   6.0126000e-01   2.0000000e-01   2.7997000e+01   2.1127000e+01
   3.0220000e+03   6.0000000e-02   9.1073800e+00   6.0132000e-01   2.0000000e-01   2.7997000e+01   2.1127000e+01
   3.0230000e+03   6.0000000e-02   9.1694300e+00   6.0116000e-01   2.0000000e-01   2.7998000e+01   2.1127000e+01
   3.0240000e+03   6.0000000e-02   9.1418500e+00   6.0120000e-01   2.0000000e-01   2.7998000e+01   2.1127000e+01
   3.0250000e+03   6.0000000e-02   9.1280600e+00   6.0080000e-01   2.0000000e-01   2.8000000e+01   2.1126000e+01
   3.0260000e+03   6.0000000e-02   9.1418500e+00   6.0124000e-01   2.0000000e-01   2.7998000e+01   2.1125000e+01
   3.0270000e+03   6.0000000e-02   9.1073800e+00   6.0018000e-01   2.0000000e-01   2.8003000e+01   2.1125000e+01
   3.0280000e+03   6.0000000e-02   9.1004900e+00   5.9990000e-01   2.0000000e-01   2.8004000e+01   2.1124000e+01
   3.0290000e+03   6.0000000e-02   9.0660200e+00   6.0048000e-01   2.0000000e-01   2.8001000e+01   2.1124000e+01
   3.0300000e+03   6.0000000e-02   9.0867000e+00   5.9980000e-01   2.0000000e-01   2.8004000e+01   2.1124000e+01
   3.0310000e+03   6.0000000e-02   9.0453300e+00   5.9994000e-01   2.0000000e-01   2.8003000e+01   2.1123000e+01
   3.0320000e+03   6.0000000e-02   9.0384400e+00   5.9900000e-01   2.0000000e-01   2.8007000e+01   2.1123000e+01
   3.0330000e+03   6.0000000e-02   9.0453300e+00   5.9842000e-01   2.0000000e-01   2.8009000e+01   2.1122000e+01
   3.0340000e+03   6.0000000e-02   9.0246500e+00   5.9868000e-01   2.0000000e-01   2.8007000e+01   2.1122000e+01
   3.0350000e+03   6.0000000e-02   9.0315400e+00   5.9700000e-01   2.0000000e-01   2.8014000e+01   2.1122000e+01
   3.0360000e+03   6.0000000e-02   9.0384400e+00   5.9782000e-01   2.0000000e-01   2.8009000e+01   2.1121000e+01
   3.0370000e+03   6.0000000e-02   9.0522300e+00   5.9632000e-01   2.0000000e-01   2.8015000e+01   2.1121000e+01
   3.0380000e+03   6.0000000e-02   9.0591200e+00   5.9602000e-01   2.0000000e-01   2.8015000e+01   2.1120000e+01
   3.0390000e+03   6.0000000e-02   9.0935900e+00   5.9638000e-01   2.0000000e-01   2.8012000e+01   2.1120000e+01
   3.0400000e+03   6.0000000e-02   9.1073800e+00   5.9504000e-01   2.0000000e-01   2.8017000e+01   2.1120000e+01
   3.0410000e+03   6.0000000e-02   9.1280600e+00   5.9492000e-01   2.0000000e-01   2.8016000e+01   2.1120000e+01
   3.0420000e+03   6.0000000e-02   9.1487500e+00   5.9438000e-01   2.0000000e-01   2.8017000e+01   2.1120000e+01
   3.0430000e+03   6.0000000e-02   9.1694300e+00   5.9426000e-01   2.0000000e-01   2.8016000e+01   2.1120000e+01
   3.0440000e+03   6.0000000e-02   9.1970100e+00   5.9372000e-01   2.0000000e-01   2.8017000e+01   2.1120000e+01
   3.0450000e+03   6.0000000e-02   9.2314800e+00   5.9426000e-01   2.0000000e-01   2.8013000e+01   2.1120000e+01
   3.0460000e+03   6.0000000e-02   9.2521600e+00   5.9312000e-01   2.0000000e-01   2.8017000e+01   2.1120000e+01
   3.0470000e+03   6.0000000e-02   9.2590600e+00   5.9322000e-01   2.0000000e-01   2.8015000e+01   2.1120000e+01
   3.0480000e+03   6.0000000e-02   9.3004200e+00   5.9292000e-01   2.0000000e-01   2.8015000e+01   2.1121000e+01
   3.0490000e+03   6.0000000e-02   9.3348900e+00   5.9218000e-01   2.0000000e-01   2.8017000e+01   2.1122000e+01
   3.0500000e+03   6.0000000e-02   9.3693700e+00   5.9272000e-01   2.0000000e-01   2.8013000e+01   2.1122000e+01
   3.0510000e+03   6.0000000e-02   9.4107300e+00   5.9136000e-01   2.0000000e-01   2.8018000e+01   2.1122000e+01
   3.0520000e+03   6.0000000e-02   9.4383100e+00   5.9166000e-01   2.0000000e-01   2.8015000e+01   2.1123000e+01
   3.0530000e+03   6.0000000e-02   9.4521000e+00   5.9026000e-01   2.0000000e-01   2.8020000e+01   2.1124000e+01
   3.0540000e+03   6.0000000e-02   9.4934600e+00   5.9052000e-01   2.0000000e-01   2.8017000e+01   2.1124000e+01
   3.0550000e+03   6.0000000e-02   9.4934600e+00   5.9106000e-01   2.0000000e-01   2.8013000e+01   2.1124000e+01
   3.0560000e+03   6.0000000e-02   9.5279300e+00   5.9058000e-01   2.0000000e-01   2.8014000e+01   2.1125000e+01
   3.0570000e+03   6.0000000e-02   9.5899800e+00   5.9052000e-01   2.0000000e-01   2.8013000e+01   2.1125000e+01
   3.0580000e+03   6.0000000e-02   9.6382400e+00   5.8982000e-01   2.0000000e-01   2.8015000e+01   2.1126000e+01
   3.0590000e+03   6.0000000e-02   9.6589300e+00   5.8930000e-01   2.0000000e-01   2.8016000e+01   2.1126000e+01
   3.0600000e+03   6.0000000e-02   9.7416600e+00   5.8986000e-01   2.0000000e-01   2.8012000e+01   2.1127000e+01
   3.0610000e+03   6.0000000e-02   9.7761300e+00   5.8852000e-01   2.0000000e-01   2.8017000e+01   2.1127000e+01
   3.0620000e+03   6.0000000e-02   9.8106000e+00   5.8928000e-01   2.0000000e-01   2.8012000e+01   2.1128000e+01
   3.0630000e+03   6.0000000e-02   9.8450700e+00   5.8926000e-01   2.0000000e-01   2.8011000e+01   2.1129000e+01
   3.0640000e+03   6.0000000e-02   9.8864400e+00   5.8926000e-01   2.0000000e-01   2.8010000e+01   2.1129000e+01
   3.0650000e+03   6.0000000e-02   9.9278000e+00   5.8972000e-01   2.0000000e-01   2.8007000e+01   2.1129000e+01
   3.0660000e+03   6.0000000e-02   9.9484900e+00   5.8892000e-01   2.0000000e-01   2.8010000e+01   2.1129000e+01
   3.0670000e+03   6.0000000e-02   9.9898500e+00   5.8960000e-01   2.0000000e-01   2.8006000e+01   2.1130000e+01
   3.0680000e+03   6.0000000e-02   9.9967500e+00   5.8948000e-01   2.0000000e-01   2.8006000e+01   2.1130000e+01
   3.0690000e+03   6.0000000e-02   1.0038110e+01   5.8958000e-01   2.0000000e-01   2.8005000e+01   2.1131000e+01
   3.0700000e+03   6.0000000e-02   1.0065690e+01   5.9036000e-01   2.0000000e-01   2.8001000e+01   2.1131000e+01
   3.0710000e+03   6.0000000e-02   1.0127740e+01   5.8990000e-01   2.0000000e-01   2.8003000e+01   2.1131000e+01
   3.0720000e+03   6.0000000e-02   1.0162210e+01   5.9094000e-01   2.0000000e-01   2.7998000e+01   2.1131000e+01
   3.0730000e+03   6.0000000e-02   1.0196680e+01   5.9076000e-01   2.0000000e-01   2.7999000e+01   2.1132000e+01
   3.0740000e+03   6.0000000e-02   1.0189790e+01   5.9056000e-01   2.0000000e-01   2.8000000e+01   2.1132000e+01
   3.0750000e+03   6.0000000e-02   1.0217370e+01   5.9210000e-01   2.0000000e-01   2.7993000e+01   2.1133000e+01
   3.0760000e+03   6.0000000e-02   1.0251840e+01   5.9136000e-01   2.0000000e-01   2.7997000e+01   2.1133000e+01
   3.0770000e+03   6.0000000e-02   1.0251840e+01   5.9230000e-01   2.0000000e-01   2.7993000e+01   2.1133000e+01
   3.0780000e+03   6.0000000e-02   1.0265630e+01   5.9222000e-01   2.0000000e-01   2.7994000e+01   2.1133000e+01
   3.0790000e+03   6.0000000e-02   1.0286310e+01   5.9168000e-01   2.0000000e-01   2.7997000e+01   2.1134000e+01
   3.0800000e+03   6.0000000e-02   1.0306990e+01   5.9350000e-01   2.0000000e-01   2.7989000e+01   2.1134000e+01
   3.0810000e+03   6.0000000e-02   1.0334570e+01   5.9328000e-01   2.0000000e-01   2.7991000e+01   2.1134000e+01
   3.0820000e+03   6.0000000e-02   1.0355250e+01   5.9456000e-01   2.0000000e-01   2.7986000e+01   2.1134000e+01
   3.0830000e+03   6.0000000e-02   1.0348360e+01   5.9506000e-01   2.0000000e-01   2.7985000e+01   2.1133000e+01
   3.0840000e+03   6.0000000e-02   1.0334570e+01   5.9470000e-01   2.0000000e-01   2.7988000e+01   2.1133000e+01
   3.0850000e+03   6.0000000e-02   1.0306990e+01   5.9626000e-01   2.0000000e-01   2.7982000e+01   2.1134000e+01
   3.0860000e+03   6.0000000e-02   1.0272520e+01   5.9574000e-01   2.0000000e-01   2.7986000e+01   2.1134000e+01
   3.0870000e+03   6.0000000e-02   1.0258730e+01   5.9580000e-01   2.0000000e-01   2.7987000e+01   2.1133000e+01
   3.0880000e+03   6.0000000e-02   1.0244940e+01   5.9694000e-01   2.0000000e-01   2.7983000e+01   2.1133000e+01
   3.0890000e+03   6.0000000e-02   1.0251840e+01   5.9728000e-01   2.0000000e-01   2.7983000e+01   2.1133000e+01
   3.0900000e+03   6.0000000e-02   1.0217370e+01   5.9762000e-01   2.0000000e-01   2.7983000e+01   2.1133000e+01
   3.0910000e+03   6.0000000e-02   1.0196680e+01   5.9708000e-01   2.0000000e-01   2.7987000e+01   2.1133000e+01
   3.0920000e+03   6.0000000e-02   1.0169110e+01   5.9844000e-01   2.0000000e-01   2.7982000e+01   2.1133000e+01
   3.0930000e+03   6.0000000e-02   1.0141530e+01   5.9792000e-01   2.0000000e-01   2.7986000e+01   2.1133000e+01
   3.0940000e+03   6.0000000e-02   1.0141530e+01   5.9776000e-01   2.0000000e-01   2.7988000e+01   2.1133000e+01
   3.0950000e+03   6.0000000e-02   1.0086370e+01   5.9910000e-01   2.0000000e-01   2.7983000e+01   2.1133000e+01
   3.0960000e+03   6.0000000e-02   1.0065690e+01   5.9790000e-01   2.0000000e-01   2.7990000e+01   2.1133000e+01
   3.0970000e+03   6.0000000e-02   1.0031220e+01   5.9854000e-01   2.0000000e-01   2.7988000e+01   2.1133000e+01
   3.0980000e+03   6.0000000e-02   9.9898500e+00   5.9878000e-01   2.0000000e-01   2.7988000e+01   2.1133000e+01
   3.0990000e+03   6.0000000e-02   9.9967500e+00   5.9858000e-01   2.0000000e-01   2.7990000e+01   2.1134000e+01
   3.1000000e+03   6.0000000e-02   9.9691700e+00   5.9878000e-01   2.0000000e-01   2.7990000e+01   2.1135000e+01
   3.1010000e+03   6.0000000e-02   9.9622800e+00   5.9810000e-01   2.0000000e-01   2.7994000e+01   2.1136000e+01
   3.1020000e+03   6.0000000e-02   9.9071200e+00   5.9822000e-01   2.0000000e-01   2.7994000e+01   2.1136000e+01
   3.1030000e+03   6.0000000e-02   9.8588600e+00   5.9658000e-01   2.0000000e-01   2.8002000e+01   2.1136000e+01
   3.1040000e+03   6.0000000e-02   9.7968100e+00   5.9698000e-01   2.0000000e-01   2.8000000e+01   2.1136000e+01
   3.1050000e+03   6.0000000e-02   9.7140800e+00   5.9654000e-01   2.0000000e-01   2.8002000e+01   2.1136000e+01
   3.1060000e+03   6.0000000e-02   9.6382400e+00   5.9474000e-01   2.0000000e-01   2.8010000e+01   2.1136000e+01
   3.1070000e+03   6.0000000e-02   9.5693000e+00   5.9454000e-01   2.0000000e-01   2.8010000e+01   2.1136000e+01
   3.1080000e+03   6.0000000e-02   9.5210400e+00   5.9258000e-01   2.0000000e-01   2.8018000e+01   2.1136000e+01
   3.1090000e+03   6.0000000e-02   9.4865700e+00   5.9178000e-01   2.0000000e-01   2.8020000e+01   2.1136000e+01
   3.1100000e+03   6.0000000e-02   9.4865700e+00   5.9160000e-01   2.0000000e-01   2.8019000e+01   2.1136000e+01
   3.1110000e+03   6.0000000e-02   9.4727800e+00   5.8990000e-01   2.0000000e-01   2.8025000e+01   2.1136000e+01
   3.1120000e+03   6.0000000e-02   9.4658900e+00   5.8962000e-01   2.0000000e-01   2.8024000e+01   2.1135000e+01
   3.1130000e+03   6.0000000e-02   9.4865700e+00   5.8848000e-01   2.0000000e-01   2.8027000e+01   2.1135000e+01
   3.1140000e+03   6.0000000e-02   9.5072500e+00   5.8706000e-01   2.0000000e-01   2.8031000e+01   2.1135000e+01
   3.1150000e+03   6.0000000e-02   9.5486200e+00   5.8666000e-01   2.0000000e-01   2.8030000e+01   2.1135000e+01
   3.1160000e+03   6.0000000e-02   9.5899800e+00   5.8540000e-01   2.0000000e-01   2.8033000e+01   2.1135000e+01
   3.1170000e+03   6.0000000e-02   9.6313500e+00   5.8474000e-01   2.0000000e-01   2.8033000e+01   2.1135000e+01
   3.1180000e+03   6.0000000e-02   9.6658200e+00   5.8364000e-01   2.0000000e-01   2.8035000e+01   2.1135000e+01
   3.1190000e+03   6.0000000e-02   9.7278700e+00   5.8272000e-01   2.0000000e-01   2.8036000e+01   2.1135000e+01
   3.1200000e+03   6.0000000e-02   9.8106000e+00   5.8288000e-01   2.0000000e-01   2.8032000e+01   2.1136000e+01
   3.1210000e+03   6.0000000e-02   9.8657600e+00   5.8202000e-01   2.0000000e-01   2.8033000e+01   2.1137000e+01
   3.1220000e+03   6.0000000e-02   9.9415900e+00   5.8180000e-01   2.0000000e-01   2.8031000e+01   2.1138000e+01
   3.1230000e+03   6.0000000e-02   9.9898500e+00   5.8184000e-01   2.0000000e-01   2.8028000e+01   2.1139000e+01
   3.1240000e+03   6.0000000e-02   1.0024320e+01   5.8172000e-01   2.0000000e-01   2.8026000e+01   2.1140000e+01
   3.1250000e+03   6.0000000e-02   1.0072580e+01   5.8208000e-01   2.0000000e-01   2.8022000e+01   2.1141000e+01
   3.1260000e+03   6.0000000e-02   1.0113950e+01   5.8054000e-01   2.0000000e-01   2.8027000e+01   2.1143000e+01
   3.1270000e+03   6.0000000e-02   1.0162210e+01   5.8132000e-01   2.0000000e-01   2.8021000e+01   2.1143000e+01
   3.1280000e+03   6.0000000e-02   1.0238050e+01   5.8090000e-01   2.0000000e-01   2.8021000e+01   2.1144000e+01
   3.1290000e+03   6.0000000e-02   1.0244940e+01   5.8026000e-01   2.0000000e-01   2.8022000e+01   2.1144000e+01
   3.1300000e+03   6.0000000e-02   1.0265630e+01   5.8070000e-01   2.0000000e-01   2.8018000e+01   2.1144000e+01
   3.1310000e+03   6.0000000e-02   1.0286310e+01   5.8056000e-01   2.0000000e-01   2.8017000e+01   2.1145000e+01
   3.1320000e+03   6.0000000e-02   1.0355250e+01   5.8000000e-01   2.0000000e-01   2.8018000e+01   2.1144000e+01
   3.1330000e+03   6.0000000e-02   1.0396620e+01   5.7986000e-01   2.0000000e-01   2.8017000e+01   2.1145000e+01
   3.1340000e+03   6.0000000e-02   1.0396620e+01   5.7952000e-01   2.0000000e-01   2.8017000e+01   2.1145000e+01
   3.1350000e+03   6.0000000e-02   1.0431090e+01   5.7962000e-01   2.0000000e-01   2.8015000e+01   2.1146000e+01
   3.1360000e+03   6.0000000e-02   1.0417300e+01   5.7866000e-01   2.0000000e-01   2.8018000e+01   2.1147000e+01
   3.1370000e+03   6.0000000e-02   1.0451770e+01   5.7874000e-01   2.0000000e-01   2.8016000e+01   2.1149000e+01
   3.1380000e+03   6.0000000e-02   1.0458670e+01   5.7864000e-01   2.0000000e-01   2.8015000e+01   2.1151000e+01
   3.1390000e+03   6.0000000e-02   1.0500030e+01   5.7768000e-01   2.0000000e-01   2.8018000e+01   2.1154000e+01
   3.1400000e+03   6.0000000e-02   1.0534500e+01   5.7842000e-01   2.0000000e-01   2.8013000e+01   2.1157000e+01
   3.1410000e+03   6.0000000e-02   1.0610340e+01   5.7794000e-01   2.0000000e-01   2.8014000e+01   2.1161000e+01
   3.1420000e+03   6.0000000e-02   1.0644810e+01   5.7810000e-01   2.0000000e-01   2.8012000e+01   2.1164000e+01
   3.1430000e+03   6.0000000e-02   1.0727540e+01   5.7874000e-01   2.0000000e-01   2.8008000e+01   2.1166000e+01
   3.1440000e+03   6.0000000e-02   1.0810280e+01   5.7792000e-01   2.0000000e-01   2.8011000e+01   2.1168000e+01
   3.1450000e+03   6.0000000e-02   1.0879220e+01   5.7902000e-01   2.0000000e-01   2.8005000e+01   2.1170000e+01
   3.1460000e+03   6.0000000e-02   1.0955060e+01   5.7936000e-01   2.0000000e-01   2.8003000e+01   2.1171000e+01
   3.1470000e+03   6.0000000e-02   1.1010210e+01   5.7930000e-01   2.0000000e-01   2.8003000e+01   2.1172000e+01
   3.1480000e+03   6.0000000e-02   1.1051580e+01   5.8034000e-01   2.0000000e-01   2.7998000e+01   2.1173000e+01
   3.1490000e+03   6.0000000e-02   1.1065370e+01   5.8038000e-01   2.0000000e-01   2.7998000e+01   2.1174000e+01
   3.1500000e+03   6.0000000e-02   1.1106730e+01   5.8218000e-01   2.0000000e-01   2.7990000e+01   2.1174000e+01
   3.1510000e+03   6.0000000e-02   1.1120520e+01   5.8216000e-01   2.0000000e-01   2.7991000e+01   2.1174000e+01
   3.1520000e+03   6.0000000e-02   1.1134310e+01   5.8234000e-01   2.0000000e-01   2.7991000e+01   2.1174000e+01
   3.1530000e+03   6.0000000e-02   1.1148100e+01   5.8340000e-01   2.0000000e-01   2.7987000e+01   2.1173000e+01
   3.1540000e+03   6.0000000e-02   1.1175670e+01   5.8366000e-01   2.0000000e-01   2.7987000e+01   2.1172000e+01
   3.1550000e+03   6.0000000e-02   1.1196360e+01   5.8480000e-01   2.0000000e-01   2.7983000e+01   2.1172000e+01
   3.1560000e+03   6.0000000e-02   1.1217040e+01   5.8580000e-01   2.0000000e-01   2.7980000e+01   2.1171000e+01
   3.1570000e+03   6.0000000e-02   1.1230830e+01   5.8532000e-01   2.0000000e-01   2.7984000e+01   2.1170000e+01
   3.1580000e+03   6.0000000e-02   1.1217040e+01   5.8674000e-01   2.0000000e-01   2.7979000e+01   2.1170000e+01
   3.1590000e+03   6.0000000e-02   1.1223930e+01   5.8672000e-01   2.0000000e-01   2.7981000e+01   2.1169000e+01
   3.1600000e+03   6.0000000e-02   1.1210150e+01   5.8754000e-01   2.0000000e-01   2.7979000e+01   2.1169000e+01
   3.1610000e+03   6.0000000e-02   1.1189460e+01   5.8840000e-01   2.0000000e-01   2.7977000e+01   2.1169000e+01
   3.1620000e+03   6.0000000e-02   1.1182570e+01   5.8886000e-01   2.0000000e-01   2.7977000e+01   2.1168000e+01
   3.1630000e+03   6.0000000e-02   1.1141200e+01   5.8998000e-01   2.0000000e-01   2.7974000e+01   2.1167000e+01
   3.1640000e+03   6.0000000e-02   1.1127410e+01   5.8984000e-01   2.0000000e-01   2.7977000e+01   2.1167000e+01
   3.1650000e+03   6.0000000e-02   1.1079150e+01   5.9074000e-01   2.0000000e-01   2.7975000e+01   2.1166000e+01
   3.1660000e+03   6.0000000e-02   1.1079150e+01   5.9124000e-01   2.0000000e-01   2.7975000e+01   2.1165000e+01
   3.1670000e+03   6.0000000e-02   1.1044680e+01   5.9152000e-01   2.0000000e-01   2.7976000e+01   2.1165000e+01
   3.1680000e+03   6.0000000e-02   1.0948160e+01   5.9200000e-01   2.0000000e-01   2.7976000e+01   2.1165000e+01
   3.1690000e+03   6.0000000e-02   1.0913690e+01   5.9226000e-01   2.0000000e-01   2.7977000e+01   2.1165000e+01
   3.1700000e+03   6.0000000e-02   1.0824060e+01   5.9228000e-01   2.0000000e-01   2.7979000e+01   2.1165000e+01
   3.1710000e+03   6.0000000e-02   1.0796490e+01   5.9270000e-01   2.0000000e-01   2.7979000e+01   2.1166000e+01
   3.1720000e+03   6.0000000e-02   1.0755120e+01   5.9224000e-01   2.0000000e-01   2.7983000e+01   2.1167000e+01
   3.1730000e+03   6.0000000e-02   1.0713760e+01   5.9280000e-01   2.0000000e-01   2.7982000e+01   2.1168000e+01
   3.1740000e+03   6.0000000e-02   1.0686180e+01   5.9294000e-01   2.0000000e-01   2.7983000e+01   2.1168000e+01
   3.1750000e+03   6.0000000e-02   1.0658600e+01   5.9262000e-01   2.0000000e-01   2.7986000e+01   2.1168000e+01
   3.1760000e+03   6.0000000e-02   1.0624130e+01   5.9268000e-01   2.0000000e-01   2.7987000e+01   2.1168000e+01
   3.1770000e+03   6.0000000e-02   1.0610340e+01   5.9206000e-01   2.0000000e-01   2.7991000e+01   2.1168000e+01
   3.1780000e+03   6.0000000e-02   1.0596550e+01   5.9246000e-01   2.0000000e-01   2.7990000e+01   2.1168000e+01
   3.1790000e+03   6.0000000e-02   1.0582760e+01   5.9244000e-01   2.0000000e-01   2.7991000e+01   2.1168000e+01
   3.1800000e+03   6.0000000e-02   1.0575870e+01   5.9152000e-01   2.0000000e-01   2.7996000e+01   2.1168000e+01
   3.1810000e+03   6.0000000e-02   1.0562080e+01   5.9292000e-01   2.0000000e-01   2.7990000e+01   2.1168000e+01
   3.1820000e+03   6.0000000e-02   1.0548290e+01   5.9290000e-01   2.0000000e-01   2.7991000e+01   2.1168000e+01
   3.1830000e+03   6.0000000e-02   1.0520710e+01   5.9242000e-01   2.0000000e-01   2.7994000e+01   2.1169000e+01
   3.1840000e+03   6.0000000e-02   1.0506930e+01   5.9320000e-01   2.0000000e-01   2.7991000e+01   2.1169000e+01
   3.1850000e+03   6.0000000e-02   1.0506930e+01   5.9250000e-01   2.0000000e-01   2.7995000e+01   2.1169000e+01
   3.1860000e+03   6.0000000e-02   1.0493140e+01   5.9370000e-01   2.0000000e-01   2.7990000e+01   2.1170000e+01
   3.1870000e+03   6.0000000e-02   1.0513820e+01   5.9302000e-01   2.0000000e-01   2.7994000e+01   2.1170000e+01
   3.1880000e+03   6.0000000e-02   1.0506930e+01   5.9270000e-01   2.0000000e-01   2.7996000e+01   2.1170000e+01
   3.1890000e+03   6.0000000e-02   1.0472450e+01   5.9300000e-01   2.0000000e-01   2.7995000e+01   2.1170000e+01
   3.1900000e+03   6.0000000e-02   1.0472450e+01   5.9244000e-01   2.0000000e-01   2.7998000e+01   2.1170000e+01
   3.1910000e+03   6.0000000e-02   1.0472450e+01   5.9270000e-01   2.0000000e-01   2.7997000e+01   2.1169000e+01
   3.1920000e+03   6.0000000e-02   1.0472450e+01   5.9298000e-01   2.0000000e-01   2.7996000e+01   2.1169000e+01
   3.1930000e+03   6.0000000e-02   1.0424190e+01   5.9218000e-01   2.0000000e-01   2.8000000e+01   2.1168000e+01
   3.1940000e+03   6.0000000e-02   1.0424190e+01   5.9262000e-01   2.0000000e-01   2.7998000e+01   2.1168000e+01
   3.1950000e+03   6.0000000e-02   1.0389720e+01   5.9244000e-01   2.0000000e-01   2.7999000e+01   2.1167000e+01
   3.1960000e+03   6.0000000e-02   1.0369040e+01   5.9268000e-01   2.0000000e-01   2.7998000e+01   2.1166000e+01
   3.1970000e+03   6.0000000e-02   1.0382830e+01   5.9294000e-01   2.0000000e-01   2.7997000e+01   2.1166000e+01
   3.1980000e+03   6.0000000e-02   1.0389720e+01   5.9168000e-01   2.0000000e-01   2.8003000e+01   2.1166000e+01
   3.1990000e+03   6.0000000e-02   1.0355250e+01   5.9206000e-01   2.0000000e-01   2.8001000e+01   2.1167000e+01
   3.2000000e+03   6.0000000e-02   1.0334570e+01   5.9182000e-01   2.0000000e-01   2.8002000e+01   2.1168000e+01
   3.2010000e+03   6.0000000e-02   1.0382830e+01   5.9112000e-01   2.0000000e-01   2.8005000e+01   2.1169000e+01
   3.2020000e+03   6.0000000e-02   1.0355250e+01   6.0213100e-01   1.9899000e-01   2.8005000e+01   2.1169000e+01
   3.2030000e+03   6.0000000e-02   1.0341460e+01   6.1327200e-01   1.9798000e-01   2.8009000e+01   2.1170000e+01
   3.2040000e+03   6.0000000e-02   1.0217370e+01   6.2710400e-01   1.9697000e-01   2.8005000e+01   2.1170000e+01
   3.2050000e+03   6.0000000e-02   1.0093270e+01   6.3916500e-01   1.9596000e-01   2.8014000e+01   2.1170000e+01
   3.2060000e+03   6.0000000e-02   9.8312800e+00   6.5315700e-01   1.9494900e-01   2.8018000e+01   2.1171000e+01
   3.2070000e+03   6.0000000e-02   9.5210400e+00   6.6719800e-01   1.9393900e-01   2.8026000e+01   2.1172000e+01
   3.2080000e+03   6.0000000e-02   9.1142800e+00   6.8121000e-01   1.9292900e-01   2.8038000e+01   2.1173000e+01
   3.2090000e+03   6.0000000e-02   8.6316700e+00   6.9599200e-01   1.9191900e-01   2.8050000e+01   2.1174000e+01
   3.2100000e+03   6.0000000e-02   8.0801300e+00   7.1000400e-01   1.9090900e-01   2.8069000e+01   2.1174000e+01
   3.2110000e+03   6.0000000e-02   7.3769100e+00   7.2332600e-01   1.8989900e-01   2.8094000e+01   2.1174000e+01
   3.2120000e+03   6.0000000e-02   6.6599000e+00   7.3759800e-01   1.8888900e-01   2.8117000e+01   2.1175000e+01
   3.2130000e+03   6.0000000e-02   5.8946300e+00   7.5022000e-01   1.8787900e-01   2.8150000e+01   2.1174000e+01
   3.2140000e+03   6.0000000e-02   5.0742100e+00   7.6341200e-01   1.8686900e-01   2.8182000e+01   2.1174000e+01
   3.2150000e+03   6.0000000e-02   4.2055300e+00   7.7631500e-01   1.8585900e-01   2.8217000e+01   2.1174000e+01
   3.2160000e+03   6.0000000e-02   3.2954800e+00   7.8842700e-01   1.8484800e-01   2.8257000e+01   2.1174000e+01
   3.2170000e+03   6.0000000e-02   2.3371700e+00   8.0163000e-01   1.8383800e-01   2.8293000e+01   2.1173000e+01
   3.2180000e+03   6.0000000e-02   1.3581800e+00   8.1270300e-01   1.8282800e-01   2.8340000e+01   2.1172000e+01
   3.2190000e+03   6.0000000e-02   3.2403000e-01   8.2428500e-01   1.8181800e-01   2.8385000e+01   2.1172000e+01
   3.2200000e+03   6.0000000e-02  -7.0322000e-01   8.3487800e-01   1.8080800e-01   2.8435000e+01   2.1171000e+01
   3.2210000e+03   6.0000000e-02  -1.7373700e+00   8.4548100e-01   1.7979800e-01   2.8485000e+01   2.1171000e+01
   3.2220000e+03   6.0000000e-02  -2.7990900e+00   8.5609500e-01   1.7878800e-01   2.8535000e+01   2.1171000e+01
   3.2230000e+03   6.0000000e-02  -3.8401300e+00   8.6605800e-01   1.7777800e-01   2.8588000e+01   2.1170000e+01
   3.2240000e+03   6.0000000e-02  -4.9087500e+00   8.7553100e-01   1.7676800e-01   2.8643000e+01   2.1170000e+01
   3.2250000e+03   6.0000000e-02  -5.9842600e+00   8.8535500e-01   1.7575800e-01   2.8696000e+01   2.1169000e+01
   3.2260000e+03   6.0000000e-02  -7.0390900e+00   8.9380800e-01   1.7474700e-01   2.8755000e+01   2.1169000e+01
   3.2270000e+03   6.0000000e-02  -8.0732400e+00   9.0253200e-01   1.7373700e-01   2.8812000e+01   2.1169000e+01
   3.2280000e+03   6.0000000e-02  -9.1280600e+00   9.1178500e-01   1.7272700e-01   2.8866000e+01   2.1169000e+01
   3.2290000e+03   6.0000000e-02  -1.0155320e+01   9.2008900e-01   1.7171700e-01   2.8924000e+01   2.1169000e+01
   3.2300000e+03   6.0000000e-02  -1.1175670e+01   9.2780300e-01   1.7070700e-01   2.8984000e+01   2.1168000e+01
   3.2310000e+03   6.0000000e-02  -1.2161560e+01   9.3576700e-01   1.6969700e-01   2.9042000e+01   2.1168000e+01
   3.2320000e+03   6.0000000e-02  -1.3168130e+01   9.4292100e-01   1.6868700e-01   2.9103000e+01   2.1167000e+01
   3.2330000e+03   6.0000000e-02  -1.4147120e+01   9.5140600e-01   1.6767700e-01   2.9157000e+01   2.1166000e+01
   3.2340000e+03   6.0000000e-02  -1.5098540e+01   9.5806000e-01   1.6666700e-01   2.9219000e+01   2.1166000e+01
   3.2350000e+03   6.0000000e-02  -1.6029270e+01   9.6558400e-01   1.6565700e-01   2.9276000e+01   2.1165000e+01
   3.2360000e+03   6.0000000e-02  -1.6960000e+01   9.7231900e-01   1.6464600e-01   2.9336000e+01   2.1165000e+01
   3.2370000e+03   6.0000000e-02  -1.7863150e+01   9.8018400e-01   1.6363600e-01   2.9390000e+01   2.1164000e+01
   3.2380000e+03   6.0000000e-02  -1.8745630e+01   9.8687800e-01   1.6262600e-01   2.9449000e+01   2.1163000e+01
   3.2390000e+03   6.0000000e-02  -1.9634990e+01   9.9252300e-01   1.6161600e-01   2.9512000e+01   2.1162000e+01
   3.2400000e+03   6.0000000e-02  -2.0503670e+01   9.9967800e-01   1.6060600e-01   2.9567000e+01   2.1162000e+01
   3.2410000e+03   6.0000000e-02  -2.1351670e+01   1.0060830e+00   1.5959600e-01   2.9625000e+01   2.1162000e+01
   3.2420000e+03   6.0000000e-02  -2.2192780e+01   1.0125580e+00   1.5858600e-01   2.9682000e+01   2.1161000e+01
   3.2430000e+03   6.0000000e-02  -2.3013200e+01   1.0191240e+00   1.5757600e-01   2.9738000e+01   2.1160000e+01
   3.2440000e+03   6.0000000e-02  -2.3861200e+01   1.0251390e+00   1.5656600e-01   2.9796000e+01   2.1159000e+01
   3.2450000e+03   6.0000000e-02  -2.4660940e+01   1.0316640e+00   1.5555600e-01   2.9851000e+01   2.1158000e+01
   3.2460000e+03   6.0000000e-02  -2.5460680e+01   1.0367800e+00   1.5454500e-01   2.9912000e+01   2.1158000e+01
   3.2470000e+03   6.0000000e-02  -2.6225950e+01   1.0434460e+00   1.5353500e-01   2.9965000e+01   2.1157000e+01
   3.2480000e+03   6.0000000e-02  -2.6998110e+01   1.0494010e+00   1.5252500e-01   3.0021000e+01   2.1156000e+01
   3.2490000e+03   6.0000000e-02  -2.7708230e+01   1.0548070e+00   1.5151500e-01   3.0079000e+01   2.1156000e+01
   3.2500000e+03   6.0000000e-02  -2.8439020e+01   1.0620430e+00   1.5050500e-01   3.0128000e+01   2.1155000e+01
   3.2510000e+03   6.0000000e-02  -2.9156030e+01   1.0666690e+00   1.4949500e-01   3.0189000e+01   2.1154000e+01
   3.2520000e+03   6.0000000e-02  -2.9893720e+01   1.0730650e+00   1.4848500e-01   3.0241000e+01   2.1154000e+01
   3.2530000e+03   6.0000000e-02  -3.0603840e+01   1.0787720e+00   1.4747500e-01   3.0296000e+01   2.1153000e+01
   3.2540000e+03   6.0000000e-02  -3.1293270e+01   1.0848280e+00   1.4646500e-01   3.0349000e+01   2.1154000e+01
   3.2550000e+03   6.0000000e-02  -3.1975800e+01   1.0901750e+00   1.4545500e-01   3.0405000e+01   2.1153000e+01
   3.2560000e+03   6.0000000e-02  -3.2623870e+01   1.0954110e+00   1.4444400e-01   3.0461000e+01   2.1153000e+01
   3.2570000e+03   6.0000000e-02  -3.3278830e+01   1.1022980e+00   1.4343400e-01   3.0509000e+01   2.1153000e+01
   3.2580000e+03   6.0000000e-02  -3.3899320e+01   1.1079150e+00   1.4242400e-01   3.0563000e+01   2.1153000e+01
   3.2590000e+03   6.0000000e-02  -3.4540490e+01   1.1139010e+00   1.4141400e-01   3.0615000e+01   2.1153000e+01
   3.2600000e+03   6.0000000e-02  -3.5202340e+01   1.1200780e+00   1.4040400e-01   3.0666000e+01   2.1153000e+01
   3.2610000e+03   6.0000000e-02  -3.5884880e+01   1.1255850e+00   1.3939400e-01   3.0720000e+01   2.1153000e+01
   3.2620000e+03   6.0000000e-02  -3.6546730e+01   1.1314630e+00   1.3838400e-01   3.0772000e+01   2.1153000e+01
   3.2630000e+03   6.0000000e-02  -3.7187900e+01   1.1370900e+00   1.3737400e-01   3.0825000e+01   2.1154000e+01
   3.2640000e+03   6.0000000e-02  -3.7808390e+01   1.1431070e+00   1.3636400e-01   3.0876000e+01   2.1154000e+01
   3.2650000e+03   6.0000000e-02  -3.8435770e+01   1.1484550e+00   1.3535400e-01   3.0930000e+01   2.1154000e+01
   3.2660000e+03   6.0000000e-02  -3.9070050e+01   1.1543920e+00   1.3434300e-01   3.0981000e+01   2.1154000e+01
   3.2670000e+03   6.0000000e-02  -3.9718110e+01   1.1596600e+00   1.3333300e-01   3.1035000e+01   2.1153000e+01
   3.2680000e+03   6.0000000e-02  -4.0338600e+01   1.1657380e+00   1.3232300e-01   3.1085000e+01   2.1153000e+01
   3.2690000e+03   6.0000000e-02  -4.0979770e+01   1.1713860e+00   1.3131300e-01   3.1137000e+01   2.1153000e+01
   3.2700000e+03   6.0000000e-02  -4.1627840e+01   1.1756840e+00   1.3030300e-01   3.1195000e+01   2.1152000e+01
   3.2710000e+03   6.0000000e-02  -4.2193170e+01   1.1820320e+00   1.2929300e-01   3.1243000e+01   2.1151000e+01
   3.2720000e+03   6.0000000e-02  -4.2834340e+01   1.1864500e+00   1.2828300e-01   3.1300000e+01   2.1151000e+01
   3.2730000e+03   6.0000000e-02  -4.3399670e+01   1.1927180e+00   1.2727300e-01   3.1348000e+01   2.1151000e+01
   3.2740000e+03   6.0000000e-02  -4.4033950e+01   1.1974970e+00   1.2626300e-01   3.1403000e+01   2.1151000e+01
   3.2750000e+03   6.0000000e-02  -4.4619970e+01   1.2030650e+00   1.2525300e-01   3.1454000e+01   2.1151000e+01
   3.2760000e+03   6.0000000e-02  -4.5226660e+01   1.2086240e+00   1.2424200e-01   3.1505000e+01   2.1151000e+01
   3.2770000e+03   6.0000000e-02  -4.5826470e+01   1.2132920e+00   1.2323200e-01   3.1560000e+01   2.1151000e+01
   3.2780000e+03   6.0000000e-02  -4.6433170e+01   1.2194110e+00   1.2222200e-01   3.1608000e+01   2.1151000e+01
   3.2790000e+03   6.0000000e-02  -4.7026080e+01   1.2244800e+00   1.2121200e-01   3.1661000e+01   2.1152000e+01
   3.2800000e+03   6.0000000e-02  -4.7618990e+01   1.2297190e+00   1.2020200e-01   3.1713000e+01   2.1152000e+01
   3.2810000e+03   6.0000000e-02  -4.8205010e+01   1.2344880e+00   1.1919200e-01   3.1767000e+01   2.1152000e+01
   3.2820000e+03   6.0000000e-02  -4.8728970e+01   1.2394070e+00   1.1818200e-01   3.1820000e+01   2.1153000e+01
   3.2830000e+03   6.0000000e-02  -4.9287410e+01   1.2453770e+00   1.1717200e-01   3.1868000e+01   2.1153000e+01
   3.2840000e+03   6.0000000e-02  -4.9838960e+01   1.2500760e+00   1.1616200e-01   3.1922000e+01   2.1153000e+01
   3.2850000e+03   6.0000000e-02  -5.0424970e+01   1.2555850e+00   1.1515200e-01   3.1972000e+01   2.1153000e+01
   3.2860000e+03   6.0000000e-02  -5.1004100e+01   1.2595650e+00   1.1414100e-01   3.2029000e+01   2.1153000e+01
   3.2870000e+03   6.0000000e-02  -5.1597010e+01   1.2647350e+00   1.1313100e-01   3.2080000e+01   2.1153000e+01
   3.2880000e+03   6.0000000e-02  -5.2155440e+01   1.2703350e+00   1.1212100e-01   3.2129000e+01   2.1152000e+01
   3.2890000e+03   6.0000000e-02  -5.2713880e+01   1.2753040e+00   1.1111100e-01   3.2181000e+01   2.1151000e+01
   3.2900000e+03   6.0000000e-02  -5.3272320e+01   1.2806840e+00   1.1010100e-01   3.2231000e+01   2.1151000e+01
   3.2910000e+03   6.0000000e-02  -5.3823870e+01   1.2858550e+00   1.0909100e-01   3.2282000e+01   2.1151000e+01
   3.2920000e+03   6.0000000e-02  -5.4396090e+01   1.2910150e+00   1.0808100e-01   3.2333000e+01   2.1151000e+01
   3.2930000e+03   6.0000000e-02  -5.4947640e+01   1.2966050e+00   1.0707100e-01   3.2382000e+01   2.1150000e+01
   3.2940000e+03   6.0000000e-02  -5.5506080e+01   1.3006850e+00   1.0606100e-01   3.2438000e+01   2.1150000e+01
   3.2950000e+03   6.0000000e-02  -5.6071410e+01   1.3064160e+00   1.0505100e-01   3.2486000e+01   2.1150000e+01
   3.2960000e+03   6.0000000e-02  -5.6629850e+01   1.3102170e+00   1.0404000e-01   3.2543000e+01   2.1150000e+01
   3.2970000e+03   6.0000000e-02  -5.7181400e+01   1.3158670e+00   1.0303000e-01   3.2591000e+01   2.1150000e+01
   3.2980000e+03   6.0000000e-02  -5.7739830e+01   1.3200280e+00   1.0202000e-01   3.2646000e+01   2.1149000e+01
   3.2990000e+03   6.0000000e-02  -5.8312060e+01   1.3258590e+00   1.0101000e-01   3.2693000e+01   2.1149000e+01
   3.3000000e+03   6.0000000e-02  -5.8856710e+01   1.3306600e+00   1.0000000e-01   3.2745000e+01   2.1149000e+01
   3.3010000e+03   6.0000000e-02  -5.9428940e+01   1.3236600e+00   1.0000000e-01   3.2800000e+01   2.1148000e+01
   3.3020000e+03   6.0000000e-02  -5.9966700e+01   1.3175400e+00   1.0000000e-01   3.2846000e+01   2.1147000e+01
   3.3030000e+03   6.0000000e-02  -6.0421720e+01   1.3083000e+00   1.0000000e-01   3.2902000e+01   2.1147000e+01
   3.3040000e+03   6.0000000e-02  -6.0794010e+01   1.3010200e+00   1.0000000e-01   3.2944000e+01   2.1147000e+01
   3.3050000e+03   6.0000000e-02  -6.1069790e+01   1.2913600e+00   1.0000000e-01   3.2993000e+01   2.1146000e+01
   3.3060000e+03   6.0000000e-02  -6.1290400e+01   1.2820400e+00   1.0000000e-01   3.3036000e+01   2.1146000e+01
   3.3070000e+03   6.0000000e-02  -6.1407610e+01   1.2729600e+00   1.0000000e-01   3.3074000e+01   2.1147000e+01
   3.3080000e+03   6.0000000e-02  -6.1428290e+01   1.2633400e+00   1.0000000e-01   3.3111000e+01   2.1147000e+01
   3.3090000e+03   6.0000000e-02  -6.1331770e+01   1.2549600e+00   1.0000000e-01   3.3139000e+01   2.1148000e+01
   3.3100000e+03   6.0000000e-02  -6.1235250e+01   1.2449200e+00   1.0000000e-01   3.3172000e+01   2.1147000e+01
   3.3110000e+03   6.0000000e-02  -6.1007740e+01   1.2362000e+00   1.0000000e-01   3.3196000e+01   2.1147000e+01
   3.3120000e+03   6.0000000e-02  -6.0780220e+01   1.2276600e+00   1.0000000e-01   3.3217000e+01   2.1146000e+01
   3.3130000e+03   6.0000000e-02  -6.0476880e+01   1.2195800e+00   1.0000000e-01   3.3234000e+01   2.1146000e+01
   3.3140000e+03   6.0000000e-02  -6.0118370e+01   1.2122600e+00   1.0000000e-01   3.3246000e+01   2.1146000e+01
   3.3150000e+03   6.0000000e-02  -5.9746080e+01   1.2031600e+00   1.0000000e-01   3.3265000e+01   2.1146000e+01
   3.3160000e+03   6.0000000e-02  -5.9304840e+01   1.1969800e+00   1.0000000e-01   3.3269000e+01   2.1146000e+01
   3.3170000e+03   6.0000000e-02  -5.8870500e+01   1.1889600e+00   1.0000000e-01   3.3281000e+01   2.1146000e+01
   3.3180000e+03   6.0000000e-02  -5.8374110e+01   1.1829000e+00   1.0000000e-01   3.3283000e+01   2.1146000e+01
   3.3190000e+03   6.0000000e-02  -5.7863930e+01   1.1754800e+00   1.0000000e-01   3.3291000e+01   2.1146000e+01
   3.3200000e+03   6.0000000e-02  -5.7374440e+01   1.1696600e+00   1.0000000e-01   3.3291000e+01   2.1146000e+01
   3.3210000e+03   6.0000000e-02  -5.6843570e+01   1.1640600e+00   1.0000000e-01   3.3290000e+01   2.1146000e+01
   3.3220000e+03   6.0000000e-02  -5.6319610e+01   1.1580400e+00   1.0000000e-01   3.3291000e+01   2.1145000e+01
   3.3230000e+03   6.0000000e-02  -5.5754270e+01   1.1535400e+00   1.0000000e-01   3.3285000e+01   2.1144000e+01
   3.3240000e+03   6.0000000e-02  -5.5161360e+01   1.1480600e+00   1.0000000e-01   3.3284000e+01   2.1144000e+01
   3.3250000e+03   6.0000000e-02  -5.4589140e+01   1.1443600e+00   1.0000000e-01   3.3275000e+01   2.1144000e+01
   3.3260000e+03   6.0000000e-02  -5.4023800e+01   1.1399600e+00   1.0000000e-01   3.3270000e+01   2.1144000e+01
   3.3270000e+03   6.0000000e-02  -5.3479150e+01   1.1361000e+00   1.0000000e-01   3.3263000e+01   2.1145000e+01
   3.3280000e+03   6.0000000e-02  -5.2934500e+01   1.1330400e+00   1.0000000e-01   3.3253000e+01   2.1146000e+01
   3.3290000e+03   6.0000000e-02  -5.2424320e+01   1.1293000e+00   1.0000000e-01   3.3247000e+01   2.1146000e+01
   3.3300000e+03   6.0000000e-02  -5.1907250e+01   1.1265600e+00   1.0000000e-01   3.3237000e+01   2.1146000e+01
   3.3310000e+03   6.0000000e-02  -5.1410860e+01   1.1238000e+00   1.0000000e-01   3.3228000e+01   2.1147000e+01
   3.3320000e+03   6.0000000e-02  -5.0900680e+01   1.1221000e+00   1.0000000e-01   3.3215000e+01   2.1148000e+01
   3.3330000e+03   6.0000000e-02  -5.0431870e+01   1.1186800e+00   1.0000000e-01   3.3211000e+01   2.1149000e+01
   3.3340000e+03   6.0000000e-02  -4.9983740e+01   1.1173200e+00   1.0000000e-01   3.3198000e+01   2.1150000e+01
   3.3350000e+03   6.0000000e-02  -4.9535610e+01   1.1153400e+00   1.0000000e-01   3.3189000e+01   2.1151000e+01
   3.3360000e+03   6.0000000e-02  -4.9121950e+01   1.1131000e+00   1.0000000e-01   3.3182000e+01   2.1153000e+01
   3.3370000e+03   6.0000000e-02  -4.8728970e+01   1.1114400e+00   1.0000000e-01   3.3173000e+01   2.1153000e+01
   3.3380000e+03   6.0000000e-02  -4.8370470e+01   1.1095200e+00   1.0000000e-01   3.3166000e+01   2.1154000e+01
   3.3390000e+03   6.0000000e-02  -4.7998180e+01   1.1081800e+00   1.0000000e-01   3.3157000e+01   2.1154000e+01
   3.3400000e+03   6.0000000e-02  -4.7653460e+01   1.1063600e+00   1.0000000e-01   3.3151000e+01   2.1153000e+01
   3.3410000e+03   6.0000000e-02  -4.7294960e+01   1.1055400e+00   1.0000000e-01   3.3141000e+01   2.1153000e+01
   3.3420000e+03   6.0000000e-02  -4.6936450e+01   1.1047000e+00   1.0000000e-01   3.3132000e+01   2.1152000e+01
   3.3430000e+03   6.0000000e-02  -4.6640000e+01   1.1027200e+00   1.0000000e-01   3.3129000e+01   2.1151000e+01
   3.3440000e+03   6.0000000e-02  -4.6343540e+01   1.1025600e+00   1.0000000e-01   3.3118000e+01   2.1150000e+01
   3.3450000e+03   6.0000000e-02  -4.6067770e+01   1.1010800e+00   1.0000000e-01   3.3114000e+01   2.1149000e+01
   3.3460000e+03   6.0000000e-02  -4.5826470e+01   1.1014400e+00   1.0000000e-01   3.3102000e+01   2.1149000e+01
   3.3470000e+03   6.0000000e-02  -4.5557590e+01   1.0998400e+00   1.0000000e-01   3.3100000e+01   2.1149000e+01
   3.3480000e+03   6.0000000e-02  -4.5302500e+01   1.0991600e+00   1.0000000e-01   3.3094000e+01   2.1150000e+01
   3.3490000e+03   6.0000000e-02  -4.5019840e+01   1.0988200e+00   1.0000000e-01   3.3087000e+01   2.1151000e+01
   3.3500000e+03   6.0000000e-02  -4.4785430e+01   1.0984000e+00   1.0000000e-01   3.3081000e+01   2.1151000e+01
   3.3510000e+03   6.0000000e-02  -4.4544130e+01   1.0989800e+00   1.0000000e-01   3.3071000e+01   2.1151000e+01
   3.3520000e+03   6.0000000e-02  -4.4323510e+01   1.0984400e+00   1.0000000e-01   3.3067000e+01   2.1150000e+01
   3.3530000e+03   6.0000000e-02  -4.4137360e+01   1.0986400e+00   1.0000000e-01   3.3060000e+01   2.1150000e+01
   3.3540000e+03   6.0000000e-02  -4.3951220e+01   1.0989800e+00   1.0000000e-01   3.3053000e+01   2.1149000e+01
   3.3550000e+03   6.0000000e-02  -4.3799540e+01   1.0983600e+00   1.0000000e-01   3.3051000e+01   2.1148000e+01
   3.3560000e+03   6.0000000e-02  -4.3703020e+01   1.0988800e+00   1.0000000e-01   3.3044000e+01   2.1148000e+01
   3.3570000e+03   6.0000000e-02  -4.3565140e+01   1.0991000e+00   1.0000000e-01   3.3039000e+01   2.1148000e+01
   3.3580000e+03   6.0000000e-02  -4.3427250e+01   1.0992000e+00   1.0000000e-01   3.3035000e+01   2.1148000e+01
   3.3590000e+03   6.0000000e-02  -4.3296260e+01   1.0989400e+00   1.0000000e-01   3.3033000e+01   2.1148000e+01
   3.3600000e+03   6.0000000e-02  -4.3165270e+01   1.0991600e+00   1.0000000e-01   3.3029000e+01   2.1148000e+01
   3.3610000e+03   6.0000000e-02  -4.3103220e+01   1.0990200e+00   1.0000000e-01   3.3027000e+01   2.1147000e+01
   3.3620000e+03   6.0000000e-02  -4.3006700e+01   1.0984800e+00   1.0000000e-01   3.3027000e+01   2.1146000e+01
   3.3630000e+03   6.0000000e-02  -4.2937750e+01   1.0994800e+00   1.0000000e-01   3.3020000e+01   2.1146000e+01
   3.3640000e+03   6.0000000e-02  -4.2875710e+01   1.0984200e+00   1.0000000e-01   3.3023000e+01   2.1147000e+01
   3.3650000e+03   6.0000000e-02  -4.2813660e+01   1.0990600e+00   1.0000000e-01   3.3018000e+01   2.1147000e+01
   3.3660000e+03   6.0000000e-02  -4.2751610e+01   1.0984800e+00   1.0000000e-01   3.3019000e+01   2.1146000e+01
   3.3670000e+03   6.0000000e-02  -4.2682660e+01   1.0987600e+00   1.0000000e-01   3.3016000e+01   2.1146000e+01
   3.3680000e+03   6.0000000e-02  -4.2620620e+01   1.0984400e+00   1.0000000e-01   3.3016000e+01   2.1145000e+01
   3.3690000e+03   6.0000000e-02  -4.2572360e+01   1.0983400e+00   1.0000000e-01   3.3015000e+01   2.1144000e+01
   3.3700000e+03   6.0000000e-02  -4.2530990e+01   1.0980400e+00   1.0000000e-01   3.3015000e+01   2.1144000e+01
   3.3710000e+03   6.0000000e-02  -4.2475840e+01   1.0977400e+00   1.0000000e-01   3.3015000e+01   2.1144000e+01
   3.3720000e+03   6.0000000e-02  -4.2434470e+01   1.0983200e+00   1.0000000e-01   3.3011000e+01   2.1143000e+01
   3.3730000e+03   6.0000000e-02  -4.2379320e+01   1.0974400e+00   1.0000000e-01   3.3014000e+01   2.1143000e+01
   3.3740000e+03   6.0000000e-02  -4.2324160e+01   1.0980400e+00   1.0000000e-01   3.3010000e+01   2.1143000e+01
   3.3750000e+03   6.0000000e-02  -4.2296580e+01   1.0971800e+00   1.0000000e-01   3.3013000e+01   2.1143000e+01
   3.3760000e+03   6.0000000e-02  -4.2269010e+01   1.0964800e+00   1.0000000e-01   3.3015000e+01   2.1142000e+01
   3.3770000e+03   6.0000000e-02  -4.2262110e+01   1.0964000e+00   1.0000000e-01   3.3014000e+01   2.1143000e+01
   3.3780000e+03   6.0000000e-02  -4.2220750e+01   1.0963400e+00   1.0000000e-01   3.3013000e+01   2.1143000e+01
   3.3790000e+03   6.0000000e-02  -4.2186270e+01   1.0960800e+00   1.0000000e-01   3.3013000e+01   2.1143000e+01
   3.3800000e+03   6.0000000e-02  -4.2193170e+01   1.0951600e+00   1.0000000e-01   3.3016000e+01   2.1143000e+01
   3.3810000e+03   6.0000000e-02  -4.2138010e+01   1.0946200e+00   1.0000000e-01   3.3017000e+01   2.1143000e+01
   3.3820000e+03   6.0000000e-02  -4.2138010e+01   1.0940600e+00   1.0000000e-01   3.3018000e+01   2.1143000e+01
   3.3830000e+03   6.0000000e-02  -4.2082860e+01   1.0932600e+00   1.0000000e-01   3.3020000e+01   2.1142000e+01
   3.3840000e+03   6.0000000e-02  -4.2055280e+01   1.0937400e+00   1.0000000e-01   3.3016000e+01   2.1142000e+01
   3.3850000e+03   6.0000000e-02  -4.2027710e+01   1.0927600e+00   1.0000000e-01   3.3019000e+01   2.1142000e+01
   3.3860000e+03   6.0000000e-02  -4.1986340e+01   1.0926000e+00   1.0000000e-01   3.3018000e+01   2.1141000e+01
   3.3870000e+03   6.0000000e-02  -4.1924290e+01   1.0920200e+00   1.0000000e-01   3.3019000e+01   2.1141000e+01
   3.3880000e+03   6.0000000e-02  -4.1855350e+01   1.0920800e+00   1.0000000e-01   3.3017000e+01   2.1140000e+01
   3.3890000e+03   6.0000000e-02  -4.1820880e+01   1.0910800e+00   1.0000000e-01   3.3020000e+01   2.1140000e+01
   3.3900000e+03   6.0000000e-02  -4.1765720e+01   1.0909000e+00   1.0000000e-01   3.3019000e+01   2.1139000e+01
   3.3910000e+03   6.0000000e-02  -4.1724360e+01   1.0918400e+00   1.0000000e-01   3.3013000e+01   2.1139000e+01
   3.3920000e+03   6.0000000e-02  -4.1696780e+01   1.0904800e+00   1.0000000e-01   3.3018000e+01   2.1138000e+01
   3.3930000e+03   6.0000000e-02  -4.1669200e+01   1.0905600e+00   1.0000000e-01   3.3016000e+01   2.1138000e+01
   3.3940000e+03   6.0000000e-02  -4.1634730e+01   1.0902400e+00   1.0000000e-01   3.3016000e+01   2.1137000e+01
   3.3950000e+03   6.0000000e-02  -4.1607150e+01   1.0905800e+00   1.0000000e-01   3.3013000e+01   2.1137000e+01
   3.3960000e+03   6.0000000e-02  -4.1572680e+01   1.0905400e+00   1.0000000e-01   3.3012000e+01   2.1137000e+01
   3.3970000e+03   6.0000000e-02  -4.1524420e+01   1.0894200e+00   1.0000000e-01   3.3016000e+01   2.1136000e+01
   3.3980000e+03   6.0000000e-02  -4.1496840e+01   1.0904200e+00   1.0000000e-01   3.3010000e+01   2.1136000e+01
   3.3990000e+03   6.0000000e-02  -4.1455480e+01   1.0893400e+00   1.0000000e-01   3.3014000e+01   2.1136000e+01
   3.4000000e+03   6.0000000e-02  -4.1407220e+01   1.0903800e+00   1.0000000e-01   3.3008000e+01   2.1136000e+01
   3.4010000e+03   6.0000000e-02  -4.1358960e+01   1.0891200e+00   1.0000000e-01   3.3013000e+01   2.1136000e+01
   3.4020000e+03   6.0000000e-02  -4.1324490e+01   1.0904000e+00   1.0000000e-01   3.3006000e+01   2.1136000e+01
   3.4030000e+03   6.0000000e-02  -4.1324490e+01   1.0900600e+00   1.0000000e-01   3.3007000e+01   2.1135000e+01
   3.4040000e+03   6.0000000e-02  -4.1317590e+01   1.0894800e+00   1.0000000e-01   3.3009000e+01   2.1134000e+01
   3.4050000e+03   6.0000000e-02  -4.1269330e+01   1.0899600e+00   1.0000000e-01   3.3006000e+01   2.1133000e+01
   3.4060000e+03   6.0000000e-02  -4.1234860e+01   1.0889600e+00   1.0000000e-01   3.3010000e+01   2.1132000e+01
   3.4070000e+03   6.0000000e-02  -4.1186600e+01   1.0900800e+00   1.0000000e-01   3.3004000e+01   2.1132000e+01
   3.4080000e+03   6.0000000e-02  -4.1152130e+01   1.0886800e+00   1.0000000e-01   3.3010000e+01   2.1131000e+01
   3.4090000e+03   6.0000000e-02  -4.1131450e+01   1.0895800e+00   1.0000000e-01   3.3005000e+01   2.1131000e+01
   3.4100000e+03   6.0000000e-02  -4.1117660e+01   1.0901400e+00   1.0000000e-01   3.3002000e+01   2.1130000e+01
   3.4110000e+03   6.0000000e-02  -4.1131450e+01   1.0885600e+00   1.0000000e-01   3.3009000e+01   2.1130000e+01
   3.4120000e+03   6.0000000e-02  -4.1145230e+01   1.0888200e+00   1.0000000e-01   3.3007000e+01   2.1129000e+01
   3.4130000e+03   6.0000000e-02  -4.1186600e+01   1.0875800e+00   1.0000000e-01   3.3012000e+01   2.1129000e+01
   3.4140000e+03   6.0000000e-02  -4.1200390e+01   1.0884400e+00   1.0000000e-01   3.3007000e+01   2.1128000e+01
   3.4150000e+03   6.0000000e-02  -4.1200390e+01   1.0876400e+00   1.0000000e-01   3.3010000e+01   2.1128000e+01
   3.4160000e+03   6.0000000e-02  -4.1152130e+01   1.0870000e+00   1.0000000e-01   3.3012000e+01   2.1128000e+01
   3.4170000e+03   6.0000000e-02  -4.1165920e+01   1.0861000e+00   1.0000000e-01   3.3015000e+01   2.1128000e+01
   3.4180000e+03   6.0000000e-02  -4.1096970e+01   1.0860200e+00   1.0000000e-01   3.3014000e+01   2.1127000e+01
   3.4190000e+03   6.0000000e-02  -4.1083190e+01   1.0864000e+00   1.0000000e-01   3.3011000e+01   2.1127000e+01
   3.4200000e+03   6.0000000e-02  -4.1034920e+01   1.0846400e+00   1.0000000e-01   3.3018000e+01   2.1127000e+01
   3.4210000e+03   6.0000000e-02  -4.1041820e+01   1.0853800e+00   1.0000000e-01   3.3013000e+01   2.1126000e+01
   3.4220000e+03   6.0000000e-02  -4.1000450e+01   1.0846800e+00   1.0000000e-01   3.3015000e+01   2.1126000e+01
   3.4230000e+03   6.0000000e-02  -4.0959090e+01   1.0843800e+00   1.0000000e-01   3.3015000e+01   2.1125000e+01
   3.4240000e+03   6.0000000e-02  -4.0931510e+01   1.0849600e+00   1.0000000e-01   3.3011000e+01   2.1125000e+01
   3.4250000e+03   6.0000000e-02  -4.0883250e+01   1.0843000e+00   1.0000000e-01   3.3013000e+01   2.1125000e+01
   3.4260000e+03   6.0000000e-02  -4.0848780e+01   1.0849200e+00   1.0000000e-01   3.3009000e+01   2.1126000e+01
   3.4270000e+03   6.0000000e-02  -4.0793620e+01   1.0840800e+00   1.0000000e-01   3.3012000e+01   2.1126000e+01
   3.4280000e+03   6.0000000e-02  -4.0772940e+01   1.0838400e+00   1.0000000e-01   3.3012000e+01   2.1126000e+01
   3.4290000e+03   6.0000000e-02  -4.0759150e+01   1.0831600e+00   1.0000000e-01   3.3014000e+01   2.1126000e+01
   3.4300000e+03   6.0000000e-02  -4.0766050e+01   1.0831000e+00   1.0000000e-01   3.3013000e+01   2.1126000e+01
   3.4310000e+03   6.0000000e-02  -4.0766050e+01   1.0826200e+00   1.0000000e-01   3.3014000e+01   2.1126000e+01
   3.4320000e+03   6.0000000e-02  -4.0772940e+01   1.0825600e+00   1.0000000e-01   3.3013000e+01   2.1126000e+01
   3.4330000e+03   6.0000000e-02  -4.0738470e+01   1.0823000e+00   1.0000000e-01   3.3013000e+01   2.1126000e+01
   3.4340000e+03   6.0000000e-02  -4.0710890e+01   1.0813800e+00   1.0000000e-01   3.3016000e+01   2.1126000e+01
   3.4350000e+03   6.0000000e-02  -4.0704000e+01   1.0808400e+00   1.0000000e-01   3.3017000e+01   2.1126000e+01
   3.4360000e+03   6.0000000e-02  -4.0676420e+01   1.0802800e+00   1.0000000e-01   3.3018000e+01   2.1125000e+01
   3.4370000e+03   6.0000000e-02  -4.0641950e+01   1.0803600e+00   1.0000000e-01   3.3016000e+01   2.1125000e+01
   3.4380000e+03   6.0000000e-02  -4.0593690e+01   1.0798200e+00   1.0000000e-01   3.3017000e+01   2.1124000e+01
   3.4390000e+03   6.0000000e-02  -4.0552320e+01   1.0794800e+00   1.0000000e-01   3.3017000e+01   2.1124000e+01
   3.4400000e+03   6.0000000e-02  -4.0483380e+01   1.0800200e+00   1.0000000e-01   3.3013000e+01   2.1125000e+01
   3.4410000e+03   6.0000000e-02  -4.0455800e+01   1.0795400e+00   1.0000000e-01   3.3014000e+01   2.1125000e+01
   3.4420000e+03   6.0000000e-02  -4.0414440e+01   1.0797000e+00   1.0000000e-01   3.3012000e+01   2.1125000e+01
   3.4430000e+03   6.0000000e-02  -4.0359280e+01   1.0801200e+00   1.0000000e-01   3.3009000e+01   2.1125000e+01
   3.4440000e+03   6.0000000e-02  -4.0311020e+01   1.0801600e+00   1.0000000e-01   3.3008000e+01   2.1125000e+01
   3.4450000e+03   6.0000000e-02  -4.0269660e+01   1.0811000e+00   1.0000000e-01   3.3003000e+01   2.1125000e+01
   3.4460000e+03   6.0000000e-02  -4.0242080e+01   1.0801600e+00   1.0000000e-01   3.3007000e+01   2.1126000e+01
   3.4470000e+03   6.0000000e-02  -4.0228290e+01   1.0804600e+00   1.0000000e-01   3.3005000e+01   2.1125000e+01
   3.4480000e+03   6.0000000e-02  -4.0221400e+01   1.0805800e+00   1.0000000e-01   3.3004000e+01   2.1125000e+01
   3.4490000e+03   6.0000000e-02  -4.0186920e+01   1.0807200e+00   1.0000000e-01   3.3003000e+01   2.1125000e+01
   3.4500000e+03   6.0000000e-02  -4.0214500e+01   1.0808800e+00   1.0000000e-01   3.3002000e+01   2.1125000e+01
   3.4510000e+03   6.0000000e-02  -4.0159350e+01   1.0810600e+00   1.0000000e-01   3.3001000e+01   2.1125000e+01
   3.4520000e+03   6.0000000e-02  -4.0152450e+01   1.0821400e+00   1.0000000e-01   3.2996000e+01   2.1125000e+01
   3.4530000e+03   6.0000000e-02  -4.0097300e+01   1.0813400e+00   1.0000000e-01   3.3000000e+01   2.1124000e+01
   3.4540000e+03   6.0000000e-02  -4.0117980e+01   1.0824400e+00   1.0000000e-01   3.2995000e+01   2.1124000e+01
   3.4550000e+03   6.0000000e-02  -4.0049040e+01   1.0821000e+00   1.0000000e-01   3.2997000e+01   2.1123000e+01
   3.4560000e+03   6.0000000e-02  -4.0069720e+01   1.0828200e+00   1.0000000e-01   3.2994000e+01   2.1122000e+01
   3.4570000e+03   6.0000000e-02  -4.0083510e+01   1.0825000e+00   1.0000000e-01   3.2996000e+01   2.1122000e+01
   3.4580000e+03   6.0000000e-02  -4.0042140e+01   1.0819200e+00   1.0000000e-01   3.2999000e+01   2.1122000e+01
   3.4590000e+03   6.0000000e-02  -4.0090400e+01   1.0830400e+00   1.0000000e-01   3.2994000e+01   2.1122000e+01
   3.4600000e+03   6.0000000e-02  -4.0090400e+01   1.0827200e+00   1.0000000e-01   3.2996000e+01   2.1122000e+01
   3.4610000e+03   6.0000000e-02  -4.0117980e+01   1.0828000e+00   1.0000000e-01   3.2996000e+01   2.1122000e+01
   3.4620000e+03   6.0000000e-02  -4.0138660e+01   1.0826600e+00   1.0000000e-01   3.2997000e+01   2.1122000e+01
   3.4630000e+03   6.0000000e-02  -4.0145560e+01   1.0820600e+00   1.0000000e-01   3.3000000e+01   2.1122000e+01
   3.4640000e+03   6.0000000e-02  -4.0166240e+01   1.0831600e+00   1.0000000e-01   3.2995000e+01   2.1122000e+01
   3.4650000e+03   6.0000000e-02  -4.0180030e+01   1.0819400e+00   1.0000000e-01   3.3001000e+01   2.1122000e+01
   3.4660000e+03   6.0000000e-02  -4.0221400e+01   1.0821400e+00   1.0000000e-01   3.3000000e+01   2.1122000e+01
   3.4670000e+03   6.0000000e-02  -4.0242080e+01   1.0817000e+00   1.0000000e-01   3.3002000e+01   2.1122000e+01
   3.4680000e+03   6.0000000e-02  -4.0262760e+01   1.0807800e+00   1.0000000e-01   3.3006000e+01   2.1122000e+01
   3.4690000e+03   6.0000000e-02  -4.0276550e+01   1.0808800e+00   1.0000000e-01   3.3005000e+01   2.1122000e+01
   3.4700000e+03   6.0000000e-02  -4.0269660e+01   1.0799000e+00   1.0000000e-01   3.3009000e+01   2.1121000e+01
   3.4710000e+03   6.0000000e-02  -4.0276550e+01   1.0801600e+00   1.0000000e-01   3.3007000e+01   2.1121000e+01
   3.4720000e+03   6.0000000e-02  -4.0269660e+01   1.0795800e+00   1.0000000e-01   3.3009000e+01   2.1121000e+01
   3.4730000e+03   6.0000000e-02  -4.0276550e+01   1.0794000e+00   1.0000000e-01   3.3009000e+01   2.1121000e+01
   3.4740000e+03   6.0000000e-02  -4.0248970e+01   1.0790000e+00   1.0000000e-01   3.3010000e+01   2.1121000e+01
   3.4750000e+03   6.0000000e-02  -4.0221400e+01   1.0788000e+00   1.0000000e-01   3.3010000e+01   2.1122000e+01
   3.4760000e+03   6.0000000e-02  -4.0180030e+01   1.0792600e+00   1.0000000e-01   3.3007000e+01   2.1122000e+01
   3.4770000e+03   6.0000000e-02  -4.0152450e+01   1.0786800e+00   1.0000000e-01   3.3009000e+01   2.1122000e+01
   3.4780000e+03   6.0000000e-02  -4.0097300e+01   1.0800400e+00   1.0000000e-01   3.3002000e+01   2.1122000e+01
   3.4790000e+03   6.0000000e-02  -4.0062830e+01   1.0791200e+00   1.0000000e-01   3.3006000e+01   2.1122000e+01
   3.4800000e+03   6.0000000e-02  -4.0035250e+01   1.0801000e+00   1.0000000e-01   3.3001000e+01   2.1122000e+01
   3.4810000e+03   6.0000000e-02  -3.9986990e+01   1.0794200e+00   1.0000000e-01   3.3004000e+01   2.1122000e+01
   3.4820000e+03   6.0000000e-02  -3.9931840e+01   1.0808800e+00   1.0000000e-01   3.2997000e+01   2.1121000e+01
   3.4830000e+03   6.0000000e-02  -3.9918050e+01   1.0807200e+00   1.0000000e-01   3.2998000e+01   2.1121000e+01
   3.4840000e+03   6.0000000e-02  -3.9856000e+01   1.0805400e+00   1.0000000e-01   3.2999000e+01   2.1121000e+01
   3.4850000e+03   6.0000000e-02  -3.9862890e+01   1.0812200e+00   1.0000000e-01   3.2996000e+01   2.1121000e+01
   3.4860000e+03   6.0000000e-02  -3.9814630e+01   1.0802000e+00   1.0000000e-01   3.3001000e+01   2.1121000e+01
   3.4870000e+03   6.0000000e-02  -3.9828420e+01   1.0810600e+00   1.0000000e-01   3.2997000e+01   2.1121000e+01
   3.4880000e+03   6.0000000e-02  -3.9842210e+01   1.0809000e+00   1.0000000e-01   3.2998000e+01   2.1120000e+01
   3.4890000e+03   6.0000000e-02  -3.9821530e+01   1.0811600e+00   1.0000000e-01   3.2997000e+01   2.1120000e+01
   3.4900000e+03   6.0000000e-02  -3.9828420e+01   1.0807800e+00   1.0000000e-01   3.2999000e+01   2.1120000e+01
   3.4910000e+03   6.0000000e-02  -3.9814630e+01   1.0810200e+00   1.0000000e-01   3.2998000e+01   2.1119000e+01
   3.4920000e+03   6.0000000e-02  -3.9828420e+01   1.0817200e+00   1.0000000e-01   3.2995000e+01   2.1119000e+01
   3.4930000e+03   6.0000000e-02  -3.9814630e+01   1.0811600e+00   1.0000000e-01   3.2998000e+01   2.1120000e+01
   3.4940000e+03   6.0000000e-02  -3.9807740e+01   1.0823000e+00   1.0000000e-01   3.2993000e+01   2.1120000e+01
   3.4950000e+03   6.0000000e-02  -3.9842210e+01   1.0820000e+00   1.0000000e-01   3.2995000e+01   2.1120000e+01
   3.4960000e+03   6.0000000e-02  -3.9842210e+01   1.0812200e+00   1.0000000e-01   3.2999000e+01   2.1121000e+01
   3.4970000e+03   6.0000000e-02  -3.9842210e+01   1.0821200e+00   1.0000000e-01   3.2995000e+01   2.1121000e+01
   3.4980000e+03   6.0000000e-02  -3.9807740e+01   1.0811200e+00   1.0000000e-01   3.3000000e+01   2.1121000e+01
   3.4990000e+03   6.0000000e-02  -3.9814630e+01   1.0822200e+00   1.0000000e-01   3.2995000e+01   2.1121000e+01
   3.5000000e+03   6.0000000e-02  -3.9787050e+01   1.0816600e+00   1.0000000e-01   3.2998000e+01   2.1122000e+01
   3.5010000e+03   6.0000000e-02  -3.9800840e+01   1.0821400e+00   1.0000000e-01   3.2996000e+01   2.1122000e+01
   3.5020000e+03   6.0000000e-02  -3.9807740e+01   1.0826600e+00   1.0000000e-01   3.2994000e+01   2.1122000e+01
   3.5030000e+03   6.0000000e-02  -3.9814630e+01   1.0823400e+00   1.0000000e-01   3.2996000e+01   2.1122000e+01
   3.5040000e+03   6.0000000e-02  -3.9814630e+01   1.0828600e+00   1.0000000e-01   3.2994000e+01   2.1122000e+01
   3.5050000e+03   6.0000000e-02  -3.9821530e+01   1.0818800e+00   1.0000000e-01   3.2999000e+01   2.1121000e+01
   3.5060000e+03   6.0000000e-02  -3.9821530e+01   1.0825600e+00   1.0000000e-01   3.2996000e+01   2.1121000e+01
   3.5070000e+03   6.0000000e-02  -3.9807740e+01   1.0819800e+00   1.0000000e-01   3.2999000e+01   2.1121000e+01
   3.5080000e+03   6.0000000e-02  -3.9793950e+01   1.0824400e+00   1.0000000e-01   3.2997000e+01   2.1121000e+01
   3.5090000e+03   6.0000000e-02  -3.9807740e+01   1.0820600e+00   1.0000000e-01   3.2999000e+01   2.1122000e+01
   3.5100000e+03   6.0000000e-02  -3.9821530e+01   1.0827400e+00   1.0000000e-01   3.2996000e+01   2.1122000e+01
   3.5110000e+03   6.0000000e-02  -3.9862890e+01   1.0832600e+00   1.0000000e-01   3.2994000e+01   2.1122000e+01
   3.5120000e+03   6.0000000e-02  -3.9869790e+01   1.0820600e+00   1.0000000e-01   3.3000000e+01   2.1123000e+01
   3.5130000e+03   6.0000000e-02  -3.9869790e+01   1.0831600e+00   1.0000000e-01   3.2995000e+01   2.1124000e+01
   3.5140000e+03   6.0000000e-02  -3.9856000e+01   1.0826000e+00   1.0000000e-01   3.2998000e+01   2.1124000e+01
   3.5150000e+03   6.0000000e-02  -3.9849100e+01   1.0830800e+00   1.0000000e-01   3.2996000e+01   2.1124000e+01
   3.5160000e+03   6.0000000e-02  -3.9849100e+01   1.0820600e+00   1.0000000e-01   3.3001000e+01   2.1124000e+01
   3.5170000e+03   6.0000000e-02  -3.9883580e+01   1.0822600e+00   1.0000000e-01   3.3000000e+01   2.1125000e+01
   3.5180000e+03   6.0000000e-02  -3.9938730e+01   1.0818200e+00   1.0000000e-01   3.3002000e+01   2.1125000e+01
   3.5190000e+03   6.0000000e-02  -4.0014570e+01   1.0817800e+00   1.0000000e-01   3.3002000e+01   2.1125000e+01
   3.5200000e+03   6.0000000e-02  -4.0042140e+01   1.0810800e+00   1.0000000e-01   3.3005000e+01   2.1125000e+01
   3.5210000e+03   6.0000000e-02  -4.0090400e+01   1.0794400e+00   1.0000000e-01   3.3012000e+01   2.1125000e+01
   3.5220000e+03   6.0000000e-02  -4.0111090e+01   1.0792000e+00   1.0000000e-01   3.3012000e+01   2.1126000e+01
   3.5230000e+03   6.0000000e-02  -4.0193820e+01   1.0778600e+00   1.0000000e-01   3.3017000e+01   2.1128000e+01
   3.5240000e+03   6.0000000e-02  -4.0173140e+01   1.0777400e+00   1.0000000e-01   3.3016000e+01   2.1130000e+01
   3.5250000e+03   6.0000000e-02  -4.0200710e+01   1.0765400e+00   1.0000000e-01   3.3020000e+01   2.1133000e+01
   3.5260000e+03   6.0000000e-02  -4.0159350e+01   1.0759200e+00   1.0000000e-01   3.3021000e+01   2.1134000e+01
   3.5270000e+03   6.0000000e-02  -4.0186920e+01   1.0757200e+00   1.0000000e-01   3.3020000e+01   2.1136000e+01
   3.5280000e+03   6.0000000e-02  -4.0124880e+01   1.0740000e+00   1.0000000e-01   3.3026000e+01   2.1137000e+01
   3.5290000e+03   6.0000000e-02  -4.0138660e+01   1.0741400e+00   1.0000000e-01   3.3023000e+01   2.1139000e+01
   3.5300000e+03   6.0000000e-02  -4.0083510e+01   1.0730200e+00   1.0000000e-01   3.3026000e+01   2.1139000e+01
   3.5310000e+03   6.0000000e-02  -4.0035250e+01   1.0733800e+00   1.0000000e-01   3.3022000e+01   2.1140000e+01
   3.5320000e+03   6.0000000e-02  -3.9993880e+01   1.0716200e+00   1.0000000e-01   3.3028000e+01   2.1140000e+01
   3.5330000e+03   6.0000000e-02  -3.9945620e+01   1.0710600e+00   1.0000000e-01   3.3028000e+01   2.1140000e+01
   3.5340000e+03   6.0000000e-02  -3.9897360e+01   1.0716000e+00   1.0000000e-01   3.3023000e+01   2.1141000e+01
   3.5350000e+03   6.0000000e-02  -3.9869790e+01   1.0704800e+00   1.0000000e-01   3.3026000e+01   2.1141000e+01
   3.5360000e+03   6.0000000e-02  -3.9814630e+01   1.0706200e+00   1.0000000e-01   3.3023000e+01   2.1141000e+01
   3.5370000e+03   6.0000000e-02  -3.9759480e+01   1.0703800e+00   1.0000000e-01   3.3022000e+01   2.1141000e+01
   3.5380000e+03   6.0000000e-02  -3.9725010e+01   1.0706000e+00   1.0000000e-01   3.3019000e+01   2.1141000e+01
   3.5390000e+03   6.0000000e-02  -3.9649170e+01   1.0704400e+00   1.0000000e-01   3.3018000e+01   2.1141000e+01
[truncated: 8,696,594 more chars]
