# Supplementary material for: Development & application of a wearable non-differential calorimeter for skin heat transfer analysis
Source: PLoS One. 2025 Oct 17;20(10):e0334062. doi: 10.1371/journal.pone.0334062 (PMC12533852; doi:10.1371/journal.pone.0334062)
Supplement: S1 Data Files — Calibration, rest and exercise measurement samples. (ZIP) [file pone.0334062.s005.zip › File3.dat]

   1.0000000e+00   5.0000000e-02   3.0555580e+01   2.8116000e-01   0.0000000e+00   2.6722000e+01   2.0652000e+01
   2.0000000e+00   5.0000000e-02   3.3251250e+01   3.3092000e-01   0.0000000e+00   2.6612000e+01   2.0651000e+01
   3.0000000e+00   5.0000000e-02   3.4395710e+01   3.8112000e-01   0.0000000e+00   2.6510000e+01   2.0651000e+01
   4.0000000e+00   5.0000000e-02   3.4705950e+01   4.2742000e-01   0.0000000e+00   2.6435000e+01   2.0651000e+01
   5.0000000e+00   5.0000000e-02   3.4443970e+01   4.6928000e-01   0.0000000e+00   2.6387000e+01   2.0650000e+01
   6.0000000e+00   5.0000000e-02   3.3720060e+01   5.0682000e-01   0.0000000e+00   2.6363000e+01   2.0650000e+01
   7.0000000e+00   5.0000000e-02   3.2610080e+01   5.4088000e-01   0.0000000e+00   2.6357000e+01   2.0650000e+01
   8.0000000e+00   5.0000000e-02   3.1203640e+01   5.6890000e-01   0.0000000e+00   2.6379000e+01   2.0650000e+01
   9.0000000e+00   5.0000000e-02   2.9555900e+01   5.9340000e-01   0.0000000e+00   2.6415000e+01   2.0651000e+01
   1.0000000e+01   5.0000000e-02   2.7825430e+01   6.1432000e-01   0.0000000e+00   2.6464000e+01   2.0651000e+01
   1.1000000e+01   5.0000000e-02   2.5977750e+01   6.3184000e-01   0.0000000e+00   2.6524000e+01   2.0651000e+01
   1.2000000e+01   5.0000000e-02   2.4102500e+01   6.4618000e-01   0.0000000e+00   2.6593000e+01   2.0651000e+01
   1.3000000e+01   5.0000000e-02   2.2234150e+01   6.5672000e-01   0.0000000e+00   2.6673000e+01   2.0652000e+01
   1.4000000e+01   5.0000000e-02   2.0352000e+01   6.6434000e-01   0.0000000e+00   2.6759000e+01   2.0652000e+01
   1.5000000e+01   5.0000000e-02   1.8559480e+01   6.7178000e-01   0.0000000e+00   2.6838000e+01   2.0652000e+01
   1.6000000e+01   5.0000000e-02   1.6780750e+01   6.7632000e-01   0.0000000e+00   2.6923000e+01   2.0653000e+01
   1.7000000e+01   5.0000000e-02   1.5098540e+01   6.7806000e-01   0.0000000e+00   2.7013000e+01   2.0653000e+01
   1.8000000e+01   5.0000000e-02   1.3492160e+01   6.7800000e-01   0.0000000e+00   2.7103000e+01   2.0653000e+01
   1.9000000e+01   5.0000000e-02   1.1961630e+01   6.7702000e-01   0.0000000e+00   2.7189000e+01   2.0653000e+01
   2.0000000e+01   5.0000000e-02   1.0555190e+01   6.7586000e-01   0.0000000e+00   2.7268000e+01   2.0653000e+01
   2.1000000e+01   5.0000000e-02   9.2452700e+00   6.7268000e-01   0.0000000e+00   2.7349000e+01   2.0653000e+01
   2.2000000e+01   5.0000000e-02   8.0456600e+00   6.6876000e-01   0.0000000e+00   2.7426000e+01   2.0653000e+01
   2.3000000e+01   5.0000000e-02   6.9494600e+00   6.6330000e-01   0.0000000e+00   2.7503000e+01   2.0653000e+01
   2.4000000e+01   5.0000000e-02   5.9773700e+00   6.5828000e-01   0.0000000e+00   2.7571000e+01   2.0653000e+01
   2.5000000e+01   5.0000000e-02   5.0880000e+00   6.5212000e-01   0.0000000e+00   2.7638000e+01   2.0654000e+01
   2.6000000e+01   5.0000000e-02   4.3572000e+00   6.4660000e-01   0.0000000e+00   2.7696000e+01   2.0653000e+01
   2.7000000e+01   5.0000000e-02   3.7022400e+00   6.3970000e-01   0.0000000e+00   2.7755000e+01   2.0653000e+01
   2.8000000e+01   5.0000000e-02   3.1507000e+00   6.3250000e-01   0.0000000e+00   2.7810000e+01   2.0653000e+01
   2.9000000e+01   5.0000000e-02   2.6543100e+00   6.2618000e-01   0.0000000e+00   2.7856000e+01   2.0653000e+01
   3.0000000e+01   5.0000000e-02   2.2475400e+00   6.1916000e-01   0.0000000e+00   2.7901000e+01   2.0653000e+01
   3.1000000e+01   5.0000000e-02   1.9304100e+00   6.1344000e-01   0.0000000e+00   2.7936000e+01   2.0653000e+01
   3.2000000e+01   5.0000000e-02   1.6684200e+00   6.0548000e-01   0.0000000e+00   2.7978000e+01   2.0653000e+01
   3.3000000e+01   5.0000000e-02   1.4684900e+00   5.9822000e-01   0.0000000e+00   2.8013000e+01   2.0653000e+01
   3.4000000e+01   5.0000000e-02   1.3237100e+00   5.9246000e-01   0.0000000e+00   2.8038000e+01   2.0653000e+01
   3.5000000e+01   5.0000000e-02   1.2547600e+00   5.8598000e-01   0.0000000e+00   2.8064000e+01   2.0653000e+01
   3.6000000e+01   5.0000000e-02   1.2271900e+00   5.7964000e-01   0.0000000e+00   2.8087000e+01   2.0653000e+01
   3.7000000e+01   5.0000000e-02   1.2547600e+00   5.7284000e-01   0.0000000e+00   2.8110000e+01   2.0653000e+01
   3.8000000e+01   5.0000000e-02   1.3099200e+00   5.6668000e-01   0.0000000e+00   2.8128000e+01   2.0653000e+01
   3.9000000e+01   5.0000000e-02   1.4271200e+00   5.6192000e-01   0.0000000e+00   2.8138000e+01   2.0653000e+01
   4.0000000e+01   5.0000000e-02   1.5443300e+00   5.5674000e-01   0.0000000e+00   2.8149000e+01   2.0653000e+01
   4.1000000e+01   5.0000000e-02   1.7028900e+00   5.5112000e-01   0.0000000e+00   2.8161000e+01   2.0653000e+01
   4.2000000e+01   5.0000000e-02   1.8959300e+00   5.4636000e-01   0.0000000e+00   2.8168000e+01   2.0653000e+01
   4.3000000e+01   5.0000000e-02   2.0889800e+00   5.4212000e-01   0.0000000e+00   2.8172000e+01   2.0653000e+01
   4.4000000e+01   5.0000000e-02   2.3027000e+00   5.3780000e-01   0.0000000e+00   2.8176000e+01   2.0653000e+01
   4.5000000e+01   5.0000000e-02   2.5440000e+00   5.3406000e-01   0.0000000e+00   2.8177000e+01   2.0653000e+01
   4.6000000e+01   5.0000000e-02   2.7853000e+00   5.3052000e-01   0.0000000e+00   2.8177000e+01   2.0653000e+01
   4.7000000e+01   5.0000000e-02   3.0335000e+00   5.2654000e-01   0.0000000e+00   2.8179000e+01   2.0653000e+01
   4.8000000e+01   5.0000000e-02   3.2610100e+00   5.2252000e-01   0.0000000e+00   2.8181000e+01   2.0653000e+01
   4.9000000e+01   5.0000000e-02   3.4885200e+00   5.1890000e-01   0.0000000e+00   2.8181000e+01   2.0653000e+01
   5.0000000e+01   5.0000000e-02   3.7160300e+00   5.1594000e-01   0.0000000e+00   2.8178000e+01   2.0653000e+01
   5.1000000e+01   5.0000000e-02   4.0055900e+00   5.1370000e-01   0.0000000e+00   2.8172000e+01   2.0653000e+01
   5.2000000e+01   5.0000000e-02   4.2882600e+00   5.1158000e-01   0.0000000e+00   2.8166000e+01   2.0653000e+01
   5.3000000e+01   5.0000000e-02   4.5433500e+00   5.0848000e-01   0.0000000e+00   2.8165000e+01   2.0653000e+01
   5.4000000e+01   5.0000000e-02   4.7570700e+00   5.0606000e-01   0.0000000e+00   2.8161000e+01   2.0653000e+01
   5.5000000e+01   5.0000000e-02   5.0121600e+00   5.0372000e-01   0.0000000e+00   2.8157000e+01   2.0654000e+01
   5.6000000e+01   5.0000000e-02   5.2879300e+00   5.0256000e-01   0.0000000e+00   2.8148000e+01   2.0654000e+01
   5.7000000e+01   5.0000000e-02   5.5292400e+00   5.0114000e-01   0.0000000e+00   2.8141000e+01   2.0655000e+01
   5.8000000e+01   5.0000000e-02   5.7153800e+00   4.9986000e-01   0.0000000e+00   2.8134000e+01   2.0655000e+01
   5.9000000e+01   5.0000000e-02   5.9704700e+00   4.9850000e-01   0.0000000e+00   2.8128000e+01   2.0656000e+01
   6.0000000e+01   5.0000000e-02   6.1841900e+00   4.9660000e-01   0.0000000e+00   2.8125000e+01   2.0656000e+01
   6.1000000e+01   5.0000000e-02   6.3634500e+00   4.9564000e-01   0.0000000e+00   2.8118000e+01   2.0656000e+01
   6.2000000e+01   5.0000000e-02   6.5702800e+00   4.9482000e-01   0.0000000e+00   2.8111000e+01   2.0656000e+01
   6.3000000e+01   5.0000000e-02   6.8322600e+00   4.9414000e-01   0.0000000e+00   2.8104000e+01   2.0656000e+01
   6.4000000e+01   5.0000000e-02   7.0046200e+00   4.9470000e-01   0.0000000e+00   2.8092000e+01   2.0656000e+01
   6.5000000e+01   5.0000000e-02   7.1425000e+00   4.9264000e-01   0.0000000e+00   2.8093000e+01   2.0656000e+01
   6.6000000e+01   5.0000000e-02   7.3217600e+00   4.9122000e-01   0.0000000e+00   2.8091000e+01   2.0657000e+01
   6.7000000e+01   5.0000000e-02   7.5285900e+00   4.9138000e-01   0.0000000e+00   2.8082000e+01   2.0657000e+01
   6.8000000e+01   5.0000000e-02   7.6733700e+00   4.9084000e-01   0.0000000e+00   2.8077000e+01   2.0657000e+01
   6.9000000e+01   5.0000000e-02   7.7561000e+00   4.9040000e-01   0.0000000e+00   2.8072000e+01   2.0657000e+01
   7.0000000e+01   5.0000000e-02   7.9008800e+00   4.9094000e-01   0.0000000e+00   2.8063000e+01   2.0656000e+01
   7.1000000e+01   5.0000000e-02   8.0525500e+00   4.9034000e-01   0.0000000e+00   2.8060000e+01   2.0656000e+01
   7.2000000e+01   5.0000000e-02   8.1352800e+00   4.8980000e-01   0.0000000e+00   2.8057000e+01   2.0656000e+01
   7.3000000e+01   5.0000000e-02   8.2318000e+00   4.8954000e-01   0.0000000e+00   2.8053000e+01   2.0656000e+01
   7.4000000e+01   5.0000000e-02   8.3972700e+00   4.8848000e-01   0.0000000e+00   2.8053000e+01   2.0656000e+01
   7.5000000e+01   5.0000000e-02   8.4731100e+00   4.8874000e-01   0.0000000e+00   2.8047000e+01   2.0657000e+01
   7.6000000e+01   5.0000000e-02   8.5558400e+00   4.8868000e-01   0.0000000e+00   2.8043000e+01   2.0657000e+01
   7.7000000e+01   5.0000000e-02   8.6730400e+00   4.8914000e-01   0.0000000e+00   2.8037000e+01   2.0658000e+01
   7.8000000e+01   5.0000000e-02   8.7488800e+00   4.8906000e-01   0.0000000e+00   2.8034000e+01   2.0658000e+01
   7.9000000e+01   5.0000000e-02   8.7971400e+00   4.8772000e-01   0.0000000e+00   2.8037000e+01   2.0659000e+01
   8.0000000e+01   5.0000000e-02   8.8109300e+00   4.8742000e-01   0.0000000e+00   2.8035000e+01   2.0659000e+01
   8.1000000e+01   5.0000000e-02   8.8867600e+00   4.8782000e-01   0.0000000e+00   2.8030000e+01   2.0659000e+01
   8.2000000e+01   5.0000000e-02   8.9626000e+00   4.8700000e-01   0.0000000e+00   2.8031000e+01   2.0659000e+01
   8.3000000e+01   5.0000000e-02   8.9832800e+00   4.8682000e-01   0.0000000e+00   2.8029000e+01   2.0658000e+01
   8.4000000e+01   5.0000000e-02   9.0246500e+00   4.8778000e-01   0.0000000e+00   2.8022000e+01   2.0658000e+01
   8.5000000e+01   5.0000000e-02   9.1004900e+00   4.8734000e-01   0.0000000e+00   2.8022000e+01   2.0658000e+01
   8.6000000e+01   5.0000000e-02   9.2176900e+00   4.8800000e-01   0.0000000e+00   2.8017000e+01   2.0658000e+01
   8.7000000e+01   5.0000000e-02   9.2452700e+00   4.8700000e-01   0.0000000e+00   2.8020000e+01   2.0658000e+01
   8.8000000e+01   5.0000000e-02   9.2728500e+00   4.8616000e-01   0.0000000e+00   2.8022000e+01   2.0658000e+01
   8.9000000e+01   5.0000000e-02   9.3348900e+00   4.8594000e-01   0.0000000e+00   2.8021000e+01   2.0658000e+01
   9.0000000e+01   5.0000000e-02   9.4038400e+00   4.8662000e-01   0.0000000e+00   2.8016000e+01   2.0658000e+01
   9.1000000e+01   5.0000000e-02   9.4589900e+00   4.8674000e-01   0.0000000e+00   2.8014000e+01   2.0658000e+01
   9.2000000e+01   5.0000000e-02   9.5279300e+00   4.8756000e-01   0.0000000e+00   2.8009000e+01   2.0659000e+01
   9.3000000e+01   5.0000000e-02   9.5761900e+00   4.8738000e-01   0.0000000e+00   2.8009000e+01   2.0659000e+01
   9.4000000e+01   5.0000000e-02   9.6244500e+00   4.8830000e-01   0.0000000e+00   2.8004000e+01   2.0659000e+01
   9.5000000e+01   5.0000000e-02   9.6865000e+00   4.8888000e-01   0.0000000e+00   2.8001000e+01   2.0659000e+01
   9.6000000e+01   5.0000000e-02   9.7071900e+00   4.8864000e-01   0.0000000e+00   2.8002000e+01   2.0659000e+01
   9.7000000e+01   5.0000000e-02   9.7623400e+00   4.8926000e-01   0.0000000e+00   2.7999000e+01   2.0659000e+01
   9.8000000e+01   5.0000000e-02   9.8243900e+00   4.8994000e-01   0.0000000e+00   2.7996000e+01   2.0659000e+01
   9.9000000e+01   5.0000000e-02   9.8864400e+00   4.9134000e-01   0.0000000e+00   2.7990000e+01   2.0659000e+01
   1.0000000e+02   5.0000000e-02   9.9002300e+00   4.9264000e-01   0.0000000e+00   2.7985000e+01   2.0659000e+01
   1.0100000e+02   5.0000000e-02   9.9140200e+00   4.9382000e-01   0.0000000e+00   2.7981000e+01   2.0659000e+01
   1.0200000e+02   5.0000000e-02   9.9278000e+00   4.9376000e-01   0.0000000e+00   2.7983000e+01   2.0660000e+01
   1.0300000e+02   5.0000000e-02   9.9760600e+00   4.9454000e-01   0.0000000e+00   2.7981000e+01   2.0660000e+01
   1.0400000e+02   5.0000000e-02   1.0024320e+01   4.9514000e-01   0.0000000e+00   2.7980000e+01   2.0660000e+01
   1.0500000e+02   5.0000000e-02   1.0010540e+01   4.9488000e-01   0.0000000e+00   2.7983000e+01   2.0661000e+01
   1.0600000e+02   5.0000000e-02   9.9760600e+00   4.9566000e-01   0.0000000e+00   2.7981000e+01   2.0661000e+01
   1.0700000e+02   5.0000000e-02   9.9484900e+00   4.9626000e-01   0.0000000e+00   2.7980000e+01   2.0661000e+01
   1.0800000e+02   5.0000000e-02   9.9209100e+00   4.9666000e-01   0.0000000e+00   2.7980000e+01   2.0662000e+01
   1.0900000e+02   5.0000000e-02   9.9140200e+00   4.9794000e-01   0.0000000e+00   2.7976000e+01   2.0663000e+01
   1.1000000e+02   5.0000000e-02   9.9002300e+00   4.9754000e-01   0.0000000e+00   2.7980000e+01   2.0663000e+01
   1.1100000e+02   5.0000000e-02   9.8795400e+00   4.9838000e-01   0.0000000e+00   2.7978000e+01   2.0664000e+01
   1.1200000e+02   5.0000000e-02   9.8588600e+00   4.9838000e-01   0.0000000e+00   2.7980000e+01   2.0665000e+01
   1.1300000e+02   5.0000000e-02   9.8312800e+00   4.9856000e-01   0.0000000e+00   2.7981000e+01   2.0665000e+01
   1.1400000e+02   5.0000000e-02   9.7968100e+00   4.9872000e-01   0.0000000e+00   2.7982000e+01   2.0666000e+01
   1.1500000e+02   5.0000000e-02   9.7692400e+00   4.9820000e-01   0.0000000e+00   2.7986000e+01   2.0667000e+01
   1.1600000e+02   5.0000000e-02   9.7554500e+00   4.9760000e-01   0.0000000e+00   2.7990000e+01   2.0667000e+01
   1.1700000e+02   5.0000000e-02   9.7140800e+00   4.9824000e-01   0.0000000e+00   2.7988000e+01   2.0668000e+01
   1.1800000e+02   5.0000000e-02   9.6865000e+00   4.9804000e-01   0.0000000e+00   2.7990000e+01   2.0669000e+01
   1.1900000e+02   5.0000000e-02   9.6451400e+00   4.9824000e-01   0.0000000e+00   2.7990000e+01   2.0669000e+01
   1.2000000e+02   5.0000000e-02   9.6106700e+00   4.9844000e-01   0.0000000e+00   2.7990000e+01   2.0669000e+01
   1.2100000e+02   5.0000000e-02   9.5830900e+00   4.9886000e-01   0.0000000e+00   2.7989000e+01   2.0670000e+01
   1.2200000e+02   5.0000000e-02   9.5624100e+00   4.9908000e-01   0.0000000e+00   2.7989000e+01   2.0670000e+01
   1.2300000e+02   5.0000000e-02   9.5486200e+00   4.9886000e-01   0.0000000e+00   2.7991000e+01   2.0670000e+01
   1.2400000e+02   5.0000000e-02   9.5348300e+00   4.9882000e-01   0.0000000e+00   2.7992000e+01   2.0670000e+01
   1.2500000e+02   5.0000000e-02   9.5348300e+00   4.9920000e-01   0.0000000e+00   2.7991000e+01   2.0670000e+01
   1.2600000e+02   5.0000000e-02   9.5348300e+00   4.9850000e-01   0.0000000e+00   2.7995000e+01   2.0670000e+01
   1.2700000e+02   5.0000000e-02   9.5279300e+00   4.9816000e-01   0.0000000e+00   2.7997000e+01   2.0670000e+01
   1.2800000e+02   5.0000000e-02   9.5141500e+00   4.9756000e-01   0.0000000e+00   2.8000000e+01   2.0670000e+01
   1.2900000e+02   5.0000000e-02   9.5072500e+00   4.9756000e-01   0.0000000e+00   2.8000000e+01   2.0670000e+01
   1.3000000e+02   5.0000000e-02   9.5348300e+00   4.9734000e-01   0.0000000e+00   2.8001000e+01   2.0669000e+01
   1.3100000e+02   5.0000000e-02   9.5417200e+00   4.9732000e-01   0.0000000e+00   2.8001000e+01   2.0669000e+01
   1.3200000e+02   5.0000000e-02   9.5693000e+00   4.9752000e-01   0.0000000e+00   2.8000000e+01   2.0669000e+01
   1.3300000e+02   5.0000000e-02   9.6037700e+00   4.9708000e-01   0.0000000e+00   2.8002000e+01   2.0669000e+01
   1.3400000e+02   5.0000000e-02   9.6106700e+00   4.9704000e-01   0.0000000e+00   2.8002000e+01   2.0669000e+01
   1.3500000e+02   5.0000000e-02   9.6175600e+00   4.9744000e-01   0.0000000e+00   2.8000000e+01   2.0669000e+01
   1.3600000e+02   5.0000000e-02   9.6106700e+00   4.9744000e-01   0.0000000e+00   2.8000000e+01   2.0669000e+01
   1.3700000e+02   5.0000000e-02   9.6175600e+00   4.9700000e-01   0.0000000e+00   2.8002000e+01   2.0669000e+01
   1.3800000e+02   5.0000000e-02   9.5968800e+00   4.9696000e-01   0.0000000e+00   2.8002000e+01   2.0669000e+01
   1.3900000e+02   5.0000000e-02   9.5899800e+00   4.9692000e-01   0.0000000e+00   2.8002000e+01   2.0669000e+01
   1.4000000e+02   5.0000000e-02   9.5624100e+00   4.9666000e-01   0.0000000e+00   2.8003000e+01   2.0669000e+01
   1.4100000e+02   5.0000000e-02   9.5486200e+00   4.9616000e-01   0.0000000e+00   2.8005000e+01   2.0670000e+01
   1.4200000e+02   5.0000000e-02   9.5210400e+00   4.9584000e-01   0.0000000e+00   2.8006000e+01   2.0670000e+01
   1.4300000e+02   5.0000000e-02   9.5072500e+00   4.9550000e-01   0.0000000e+00   2.8007000e+01   2.0670000e+01
   1.4400000e+02   5.0000000e-02   9.4934600e+00   4.9492000e-01   0.0000000e+00   2.8009000e+01   2.0671000e+01
   1.4500000e+02   5.0000000e-02   9.4796700e+00   4.9430000e-01   0.0000000e+00   2.8011000e+01   2.0671000e+01
   1.4600000e+02   5.0000000e-02   9.4521000e+00   4.9386000e-01   0.0000000e+00   2.8012000e+01   2.0671000e+01
   1.4700000e+02   5.0000000e-02   9.4589900e+00   4.9340000e-01   0.0000000e+00   2.8013000e+01   2.0672000e+01
   1.4800000e+02   5.0000000e-02   9.4589900e+00   4.9270000e-01   0.0000000e+00   2.8015000e+01   2.0672000e+01
   1.4900000e+02   5.0000000e-02   9.4658900e+00   4.9174000e-01   0.0000000e+00   2.8018000e+01   2.0672000e+01
   1.5000000e+02   5.0000000e-02   9.5003600e+00   4.9050000e-01   0.0000000e+00   2.8022000e+01   2.0672000e+01
   1.5100000e+02   5.0000000e-02   9.5210400e+00   4.9006000e-01   0.0000000e+00   2.8022000e+01   2.0672000e+01
   1.5200000e+02   5.0000000e-02   9.5486200e+00   4.8940000e-01   0.0000000e+00   2.8023000e+01   2.0672000e+01
   1.5300000e+02   5.0000000e-02   9.5761900e+00   4.8872000e-01   0.0000000e+00   2.8024000e+01   2.0672000e+01
   1.5400000e+02   5.0000000e-02   9.6313500e+00   4.8890000e-01   0.0000000e+00   2.8021000e+01   2.0672000e+01
   1.5500000e+02   5.0000000e-02   9.6934000e+00   4.8826000e-01   0.0000000e+00   2.8022000e+01   2.0671000e+01
   1.5600000e+02   5.0000000e-02   9.7416600e+00   4.8848000e-01   0.0000000e+00   2.8019000e+01   2.0671000e+01
   1.5700000e+02   5.0000000e-02   9.7968100e+00   4.8832000e-01   0.0000000e+00   2.8018000e+01   2.0671000e+01
   1.5800000e+02   5.0000000e-02   9.8312800e+00   4.8752000e-01   0.0000000e+00   2.8020000e+01   2.0671000e+01
   1.5900000e+02   5.0000000e-02   9.8519700e+00   4.8778000e-01   0.0000000e+00   2.8017000e+01   2.0671000e+01
   1.6000000e+02   5.0000000e-02   9.8933300e+00   4.8788000e-01   0.0000000e+00   2.8015000e+01   2.0671000e+01
   1.6100000e+02   5.0000000e-02   9.9071200e+00   4.8780000e-01   0.0000000e+00   2.8014000e+01   2.0671000e+01
   1.6200000e+02   5.0000000e-02   9.9347000e+00   4.8730000e-01   0.0000000e+00   2.8015000e+01   2.0671000e+01
   1.6300000e+02   5.0000000e-02   9.9553800e+00   4.8832000e-01   0.0000000e+00   2.8009000e+01   2.0672000e+01
   1.6400000e+02   5.0000000e-02   9.9760600e+00   4.8792000e-01   0.0000000e+00   2.8010000e+01   2.0672000e+01
   1.6500000e+02   5.0000000e-02   1.0031220e+01   4.8750000e-01   0.0000000e+00   2.8011000e+01   2.0672000e+01
   1.6600000e+02   5.0000000e-02   1.0051900e+01   4.8772000e-01   0.0000000e+00   2.8009000e+01   2.0672000e+01
   1.6700000e+02   5.0000000e-02   1.0086370e+01   4.8776000e-01   0.0000000e+00   2.8008000e+01   2.0672000e+01
   1.6800000e+02   5.0000000e-02   1.0100160e+01   4.8804000e-01   0.0000000e+00   2.8006000e+01   2.0672000e+01
   1.6900000e+02   5.0000000e-02   1.0120850e+01   4.8858000e-01   0.0000000e+00   2.8003000e+01   2.0672000e+01
   1.7000000e+02   5.0000000e-02   1.0162210e+01   4.8830000e-01   0.0000000e+00   2.8004000e+01   2.0672000e+01
   1.7100000e+02   5.0000000e-02   1.0224260e+01   4.8888000e-01   0.0000000e+00   2.8001000e+01   2.0672000e+01
   1.7200000e+02   5.0000000e-02   1.0258730e+01   4.8842000e-01   0.0000000e+00   2.8003000e+01   2.0672000e+01
   1.7300000e+02   5.0000000e-02   1.0279410e+01   4.8836000e-01   0.0000000e+00   2.8003000e+01   2.0672000e+01
   1.7400000e+02   5.0000000e-02   1.0293200e+01   4.8830000e-01   0.0000000e+00   2.8003000e+01   2.0671000e+01
   1.7500000e+02   5.0000000e-02   1.0313890e+01   4.8846000e-01   0.0000000e+00   2.8002000e+01   2.0672000e+01
   1.7600000e+02   5.0000000e-02   1.0334570e+01   4.8776000e-01   0.0000000e+00   2.8005000e+01   2.0672000e+01
   1.7700000e+02   5.0000000e-02   1.0362150e+01   4.8744000e-01   0.0000000e+00   2.8006000e+01   2.0672000e+01
   1.7800000e+02   5.0000000e-02   1.0375930e+01   4.8798000e-01   0.0000000e+00   2.8003000e+01   2.0673000e+01
   1.7900000e+02   5.0000000e-02   1.0389720e+01   4.8770000e-01   0.0000000e+00   2.8004000e+01   2.0673000e+01
   1.8000000e+02   5.0000000e-02   1.0369040e+01   4.8762000e-01   0.0000000e+00   2.8004000e+01   2.0674000e+01
   1.8100000e+02   5.0000000e-02   1.0369040e+01   4.8776000e-01   0.0000000e+00   2.8003000e+01   2.0675000e+01
   1.8200000e+02   5.0000000e-02   1.0375930e+01   4.8814000e-01   0.0000000e+00   2.8001000e+01   2.0675000e+01
   1.8300000e+02   5.0000000e-02   1.0403510e+01   4.8790000e-01   0.0000000e+00   2.8002000e+01   2.0676000e+01
   1.8400000e+02   5.0000000e-02   1.0424190e+01   4.8764000e-01   0.0000000e+00   2.8003000e+01   2.0676000e+01
   1.8500000e+02   5.0000000e-02   1.0431090e+01   4.8780000e-01   0.0000000e+00   2.8002000e+01   2.0676000e+01
   1.8600000e+02   5.0000000e-02   1.0444880e+01   4.8776000e-01   0.0000000e+00   2.8002000e+01   2.0676000e+01
   1.8700000e+02   5.0000000e-02   1.0444880e+01   4.8794000e-01   0.0000000e+00   2.8001000e+01   2.0676000e+01
   1.8800000e+02   5.0000000e-02   1.0451770e+01   4.8792000e-01   0.0000000e+00   2.8001000e+01   2.0676000e+01
   1.8900000e+02   5.0000000e-02   1.0451770e+01   4.8768000e-01   0.0000000e+00   2.8002000e+01   2.0676000e+01
   1.9000000e+02   5.0000000e-02   1.0486240e+01   4.8764000e-01   0.0000000e+00   2.8002000e+01   2.0675000e+01
   1.9100000e+02   5.0000000e-02   1.0486240e+01   4.8738000e-01   0.0000000e+00   2.8003000e+01   2.0675000e+01
   1.9200000e+02   5.0000000e-02   1.0472450e+01   4.8732000e-01   0.0000000e+00   2.8003000e+01   2.0675000e+01
   1.9300000e+02   5.0000000e-02   1.0458670e+01   4.8682000e-01   0.0000000e+00   2.8005000e+01   2.0675000e+01
   1.9400000e+02   5.0000000e-02   1.0472450e+01   4.8694000e-01   0.0000000e+00   2.8004000e+01   2.0675000e+01
   1.9500000e+02   5.0000000e-02   1.0500030e+01   4.8686000e-01   0.0000000e+00   2.8004000e+01   2.0675000e+01
   1.9600000e+02   5.0000000e-02   1.0548290e+01   4.8568000e-01   0.0000000e+00   2.8009000e+01   2.0675000e+01
   1.9700000e+02   5.0000000e-02   1.0541400e+01   4.8594000e-01   0.0000000e+00   2.8007000e+01   2.0675000e+01
   1.9800000e+02   5.0000000e-02   1.0520710e+01   4.8514000e-01   0.0000000e+00   2.8010000e+01   2.0675000e+01
   1.9900000e+02   5.0000000e-02   1.0513820e+01   4.8494000e-01   0.0000000e+00   2.8010000e+01   2.0676000e+01
   2.0000000e+02   5.0000000e-02   1.0541400e+01   4.8452000e-01   0.0000000e+00   2.8011000e+01   2.0676000e+01
   2.0100000e+02   5.0000000e-02   1.0548290e+01   4.8430000e-01   0.0000000e+00   2.8011000e+01   2.0677000e+01
   2.0200000e+02   5.0000000e-02   1.0596550e+01   4.8408000e-01   0.0000000e+00   2.8011000e+01   2.0677000e+01
   2.0300000e+02   5.0000000e-02   1.0596550e+01   4.8430000e-01   0.0000000e+00   2.8009000e+01   2.0677000e+01
   2.0400000e+02   5.0000000e-02   1.0589660e+01   4.8368000e-01   0.0000000e+00   2.8011000e+01   2.0678000e+01
   2.0500000e+02   5.0000000e-02   1.0610340e+01   4.8390000e-01   0.0000000e+00   2.8009000e+01   2.0678000e+01
   2.0600000e+02   5.0000000e-02   1.0658600e+01   4.8328000e-01   0.0000000e+00   2.8011000e+01   2.0678000e+01
   2.0700000e+02   5.0000000e-02   1.0665500e+01   4.8306000e-01   0.0000000e+00   2.8011000e+01   2.0678000e+01
   2.0800000e+02   5.0000000e-02   1.0672390e+01   4.8218000e-01   0.0000000e+00   2.8014000e+01   2.0678000e+01
   2.0900000e+02   5.0000000e-02   1.0727540e+01   4.8256000e-01   0.0000000e+00   2.8011000e+01   2.0678000e+01
   2.1000000e+02   5.0000000e-02   1.0775800e+01   4.8256000e-01   0.0000000e+00   2.8010000e+01   2.0678000e+01
   2.1100000e+02   5.0000000e-02   1.0789590e+01   4.8280000e-01   0.0000000e+00   2.8008000e+01   2.0678000e+01
   2.1200000e+02   5.0000000e-02   1.0789590e+01   4.8264000e-01   0.0000000e+00   2.8008000e+01   2.0678000e+01
   2.1300000e+02   5.0000000e-02   1.0817170e+01   4.8314000e-01   0.0000000e+00   2.8005000e+01   2.0678000e+01
   2.1400000e+02   5.0000000e-02   1.0844750e+01   4.8260000e-01   0.0000000e+00   2.8007000e+01   2.0678000e+01
   2.1500000e+02   5.0000000e-02   1.0817170e+01   4.8246000e-01   0.0000000e+00   2.8007000e+01   2.0678000e+01
   2.1600000e+02   5.0000000e-02   1.0789590e+01   4.8254000e-01   0.0000000e+00   2.8006000e+01   2.0679000e+01
   2.1700000e+02   5.0000000e-02   1.0789590e+01   4.8286000e-01   0.0000000e+00   2.8004000e+01   2.0679000e+01
   2.1800000e+02   5.0000000e-02   1.0844750e+01   4.8322000e-01   0.0000000e+00   2.8002000e+01   2.0680000e+01
   2.1900000e+02   5.0000000e-02   1.0858540e+01   4.8340000e-01   0.0000000e+00   2.8001000e+01   2.0680000e+01
   2.2000000e+02   5.0000000e-02   1.0886110e+01   4.8360000e-01   0.0000000e+00   2.8000000e+01   2.0681000e+01
   2.2100000e+02   5.0000000e-02   1.0886110e+01   4.8360000e-01   0.0000000e+00   2.8000000e+01   2.0681000e+01
   2.2200000e+02   5.0000000e-02   1.0886110e+01   4.8338000e-01   0.0000000e+00   2.8001000e+01   2.0682000e+01
   2.2300000e+02   5.0000000e-02   1.0893010e+01   4.8380000e-01   0.0000000e+00   2.7999000e+01   2.0682000e+01
   2.2400000e+02   5.0000000e-02   1.0893010e+01   4.8404000e-01   0.0000000e+00   2.7998000e+01   2.0682000e+01
   2.2500000e+02   5.0000000e-02   1.0906800e+01   4.8386000e-01   0.0000000e+00   2.7999000e+01   2.0682000e+01
   2.2600000e+02   5.0000000e-02   1.0955060e+01   4.8388000e-01   0.0000000e+00   2.7999000e+01   2.0683000e+01
   2.2700000e+02   5.0000000e-02   1.0982630e+01   4.8390000e-01   0.0000000e+00   2.7999000e+01   2.0683000e+01
   2.2800000e+02   5.0000000e-02   1.0996420e+01   4.8392000e-01   0.0000000e+00   2.7999000e+01   2.0683000e+01
   2.2900000e+02   5.0000000e-02   1.0989530e+01   4.8438000e-01   0.0000000e+00   2.7997000e+01   2.0683000e+01
   2.3000000e+02   5.0000000e-02   1.0989530e+01   4.8466000e-01   0.0000000e+00   2.7996000e+01   2.0683000e+01
   2.3100000e+02   5.0000000e-02   1.0975740e+01   4.8452000e-01   0.0000000e+00   2.7997000e+01   2.0683000e+01
   2.3200000e+02   5.0000000e-02   1.0955060e+01   4.8458000e-01   0.0000000e+00   2.7997000e+01   2.0684000e+01
   2.3300000e+02   5.0000000e-02   1.0941270e+01   4.8398000e-01   0.0000000e+00   2.8000000e+01   2.0684000e+01
   2.3400000e+02   5.0000000e-02   1.0920580e+01   4.8420000e-01   0.0000000e+00   2.7999000e+01   2.0684000e+01
   2.3500000e+02   5.0000000e-02   1.0913690e+01   4.8400000e-01   0.0000000e+00   2.8000000e+01   2.0685000e+01
   2.3600000e+02   5.0000000e-02   1.0906800e+01   4.8444000e-01   0.0000000e+00   2.7998000e+01   2.0685000e+01
   2.3700000e+02   5.0000000e-02   1.0927480e+01   4.8470000e-01   0.0000000e+00   2.7997000e+01   2.0685000e+01
   2.3800000e+02   5.0000000e-02   1.0948160e+01   4.8366000e-01   0.0000000e+00   2.8002000e+01   2.0685000e+01
   2.3900000e+02   5.0000000e-02   1.0955060e+01   4.8472000e-01   0.0000000e+00   2.7997000e+01   2.0685000e+01
   2.4000000e+02   5.0000000e-02   1.0955060e+01   4.8522000e-01   0.0000000e+00   2.7995000e+01   2.0685000e+01
   2.4100000e+02   5.0000000e-02   1.0955060e+01   4.8532000e-01   0.0000000e+00   2.7995000e+01   2.0685000e+01
   2.4200000e+02   5.0000000e-02   1.0948160e+01   4.8542000e-01   0.0000000e+00   2.7995000e+01   2.0686000e+01
   2.4300000e+02   5.0000000e-02   1.0941270e+01   4.8552000e-01   0.0000000e+00   2.7995000e+01   2.0686000e+01
   2.4400000e+02   5.0000000e-02   1.0920580e+01   4.8562000e-01   0.0000000e+00   2.7995000e+01   2.0686000e+01
   2.4500000e+02   5.0000000e-02   1.0893010e+01   4.8572000e-01   0.0000000e+00   2.7995000e+01   2.0686000e+01
   2.4600000e+02   5.0000000e-02   1.0865430e+01   4.8516000e-01   0.0000000e+00   2.7998000e+01   2.0687000e+01
   2.4700000e+02   5.0000000e-02   1.0837850e+01   4.8564000e-01   0.0000000e+00   2.7996000e+01   2.0687000e+01
   2.4800000e+02   5.0000000e-02   1.0817170e+01   4.8484000e-01   0.0000000e+00   2.8000000e+01   2.0688000e+01
   2.4900000e+02   5.0000000e-02   1.0810280e+01   4.8506000e-01   0.0000000e+00   2.7999000e+01   2.0689000e+01
   2.5000000e+02   5.0000000e-02   1.0782700e+01   4.8442000e-01   0.0000000e+00   2.8002000e+01   2.0689000e+01
   2.5100000e+02   5.0000000e-02   1.0768910e+01   4.8372000e-01   0.0000000e+00   2.8005000e+01   2.0690000e+01
   2.5200000e+02   5.0000000e-02   1.0775800e+01   4.8340000e-01   0.0000000e+00   2.8006000e+01   2.0691000e+01
   2.5300000e+02   5.0000000e-02   1.0768910e+01   4.8284000e-01   0.0000000e+00   2.8008000e+01   2.0691000e+01
   2.5400000e+02   5.0000000e-02   1.0789590e+01   4.8268000e-01   0.0000000e+00   2.8008000e+01   2.0692000e+01
   2.5500000e+02   5.0000000e-02   1.0824060e+01   4.8252000e-01   0.0000000e+00   2.8008000e+01   2.0692000e+01
   2.5600000e+02   5.0000000e-02   1.0844750e+01   4.8236000e-01   0.0000000e+00   2.8008000e+01   2.0692000e+01
   2.5700000e+02   5.0000000e-02   1.0865430e+01   4.8242000e-01   0.0000000e+00   2.8007000e+01   2.0692000e+01
   2.5800000e+02   5.0000000e-02   1.0865430e+01   4.8382000e-01   0.0000000e+00   2.8000000e+01   2.0693000e+01
   2.5900000e+02   5.0000000e-02   1.0851640e+01   4.8338000e-01   0.0000000e+00   2.8002000e+01   2.0693000e+01
   2.6000000e+02   5.0000000e-02   1.0810280e+01   4.8378000e-01   0.0000000e+00   2.8000000e+01   2.0693000e+01
   2.6100000e+02   5.0000000e-02   1.0803380e+01   4.8334000e-01   0.0000000e+00   2.8002000e+01   2.0693000e+01
   2.6200000e+02   5.0000000e-02   1.0789590e+01   4.8330000e-01   0.0000000e+00   2.8002000e+01   2.0692000e+01
   2.6300000e+02   5.0000000e-02   1.0768910e+01   4.8260000e-01   0.0000000e+00   2.8005000e+01   2.0692000e+01
   2.6400000e+02   5.0000000e-02   1.0762020e+01   4.8228000e-01   0.0000000e+00   2.8006000e+01   2.0692000e+01
   2.6500000e+02   5.0000000e-02   1.0748230e+01   4.8216000e-01   0.0000000e+00   2.8006000e+01   2.0692000e+01
   2.6600000e+02   5.0000000e-02   1.0755120e+01   4.8138000e-01   0.0000000e+00   2.8009000e+01   2.0691000e+01
   2.6700000e+02   5.0000000e-02   1.0748230e+01   4.8186000e-01   0.0000000e+00   2.8006000e+01   2.0691000e+01
   2.6800000e+02   5.0000000e-02   1.0762020e+01   4.8174000e-01   0.0000000e+00   2.8006000e+01   2.0691000e+01
   2.6900000e+02   5.0000000e-02   1.0768910e+01   4.8206000e-01   0.0000000e+00   2.8004000e+01   2.0691000e+01
   2.7000000e+02   5.0000000e-02   1.0775800e+01   4.8198000e-01   0.0000000e+00   2.8004000e+01   2.0691000e+01
   2.7100000e+02   5.0000000e-02   1.0796490e+01   4.8102000e-01   0.0000000e+00   2.8008000e+01   2.0691000e+01
   2.7200000e+02   5.0000000e-02   1.0817170e+01   4.8130000e-01   0.0000000e+00   2.8006000e+01   2.0691000e+01
   2.7300000e+02   5.0000000e-02   1.0844750e+01   4.8140000e-01   0.0000000e+00   2.8005000e+01   2.0691000e+01
   2.7400000e+02   5.0000000e-02   1.0872320e+01   4.8152000e-01   0.0000000e+00   2.8004000e+01   2.0691000e+01
   2.7500000e+02   5.0000000e-02   1.0893010e+01   4.8122000e-01   0.0000000e+00   2.8005000e+01   2.0691000e+01
   2.7600000e+02   5.0000000e-02   1.0906800e+01   4.8156000e-01   0.0000000e+00   2.8003000e+01   2.0691000e+01
   2.7700000e+02   5.0000000e-02   1.0934370e+01   4.8216000e-01   0.0000000e+00   2.8000000e+01   2.0691000e+01
   2.7800000e+02   5.0000000e-02   1.0927480e+01   4.8216000e-01   0.0000000e+00   2.8000000e+01   2.0691000e+01
   2.7900000e+02   5.0000000e-02   1.0948160e+01   4.8304000e-01   0.0000000e+00   2.7996000e+01   2.0691000e+01
   2.8000000e+02   5.0000000e-02   1.0961950e+01   4.8312000e-01   0.0000000e+00   2.7996000e+01   2.0691000e+01
   2.8100000e+02   5.0000000e-02   1.0961950e+01   4.8364000e-01   0.0000000e+00   2.7994000e+01   2.0691000e+01
   2.8200000e+02   5.0000000e-02   1.0961950e+01   4.8376000e-01   0.0000000e+00   2.7994000e+01   2.0691000e+01
   2.8300000e+02   5.0000000e-02   1.0941270e+01   4.8366000e-01   0.0000000e+00   2.7995000e+01   2.0691000e+01
   2.8400000e+02   5.0000000e-02   1.0920580e+01   4.8376000e-01   0.0000000e+00   2.7995000e+01   2.0691000e+01
   2.8500000e+02   5.0000000e-02   1.0886110e+01   4.8386000e-01   0.0000000e+00   2.7995000e+01   2.0691000e+01
   2.8600000e+02   5.0000000e-02   1.0865430e+01   4.8352000e-01   0.0000000e+00   2.7997000e+01   2.0692000e+01
   2.8700000e+02   5.0000000e-02   1.0844750e+01   4.8358000e-01   0.0000000e+00   2.7997000e+01   2.0692000e+01
   2.8800000e+02   5.0000000e-02   1.0830960e+01   4.8408000e-01   0.0000000e+00   2.7995000e+01   2.0692000e+01
   2.8900000e+02   5.0000000e-02   1.0830960e+01   4.8440000e-01   0.0000000e+00   2.7994000e+01   2.0693000e+01
   2.9000000e+02   5.0000000e-02   1.0817170e+01   4.8430000e-01   0.0000000e+00   2.7995000e+01   2.0693000e+01
   2.9100000e+02   5.0000000e-02   1.0837850e+01   4.8462000e-01   0.0000000e+00   2.7994000e+01   2.0692000e+01
   2.9200000e+02   5.0000000e-02   1.0844750e+01   4.8430000e-01   0.0000000e+00   2.7996000e+01   2.0692000e+01
   2.9300000e+02   5.0000000e-02   1.0830960e+01   4.8526000e-01   0.0000000e+00   2.7992000e+01   2.0692000e+01
   2.9400000e+02   5.0000000e-02   1.0817170e+01   4.8432000e-01   0.0000000e+00   2.7997000e+01   2.0693000e+01
   2.9500000e+02   5.0000000e-02   1.0830960e+01   4.8438000e-01   0.0000000e+00   2.7997000e+01   2.0693000e+01
   2.9600000e+02   5.0000000e-02   1.0817170e+01   4.8466000e-01   0.0000000e+00   2.7996000e+01   2.0693000e+01
   2.9700000e+02   5.0000000e-02   1.0837850e+01   4.8430000e-01   0.0000000e+00   2.7998000e+01   2.0693000e+01
   2.9800000e+02   5.0000000e-02   1.0837850e+01   4.8500000e-01   0.0000000e+00   2.7995000e+01   2.0693000e+01
   2.9900000e+02   5.0000000e-02   1.0830960e+01   4.8598000e-01   0.0000000e+00   2.7991000e+01   2.0693000e+01
   3.0000000e+02   5.0000000e-02   1.0830960e+01   4.8638000e-01   0.0000000e+00   2.7990000e+01   2.0693000e+01
   3.0100000e+02   5.0000000e-02   1.0803380e+01   4.8702000e-01   0.0000000e+00   2.7988000e+01   2.0693000e+01
   3.0200000e+02   5.0000000e-02   1.0748230e+01   4.8770000e-01   0.0000000e+00   2.7986000e+01   2.0693000e+01
   3.0300000e+02   5.0000000e-02   1.0713760e+01   4.8776000e-01   0.0000000e+00   2.7987000e+01   2.0693000e+01
   3.0400000e+02   5.0000000e-02   1.0693070e+01   4.8736000e-01   0.0000000e+00   2.7990000e+01   2.0693000e+01
   3.0500000e+02   5.0000000e-02   1.0651710e+01   4.8756000e-01   0.0000000e+00   2.7990000e+01   2.0693000e+01
   3.0600000e+02   5.0000000e-02   1.0610340e+01   4.8644000e-01   0.0000000e+00   2.7996000e+01   2.0693000e+01
   3.0700000e+02   5.0000000e-02   1.0520710e+01   4.8608000e-01   0.0000000e+00   2.7998000e+01   2.0693000e+01
   3.0800000e+02   5.0000000e-02   1.0472450e+01   4.8612000e-01   0.0000000e+00   2.7998000e+01   2.0693000e+01
   3.0900000e+02   5.0000000e-02   1.0451770e+01   4.8484000e-01   0.0000000e+00   2.8004000e+01   2.0693000e+01
   3.1000000e+02   5.0000000e-02   1.0458670e+01   4.8498000e-01   0.0000000e+00   2.8003000e+01   2.0693000e+01
   3.1100000e+02   5.0000000e-02   1.0437980e+01   4.8558000e-01   0.0000000e+00   2.8000000e+01   2.0693000e+01
   3.1200000e+02   5.0000000e-02   1.0389720e+01   4.8470000e-01   0.0000000e+00   2.8004000e+01   2.0693000e+01
   3.1300000e+02   5.0000000e-02   1.0355250e+01   4.8484000e-01   0.0000000e+00   2.8003000e+01   2.0694000e+01
   3.1400000e+02   5.0000000e-02   1.0355250e+01   4.8434000e-01   0.0000000e+00   2.8005000e+01   2.0694000e+01
   3.1500000e+02   5.0000000e-02   1.0362150e+01   4.8424000e-01   0.0000000e+00   2.8005000e+01   2.0695000e+01
   3.1600000e+02   5.0000000e-02   1.0375930e+01   4.8392000e-01   0.0000000e+00   2.8006000e+01   2.0695000e+01
   3.1700000e+02   5.0000000e-02   1.0334570e+01   4.8314000e-01   0.0000000e+00   2.8009000e+01   2.0695000e+01
   3.1800000e+02   5.0000000e-02   1.0306990e+01   4.8208000e-01   0.0000000e+00   2.8013000e+01   2.0695000e+01
   3.1900000e+02   5.0000000e-02   1.0327670e+01   4.8182000e-01   0.0000000e+00   2.8013000e+01   2.0695000e+01
   3.2000000e+02   5.0000000e-02   1.0355250e+01   4.8156000e-01   0.0000000e+00   2.8013000e+01   2.0695000e+01
   3.2100000e+02   5.0000000e-02   1.0300100e+01   4.8152000e-01   0.0000000e+00   2.8012000e+01   2.0695000e+01
   3.2200000e+02   5.0000000e-02   1.0293200e+01   4.8106000e-01   0.0000000e+00   2.8013000e+01   2.0696000e+01
   3.2300000e+02   5.0000000e-02   1.0327670e+01   4.8146000e-01   0.0000000e+00   2.8010000e+01   2.0696000e+01
   3.2400000e+02   5.0000000e-02   1.0313890e+01   4.8126000e-01   0.0000000e+00   2.8010000e+01   2.0697000e+01
   3.2500000e+02   5.0000000e-02   1.0306990e+01   4.8128000e-01   0.0000000e+00   2.8009000e+01   2.0697000e+01
   3.2600000e+02   5.0000000e-02   1.0334570e+01   4.8088000e-01   0.0000000e+00   2.8010000e+01   2.0698000e+01
   3.2700000e+02   5.0000000e-02   1.0362150e+01   4.8046000e-01   0.0000000e+00   2.8011000e+01   2.0698000e+01
   3.2800000e+02   5.0000000e-02   1.0334570e+01   4.8002000e-01   0.0000000e+00   2.8012000e+01   2.0698000e+01
   3.2900000e+02   5.0000000e-02   1.0341460e+01   4.7956000e-01   0.0000000e+00   2.8013000e+01   2.0698000e+01
   3.3000000e+02   5.0000000e-02   1.0334570e+01   4.7974000e-01   0.0000000e+00   2.8011000e+01   2.0698000e+01
   3.3100000e+02   5.0000000e-02   1.0348360e+01   4.7952000e-01   0.0000000e+00   2.8011000e+01   2.0699000e+01
   3.3200000e+02   5.0000000e-02   1.0334570e+01   4.7952000e-01   0.0000000e+00   2.8010000e+01   2.0699000e+01
   3.3300000e+02   5.0000000e-02   1.0334570e+01   4.7932000e-01   0.0000000e+00   2.8010000e+01   2.0700000e+01
   3.3400000e+02   5.0000000e-02   1.0306990e+01   4.7890000e-01   0.0000000e+00   2.8011000e+01   2.0700000e+01
   3.3500000e+02   5.0000000e-02   1.0279410e+01   4.7846000e-01   0.0000000e+00   2.8012000e+01   2.0700000e+01
   3.3600000e+02   5.0000000e-02   1.0251840e+01   4.7800000e-01   0.0000000e+00   2.8013000e+01   2.0700000e+01
   3.3700000e+02   5.0000000e-02   1.0196680e+01   4.7752000e-01   0.0000000e+00   2.8014000e+01   2.0701000e+01
   3.3800000e+02   5.0000000e-02   1.0210470e+01   4.7636000e-01   0.0000000e+00   2.8018000e+01   2.0701000e+01
   3.3900000e+02   5.0000000e-02   1.0217370e+01   4.7644000e-01   0.0000000e+00   2.8016000e+01   2.0701000e+01
   3.4000000e+02   5.0000000e-02   1.0244940e+01   4.7656000e-01   0.0000000e+00   2.8014000e+01   2.0701000e+01
   3.4100000e+02   5.0000000e-02   1.0265630e+01   4.7650000e-01   0.0000000e+00   2.8013000e+01   2.0702000e+01
   3.4200000e+02   5.0000000e-02   1.0272520e+01   4.7646000e-01   0.0000000e+00   2.8012000e+01   2.0702000e+01
   3.4300000e+02   5.0000000e-02   1.0279410e+01   4.7600000e-01   0.0000000e+00   2.8013000e+01   2.0702000e+01
   3.4400000e+02   5.0000000e-02   1.0272520e+01   4.7574000e-01   0.0000000e+00   2.8013000e+01   2.0703000e+01
   3.4500000e+02   5.0000000e-02   1.0286310e+01   4.7570000e-01   0.0000000e+00   2.8012000e+01   2.0703000e+01
   3.4600000e+02   5.0000000e-02   1.0320780e+01   4.7568000e-01   0.0000000e+00   2.8011000e+01   2.0704000e+01
   3.4700000e+02   5.0000000e-02   1.0369040e+01   4.7568000e-01   0.0000000e+00   2.8010000e+01   2.0704000e+01
   3.4800000e+02   5.0000000e-02   1.0458670e+01   4.7570000e-01   0.0000000e+00   2.8009000e+01   2.0705000e+01
   3.4900000e+02   5.0000000e-02   1.0513820e+01   4.7706000e-01   0.0000000e+00   2.8002000e+01   2.0705000e+01
   3.5000000e+02   5.0000000e-02   1.0541400e+01   4.7790000e-01   0.0000000e+00   2.7998000e+01   2.0705000e+01
   3.5100000e+02   5.0000000e-02   1.0548290e+01   4.7816000e-01   0.0000000e+00   2.7997000e+01   2.0705000e+01
   3.5200000e+02   5.0000000e-02   1.0568980e+01   4.7756000e-01   0.0000000e+00   2.8000000e+01   2.0705000e+01
   3.5300000e+02   5.0000000e-02   1.0589660e+01   4.7866000e-01   0.0000000e+00   2.7995000e+01   2.0705000e+01
   3.5400000e+02   5.0000000e-02   1.0610340e+01   4.7920000e-01   0.0000000e+00   2.7993000e+01   2.0705000e+01
   3.5500000e+02   5.0000000e-02   1.0610340e+01   4.8000000e-01   0.0000000e+00   2.7990000e+01   2.0705000e+01
   3.5600000e+02   5.0000000e-02   1.0582760e+01   4.8086000e-01   0.0000000e+00   2.7987000e+01   2.0704000e+01
   3.5700000e+02   5.0000000e-02   1.0541400e+01   4.8090000e-01   0.0000000e+00   2.7988000e+01   2.0704000e+01
   3.5800000e+02   5.0000000e-02   1.0534500e+01   4.8092000e-01   0.0000000e+00   2.7989000e+01   2.0704000e+01
   3.5900000e+02   5.0000000e-02   1.0555190e+01   4.8114000e-01   0.0000000e+00   2.7989000e+01   2.0704000e+01
   3.6000000e+02   5.0000000e-02   1.0548290e+01   4.8158000e-01   0.0000000e+00   2.7988000e+01   2.0704000e+01
   3.6100000e+02   5.0000000e-02   1.0541400e+01   4.8248000e-01   0.0000000e+00   2.7985000e+01   2.0704000e+01
   3.6200000e+02   5.0000000e-02   1.0513820e+01   4.8278000e-01   0.0000000e+00   2.7985000e+01   2.0704000e+01
   3.6300000e+02   5.0000000e-02   1.0479350e+01   4.8330000e-01   0.0000000e+00   2.7984000e+01   2.0704000e+01
   3.6400000e+02   5.0000000e-02   1.0444880e+01   4.8384000e-01   0.0000000e+00   2.7983000e+01   2.0704000e+01
   3.6500000e+02   5.0000000e-02   1.0424190e+01   4.8374000e-01   0.0000000e+00   2.7985000e+01   2.0704000e+01
   3.6600000e+02   5.0000000e-02   1.0403510e+01   4.8382000e-01   0.0000000e+00   2.7986000e+01   2.0704000e+01
   3.6700000e+02   5.0000000e-02   1.0396620e+01   4.8366000e-01   0.0000000e+00   2.7988000e+01   2.0704000e+01
   3.6800000e+02   5.0000000e-02   1.0355250e+01   4.8324000e-01   0.0000000e+00   2.7991000e+01   2.0704000e+01
   3.6900000e+02   5.0000000e-02   1.0293200e+01   4.8342000e-01   0.0000000e+00   2.7991000e+01   2.0704000e+01
   3.7000000e+02   5.0000000e-02   1.0238050e+01   4.8316000e-01   0.0000000e+00   2.7993000e+01   2.0704000e+01
   3.7100000e+02   5.0000000e-02   1.0189790e+01   4.8308000e-01   0.0000000e+00   2.7994000e+01   2.0704000e+01
   3.7200000e+02   5.0000000e-02   1.0155320e+01   4.8254000e-01   0.0000000e+00   2.7997000e+01   2.0704000e+01
   3.7300000e+02   5.0000000e-02   1.0120850e+01   4.8216000e-01   0.0000000e+00   2.7999000e+01   2.0705000e+01
   3.7400000e+02   5.0000000e-02   1.0093270e+01   4.8152000e-01   0.0000000e+00   2.8002000e+01   2.0705000e+01
   3.7500000e+02   5.0000000e-02   1.0072580e+01   4.8126000e-01   0.0000000e+00   2.8003000e+01   2.0705000e+01
   3.7600000e+02   5.0000000e-02   1.0065690e+01   4.8142000e-01   0.0000000e+00   2.8002000e+01   2.0705000e+01
   3.7700000e+02   5.0000000e-02   1.0079480e+01   4.8116000e-01   0.0000000e+00   2.8003000e+01   2.0705000e+01
   3.7800000e+02   5.0000000e-02   1.0093270e+01   4.8088000e-01   0.0000000e+00   2.8004000e+01   2.0705000e+01
   3.7900000e+02   5.0000000e-02   1.0100160e+01   4.8058000e-01   0.0000000e+00   2.8005000e+01   2.0705000e+01
   3.8000000e+02   5.0000000e-02   1.0093270e+01   4.8070000e-01   0.0000000e+00   2.8004000e+01   2.0705000e+01
   3.8100000e+02   5.0000000e-02   1.0058800e+01   4.7996000e-01   0.0000000e+00   2.8007000e+01   2.0705000e+01
   3.8200000e+02   5.0000000e-02   1.0024320e+01   4.7938000e-01   0.0000000e+00   2.8009000e+01   2.0705000e+01
   3.8300000e+02   5.0000000e-02   1.0031220e+01   4.7942000e-01   0.0000000e+00   2.8008000e+01   2.0705000e+01
   3.8400000e+02   5.0000000e-02   1.0065690e+01   4.7948000e-01   0.0000000e+00   2.8007000e+01   2.0705000e+01
   3.8500000e+02   5.0000000e-02   1.0072580e+01   4.8000000e-01   0.0000000e+00   2.8004000e+01   2.0705000e+01
   3.8600000e+02   5.0000000e-02   1.0051900e+01   4.7882000e-01   0.0000000e+00   2.8009000e+01   2.0706000e+01
   3.8700000e+02   5.0000000e-02   1.0024320e+01   4.7820000e-01   0.0000000e+00   2.8011000e+01   2.0706000e+01
   3.8800000e+02   5.0000000e-02   1.0031220e+01   4.7842000e-01   0.0000000e+00   2.8009000e+01   2.0707000e+01
   3.8900000e+02   5.0000000e-02   1.0038110e+01   4.7714000e-01   0.0000000e+00   2.8014000e+01   2.0707000e+01
   3.9000000e+02   5.0000000e-02   1.0051900e+01   4.7796000e-01   0.0000000e+00   2.8009000e+01   2.0707000e+01
   3.9100000e+02   5.0000000e-02   1.0079480e+01   4.7822000e-01   0.0000000e+00   2.8007000e+01   2.0707000e+01
   3.9200000e+02   5.0000000e-02   1.0079480e+01   4.7764000e-01   0.0000000e+00   2.8009000e+01   2.0707000e+01
   3.9300000e+02   5.0000000e-02   1.0072580e+01   4.7702000e-01   0.0000000e+00   2.8011000e+01   2.0708000e+01
   3.9400000e+02   5.0000000e-02   1.0051900e+01   4.7636000e-01   0.0000000e+00   2.8013000e+01   2.0708000e+01
   3.9500000e+02   5.0000000e-02   1.0045010e+01   4.7500000e-01   0.0000000e+00   2.8018000e+01   2.0709000e+01
   3.9600000e+02   5.0000000e-02   1.0031220e+01   4.7530000e-01   0.0000000e+00   2.8015000e+01   2.0709000e+01
   3.9700000e+02   5.0000000e-02   1.0038110e+01   4.7478000e-01   0.0000000e+00   2.8016000e+01   2.0709000e+01
   3.9800000e+02   5.0000000e-02   1.0038110e+01   4.7512000e-01   0.0000000e+00   2.8013000e+01   2.0709000e+01
   3.9900000e+02   5.0000000e-02   1.0051900e+01   4.7398000e-01   0.0000000e+00   2.8017000e+01   2.0709000e+01
   4.0000000e+02   5.0000000e-02   1.0058800e+01   4.7408000e-01   0.0000000e+00   2.8015000e+01   2.0709000e+01
   4.0100000e+02   5.0000000e-02   1.0086370e+01   4.7334000e-01   0.0000000e+00   2.8017000e+01   2.0710000e+01
   4.0200000e+02   5.0000000e-02   1.0100160e+01   4.7212000e-01   0.0000000e+00   2.8021000e+01   2.0710000e+01
   4.0300000e+02   5.0000000e-02   1.0148420e+01   4.7258000e-01   0.0000000e+00   2.8017000e+01   2.0710000e+01
   4.0400000e+02   5.0000000e-02   1.0196680e+01   4.7246000e-01   0.0000000e+00   2.8016000e+01   2.0710000e+01
   4.0500000e+02   5.0000000e-02   1.0224260e+01   4.7214000e-01   0.0000000e+00   2.8016000e+01   2.0710000e+01
   4.0600000e+02   5.0000000e-02   1.0265630e+01   4.7336000e-01   0.0000000e+00   2.8009000e+01   2.0710000e+01
   4.0700000e+02   5.0000000e-02   1.0293200e+01   4.7274000e-01   0.0000000e+00   2.8011000e+01   2.0711000e+01
   4.0800000e+02   5.0000000e-02   1.0313890e+01   4.7274000e-01   0.0000000e+00   2.8010000e+01   2.0711000e+01
   4.0900000e+02   5.0000000e-02   1.0320780e+01   4.7232000e-01   0.0000000e+00   2.8011000e+01   2.0711000e+01
   4.1000000e+02   5.0000000e-02   1.0334570e+01   4.7188000e-01   0.0000000e+00   2.8012000e+01   2.0711000e+01
   4.1100000e+02   5.0000000e-02   1.0355250e+01   4.7208000e-01   0.0000000e+00   2.8010000e+01   2.0711000e+01
   4.1200000e+02   5.0000000e-02   1.0369040e+01   4.7254000e-01   0.0000000e+00   2.8007000e+01   2.0711000e+01
   4.1300000e+02   5.0000000e-02   1.0403510e+01   4.7262000e-01   0.0000000e+00   2.8006000e+01   2.0711000e+01
   4.1400000e+02   5.0000000e-02   1.0410410e+01   4.7250000e-01   0.0000000e+00   2.8006000e+01   2.0711000e+01
   4.1500000e+02   5.0000000e-02   1.0424190e+01   4.7194000e-01   0.0000000e+00   2.8008000e+01   2.0711000e+01
   4.1600000e+02   5.0000000e-02   1.0437980e+01   4.7156000e-01   0.0000000e+00   2.8009000e+01   2.0712000e+01
   4.1700000e+02   5.0000000e-02   1.0465560e+01   4.7160000e-01   0.0000000e+00   2.8008000e+01   2.0712000e+01
   4.1800000e+02   5.0000000e-02   1.0493140e+01   4.7188000e-01   0.0000000e+00   2.8006000e+01   2.0712000e+01
   4.1900000e+02   5.0000000e-02   1.0513820e+01   4.7264000e-01   0.0000000e+00   2.8002000e+01   2.0712000e+01
   4.2000000e+02   5.0000000e-02   1.0506930e+01   4.7260000e-01   0.0000000e+00   2.8002000e+01   2.0712000e+01
   4.2100000e+02   5.0000000e-02   1.0486240e+01   4.7234000e-01   0.0000000e+00   2.8003000e+01   2.0712000e+01
   4.2200000e+02   5.0000000e-02   1.0465560e+01   4.7096000e-01   0.0000000e+00   2.8009000e+01   2.0712000e+01
   4.2300000e+02   5.0000000e-02   1.0472450e+01   4.7100000e-01   0.0000000e+00   2.8008000e+01   2.0712000e+01
   4.2400000e+02   5.0000000e-02   1.0506930e+01   4.7106000e-01   0.0000000e+00   2.8007000e+01   2.0712000e+01
   4.2500000e+02   5.0000000e-02   1.0513820e+01   4.7158000e-01   0.0000000e+00   2.8004000e+01   2.0712000e+01
   4.2600000e+02   5.0000000e-02   1.0486240e+01   4.7172000e-01   0.0000000e+00   2.8003000e+01   2.0712000e+01
   4.2700000e+02   5.0000000e-02   1.0458670e+01   4.7122000e-01   0.0000000e+00   2.8005000e+01   2.0712000e+01
   4.2800000e+02   5.0000000e-02   1.0437980e+01   4.7046000e-01   0.0000000e+00   2.8008000e+01   2.0713000e+01
   4.2900000e+02   5.0000000e-02   1.0417300e+01   4.7030000e-01   0.0000000e+00   2.8008000e+01   2.0713000e+01
   4.3000000e+02   5.0000000e-02   1.0424190e+01   4.6992000e-01   0.0000000e+00   2.8009000e+01   2.0713000e+01
   4.3100000e+02   5.0000000e-02   1.0451770e+01   4.7084000e-01   0.0000000e+00   2.8004000e+01   2.0713000e+01
   4.3200000e+02   5.0000000e-02   1.0465560e+01   4.7054000e-01   0.0000000e+00   2.8005000e+01   2.0713000e+01
   4.3300000e+02   5.0000000e-02   1.0472450e+01   4.7000000e-01   0.0000000e+00   2.8007000e+01   2.0713000e+01
   4.3400000e+02   5.0000000e-02   1.0451770e+01   4.6898000e-01   0.0000000e+00   2.8011000e+01   2.0714000e+01
   4.3500000e+02   5.0000000e-02   1.0465560e+01   4.6942000e-01   0.0000000e+00   2.8008000e+01   2.0714000e+01
   4.3600000e+02   5.0000000e-02   1.0534500e+01   4.6904000e-01   0.0000000e+00   2.8009000e+01   2.0714000e+01
   4.3700000e+02   5.0000000e-02   1.0582760e+01   4.6974000e-01   0.0000000e+00   2.8005000e+01   2.0714000e+01
   4.3800000e+02   5.0000000e-02   1.0596550e+01   4.7008000e-01   0.0000000e+00   2.8003000e+01   2.0714000e+01
   4.3900000e+02   5.0000000e-02   1.0596550e+01   4.6958000e-01   0.0000000e+00   2.8005000e+01   2.0714000e+01
   4.4000000e+02   5.0000000e-02   1.0617240e+01   4.6882000e-01   0.0000000e+00   2.8008000e+01   2.0714000e+01
   4.4100000e+02   5.0000000e-02   1.0658600e+01   4.6910000e-01   0.0000000e+00   2.8006000e+01   2.0714000e+01
   4.4200000e+02   5.0000000e-02   1.0720650e+01   4.6920000e-01   0.0000000e+00   2.8005000e+01   2.0714000e+01
   4.4300000e+02   5.0000000e-02   1.0693070e+01   4.6998000e-01   0.0000000e+00   2.8001000e+01   2.0714000e+01
   4.4400000e+02   5.0000000e-02   1.0679280e+01   4.7018000e-01   0.0000000e+00   2.8000000e+01   2.0714000e+01
   4.4500000e+02   5.0000000e-02   1.0672390e+01   4.6996000e-01   0.0000000e+00   2.8001000e+01   2.0714000e+01
   4.4600000e+02   5.0000000e-02   1.0672390e+01   4.6994000e-01   0.0000000e+00   2.8001000e+01   2.0715000e+01
   4.4700000e+02   5.0000000e-02   1.0706860e+01   4.7058000e-01   0.0000000e+00   2.7998000e+01   2.0715000e+01
   4.4800000e+02   5.0000000e-02   1.0713760e+01   4.7128000e-01   0.0000000e+00   2.7995000e+01   2.0715000e+01
   4.4900000e+02   5.0000000e-02   1.0699970e+01   4.7072000e-01   0.0000000e+00   2.7998000e+01   2.0715000e+01
   4.5000000e+02   5.0000000e-02   1.0699970e+01   4.7010000e-01   0.0000000e+00   2.8001000e+01   2.0715000e+01
   4.5100000e+02   5.0000000e-02   1.0755120e+01   4.7030000e-01   0.0000000e+00   2.8000000e+01   2.0716000e+01
   4.5200000e+02   5.0000000e-02   1.0810280e+01   4.7140000e-01   0.0000000e+00   2.7995000e+01   2.0716000e+01
   4.5300000e+02   5.0000000e-02   1.0837850e+01   4.7150000e-01   0.0000000e+00   2.7995000e+01   2.0716000e+01
   4.5400000e+02   5.0000000e-02   1.0817170e+01   4.7248000e-01   0.0000000e+00   2.7991000e+01   2.0716000e+01
   4.5500000e+02   5.0000000e-02   1.0810280e+01   4.7200000e-01   0.0000000e+00   2.7994000e+01   2.0716000e+01
   4.5600000e+02   5.0000000e-02   1.0851640e+01   4.7190000e-01   0.0000000e+00   2.7995000e+01   2.0716000e+01
   4.5700000e+02   5.0000000e-02   1.0851640e+01   4.7200000e-01   0.0000000e+00   2.7995000e+01   2.0717000e+01
   4.5800000e+02   5.0000000e-02   1.0803380e+01   4.7298000e-01   0.0000000e+00   2.7991000e+01   2.0717000e+01
   4.5900000e+02   5.0000000e-02   1.0817170e+01   4.7338000e-01   0.0000000e+00   2.7990000e+01   2.0718000e+01
   4.6000000e+02   5.0000000e-02   1.0844750e+01   4.7336000e-01   0.0000000e+00   2.7991000e+01   2.0719000e+01
   4.6100000e+02   5.0000000e-02   1.0858540e+01   4.7354000e-01   0.0000000e+00   2.7991000e+01   2.0719000e+01
   4.6200000e+02   5.0000000e-02   1.0844750e+01   4.7372000e-01   0.0000000e+00   2.7991000e+01   2.0720000e+01
   4.6300000e+02   5.0000000e-02   1.0824060e+01   4.7456000e-01   0.0000000e+00   2.7988000e+01   2.0720000e+01
   4.6400000e+02   5.0000000e-02   1.0796490e+01   4.7480000e-01   0.0000000e+00   2.7988000e+01   2.0721000e+01
   4.6500000e+02   5.0000000e-02   1.0768910e+01   4.7438000e-01   0.0000000e+00   2.7991000e+01   2.0721000e+01
   4.6600000e+02   5.0000000e-02   1.0741330e+01   4.7368000e-01   0.0000000e+00   2.7995000e+01   2.0721000e+01
   4.6700000e+02   5.0000000e-02   1.0727540e+01   4.7356000e-01   0.0000000e+00   2.7996000e+01   2.0721000e+01
   4.6800000e+02   5.0000000e-02   1.0755120e+01   4.7430000e-01   0.0000000e+00   2.7993000e+01   2.0721000e+01
   4.6900000e+02   5.0000000e-02   1.0775800e+01   4.7378000e-01   0.0000000e+00   2.7996000e+01   2.0721000e+01
   4.7000000e+02   5.0000000e-02   1.0796490e+01   4.7342000e-01   0.0000000e+00   2.7998000e+01   2.0720000e+01
   4.7100000e+02   5.0000000e-02   1.0796490e+01   4.7324000e-01   0.0000000e+00   2.7999000e+01   2.0720000e+01
   4.7200000e+02   5.0000000e-02   1.0782700e+01   4.7282000e-01   0.0000000e+00   2.8001000e+01   2.0720000e+01
   4.7300000e+02   5.0000000e-02   1.0768910e+01   4.7324000e-01   0.0000000e+00   2.7999000e+01   2.0721000e+01
   4.7400000e+02   5.0000000e-02   1.0741330e+01   4.7304000e-01   0.0000000e+00   2.8000000e+01   2.0721000e+01
   4.7500000e+02   5.0000000e-02   1.0720650e+01   4.7326000e-01   0.0000000e+00   2.7999000e+01   2.0721000e+01
   4.7600000e+02   5.0000000e-02   1.0706860e+01   4.7240000e-01   0.0000000e+00   2.8003000e+01   2.0722000e+01
   4.7700000e+02   5.0000000e-02   1.0679280e+01   4.7146000e-01   0.0000000e+00   2.8007000e+01   2.0723000e+01
   4.7800000e+02   5.0000000e-02   1.0651710e+01   4.7154000e-01   0.0000000e+00   2.8006000e+01   2.0723000e+01
   4.7900000e+02   5.0000000e-02   1.0624130e+01   4.7098000e-01   0.0000000e+00   2.8008000e+01   2.0724000e+01
   4.8000000e+02   5.0000000e-02   1.0603450e+01   4.6994000e-01   0.0000000e+00   2.8012000e+01   2.0724000e+01
   4.8100000e+02   5.0000000e-02   1.0603450e+01   4.6904000e-01   0.0000000e+00   2.8015000e+01   2.0724000e+01
   4.8200000e+02   5.0000000e-02   1.0603450e+01   4.6830000e-01   0.0000000e+00   2.8017000e+01   2.0725000e+01
   4.8300000e+02   5.0000000e-02   1.0603450e+01   4.6796000e-01   0.0000000e+00   2.8017000e+01   2.0725000e+01
   4.8400000e+02   5.0000000e-02   1.0603450e+01   4.6784000e-01   0.0000000e+00   2.8016000e+01   2.0726000e+01
   4.8500000e+02   5.0000000e-02   1.0596550e+01   4.6708000e-01   0.0000000e+00   2.8018000e+01   2.0727000e+01
   4.8600000e+02   5.0000000e-02   1.0582760e+01   4.6606000e-01   0.0000000e+00   2.8021000e+01   2.0727000e+01
   4.8700000e+02   5.0000000e-02   1.0624130e+01   4.6498000e-01   0.0000000e+00   2.8024000e+01   2.0728000e+01
   4.8800000e+02   5.0000000e-02   1.0637920e+01   4.6450000e-01   0.0000000e+00   2.8024000e+01   2.0728000e+01
   4.8900000e+02   5.0000000e-02   1.0679280e+01   4.6424000e-01   0.0000000e+00   2.8023000e+01   2.0729000e+01
   4.9000000e+02   5.0000000e-02   1.0665500e+01   4.6378000e-01   0.0000000e+00   2.8023000e+01   2.0729000e+01
   4.9100000e+02   5.0000000e-02   1.0665500e+01   4.6288000e-01   0.0000000e+00   2.8025000e+01   2.0730000e+01
   4.9200000e+02   5.0000000e-02   1.0644810e+01   4.6194000e-01   0.0000000e+00   2.8027000e+01   2.0731000e+01
   4.9300000e+02   5.0000000e-02   1.0686180e+01   4.6162000e-01   0.0000000e+00   2.8026000e+01   2.0732000e+01
   4.9400000e+02   5.0000000e-02   1.0713760e+01   4.6154000e-01   0.0000000e+00   2.8024000e+01   2.0733000e+01
   4.9500000e+02   5.0000000e-02   1.0748230e+01   4.6150000e-01   0.0000000e+00   2.8022000e+01   2.0734000e+01
   4.9600000e+02   5.0000000e-02   1.0775800e+01   4.6040000e-01   0.0000000e+00   2.8025000e+01   2.0735000e+01
   4.9700000e+02   5.0000000e-02   1.0796490e+01   4.5946000e-01   0.0000000e+00   2.8027000e+01   2.0735000e+01
   4.9800000e+02   5.0000000e-02   1.0858540e+01   4.5936000e-01   0.0000000e+00   2.8025000e+01   2.0735000e+01
   4.9900000e+02   5.0000000e-02   1.0899900e+01   4.5974000e-01   0.0000000e+00   2.8021000e+01   2.0736000e+01
   5.0000000e+02   5.0000000e-02   1.0955060e+01   4.5866000e-01   0.0000000e+00   2.8024000e+01   2.0736000e+01
   5.0100000e+02   5.0000000e-02   1.1010210e+01   4.5840000e-01   0.0000000e+00   2.8023000e+01   2.0737000e+01
   5.0200000e+02   5.0000000e-02   1.1079150e+01   4.5860000e-01   0.0000000e+00   2.8020000e+01   2.0737000e+01
   5.0300000e+02   5.0000000e-02   1.1154990e+01   4.5864000e-01   0.0000000e+00   2.8018000e+01   2.0738000e+01
   5.0400000e+02   5.0000000e-02   1.1251510e+01   4.5894000e-01   0.0000000e+00   2.8015000e+01   2.0738000e+01
   5.0500000e+02   5.0000000e-02   1.1285980e+01   4.5820000e-01   0.0000000e+00   2.8017000e+01   2.0739000e+01
   5.0600000e+02   5.0000000e-02   1.1320450e+01   4.5808000e-01   0.0000000e+00   2.8016000e+01   2.0740000e+01
   5.0700000e+02   5.0000000e-02   1.1375610e+01   4.5930000e-01   0.0000000e+00   2.8009000e+01   2.0740000e+01
   5.0800000e+02   5.0000000e-02   1.1444550e+01   4.6000000e-01   0.0000000e+00   2.8005000e+01   2.0740000e+01
   5.0900000e+02   5.0000000e-02   1.1492810e+01   4.5990000e-01   0.0000000e+00   2.8005000e+01   2.0741000e+01
   5.1000000e+02   5.0000000e-02   1.1554860e+01   4.6046000e-01   0.0000000e+00   2.8002000e+01   2.0741000e+01
   5.1100000e+02   5.0000000e-02   1.1616910e+01   4.6130000e-01   0.0000000e+00   2.7998000e+01   2.0741000e+01
   5.1200000e+02   5.0000000e-02   1.1651380e+01   4.6266000e-01   0.0000000e+00   2.7992000e+01   2.0742000e+01
   5.1300000e+02   5.0000000e-02   1.1699640e+01   4.6304000e-01   0.0000000e+00   2.7991000e+01   2.0742000e+01
   5.1400000e+02   5.0000000e-02   1.1727220e+01   4.6366000e-01   0.0000000e+00   2.7989000e+01   2.0742000e+01
   5.1500000e+02   5.0000000e-02   1.1734110e+01   4.6410000e-01   0.0000000e+00   2.7988000e+01   2.0743000e+01
   5.1600000e+02   5.0000000e-02   1.1734110e+01   4.6500000e-01   0.0000000e+00   2.7985000e+01   2.0743000e+01
   5.1700000e+02   5.0000000e-02   1.1727220e+01   4.6596000e-01   0.0000000e+00   2.7982000e+01   2.0743000e+01
   5.1800000e+02   5.0000000e-02   1.1720320e+01   4.6632000e-01   0.0000000e+00   2.7982000e+01   2.0743000e+01
   5.1900000e+02   5.0000000e-02   1.1685850e+01   4.6646000e-01   0.0000000e+00   2.7983000e+01   2.0743000e+01
   5.2000000e+02   5.0000000e-02   1.1685850e+01   4.6724000e-01   0.0000000e+00   2.7981000e+01   2.0742000e+01
   5.2100000e+02   5.0000000e-02   1.1692750e+01   4.6828000e-01   0.0000000e+00   2.7978000e+01   2.0742000e+01
   5.2200000e+02   5.0000000e-02   1.1720320e+01   4.6894000e-01   0.0000000e+00   2.7977000e+01   2.0742000e+01
   5.2300000e+02   5.0000000e-02   1.1699640e+01   4.6852000e-01   0.0000000e+00   2.7981000e+01   2.0742000e+01
   5.2400000e+02   5.0000000e-02   1.1741010e+01   4.6912000e-01   0.0000000e+00   2.7980000e+01   2.0742000e+01
   5.2500000e+02   5.0000000e-02   1.1713430e+01   4.7040000e-01   0.0000000e+00   2.7976000e+01   2.0742000e+01
   5.2600000e+02   5.0000000e-02   1.1713430e+01   4.7132000e-01   0.0000000e+00   2.7974000e+01   2.0742000e+01
   5.2700000e+02   5.0000000e-02   1.1665170e+01   4.7140000e-01   0.0000000e+00   2.7976000e+01   2.0742000e+01
   5.2800000e+02   5.0000000e-02   1.1658280e+01   4.7166000e-01   0.0000000e+00   2.7977000e+01   2.0743000e+01
   5.2900000e+02   5.0000000e-02   1.1637590e+01   4.7278000e-01   0.0000000e+00   2.7974000e+01   2.0743000e+01
   5.3000000e+02   5.0000000e-02   1.1658280e+01   4.7330000e-01   0.0000000e+00   2.7974000e+01   2.0743000e+01
   5.3100000e+02   5.0000000e-02   1.1610020e+01   4.7360000e-01   0.0000000e+00   2.7975000e+01   2.0743000e+01
   5.3200000e+02   5.0000000e-02   1.1547970e+01   4.7300000e-01   0.0000000e+00   2.7980000e+01   2.0743000e+01
   5.3300000e+02   5.0000000e-02   1.1513500e+01   4.7362000e-01   0.0000000e+00   2.7979000e+01   2.0744000e+01
   5.3400000e+02   5.0000000e-02   1.1472130e+01   4.7448000e-01   0.0000000e+00   2.7977000e+01   2.0744000e+01
   5.3500000e+02   5.0000000e-02   1.1444550e+01   4.7428000e-01   0.0000000e+00   2.7980000e+01   2.0745000e+01
   5.3600000e+02   5.0000000e-02   1.1423870e+01   4.7358000e-01   0.0000000e+00   2.7985000e+01   2.0745000e+01
   5.3700000e+02   5.0000000e-02   1.1375610e+01   4.7432000e-01   0.0000000e+00   2.7983000e+01   2.0745000e+01
   5.3800000e+02   5.0000000e-02   1.1361820e+01   4.7422000e-01   0.0000000e+00   2.7985000e+01   2.0746000e+01
   5.3900000e+02   5.0000000e-02   1.1320450e+01   4.7408000e-01   0.0000000e+00   2.7987000e+01   2.0746000e+01
   5.4000000e+02   5.0000000e-02   1.1272190e+01   4.7324000e-01   0.0000000e+00   2.7992000e+01   2.0746000e+01
   5.4100000e+02   5.0000000e-02   1.1230830e+01   4.7406000e-01   0.0000000e+00   2.7989000e+01   2.0746000e+01
   5.4200000e+02   5.0000000e-02   1.1168780e+01   4.7406000e-01   0.0000000e+00   2.7990000e+01   2.0747000e+01
   5.4300000e+02   5.0000000e-02   1.1113630e+01   4.7250000e-01   0.0000000e+00   2.7998000e+01   2.0747000e+01
   5.4400000e+02   5.0000000e-02   1.1079150e+01   4.7254000e-01   0.0000000e+00   2.7998000e+01   2.0748000e+01
   5.4500000e+02   5.0000000e-02   1.1072260e+01   4.7236000e-01   0.0000000e+00   2.7999000e+01   2.0748000e+01
   5.4600000e+02   5.0000000e-02   1.1065370e+01   4.7260000e-01   0.0000000e+00   2.7998000e+01   2.0748000e+01
   5.4700000e+02   5.0000000e-02   1.1065370e+01   4.7198000e-01   0.0000000e+00   2.8001000e+01   2.0748000e+01
   5.4800000e+02   5.0000000e-02   1.1044680e+01   4.7218000e-01   0.0000000e+00   2.8000000e+01   2.0748000e+01
   5.4900000e+02   5.0000000e-02   1.1017110e+01   4.7196000e-01   0.0000000e+00   2.8001000e+01   2.0748000e+01
   5.5000000e+02   5.0000000e-02   1.1044680e+01   4.7150000e-01   0.0000000e+00   2.8003000e+01   2.0749000e+01
   5.5100000e+02   5.0000000e-02   1.1086050e+01   4.7122000e-01   0.0000000e+00   2.8004000e+01   2.0749000e+01
   5.5200000e+02   5.0000000e-02   1.1120520e+01   4.7136000e-01   0.0000000e+00   2.8003000e+01   2.0749000e+01
   5.5300000e+02   5.0000000e-02   1.1141200e+01   4.7218000e-01   0.0000000e+00   2.7999000e+01   2.0749000e+01
   5.5400000e+02   5.0000000e-02   1.1148100e+01   4.7154000e-01   0.0000000e+00   2.8002000e+01   2.0749000e+01
   5.5500000e+02   5.0000000e-02   1.1161890e+01   4.7128000e-01   0.0000000e+00   2.8003000e+01   2.0749000e+01
   5.5600000e+02   5.0000000e-02   1.1182570e+01   4.7166000e-01   0.0000000e+00   2.8001000e+01   2.0749000e+01
   5.5700000e+02   5.0000000e-02   1.1203250e+01   4.7274000e-01   0.0000000e+00   2.7996000e+01   2.0749000e+01
   5.5800000e+02   5.0000000e-02   1.1210150e+01   4.7216000e-01   0.0000000e+00   2.7999000e+01   2.0749000e+01
   5.5900000e+02   5.0000000e-02   1.1217040e+01   4.7218000e-01   0.0000000e+00   2.7999000e+01   2.0749000e+01
   5.6000000e+02   5.0000000e-02   1.1217040e+01   4.7220000e-01   0.0000000e+00   2.7999000e+01   2.0749000e+01
   5.6100000e+02   5.0000000e-02   1.1244620e+01   4.7288000e-01   0.0000000e+00   2.7996000e+01   2.0749000e+01
   5.6200000e+02   5.0000000e-02   1.1244620e+01   4.7252000e-01   0.0000000e+00   2.7998000e+01   2.0749000e+01
   5.6300000e+02   5.0000000e-02   1.1230830e+01   4.7234000e-01   0.0000000e+00   2.7999000e+01   2.0749000e+01
   5.6400000e+02   5.0000000e-02   1.1168780e+01   4.7236000e-01   0.0000000e+00   2.7999000e+01   2.0750000e+01
   5.6500000e+02   5.0000000e-02   1.1161890e+01   4.7348000e-01   0.0000000e+00   2.7994000e+01   2.0750000e+01
   5.6600000e+02   5.0000000e-02   1.1161890e+01   4.7206000e-01   0.0000000e+00   2.8001000e+01   2.0750000e+01
   5.6700000e+02   5.0000000e-02   1.1148100e+01   4.7182000e-01   0.0000000e+00   2.8002000e+01   2.0751000e+01
   5.6800000e+02   5.0000000e-02   1.1148100e+01   4.7200000e-01   0.0000000e+00   2.8001000e+01   2.0751000e+01
   5.6900000e+02   5.0000000e-02   1.1134310e+01   4.7242000e-01   0.0000000e+00   2.7999000e+01   2.0752000e+01
   5.7000000e+02   5.0000000e-02   1.1134310e+01   4.7266000e-01   0.0000000e+00   2.7998000e+01   2.0752000e+01
   5.7100000e+02   5.0000000e-02   1.1106730e+01   4.7138000e-01   0.0000000e+00   2.8004000e+01   2.0752000e+01
   5.7200000e+02   5.0000000e-02   1.1099840e+01   4.7218000e-01   0.0000000e+00   2.8000000e+01   2.0753000e+01
   5.7300000e+02   5.0000000e-02   1.1106730e+01   4.7240000e-01   0.0000000e+00   2.7999000e+01   2.0754000e+01
   5.7400000e+02   5.0000000e-02   1.1127410e+01   4.7176000e-01   0.0000000e+00   2.8002000e+01   2.0755000e+01
   5.7500000e+02   5.0000000e-02   1.1134310e+01   4.7172000e-01   0.0000000e+00   2.8002000e+01   2.0756000e+01
   5.7600000e+02   5.0000000e-02   1.1168780e+01   4.7256000e-01   0.0000000e+00   2.7998000e+01   2.0757000e+01
   5.7700000e+02   5.0000000e-02   1.1182570e+01   4.7326000e-01   0.0000000e+00   2.7995000e+01   2.0757000e+01
   5.7800000e+02   5.0000000e-02   1.1210150e+01   4.7226000e-01   0.0000000e+00   2.8000000e+01   2.0757000e+01
   5.7900000e+02   5.0000000e-02   1.1217040e+01   4.7270000e-01   0.0000000e+00   2.7998000e+01   2.0757000e+01
   5.8000000e+02   5.0000000e-02   1.1244620e+01   4.7406000e-01   0.0000000e+00   2.7992000e+01   2.0757000e+01
   5.8100000e+02   5.0000000e-02   1.1258410e+01   4.7444000e-01   0.0000000e+00   2.7991000e+01   2.0757000e+01
   5.8200000e+02   5.0000000e-02   1.1258410e+01   4.7440000e-01   0.0000000e+00   2.7992000e+01   2.0757000e+01
   5.8300000e+02   5.0000000e-02   1.1258410e+01   4.7456000e-01   0.0000000e+00   2.7992000e+01   2.0757000e+01
   5.8400000e+02   5.0000000e-02   1.1251510e+01   4.7582000e-01   0.0000000e+00   2.7987000e+01   2.0757000e+01
   5.8500000e+02   5.0000000e-02   1.1258410e+01   4.7520000e-01   0.0000000e+00   2.7991000e+01   2.0757000e+01
   5.8600000e+02   5.0000000e-02   1.1230830e+01   4.7560000e-01   0.0000000e+00   2.7990000e+01   2.0758000e+01
   5.8700000e+02   5.0000000e-02   1.1203250e+01   4.7602000e-01   0.0000000e+00   2.7989000e+01   2.0759000e+01
   5.8800000e+02   5.0000000e-02   1.1175670e+01   4.7668000e-01   0.0000000e+00   2.7987000e+01   2.0759000e+01
   5.8900000e+02   5.0000000e-02   1.1148100e+01   4.7628000e-01   0.0000000e+00   2.7990000e+01   2.0759000e+01
   5.9000000e+02   5.0000000e-02   1.1127410e+01   4.7648000e-01   0.0000000e+00   2.7990000e+01   2.0759000e+01
   5.9100000e+02   5.0000000e-02   1.1092940e+01   4.7646000e-01   0.0000000e+00   2.7991000e+01   2.0759000e+01
   5.9200000e+02   5.0000000e-02   1.1086050e+01   4.7708000e-01   0.0000000e+00   2.7989000e+01   2.0759000e+01
   5.9300000e+02   5.0000000e-02   1.1079150e+01   4.7686000e-01   0.0000000e+00   2.7991000e+01   2.0759000e+01
   5.9400000e+02   5.0000000e-02   1.1051580e+01   4.7594000e-01   0.0000000e+00   2.7996000e+01   2.0759000e+01
   5.9500000e+02   5.0000000e-02   1.1030890e+01   4.7624000e-01   0.0000000e+00   2.7995000e+01   2.0758000e+01
   5.9600000e+02   5.0000000e-02   1.1003320e+01   4.7656000e-01   0.0000000e+00   2.7994000e+01   2.0759000e+01
   5.9700000e+02   5.0000000e-02   1.0982630e+01   4.7624000e-01   0.0000000e+00   2.7996000e+01   2.0759000e+01
   5.9800000e+02   5.0000000e-02   1.0948160e+01   4.7588000e-01   0.0000000e+00   2.7998000e+01   2.0760000e+01
   5.9900000e+02   5.0000000e-02   1.0899900e+01   4.7658000e-01   0.0000000e+00   2.7995000e+01   2.0761000e+01
   6.0000000e+02   5.0000000e-02   1.0893010e+01   4.7602000e-01   0.0000000e+00   2.7998000e+01   2.0761000e+01
   6.0100000e+02   5.0000000e-02   1.0837850e+01   4.7540000e-01   0.0000000e+00   2.8001000e+01   2.0762000e+01
   6.0200000e+02   5.0000000e-02   1.0837850e+01   4.8590600e-01   0.0000000e+00   2.8004000e+01   2.0762000e+01
   6.0300000e+02   5.0000000e-02   1.0796490e+01   4.9847000e-01   0.0000000e+00   2.8002000e+01   2.0762000e+01
   6.0400000e+02   5.0000000e-02   1.0713760e+01   5.1099000e-01   0.0000000e+00   2.8005000e+01   2.0762000e+01
   6.0500000e+02   5.0000000e-02   1.0527610e+01   5.2314700e-01   0.0000000e+00   2.8014000e+01   2.0762000e+01
   6.0600000e+02   5.0000000e-02   1.0251840e+01   5.3812200e-01   0.0000000e+00   2.8014000e+01   2.0762000e+01
   6.0700000e+02   5.0000000e-02   9.9347000e+00   5.5191300e-01   0.0000000e+00   2.8024000e+01   2.0762000e+01
   6.0800000e+02   5.0000000e-02   9.5141500e+00   5.6520100e-01   0.0000000e+00   2.8040000e+01   2.0762000e+01
   6.0900000e+02   5.0000000e-02   9.0108600e+00   5.7808600e-01   0.0000000e+00   2.8061000e+01   2.0761000e+01
   6.1000000e+02   5.0000000e-02   8.4248500e+00   5.9288800e-01   0.0000000e+00   2.8076000e+01   2.0762000e+01
   6.1100000e+02   5.0000000e-02   7.7974600e+00   6.0598700e-01   0.0000000e+00   2.8102000e+01   2.0762000e+01
   6.1200000e+02   5.0000000e-02   7.0666700e+00   6.1848300e-01   0.0000000e+00   2.8133000e+01   2.0763000e+01
   6.1300000e+02   5.0000000e-02   6.3082900e+00   6.3181600e-01   0.0000000e+00   2.8162000e+01   2.0763000e+01
   6.1400000e+02   5.0000000e-02   5.4947600e+00   6.4448600e-01   0.0000000e+00   2.8196000e+01   2.0763000e+01
   6.1500000e+02   5.0000000e-02   4.6467600e+00   6.5617300e-01   0.0000000e+00   2.8236000e+01   2.0763000e+01
   6.1600000e+02   5.0000000e-02   3.7574000e+00   6.6741600e-01   0.0000000e+00   2.8279000e+01   2.0764000e+01
   6.1700000e+02   5.0000000e-02   2.8473500e+00   6.8013700e-01   0.0000000e+00   2.8316000e+01   2.0764000e+01
   6.1800000e+02   5.0000000e-02   1.9097200e+00   6.9115500e-01   0.0000000e+00   2.8362000e+01   2.0764000e+01
   6.1900000e+02   5.0000000e-02   9.3763000e-01   7.0160900e-01   0.0000000e+00   2.8411000e+01   2.0764000e+01
   6.2000000e+02   5.0000000e-02  -3.4470000e-02   7.1210100e-01   0.0000000e+00   2.8460000e+01   2.0764000e+01
   6.2100000e+02   5.0000000e-02  -1.0065700e+00   7.2218900e-01   0.0000000e+00   2.8511000e+01   2.0764000e+01
   6.2200000e+02   5.0000000e-02  -1.9717700e+00   7.3227500e-01   0.0000000e+00   2.8562000e+01   2.0764000e+01
   6.2300000e+02   5.0000000e-02  -2.9783400e+00   7.4125700e-01   0.0000000e+00   2.8618000e+01   2.0764000e+01
   6.2400000e+02   5.0000000e-02  -3.9642300e+00   7.5057600e-01   0.0000000e+00   2.8672000e+01   2.0764000e+01
   6.2500000e+02   5.0000000e-02  -4.9776900e+00   7.6005300e-01   0.0000000e+00   2.8725000e+01   2.0764000e+01
   6.2600000e+02   5.0000000e-02  -5.9704700e+00   7.6816600e-01   0.0000000e+00   2.8784000e+01   2.0764000e+01
   6.2700000e+02   5.0000000e-02  -6.9425700e+00   7.7655600e-01   0.0000000e+00   2.8841000e+01   2.0764000e+01
   6.2800000e+02   5.0000000e-02  -7.9146700e+00   7.8570300e-01   0.0000000e+00   2.8894000e+01   2.0765000e+01
   6.2900000e+02   5.0000000e-02  -8.8660800e+00   7.9282700e-01   0.0000000e+00   2.8956000e+01   2.0766000e+01
   6.3000000e+02   5.0000000e-02  -9.8243900e+00   7.9994800e-01   0.0000000e+00   2.9017000e+01   2.0766000e+01
   6.3100000e+02   5.0000000e-02  -1.0768910e+01   8.0862600e-01   0.0000000e+00   2.9070000e+01   2.0766000e+01
   6.3200000e+02   5.0000000e-02  -1.1706540e+01   8.1638100e-01   0.0000000e+00   2.9127000e+01   2.0767000e+01
   6.3300000e+02   5.0000000e-02  -1.2630370e+01   8.2313300e-01   0.0000000e+00   2.9188000e+01   2.0767000e+01
   6.3400000e+02   5.0000000e-02  -1.3568000e+01   8.3034200e-01   0.0000000e+00   2.9246000e+01   2.0767000e+01
   6.3500000e+02   5.0000000e-02  -1.4471150e+01   8.3784700e-01   0.0000000e+00   2.9302000e+01   2.0767000e+01
   6.3600000e+02   5.0000000e-02  -1.5332940e+01   8.4525000e-01   0.0000000e+00   2.9358000e+01   2.0767000e+01
   6.3700000e+02   5.0000000e-02  -1.6236100e+01   8.5079000e-01   0.0000000e+00   2.9422000e+01   2.0767000e+01
   6.3800000e+02   5.0000000e-02  -1.7090990e+01   8.5826600e-01   0.0000000e+00   2.9476000e+01   2.0767000e+01
   6.3900000e+02   5.0000000e-02  -1.7932100e+01   8.6502000e-01   0.0000000e+00   2.9533000e+01   2.0767000e+01
   6.4000000e+02   5.0000000e-02  -1.8738730e+01   8.7099100e-01   0.0000000e+00   2.9593000e+01   2.0767000e+01
   6.4100000e+02   5.0000000e-02  -1.9538470e+01   8.7677800e-01   0.0000000e+00   2.9653000e+01   2.0767000e+01
   6.4200000e+02   5.0000000e-02  -2.0317530e+01   8.8436200e-01   0.0000000e+00   2.9704000e+01   2.0767000e+01
   6.4300000e+02   5.0000000e-02  -2.1082800e+01   8.9040400e-01   0.0000000e+00   2.9762000e+01   2.0767000e+01
   6.4400000e+02   5.0000000e-02  -2.1889430e+01   8.9564200e-01   0.0000000e+00   2.9823000e+01   2.0767000e+01
   6.4500000e+02   5.0000000e-02  -2.2654700e+01   9.0353700e-01   0.0000000e+00   2.9871000e+01   2.0767000e+01
   6.4600000e+02   5.0000000e-02  -2.3419970e+01   9.0950900e-01   0.0000000e+00   2.9928000e+01   2.0767000e+01
   6.4700000e+02   5.0000000e-02  -2.4185230e+01   9.1447900e-01   0.0000000e+00   2.9989000e+01   2.0767000e+01
   6.4800000e+02   5.0000000e-02  -2.4978080e+01   9.2144500e-01   0.0000000e+00   3.0040000e+01   2.0767000e+01
   6.4900000e+02   5.0000000e-02  -2.5695090e+01   9.2752800e-01   0.0000000e+00   3.0095000e+01   2.0767000e+01
   6.5000000e+02   5.0000000e-02  -2.6467250e+01   9.3286800e-01   0.0000000e+00   3.0153000e+01   2.0767000e+01
   6.5100000e+02   5.0000000e-02  -2.7218730e+01   9.3850500e-01   0.0000000e+00   3.0209000e+01   2.0767000e+01
   6.5200000e+02   5.0000000e-02  -2.7990890e+01   9.4557900e-01   0.0000000e+00   3.0258000e+01   2.0767000e+01
   6.5300000e+02   5.0000000e-02  -2.8714800e+01   9.5070900e-01   0.0000000e+00   3.0316000e+01   2.0767000e+01
   6.5400000e+02   5.0000000e-02  -2.9452490e+01   9.5547700e-01   0.0000000e+00   3.0375000e+01   2.0767000e+01
   6.5500000e+02   5.0000000e-02  -3.0183280e+01   9.6228200e-01   0.0000000e+00   3.0424000e+01   2.0767000e+01
   6.5600000e+02   5.0000000e-02  -3.0907190e+01   9.6824400e-01   0.0000000e+00   3.0477000e+01   2.0767000e+01
   6.5700000e+02   5.0000000e-02  -3.1644880e+01   9.7262200e-01   0.0000000e+00   3.0537000e+01   2.0767000e+01
   6.5800000e+02   5.0000000e-02  -3.2341200e+01   9.7813800e-01   0.0000000e+00   3.0591000e+01   2.0766000e+01
   6.5900000e+02   5.0000000e-02  -3.3030630e+01   9.8359100e-01   0.0000000e+00   3.0645000e+01   2.0766000e+01
   6.6000000e+02   5.0000000e-02  -3.3713170e+01   9.8832000e-01   0.0000000e+00   3.0702000e+01   2.0766000e+01
   6.6100000e+02   5.0000000e-02  -3.4388810e+01   9.8284000e-01   0.0000000e+00   3.0754000e+01   2.0766000e+01
   6.6200000e+02   5.0000000e-02  -3.5071350e+01   9.7654000e-01   0.0000000e+00   3.0805000e+01   2.0766000e+01
   6.6300000e+02   5.0000000e-02  -3.5691840e+01   9.6900000e-01   0.0000000e+00   3.0857000e+01   2.0766000e+01
   6.6400000e+02   5.0000000e-02  -3.6208910e+01   9.5932000e-01   0.0000000e+00   3.0914000e+01   2.0766000e+01
   6.6500000e+02   5.0000000e-02  -3.6608780e+01   9.5114000e-01   0.0000000e+00   3.0959000e+01   2.0766000e+01
   6.6600000e+02   5.0000000e-02  -3.6946600e+01   9.4162000e-01   0.0000000e+00   3.1006000e+01   2.0766000e+01
   6.6700000e+02   5.0000000e-02  -3.7236160e+01   9.3182000e-01   0.0000000e+00   3.1050000e+01   2.0766000e+01
   6.6800000e+02   5.0000000e-02  -3.7422310e+01   9.2334000e-01   0.0000000e+00   3.1084000e+01   2.0765000e+01
   6.6900000e+02   5.0000000e-02  -3.7518830e+01   9.1352000e-01   0.0000000e+00   3.1121000e+01   2.0765000e+01
   6.7000000e+02   5.0000000e-02  -3.7546400e+01   9.0494000e-01   0.0000000e+00   3.1149000e+01   2.0765000e+01
   6.7100000e+02   5.0000000e-02  -3.7477460e+01   8.9624000e-01   0.0000000e+00   3.1175000e+01   2.0766000e+01
   6.7200000e+02   5.0000000e-02  -3.7394730e+01   8.8724000e-01   0.0000000e+00   3.1200000e+01   2.0766000e+01
   6.7300000e+02   5.0000000e-02  -3.7249950e+01   8.7840000e-01   0.0000000e+00   3.1222000e+01   2.0767000e+01
   6.7400000e+02   5.0000000e-02  -3.7084490e+01   8.7088000e-01   0.0000000e+00   3.1236000e+01   2.0767000e+01
   6.7500000e+02   5.0000000e-02  -3.6815610e+01   8.6352000e-01   0.0000000e+00   3.1248000e+01   2.0767000e+01
   6.7600000e+02   5.0000000e-02  -3.6498470e+01   8.5570000e-01   0.0000000e+00   3.1261000e+01   2.0768000e+01
   6.7700000e+02   5.0000000e-02  -3.6146860e+01   8.4894000e-01   0.0000000e+00   3.1268000e+01   2.0768000e+01
   6.7800000e+02   5.0000000e-02  -3.5746990e+01   8.4380000e-01   0.0000000e+00   3.1267000e+01   2.0769000e+01
   6.7900000e+02   5.0000000e-02  -3.5360910e+01   8.3692000e-01   0.0000000e+00   3.1274000e+01   2.0769000e+01
   6.8000000e+02   5.0000000e-02  -3.4967930e+01   8.3232000e-01   0.0000000e+00   3.1270000e+01   2.0770000e+01
   6.8100000e+02   5.0000000e-02  -3.4499120e+01   8.2758000e-01   0.0000000e+00   3.1267000e+01   2.0770000e+01
   6.8200000e+02   5.0000000e-02  -3.4016520e+01   8.2224000e-01   0.0000000e+00   3.1267000e+01   2.0770000e+01
   6.8300000e+02   5.0000000e-02  -3.3554600e+01   8.1800000e-01   0.0000000e+00   3.1262000e+01   2.0771000e+01
   6.8400000e+02   5.0000000e-02  -3.3106470e+01   8.1518000e-01   0.0000000e+00   3.1251000e+01   2.0771000e+01
   6.8500000e+02   5.0000000e-02  -3.2630760e+01   8.1126000e-01   0.0000000e+00   3.1246000e+01   2.0771000e+01
   6.8600000e+02   5.0000000e-02  -3.2189530e+01   8.0810000e-01   0.0000000e+00   3.1238000e+01   2.0771000e+01
   6.8700000e+02   5.0000000e-02  -3.1706930e+01   8.0598000e-01   0.0000000e+00   3.1226000e+01   2.0772000e+01
   6.8800000e+02   5.0000000e-02  -3.1251900e+01   8.0344000e-01   0.0000000e+00   3.1217000e+01   2.0772000e+01
   6.8900000e+02   5.0000000e-02  -3.0858930e+01   8.0108000e-01   0.0000000e+00   3.1208000e+01   2.0773000e+01
   6.9000000e+02   5.0000000e-02  -3.0479740e+01   7.9978000e-01   0.0000000e+00   3.1195000e+01   2.0773000e+01
   6.9100000e+02   5.0000000e-02  -3.0059190e+01   7.9786000e-01   0.0000000e+00   3.1186000e+01   2.0773000e+01
   6.9200000e+02   5.0000000e-02  -2.9680000e+01   7.9590000e-01   0.0000000e+00   3.1178000e+01   2.0774000e+01
   6.9300000e+02   5.0000000e-02  -2.9307710e+01   7.9564000e-01   0.0000000e+00   3.1163000e+01   2.0774000e+01
   6.9400000e+02   5.0000000e-02  -2.8983670e+01   7.9436000e-01   0.0000000e+00   3.1154000e+01   2.0775000e+01
   6.9500000e+02   5.0000000e-02  -2.8680320e+01   7.9216000e-01   0.0000000e+00   3.1150000e+01   2.0775000e+01
   6.9600000e+02   5.0000000e-02  -2.8390760e+01   7.9070000e-01   0.0000000e+00   3.1143000e+01   2.0776000e+01
   6.9700000e+02   5.0000000e-02  -2.8080520e+01   7.9004000e-01   0.0000000e+00   3.1133000e+01   2.0776000e+01
   6.9800000e+02   5.0000000e-02  -2.7763380e+01   7.8914000e-01   0.0000000e+00   3.1125000e+01   2.0776000e+01
   6.9900000e+02   5.0000000e-02  -2.7508290e+01   7.8774000e-01   0.0000000e+00   3.1120000e+01   2.0777000e+01
   7.0000000e+02   5.0000000e-02  -2.7239410e+01   7.8688000e-01   0.0000000e+00   3.1113000e+01   2.0777000e+01
   7.0100000e+02   5.0000000e-02  -2.7018800e+01   7.8616000e-01   0.0000000e+00   3.1106000e+01   2.0777000e+01
   7.0200000e+02   5.0000000e-02  -2.6791280e+01   7.8426000e-01   0.0000000e+00   3.1105000e+01   2.0778000e+01
   7.0300000e+02   5.0000000e-02  -2.6563770e+01   7.8414000e-01   0.0000000e+00   3.1096000e+01   2.0778000e+01
   7.0400000e+02   5.0000000e-02  -2.6315580e+01   7.8420000e-01   0.0000000e+00   3.1087000e+01   2.0778000e+01
   7.0500000e+02   5.0000000e-02  -2.6101850e+01   7.8356000e-01   0.0000000e+00   3.1082000e+01   2.0779000e+01
   7.0600000e+02   5.0000000e-02  -2.5874340e+01   7.8258000e-01   0.0000000e+00   3.1079000e+01   2.0779000e+01
   7.0700000e+02   5.0000000e-02  -2.5674410e+01   7.8298000e-01   0.0000000e+00   3.1070000e+01   2.0779000e+01
   7.0800000e+02   5.0000000e-02  -2.5460680e+01   7.8312000e-01   0.0000000e+00   3.1063000e+01   2.0779000e+01
   7.0900000e+02   5.0000000e-02  -2.5274540e+01   7.8274000e-01   0.0000000e+00   3.1059000e+01   2.0779000e+01
   7.1000000e+02   5.0000000e-02  -2.5102180e+01   7.8244000e-01   0.0000000e+00   3.1055000e+01   2.0779000e+01
   7.1100000e+02   5.0000000e-02  -2.4957400e+01   7.8332000e-01   0.0000000e+00   3.1046000e+01   2.0779000e+01
   7.1200000e+02   5.0000000e-02  -2.4819510e+01   7.8306000e-01   0.0000000e+00   3.1043000e+01   2.0779000e+01
   7.1300000e+02   5.0000000e-02  -2.4681620e+01   7.8198000e-01   0.0000000e+00   3.1044000e+01   2.0779000e+01
   7.1400000e+02   5.0000000e-02  -2.4516160e+01   7.8308000e-01   0.0000000e+00   3.1035000e+01   2.0779000e+01
   7.1500000e+02   5.0000000e-02  -2.4364490e+01   7.8392000e-01   0.0000000e+00   3.1028000e+01   2.0779000e+01
   7.1600000e+02   5.0000000e-02  -2.4254180e+01   7.8314000e-01   0.0000000e+00   3.1029000e+01   2.0780000e+01
   7.1700000e+02   5.0000000e-02  -2.4164550e+01   7.8322000e-01   0.0000000e+00   3.1026000e+01   2.0780000e+01
   7.1800000e+02   5.0000000e-02  -2.4095610e+01   7.8358000e-01   0.0000000e+00   3.1022000e+01   2.0780000e+01
   7.1900000e+02   5.0000000e-02  -2.4012880e+01   7.8402000e-01   0.0000000e+00   3.1018000e+01   2.0780000e+01
   7.2000000e+02   5.0000000e-02  -2.3937040e+01   7.8322000e-01   0.0000000e+00   3.1020000e+01   2.0781000e+01
   7.2100000e+02   5.0000000e-02  -2.3833620e+01   7.8260000e-01   0.0000000e+00   3.1021000e+01   2.0781000e+01
   7.2200000e+02   5.0000000e-02  -2.3744000e+01   7.8372000e-01   0.0000000e+00   3.1014000e+01   2.0782000e+01
   7.2300000e+02   5.0000000e-02  -2.3675060e+01   7.8300000e-01   0.0000000e+00   3.1016000e+01   2.0782000e+01
   7.2400000e+02   5.0000000e-02  -2.3613010e+01   7.8202000e-01   0.0000000e+00   3.1019000e+01   2.0783000e+01
   7.2500000e+02   5.0000000e-02  -2.3557850e+01   7.8164000e-01   0.0000000e+00   3.1019000e+01   2.0784000e+01
   7.2600000e+02   5.0000000e-02  -2.3495800e+01   7.8236000e-01   0.0000000e+00   3.1014000e+01   2.0784000e+01
   7.2700000e+02   5.0000000e-02  -2.3413070e+01   7.8142000e-01   0.0000000e+00   3.1017000e+01   2.0785000e+01
   7.2800000e+02   5.0000000e-02  -2.3357920e+01   7.8086000e-01   0.0000000e+00   3.1018000e+01   2.0785000e+01
   7.2900000e+02   5.0000000e-02  -2.3295870e+01   7.8160000e-01   0.0000000e+00   3.1013000e+01   2.0786000e+01
   7.3000000e+02   5.0000000e-02  -2.3247610e+01   7.8156000e-01   0.0000000e+00   3.1012000e+01   2.0786000e+01
   7.3100000e+02   5.0000000e-02  -2.3192450e+01   7.8066000e-01   0.0000000e+00   3.1015000e+01   2.0786000e+01
   7.3200000e+02   5.0000000e-02  -2.3144190e+01   7.7970000e-01   0.0000000e+00   3.1018000e+01   2.0787000e+01
   7.3300000e+02   5.0000000e-02  -2.3061460e+01   7.8066000e-01   0.0000000e+00   3.1012000e+01   2.0787000e+01
   7.3400000e+02   5.0000000e-02  -2.3006310e+01   7.7976000e-01   0.0000000e+00   3.1015000e+01   2.0788000e+01
   7.3500000e+02   5.0000000e-02  -2.2944260e+01   7.7946000e-01   0.0000000e+00   3.1015000e+01   2.0788000e+01
   7.3600000e+02   5.0000000e-02  -2.2889100e+01   7.7938000e-01   0.0000000e+00   3.1014000e+01   2.0789000e+01
   7.3700000e+02   5.0000000e-02  -2.2820160e+01   7.7976000e-01   0.0000000e+00   3.1011000e+01   2.0790000e+01
   7.3800000e+02   5.0000000e-02  -2.2771900e+01   7.7954000e-01   0.0000000e+00   3.1011000e+01   2.0790000e+01
   7.3900000e+02   5.0000000e-02  -2.2709850e+01   7.7888000e-01   0.0000000e+00   3.1013000e+01   2.0791000e+01
   7.4000000e+02   5.0000000e-02  -2.2647800e+01   7.7950000e-01   0.0000000e+00   3.1009000e+01   2.0791000e+01
   7.4100000e+02   5.0000000e-02  -2.2592650e+01   7.7866000e-01   0.0000000e+00   3.1012000e+01   2.0792000e+01
   7.4200000e+02   5.0000000e-02  -2.2551280e+01   7.7842000e-01   0.0000000e+00   3.1012000e+01   2.0792000e+01
   7.4300000e+02   5.0000000e-02  -2.2530600e+01   7.7818000e-01   0.0000000e+00   3.1012000e+01   2.0793000e+01
   7.4400000e+02   5.0000000e-02  -2.2496130e+01   7.7860000e-01   0.0000000e+00   3.1009000e+01   2.0793000e+01
   7.4500000e+02   5.0000000e-02  -2.2447870e+01   7.7864000e-01   0.0000000e+00   3.1008000e+01   2.0794000e+01
   7.4600000e+02   5.0000000e-02  -2.2413400e+01   7.7804000e-01   0.0000000e+00   3.1010000e+01   2.0794000e+01
   7.4700000e+02   5.0000000e-02  -2.2365140e+01   7.7762000e-01   0.0000000e+00   3.1011000e+01   2.0794000e+01
   7.4800000e+02   5.0000000e-02  -2.2303090e+01   7.7894000e-01   0.0000000e+00   3.1004000e+01   2.0794000e+01
   7.4900000e+02   5.0000000e-02  -2.2241040e+01   7.7886000e-01   0.0000000e+00   3.1004000e+01   2.0794000e+01
   7.5000000e+02   5.0000000e-02  -2.2192780e+01   7.7812000e-01   0.0000000e+00   3.1007000e+01   2.0794000e+01
   7.5100000e+02   5.0000000e-02  -2.2130730e+01   7.7820000e-01   0.0000000e+00   3.1006000e+01   2.0794000e+01
   7.5200000e+02   5.0000000e-02  -2.2089360e+01   7.7852000e-01   0.0000000e+00   3.1004000e+01   2.0795000e+01
   7.5300000e+02   5.0000000e-02  -2.2048000e+01   7.7844000e-01   0.0000000e+00   3.1004000e+01   2.0795000e+01
   7.5400000e+02   5.0000000e-02  -2.2027320e+01   7.7880000e-01   0.0000000e+00   3.1002000e+01   2.0795000e+01
   7.5500000e+02   5.0000000e-02  -2.1999740e+01   7.7898000e-01   0.0000000e+00   3.1001000e+01   2.0795000e+01
   7.5600000e+02   5.0000000e-02  -2.1965270e+01   7.7940000e-01   0.0000000e+00   3.0999000e+01   2.0796000e+01
   7.5700000e+02   5.0000000e-02  -2.1903220e+01   7.7876000e-01   0.0000000e+00   3.1002000e+01   2.0796000e+01
   7.5800000e+02   5.0000000e-02  -2.1854960e+01   7.7828000e-01   0.0000000e+00   3.1004000e+01   2.0796000e+01
   7.5900000e+02   5.0000000e-02  -2.1882540e+01   7.7908000e-01   0.0000000e+00   3.1000000e+01   2.0796000e+01
   7.6000000e+02   5.0000000e-02  -2.1889430e+01   7.7842000e-01   0.0000000e+00   3.1003000e+01   2.0795000e+01
   7.6100000e+02   5.0000000e-02  -2.1882540e+01   7.7792000e-01   0.0000000e+00   3.1005000e+01   2.0795000e+01
   7.6200000e+02   5.0000000e-02  -2.1868750e+01   7.7826000e-01   0.0000000e+00   3.1003000e+01   2.0795000e+01
   7.6300000e+02   5.0000000e-02  -2.1882540e+01   7.7754000e-01   0.0000000e+00   3.1006000e+01   2.0795000e+01
   7.6400000e+02   5.0000000e-02  -2.1889430e+01   7.7632000e-01   0.0000000e+00   3.1011000e+01   2.0796000e+01
   7.6500000e+02   5.0000000e-02  -2.1903220e+01   7.7610000e-01   0.0000000e+00   3.1011000e+01   2.0797000e+01
   7.6600000e+02   5.0000000e-02  -2.1889430e+01   7.7544000e-01   0.0000000e+00   3.1013000e+01   2.0798000e+01
   7.6700000e+02   5.0000000e-02  -2.1882540e+01   7.7452000e-01   0.0000000e+00   3.1016000e+01   2.0799000e+01
   7.6800000e+02   5.0000000e-02  -2.1861850e+01   7.7310000e-01   0.0000000e+00   3.1021000e+01   2.0800000e+01
   7.6900000e+02   5.0000000e-02  -2.1848060e+01   7.7378000e-01   0.0000000e+00   3.1016000e+01   2.0801000e+01
   7.7000000e+02   5.0000000e-02  -2.1827380e+01   7.7324000e-01   0.0000000e+00   3.1017000e+01   2.0803000e+01
   7.7100000e+02   5.0000000e-02  -2.1834280e+01   7.7224000e-01   0.0000000e+00   3.1020000e+01   2.0803000e+01
   7.7200000e+02   5.0000000e-02  -2.1827380e+01   7.7118000e-01   0.0000000e+00   3.1023000e+01   2.0804000e+01
   7.7300000e+02   5.0000000e-02  -2.1799800e+01   7.7028000e-01   0.0000000e+00   3.1025000e+01   2.0804000e+01
   7.7400000e+02   5.0000000e-02  -2.1779120e+01   7.7088000e-01   0.0000000e+00   3.1020000e+01   2.0804000e+01
   7.7500000e+02   5.0000000e-02  -2.1737760e+01   7.6960000e-01   0.0000000e+00   3.1024000e+01   2.0804000e+01
   7.7600000e+02   5.0000000e-02  -2.1703280e+01   7.6824000e-01   0.0000000e+00   3.1028000e+01   2.0804000e+01
   7.7700000e+02   5.0000000e-02  -2.1661920e+01   7.6856000e-01   0.0000000e+00   3.1024000e+01   2.0804000e+01
   7.7800000e+02   5.0000000e-02  -2.1620550e+01   7.6808000e-01   0.0000000e+00   3.1024000e+01   2.0804000e+01
   7.7900000e+02   5.0000000e-02  -2.1572290e+01   7.6628000e-01   0.0000000e+00   3.1030000e+01   2.0804000e+01
   7.8000000e+02   5.0000000e-02  -2.1537820e+01   7.6590000e-01   0.0000000e+00   3.1029000e+01   2.0804000e+01
   7.8100000e+02   5.0000000e-02  -2.1489560e+01   7.6664000e-01   0.0000000e+00   3.1023000e+01   2.0804000e+01
   7.8200000e+02   5.0000000e-02  -2.1461980e+01   7.6530000e-01   0.0000000e+00   3.1027000e+01   2.0804000e+01
   7.8300000e+02   5.0000000e-02  -2.1427510e+01   7.6432000e-01   0.0000000e+00   3.1029000e+01   2.0805000e+01
   7.8400000e+02   5.0000000e-02  -2.1351670e+01   7.6550000e-01   0.0000000e+00   3.1021000e+01   2.0805000e+01
   7.8500000e+02   5.0000000e-02  -2.1289620e+01   7.6530000e-01   0.0000000e+00   3.1020000e+01   2.0805000e+01
   7.8600000e+02   5.0000000e-02  -2.1213790e+01   7.6512000e-01   0.0000000e+00   3.1019000e+01   2.0805000e+01
   7.8700000e+02   5.0000000e-02  -2.1179320e+01   7.6430000e-01   0.0000000e+00   3.1021000e+01   2.0805000e+01
   7.8800000e+02   5.0000000e-02  -2.1151740e+01   7.6498000e-01   0.0000000e+00   3.1016000e+01   2.0806000e+01
   7.8900000e+02   5.0000000e-02  -2.1124160e+01   7.6444000e-01   0.0000000e+00   3.1017000e+01   2.0806000e+01
   7.9000000e+02   5.0000000e-02  -2.1069010e+01   7.6322000e-01   0.0000000e+00   3.1021000e+01   2.0806000e+01
   7.9100000e+02   5.0000000e-02  -2.1006960e+01   7.6346000e-01   0.0000000e+00   3.1018000e+01   2.0807000e+01
   7.9200000e+02   5.0000000e-02  -2.0944910e+01   7.6442000e-01   0.0000000e+00   3.1012000e+01   2.0807000e+01
   7.9300000e+02   5.0000000e-02  -2.0889760e+01   7.6330000e-01   0.0000000e+00   3.1016000e+01   2.0807000e+01
   7.9400000e+02   5.0000000e-02  -2.0882860e+01   7.6210000e-01   0.0000000e+00   3.1020000e+01   2.0807000e+01
   7.9500000e+02   5.0000000e-02  -2.0882860e+01   7.6236000e-01   0.0000000e+00   3.1017000e+01   2.0807000e+01
   7.9600000e+02   5.0000000e-02  -2.0848390e+01   7.6290000e-01   0.0000000e+00   3.1013000e+01   2.0807000e+01
   7.9700000e+02   5.0000000e-02  -2.0807020e+01   7.6176000e-01   0.0000000e+00   3.1017000e+01   2.0806000e+01
   7.9800000e+02   5.0000000e-02  -2.0765660e+01   7.6164000e-01   0.0000000e+00   3.1016000e+01   2.0806000e+01
   7.9900000e+02   5.0000000e-02  -2.0779450e+01   7.6132000e-01   0.0000000e+00   3.1016000e+01   2.0806000e+01
   8.0000000e+02   5.0000000e-02  -2.0800130e+01   7.6078000e-01   0.0000000e+00   3.1017000e+01   2.0806000e+01
   8.0100000e+02   5.0000000e-02  -2.0717400e+01   7.6000000e-01   0.0000000e+00   3.1019000e+01   2.0806000e+01
   8.0200000e+02   5.0000000e-02  -2.0703610e+01   7.5940000e-01   0.0000000e+00   3.1020000e+01   2.0806000e+01
   8.0300000e+02   5.0000000e-02  -2.0669140e+01   7.5988000e-01   0.0000000e+00   3.1016000e+01   2.0806000e+01
   8.0400000e+02   5.0000000e-02  -2.0558830e+01   7.5956000e-01   0.0000000e+00   3.1016000e+01   2.0806000e+01
   8.0500000e+02   5.0000000e-02  -2.0524360e+01   7.5858000e-01   0.0000000e+00   3.1019000e+01   2.0806000e+01
   8.0600000e+02   5.0000000e-02  -2.0489890e+01   7.5820000e-01   0.0000000e+00   3.1019000e+01   2.0806000e+01
   8.0700000e+02   5.0000000e-02  -2.0434730e+01   7.5892000e-01   0.0000000e+00   3.1014000e+01   2.0806000e+01
   8.0800000e+02   5.0000000e-02  -2.0393360e+01   7.5886000e-01   0.0000000e+00   3.1013000e+01   2.0807000e+01
   8.0900000e+02   5.0000000e-02  -2.0420940e+01   7.5772000e-01   0.0000000e+00   3.1017000e+01   2.0807000e+01
   8.1000000e+02   5.0000000e-02  -2.0352000e+01   7.5848000e-01   0.0000000e+00   3.1012000e+01   2.0807000e+01
   8.1100000e+02   5.0000000e-02  -2.0345100e+01   7.5824000e-01   0.0000000e+00   3.1012000e+01   2.0808000e+01
   8.1200000e+02   5.0000000e-02  -2.0303740e+01   7.5800000e-01   0.0000000e+00   3.1012000e+01   2.0808000e+01
   8.1300000e+02   5.0000000e-02  -2.0221010e+01   7.5776000e-01   0.0000000e+00   3.1012000e+01   2.0808000e+01
   8.1400000e+02   5.0000000e-02  -2.0207220e+01   7.5840000e-01   0.0000000e+00   3.1008000e+01   2.0807000e+01
   8.1500000e+02   5.0000000e-02  -2.0152060e+01   7.5802000e-01   0.0000000e+00   3.1009000e+01   2.0807000e+01
   8.1600000e+02   5.0000000e-02  -2.0124490e+01   7.5696000e-01   0.0000000e+00   3.1013000e+01   2.0807000e+01
   8.1700000e+02   5.0000000e-02  -2.0138280e+01   7.5736000e-01   0.0000000e+00   3.1010000e+01   2.0807000e+01
   8.1800000e+02   5.0000000e-02  -2.0041760e+01   7.5760000e-01   0.0000000e+00   3.1008000e+01   2.0807000e+01
   8.1900000e+02   5.0000000e-02  -1.9993490e+01   7.5788000e-01   0.0000000e+00   3.1006000e+01   2.0807000e+01
   8.2000000e+02   5.0000000e-02  -1.9979710e+01   7.5754000e-01   0.0000000e+00   3.1007000e+01   2.0807000e+01
   8.2100000e+02   5.0000000e-02  -1.9938340e+01   7.5894000e-01   0.0000000e+00   3.1000000e+01   2.0808000e+01
   8.2200000e+02   5.0000000e-02  -1.9869400e+01   7.5916000e-01   0.0000000e+00   3.0999000e+01   2.0808000e+01
   8.2300000e+02   5.0000000e-02  -1.9793560e+01   7.5896000e-01   0.0000000e+00   3.1000000e+01   2.0807000e+01
   8.2400000e+02   5.0000000e-02  -1.9793560e+01   7.5962000e-01   0.0000000e+00   3.0997000e+01   2.0807000e+01
   8.2500000e+02   5.0000000e-02  -1.9793560e+01   7.6012000e-01   0.0000000e+00   3.0995000e+01   2.0807000e+01
   8.2600000e+02   5.0000000e-02  -1.9752190e+01   7.6022000e-01   0.0000000e+00   3.0995000e+01   2.0806000e+01
   8.2700000e+02   5.0000000e-02  -1.9738410e+01   7.5988000e-01   0.0000000e+00   3.0997000e+01   2.0806000e+01
   8.2800000e+02   5.0000000e-02  -1.9765980e+01   7.6104000e-01   0.0000000e+00   3.0992000e+01   2.0807000e+01
   8.2900000e+02   5.0000000e-02  -1.9786670e+01   7.6142000e-01   0.0000000e+00   3.0991000e+01   2.0806000e+01
   8.3000000e+02   5.0000000e-02  -1.9759090e+01   7.6116000e-01   0.0000000e+00   3.0993000e+01   2.0807000e+01
   8.3100000e+02   5.0000000e-02  -1.9786670e+01   7.6108000e-01   0.0000000e+00   3.0994000e+01   2.0807000e+01
   8.3200000e+02   5.0000000e-02  -1.9779770e+01   7.6186000e-01   0.0000000e+00   3.0991000e+01   2.0808000e+01
   8.3300000e+02   5.0000000e-02  -1.9738410e+01   7.6182000e-01   0.0000000e+00   3.0992000e+01   2.0808000e+01
   8.3400000e+02   5.0000000e-02  -1.9779770e+01   7.6088000e-01   0.0000000e+00   3.0997000e+01   2.0808000e+01
   8.3500000e+02   5.0000000e-02  -1.9772880e+01   7.6138000e-01   0.0000000e+00   3.0995000e+01   2.0809000e+01
   8.3600000e+02   5.0000000e-02  -1.9800450e+01   7.6082000e-01   0.0000000e+00   3.0998000e+01   2.0809000e+01
   8.3700000e+02   5.0000000e-02  -1.9869400e+01   7.6020000e-01   0.0000000e+00   3.1001000e+01   2.0810000e+01
   8.3800000e+02   5.0000000e-02  -1.9834930e+01   7.5952000e-01   0.0000000e+00   3.1004000e+01   2.0810000e+01
   8.3900000e+02   5.0000000e-02  -1.9869400e+01   7.6032000e-01   0.0000000e+00   3.1000000e+01   2.0810000e+01
   8.4000000e+02   5.0000000e-02  -1.9862500e+01   7.5988000e-01   0.0000000e+00   3.1002000e+01   2.0811000e+01
   8.4100000e+02   5.0000000e-02  -1.9821140e+01   7.5874000e-01   0.0000000e+00   3.1007000e+01   2.0811000e+01
   8.4200000e+02   5.0000000e-02  -1.9834930e+01   7.5904000e-01   0.0000000e+00   3.1005000e+01   2.0812000e+01
   8.4300000e+02   5.0000000e-02  -1.9807350e+01   7.5916000e-01   0.0000000e+00   3.1004000e+01   2.0812000e+01
   8.4400000e+02   5.0000000e-02  -1.9869400e+01   7.5886000e-01   0.0000000e+00   3.1005000e+01   2.0812000e+01
   8.4500000e+02   5.0000000e-02  -1.9841820e+01   7.5766000e-01   0.0000000e+00   3.1010000e+01   2.0813000e+01
   8.4600000e+02   5.0000000e-02  -1.9883190e+01   7.5724000e-01   0.0000000e+00   3.1011000e+01   2.0813000e+01
   8.4700000e+02   5.0000000e-02  -1.9834930e+01   7.5724000e-01   0.0000000e+00   3.1010000e+01   2.0814000e+01
   8.4800000e+02   5.0000000e-02  -1.9883190e+01   7.5682000e-01   0.0000000e+00   3.1011000e+01   2.0814000e+01
   8.4900000e+02   5.0000000e-02  -1.9848710e+01   7.5594000e-01   0.0000000e+00   3.1014000e+01   2.0813000e+01
   8.5000000e+02   5.0000000e-02  -1.9869400e+01   7.5610000e-01   0.0000000e+00   3.1012000e+01   2.0813000e+01
   8.5100000e+02   5.0000000e-02  -1.9841820e+01   7.5608000e-01   0.0000000e+00   3.1011000e+01   2.0813000e+01
   8.5200000e+02   5.0000000e-02  -1.9807350e+01   7.5542000e-01   0.0000000e+00   3.1013000e+01   2.0813000e+01
   8.5300000e+02   5.0000000e-02  -1.9814240e+01   7.5494000e-01   0.0000000e+00   3.1014000e+01   2.0813000e+01
   8.5400000e+02   5.0000000e-02  -1.9738410e+01   7.5532000e-01   0.0000000e+00   3.1011000e+01   2.0813000e+01
   8.5500000e+02   5.0000000e-02  -1.9710830e+01   7.5510000e-01   0.0000000e+00   3.1011000e+01   2.0814000e+01
   8.5600000e+02   5.0000000e-02  -1.9683250e+01   7.5488000e-01   0.0000000e+00   3.1011000e+01   2.0814000e+01
   8.5700000e+02   5.0000000e-02  -1.9634990e+01   7.5510000e-01   0.0000000e+00   3.1009000e+01   2.0814000e+01
   8.5800000e+02   5.0000000e-02  -1.9676360e+01   7.5536000e-01   0.0000000e+00   3.1007000e+01   2.0815000e+01
   8.5900000e+02   5.0000000e-02  -1.9614310e+01   7.5588000e-01   0.0000000e+00   3.1004000e+01   2.0815000e+01
   8.6000000e+02   5.0000000e-02  -1.9621200e+01   7.5514000e-01   0.0000000e+00   3.1007000e+01   2.0815000e+01
   8.6100000e+02   5.0000000e-02  -1.9538470e+01   7.5566000e-01   0.0000000e+00   3.1004000e+01   2.0815000e+01
   8.6200000e+02   5.0000000e-02  -1.9552260e+01   7.5602000e-01   0.0000000e+00   3.1002000e+01   2.0816000e+01
   8.6300000e+02   5.0000000e-02  -1.9517790e+01   7.5554000e-01   0.0000000e+00   3.1004000e+01   2.0817000e+01
   8.6400000e+02   5.0000000e-02  -1.9586730e+01   7.5480000e-01   0.0000000e+00   3.1007000e+01   2.0818000e+01
   8.6500000e+02   5.0000000e-02  -1.9559150e+01   7.5510000e-01   0.0000000e+00   3.1005000e+01   2.0819000e+01
   8.6600000e+02   5.0000000e-02  -1.9586730e+01   7.5544000e-01   0.0000000e+00   3.1003000e+01   2.0819000e+01
   8.6700000e+02   5.0000000e-02  -1.9517790e+01   7.5472000e-01   0.0000000e+00   3.1006000e+01   2.0819000e+01
   8.6800000e+02   5.0000000e-02  -1.9552260e+01   7.5482000e-01   0.0000000e+00   3.1005000e+01   2.0819000e+01
   8.6900000e+02   5.0000000e-02  -1.9517790e+01   7.5472000e-01   0.0000000e+00   3.1005000e+01   2.0819000e+01
   8.7000000e+02   5.0000000e-02  -1.9572940e+01   7.5484000e-01   0.0000000e+00   3.1004000e+01   2.0819000e+01
   8.7100000e+02   5.0000000e-02  -1.9579840e+01   7.5366000e-01   0.0000000e+00   3.1009000e+01   2.0818000e+01
   8.7200000e+02   5.0000000e-02  -1.9545360e+01   7.5304000e-01   0.0000000e+00   3.1011000e+01   2.0817000e+01
   8.7300000e+02   5.0000000e-02  -1.9579840e+01   7.5326000e-01   0.0000000e+00   3.1009000e+01   2.0817000e+01
   8.7400000e+02   5.0000000e-02  -1.9572940e+01   7.5308000e-01   0.0000000e+00   3.1009000e+01   2.0817000e+01
   8.7500000e+02   5.0000000e-02  -1.9490210e+01   7.5224000e-01   0.0000000e+00   3.1012000e+01   2.0817000e+01
   8.7600000e+02   5.0000000e-02  -1.9483320e+01   7.5178000e-01   0.0000000e+00   3.1013000e+01   2.0816000e+01
   8.7700000e+02   5.0000000e-02  -1.9476420e+01   7.5152000e-01   0.0000000e+00   3.1013000e+01   2.0816000e+01
   8.7800000e+02   5.0000000e-02  -1.9435060e+01   7.5170000e-01   0.0000000e+00   3.1011000e+01   2.0816000e+01
   8.7900000e+02   5.0000000e-02  -1.9435060e+01   7.5104000e-01   0.0000000e+00   3.1013000e+01   2.0816000e+01
   8.8000000e+02   5.0000000e-02  -1.9469530e+01   7.5100000e-01   0.0000000e+00   3.1012000e+01   2.0815000e+01
   8.8100000e+02   5.0000000e-02  -1.9428160e+01   7.5098000e-01   0.0000000e+00   3.1011000e+01   2.0815000e+01
   8.8200000e+02   5.0000000e-02  -1.9435060e+01   7.5076000e-01   0.0000000e+00   3.1011000e+01   2.0815000e+01
   8.8300000e+02   5.0000000e-02  -1.9448840e+01   7.4988000e-01   0.0000000e+00   3.1014000e+01   2.0815000e+01
   8.8400000e+02   5.0000000e-02  -1.9379900e+01   7.5048000e-01   0.0000000e+00   3.1010000e+01   2.0814000e+01
   8.8500000e+02   5.0000000e-02  -1.9338540e+01   7.5116000e-01   0.0000000e+00   3.1006000e+01   2.0814000e+01
   8.8600000e+02   5.0000000e-02  -1.9352320e+01   7.4950000e-01   0.0000000e+00   3.1013000e+01   2.0814000e+01
   8.8700000e+02   5.0000000e-02  -1.9324750e+01   7.4858000e-01   0.0000000e+00   3.1016000e+01   2.0814000e+01
   8.8800000e+02   5.0000000e-02  -1.9324750e+01   7.4958000e-01   0.0000000e+00   3.1010000e+01   2.0814000e+01
   8.8900000e+02   5.0000000e-02  -1.9359220e+01   7.4916000e-01   0.0000000e+00   3.1011000e+01   2.0814000e+01
   8.9000000e+02   5.0000000e-02  -1.9338540e+01   7.4850000e-01   0.0000000e+00   3.1013000e+01   2.0815000e+01
   8.9100000e+02   5.0000000e-02  -1.9345430e+01   7.4758000e-01   0.0000000e+00   3.1016000e+01   2.0815000e+01
   8.9200000e+02   5.0000000e-02  -1.9345430e+01   7.4792000e-01   0.0000000e+00   3.1013000e+01   2.0816000e+01
   8.9300000e+02   5.0000000e-02  -1.9276490e+01   7.4744000e-01   0.0000000e+00   3.1014000e+01   2.0817000e+01
   8.9400000e+02   5.0000000e-02  -1.9290280e+01   7.4650000e-01   0.0000000e+00   3.1017000e+01   2.0817000e+01
   8.9500000e+02   5.0000000e-02  -1.9290280e+01   7.4638000e-01   0.0000000e+00   3.1016000e+01   2.0818000e+01
   8.9600000e+02   5.0000000e-02  -1.9248910e+01   7.4672000e-01   0.0000000e+00   3.1013000e+01   2.0819000e+01
   8.9700000e+02   5.0000000e-02  -1.9228230e+01   7.4580000e-01   0.0000000e+00   3.1016000e+01   2.0819000e+01
   8.9800000e+02   5.0000000e-02  -1.9221330e+01   7.4504000e-01   0.0000000e+00   3.1018000e+01   2.0819000e+01
   8.9900000e+02   5.0000000e-02  -1.9235120e+01   7.4556000e-01   0.0000000e+00   3.1014000e+01   2.0820000e+01
   9.0000000e+02   5.0000000e-02  -1.9214440e+01   7.4616000e-01   0.0000000e+00   3.1010000e+01   2.0820000e+01
   9.0100000e+02   5.0000000e-02  -1.9186860e+01   7.4552000e-01   0.0000000e+00   3.1012000e+01   2.0821000e+01
   9.0200000e+02   5.0000000e-02  -1.9138600e+01   7.4506000e-01   0.0000000e+00   3.1013000e+01   2.0822000e+01
   9.0300000e+02   5.0000000e-02  -1.9117920e+01   7.4524000e-01   0.0000000e+00   3.1011000e+01   2.0823000e+01
   9.0400000e+02   5.0000000e-02  -1.9083450e+01   7.4590000e-01   0.0000000e+00   3.1007000e+01   2.0823000e+01
   9.0500000e+02   5.0000000e-02  -1.9048970e+01   7.4532000e-01   0.0000000e+00   3.1009000e+01   2.0823000e+01
   9.0600000e+02   5.0000000e-02  -1.9048970e+01   7.4470000e-01   0.0000000e+00   3.1011000e+01   2.0823000e+01
   9.0700000e+02   5.0000000e-02  -1.9042080e+01   7.4492000e-01   0.0000000e+00   3.1009000e+01   2.0823000e+01
   9.0800000e+02   5.0000000e-02  -1.9035190e+01   7.4474000e-01   0.0000000e+00   3.1009000e+01   2.0823000e+01
   9.0900000e+02   5.0000000e-02  -1.9055870e+01   7.4500000e-01   0.0000000e+00   3.1007000e+01   2.0823000e+01
   9.1000000e+02   5.0000000e-02  -1.9048970e+01   7.4376000e-01   0.0000000e+00   3.1012000e+01   2.0823000e+01
   9.1100000e+02   5.0000000e-02  -1.9042080e+01   7.4396000e-01   0.0000000e+00   3.1010000e+01   2.0823000e+01
   9.1200000e+02   5.0000000e-02  -1.9021400e+01   7.4332000e-01   0.0000000e+00   3.1012000e+01   2.0823000e+01
   9.1300000e+02   5.0000000e-02  -1.8993820e+01   7.4308000e-01   0.0000000e+00   3.1012000e+01   2.0823000e+01
   9.1400000e+02   5.0000000e-02  -1.8980030e+01   7.4350000e-01   0.0000000e+00   3.1009000e+01   2.0823000e+01
   9.1500000e+02   5.0000000e-02  -1.8959350e+01   7.4398000e-01   0.0000000e+00   3.1006000e+01   2.0823000e+01
   9.1600000e+02   5.0000000e-02  -1.8938670e+01   7.4276000e-01   0.0000000e+00   3.1011000e+01   2.0823000e+01
   9.1700000e+02   5.0000000e-02  -1.8917980e+01   7.4320000e-01   0.0000000e+00   3.1008000e+01   2.0823000e+01
   9.1800000e+02   5.0000000e-02  -1.8890410e+01   7.4304000e-01   0.0000000e+00   3.1008000e+01   2.0823000e+01
   9.1900000e+02   5.0000000e-02  -1.8911090e+01   7.4266000e-01   0.0000000e+00   3.1009000e+01   2.0823000e+01
   9.2000000e+02   5.0000000e-02  -1.8883510e+01   7.4204000e-01   0.0000000e+00   3.1011000e+01   2.0823000e+01
   9.2100000e+02   5.0000000e-02  -1.8869720e+01   7.4226000e-01   0.0000000e+00   3.1009000e+01   2.0823000e+01
   9.2200000e+02   5.0000000e-02  -1.8849040e+01   7.4208000e-01   0.0000000e+00   3.1009000e+01   2.0823000e+01
   9.2300000e+02   5.0000000e-02  -1.8807670e+01   7.4190000e-01   0.0000000e+00   3.1009000e+01   2.0823000e+01
   9.2400000e+02   5.0000000e-02  -1.8752520e+01   7.4172000e-01   0.0000000e+00   3.1009000e+01   2.0824000e+01
   9.2500000e+02   5.0000000e-02  -1.8718050e+01   7.4286000e-01   0.0000000e+00   3.1003000e+01   2.0824000e+01
   9.2600000e+02   5.0000000e-02  -1.8690470e+01   7.4236000e-01   0.0000000e+00   3.1005000e+01   2.0824000e+01
   9.2700000e+02   5.0000000e-02  -1.8676680e+01   7.4226000e-01   0.0000000e+00   3.1005000e+01   2.0824000e+01
   9.2800000e+02   5.0000000e-02  -1.8662890e+01   7.4260000e-01   0.0000000e+00   3.1003000e+01   2.0824000e+01
   9.2900000e+02   5.0000000e-02  -1.8635320e+01   7.4298000e-01   0.0000000e+00   3.1001000e+01   2.0823000e+01
   9.3000000e+02   5.0000000e-02  -1.8628420e+01   7.4340000e-01   0.0000000e+00   3.0999000e+01   2.0823000e+01
   9.3100000e+02   5.0000000e-02  -1.8614630e+01   7.4254000e-01   0.0000000e+00   3.1003000e+01   2.0823000e+01
   9.3200000e+02   5.0000000e-02  -1.8593950e+01   7.4314000e-01   0.0000000e+00   3.1000000e+01   2.0823000e+01
   9.3300000e+02   5.0000000e-02  -1.8587060e+01   7.4402000e-01   0.0000000e+00   3.0996000e+01   2.0823000e+01
   9.3400000e+02   5.0000000e-02  -1.8580160e+01   7.4344000e-01   0.0000000e+00   3.0999000e+01   2.0823000e+01
   9.3500000e+02   5.0000000e-02  -1.8559480e+01   7.4368000e-01   0.0000000e+00   3.0998000e+01   2.0823000e+01
   9.3600000e+02   5.0000000e-02  -1.8531900e+01   7.4438000e-01   0.0000000e+00   3.0995000e+01   2.0823000e+01
   9.3700000e+02   5.0000000e-02  -1.8531900e+01   7.4360000e-01   0.0000000e+00   3.0999000e+01   2.0823000e+01
   9.3800000e+02   5.0000000e-02  -1.8538800e+01   7.4318000e-01   0.0000000e+00   3.1001000e+01   2.0822000e+01
   9.3900000e+02   5.0000000e-02  -1.8559480e+01   7.4360000e-01   0.0000000e+00   3.0999000e+01   2.0822000e+01
   9.4000000e+02   5.0000000e-02  -1.8614630e+01   7.4384000e-01   0.0000000e+00   3.0998000e+01   2.0822000e+01
   9.4100000e+02   5.0000000e-02  -1.8607740e+01   7.4344000e-01   0.0000000e+00   3.1000000e+01   2.0822000e+01
   9.4200000e+02   5.0000000e-02  -1.8587060e+01   7.4278000e-01   0.0000000e+00   3.1003000e+01   2.0821000e+01
   9.4300000e+02   5.0000000e-02  -1.8573270e+01   7.4382000e-01   0.0000000e+00   3.0998000e+01   2.0821000e+01
   9.4400000e+02   5.0000000e-02  -1.8538800e+01   7.4430000e-01   0.0000000e+00   3.0996000e+01   2.0821000e+01
   9.4500000e+02   5.0000000e-02  -1.8545690e+01   7.4284000e-01   0.0000000e+00   3.1003000e+01   2.0821000e+01
   9.4600000e+02   5.0000000e-02  -1.8552580e+01   7.4366000e-01   0.0000000e+00   3.0999000e+01   2.0820000e+01
   9.4700000e+02   5.0000000e-02  -1.8545690e+01   7.4434000e-01   0.0000000e+00   3.0996000e+01   2.0820000e+01
   9.4800000e+02   5.0000000e-02  -1.8511220e+01   7.4398000e-01   0.0000000e+00   3.0998000e+01   2.0820000e+01
   9.4900000e+02   5.0000000e-02  -1.8462960e+01   7.4402000e-01   0.0000000e+00   3.0998000e+01   2.0820000e+01
   9.5000000e+02   5.0000000e-02  -1.8449170e+01   7.4428000e-01   0.0000000e+00   3.0997000e+01   2.0820000e+01
   9.5100000e+02   5.0000000e-02  -1.8456060e+01   7.4434000e-01   0.0000000e+00   3.0997000e+01   2.0819000e+01
   9.5200000e+02   5.0000000e-02  -1.8456060e+01   7.4418000e-01   0.0000000e+00   3.0998000e+01   2.0819000e+01
   9.5300000e+02   5.0000000e-02  -1.8442280e+01   7.4444000e-01   0.0000000e+00   3.0997000e+01   2.0819000e+01
   9.5400000e+02   5.0000000e-02  -1.8469850e+01   7.4516000e-01   0.0000000e+00   3.0994000e+01   2.0819000e+01
   9.5500000e+02   5.0000000e-02  -1.8511220e+01   7.4528000e-01   0.0000000e+00   3.0994000e+01   2.0819000e+01
   9.5600000e+02   5.0000000e-02  -1.8511220e+01   7.4430000e-01   0.0000000e+00   3.0999000e+01   2.0819000e+01
   9.5700000e+02   5.0000000e-02  -1.8511220e+01   7.4520000e-01   0.0000000e+00   3.0995000e+01   2.0819000e+01
   9.5800000e+02   5.0000000e-02  -1.8545690e+01   7.4508000e-01   0.0000000e+00   3.0996000e+01   2.0819000e+01
   9.5900000e+02   5.0000000e-02  -1.8518110e+01   7.4450000e-01   0.0000000e+00   3.0999000e+01   2.0819000e+01
   9.6000000e+02   5.0000000e-02  -1.8476750e+01   7.4408000e-01   0.0000000e+00   3.1001000e+01   2.0819000e+01
   9.6100000e+02   5.0000000e-02  -1.8490540e+01   7.4516000e-01   0.0000000e+00   3.0996000e+01   2.0819000e+01
   9.6200000e+02   5.0000000e-02  -1.8504320e+01   7.3405400e-01   0.0000000e+00   3.0996000e+01   2.0819000e+01
   9.6300000e+02   5.0000000e-02  -1.8469850e+01   7.2127000e-01   0.0000000e+00   3.0999000e+01   2.0819000e+01
   9.6400000e+02   5.0000000e-02  -1.8407800e+01   7.0785000e-01   0.0000000e+00   3.1000000e+01   2.0819000e+01
   9.6500000e+02   5.0000000e-02  -1.8304390e+01   6.9449300e-01   0.0000000e+00   3.0996000e+01   2.0819000e+01
   9.6600000e+02   5.0000000e-02  -1.8090670e+01   6.8019800e-01   0.0000000e+00   3.0992000e+01   2.0820000e+01
   9.6700000e+02   5.0000000e-02  -1.7745950e+01   6.6584700e-01   0.0000000e+00   3.0984000e+01   2.0820000e+01
   9.6800000e+02   5.0000000e-02  -1.7339190e+01   6.5063900e-01   0.0000000e+00   3.0976000e+01   2.0820000e+01
   9.6900000e+02   5.0000000e-02  -1.6897950e+01   6.3699400e-01   0.0000000e+00   3.0957000e+01   2.0820000e+01
   9.7000000e+02   5.0000000e-02  -1.6367090e+01   6.2183200e-01   0.0000000e+00   3.0942000e+01   2.0820000e+01
   9.7100000e+02   5.0000000e-02  -1.5739710e+01   6.0727300e-01   0.0000000e+00   3.0921000e+01   2.0819000e+01
   9.7200000e+02   5.0000000e-02  -1.5008910e+01   5.9299700e-01   0.0000000e+00   3.0896000e+01   2.0819000e+01
   9.7300000e+02   5.0000000e-02  -1.4257430e+01   5.7952400e-01   0.0000000e+00   3.0865000e+01   2.0819000e+01
   9.7400000e+02   5.0000000e-02  -1.3464580e+01   5.6609400e-01   0.0000000e+00   3.0832000e+01   2.0819000e+01
   9.7500000e+02   5.0000000e-02  -1.2616580e+01   5.5186700e-01   0.0000000e+00   3.0801000e+01   2.0819000e+01
   9.7600000e+02   5.0000000e-02  -1.1699640e+01   5.3966400e-01   0.0000000e+00   3.0759000e+01   2.0819000e+01
   9.7700000e+02   5.0000000e-02  -1.0734440e+01   5.2816300e-01   0.0000000e+00   3.0713000e+01   2.0819000e+01
   9.7800000e+02   5.0000000e-02  -9.7692400e+00   5.1524500e-01   0.0000000e+00   3.0673000e+01   2.0819000e+01
   9.7900000e+02   5.0000000e-02  -8.8178200e+00   5.0365100e-01   0.0000000e+00   3.0626000e+01   2.0819000e+01
   9.8000000e+02   5.0000000e-02  -7.8112500e+00   4.9307900e-01   0.0000000e+00   3.0574000e+01   2.0819000e+01
   9.8100000e+02   5.0000000e-02  -6.7771100e+00   4.8297100e-01   0.0000000e+00   3.0520000e+01   2.0820000e+01
   9.8200000e+02   5.0000000e-02  -5.7015900e+00   4.7226500e-01   0.0000000e+00   3.0469000e+01   2.0820000e+01
   9.8300000e+02   5.0000000e-02  -4.6536600e+00   4.6178300e-01   0.0000000e+00   3.0417000e+01   2.0820000e+01
   9.8400000e+02   5.0000000e-02  -3.6195100e+00   4.5286400e-01   0.0000000e+00   3.0358000e+01   2.0820000e+01
   9.8500000e+02   5.0000000e-02  -2.5922600e+00   4.4388700e-01   0.0000000e+00   3.0300000e+01   2.0820000e+01
   9.8600000e+02   5.0000000e-02  -1.5374300e+00   4.3417400e-01   0.0000000e+00   3.0246000e+01   2.0820000e+01
   9.8700000e+02   5.0000000e-02  -4.6881000e-01   4.2562400e-01   0.0000000e+00   3.0187000e+01   2.0819000e+01
   9.8800000e+02   5.0000000e-02   5.7912000e-01   4.1723700e-01   0.0000000e+00   3.0128000e+01   2.0819000e+01
   9.8900000e+02   5.0000000e-02   1.5650100e+00   4.0857300e-01   0.0000000e+00   3.0071000e+01   2.0819000e+01
   9.9000000e+02   5.0000000e-02   2.5646800e+00   4.0025200e-01   0.0000000e+00   3.0013000e+01   2.0819000e+01
   9.9100000e+02   5.0000000e-02   3.5781500e+00   3.9251400e-01   0.0000000e+00   2.9953000e+01   2.0818000e+01
   9.9200000e+02   5.0000000e-02   4.5778200e+00   3.8517900e-01   0.0000000e+00   2.9892000e+01   2.0818000e+01
   9.9300000e+02   5.0000000e-02   5.5706000e+00   3.7782700e-01   0.0000000e+00   2.9832000e+01   2.0818000e+01
   9.9400000e+02   5.0000000e-02   6.5013300e+00   3.7021800e-01   0.0000000e+00   2.9774000e+01   2.0818000e+01
   9.9500000e+02   5.0000000e-02   7.4389600e+00   3.6363300e-01   0.0000000e+00   2.9712000e+01   2.0818000e+01
   9.9600000e+02   5.0000000e-02   8.3214300e+00   3.5705000e-01   0.0000000e+00   2.9651000e+01   2.0818000e+01
   9.9700000e+02   5.0000000e-02   9.2314800e+00   3.4913000e-01   0.0000000e+00   2.9597000e+01   2.0818000e+01
   9.9800000e+02   5.0000000e-02   1.0155320e+01   3.4237400e-01   0.0000000e+00   2.9538000e+01   2.0818000e+01
   9.9900000e+02   5.0000000e-02   1.1058470e+01   3.3644000e-01   0.0000000e+00   2.9476000e+01   2.0818000e+01
   1.0000000e+03   5.0000000e-02   1.1913370e+01   3.2984900e-01   0.0000000e+00   2.9418000e+01   2.0818000e+01
   1.0010000e+03   5.0000000e-02   1.2761370e+01   3.2252200e-01   0.0000000e+00   2.9364000e+01   2.0818000e+01
   1.0020000e+03   5.0000000e-02   1.3609370e+01   3.1591800e-01   0.0000000e+00   2.9307000e+01   2.0819000e+01
   1.0030000e+03   5.0000000e-02   1.4422890e+01   3.1009600e-01   0.0000000e+00   2.9247000e+01   2.0819000e+01
   1.0040000e+03   5.0000000e-02   1.5305370e+01   3.0401800e-01   0.0000000e+00   2.9189000e+01   2.0820000e+01
   1.0050000e+03   5.0000000e-02   1.6125790e+01   2.9720300e-01   0.0000000e+00   2.9135000e+01   2.0820000e+01
   1.0060000e+03   5.0000000e-02   1.6960000e+01   2.9133100e-01   0.0000000e+00   2.9077000e+01   2.0820000e+01
   1.0070000e+03   5.0000000e-02   1.7780420e+01   2.8582100e-01   0.0000000e+00   2.9018000e+01   2.0821000e+01
   1.0080000e+03   5.0000000e-02   1.8580160e+01   2.8047500e-01   0.0000000e+00   2.8959000e+01   2.0821000e+01
   1.0090000e+03   5.0000000e-02   1.9345430e+01   2.7397200e-01   0.0000000e+00   2.8906000e+01   2.0821000e+01
   1.0100000e+03   5.0000000e-02   2.0117590e+01   2.6817200e-01   0.0000000e+00   2.8850000e+01   2.0821000e+01
   1.0110000e+03   5.0000000e-02   2.0855280e+01   2.6269500e-01   0.0000000e+00   2.8793000e+01   2.0822000e+01
   1.0120000e+03   5.0000000e-02   2.1627450e+01   2.5712100e-01   0.0000000e+00   2.8737000e+01   2.0822000e+01
   1.0130000e+03   5.0000000e-02   2.2385820e+01   2.5121100e-01   0.0000000e+00   2.8683000e+01   2.0822000e+01
   1.0140000e+03   5.0000000e-02   2.3130410e+01   2.4514300e-01   0.0000000e+00   2.8630000e+01   2.0822000e+01
   1.0150000e+03   5.0000000e-02   2.3847410e+01   2.4043800e-01   0.0000000e+00   2.8571000e+01   2.0823000e+01
   1.0160000e+03   5.0000000e-02   2.4557530e+01   2.3501600e-01   0.0000000e+00   2.8516000e+01   2.0823000e+01
   1.0170000e+03   5.0000000e-02   2.5253850e+01   2.2835800e-01   0.0000000e+00   2.8467000e+01   2.0823000e+01
   1.0180000e+03   5.0000000e-02   2.5957070e+01   2.2298200e-01   0.0000000e+00   2.8412000e+01   2.0823000e+01
   1.0190000e+03   5.0000000e-02   2.6639610e+01   2.1790900e-01   0.0000000e+00   2.8356000e+01   2.0822000e+01
   1.0200000e+03   5.0000000e-02   2.7329040e+01   2.1294000e-01   0.0000000e+00   2.8300000e+01   2.0822000e+01
   1.0210000e+03   5.0000000e-02   2.8018470e+01   2.1816000e-01   0.0000000e+00   2.8249000e+01   2.0822000e+01
   1.0220000e+03   5.0000000e-02   2.8659640e+01   2.2506000e-01   0.0000000e+00   2.8195000e+01   2.0823000e+01
   1.0230000e+03   5.0000000e-02   2.9259450e+01   2.3260000e-01   0.0000000e+00   2.8143000e+01   2.0823000e+01
   1.0240000e+03   5.0000000e-02   2.9790310e+01   2.4118000e-01   0.0000000e+00   2.8091000e+01   2.0824000e+01
   1.0250000e+03   5.0000000e-02   3.0238440e+01   2.4882000e-01   0.0000000e+00   2.8048000e+01   2.0824000e+01
   1.0260000e+03   5.0000000e-02   3.0583150e+01   2.5820000e-01   0.0000000e+00   2.8001000e+01   2.0824000e+01
   1.0270000e+03   5.0000000e-02   3.0845140e+01   2.6764000e-01   0.0000000e+00   2.7958000e+01   2.0825000e+01
   1.0280000e+03   5.0000000e-02   3.1051970e+01   2.7640000e-01   0.0000000e+00   2.7922000e+01   2.0825000e+01
   1.0290000e+03   5.0000000e-02   3.1169170e+01   2.8610000e-01   0.0000000e+00   2.7885000e+01   2.0825000e+01
   1.0300000e+03   5.0000000e-02   3.1176060e+01   2.9456000e-01   0.0000000e+00   2.7857000e+01   2.0825000e+01
   1.0310000e+03   5.0000000e-02   3.1120910e+01   3.0358000e-01   0.0000000e+00   2.7829000e+01   2.0825000e+01
   1.0320000e+03   5.0000000e-02   3.0976130e+01   3.1206000e-01   0.0000000e+00   2.7806000e+01   2.0825000e+01
   1.0330000e+03   5.0000000e-02   3.0810670e+01   3.1902000e-01   0.0000000e+00   2.7792000e+01   2.0825000e+01
   1.0340000e+03   5.0000000e-02   3.0624520e+01   3.2626000e-01   0.0000000e+00   2.7778000e+01   2.0826000e+01
   1.0350000e+03   5.0000000e-02   3.0390110e+01   3.3488000e-01   0.0000000e+00   2.7759000e+01   2.0826000e+01
   1.0360000e+03   5.0000000e-02   3.0093660e+01   3.4124000e-01   0.0000000e+00   2.7752000e+01   2.0827000e+01
   1.0370000e+03   5.0000000e-02   2.9735150e+01   3.4686000e-01   0.0000000e+00   2.7749000e+01   2.0827000e+01
   1.0380000e+03   5.0000000e-02   2.9376650e+01   3.5298000e-01   0.0000000e+00   2.7744000e+01   2.0827000e+01
   1.0390000e+03   5.0000000e-02   2.9004360e+01   3.5964000e-01   0.0000000e+00   2.7737000e+01   2.0827000e+01
   1.0400000e+03   5.0000000e-02   2.8618280e+01   3.6380000e-01   0.0000000e+00   2.7742000e+01   2.0827000e+01
   1.0410000e+03   5.0000000e-02   2.8232190e+01   3.6918000e-01   0.0000000e+00   2.7741000e+01   2.0827000e+01
   1.0420000e+03   5.0000000e-02   2.7846110e+01   3.7414000e-01   0.0000000e+00   2.7742000e+01   2.0827000e+01
   1.0430000e+03   5.0000000e-02   2.7460030e+01   3.7886000e-01   0.0000000e+00   2.7744000e+01   2.0828000e+01
   1.0440000e+03   5.0000000e-02   2.7005010e+01   3.8222000e-01   0.0000000e+00   2.7752000e+01   2.0828000e+01
   1.0450000e+03   5.0000000e-02   2.6584450e+01   3.8608000e-01   0.0000000e+00   2.7757000e+01   2.0828000e+01
   1.0460000e+03   5.0000000e-02   2.6150110e+01   3.9028000e-01   0.0000000e+00   2.7760000e+01   2.0829000e+01
   1.0470000e+03   5.0000000e-02   2.5757140e+01   3.9354000e-01   0.0000000e+00   2.7767000e+01   2.0829000e+01
   1.0480000e+03   5.0000000e-02   2.5371060e+01   3.9644000e-01   0.0000000e+00   2.7775000e+01   2.0828000e+01
   1.0490000e+03   5.0000000e-02   2.4957400e+01   3.9918000e-01   0.0000000e+00   2.7783000e+01   2.0828000e+01
   1.0500000e+03   5.0000000e-02   2.4516160e+01   4.0154000e-01   0.0000000e+00   2.7792000e+01   2.0829000e+01
   1.0510000e+03   5.0000000e-02   2.4150760e+01   4.0372000e-01   0.0000000e+00   2.7801000e+01   2.0829000e+01
   1.0520000e+03   5.0000000e-02   2.3806050e+01   4.0528000e-01   0.0000000e+00   2.7812000e+01   2.0829000e+01
   1.0530000e+03   5.0000000e-02   2.3406180e+01   4.0706000e-01   0.0000000e+00   2.7821000e+01   2.0829000e+01
   1.0540000e+03   5.0000000e-02   2.3006310e+01   4.0866000e-01   0.0000000e+00   2.7830000e+01   2.0829000e+01
   1.0550000e+03   5.0000000e-02   2.2661590e+01   4.1052000e-01   0.0000000e+00   2.7837000e+01   2.0829000e+01
   1.0560000e+03   5.0000000e-02   2.2344450e+01   4.1092000e-01   0.0000000e+00   2.7850000e+01   2.0829000e+01
   1.0570000e+03   5.0000000e-02   2.1951480e+01   4.1106000e-01   0.0000000e+00   2.7863000e+01   2.0829000e+01
   1.0580000e+03   5.0000000e-02   2.1641230e+01   4.1248000e-01   0.0000000e+00   2.7869000e+01   2.0830000e+01
   1.0590000e+03   5.0000000e-02   2.1365460e+01   4.1312000e-01   0.0000000e+00   2.7878000e+01   2.0830000e+01
   1.0600000e+03   5.0000000e-02   2.1075900e+01   4.1358000e-01   0.0000000e+00   2.7887000e+01   2.0830000e+01
   1.0610000e+03   5.0000000e-02   2.0807020e+01   4.1386000e-01   0.0000000e+00   2.7896000e+01   2.0830000e+01
   1.0620000e+03   5.0000000e-02   2.0593300e+01   4.1418000e-01   0.0000000e+00   2.7904000e+01   2.0830000e+01
   1.0630000e+03   5.0000000e-02   2.0379580e+01   4.1522000e-01   0.0000000e+00   2.7908000e+01   2.0830000e+01
   1.0640000e+03   5.0000000e-02   2.0145170e+01   4.1486000e-01   0.0000000e+00   2.7918000e+01   2.0830000e+01
   1.0650000e+03   5.0000000e-02   1.9917660e+01   4.1430000e-01   0.0000000e+00   2.7928000e+01   2.0829000e+01
   1.0660000e+03   5.0000000e-02   1.9662570e+01   4.1464000e-01   0.0000000e+00   2.7933000e+01   2.0829000e+01
   1.0670000e+03   5.0000000e-02   1.9490210e+01   4.1532000e-01   0.0000000e+00   2.7936000e+01   2.0830000e+01
   1.0680000e+03   5.0000000e-02   1.9304060e+01   4.1528000e-01   0.0000000e+00   2.7942000e+01   2.0830000e+01
   1.0690000e+03   5.0000000e-02   1.9083450e+01   4.1424000e-01   0.0000000e+00   2.7952000e+01   2.0830000e+01
   1.0700000e+03   5.0000000e-02   1.8883510e+01   4.1410000e-01   0.0000000e+00   2.7957000e+01   2.0830000e+01
   1.0710000e+03   5.0000000e-02   1.8711150e+01   4.1408000e-01   0.0000000e+00   2.7961000e+01   2.0830000e+01
   1.0720000e+03   5.0000000e-02   1.8580160e+01   4.1398000e-01   0.0000000e+00   2.7965000e+01   2.0830000e+01
   1.0730000e+03   5.0000000e-02   1.8442280e+01   4.1270000e-01   0.0000000e+00   2.7974000e+01   2.0830000e+01
   1.0740000e+03   5.0000000e-02   1.8283710e+01   4.1256000e-01   0.0000000e+00   2.7977000e+01   2.0830000e+01
   1.0750000e+03   5.0000000e-02   1.8180290e+01   4.1280000e-01   0.0000000e+00   2.7978000e+01   2.0830000e+01
   1.0760000e+03   5.0000000e-02   1.8090670e+01   4.1214000e-01   0.0000000e+00   2.7983000e+01   2.0829000e+01
   1.0770000e+03   5.0000000e-02   1.8028620e+01   4.1160000e-01   0.0000000e+00   2.7987000e+01   2.0829000e+01
   1.0780000e+03   5.0000000e-02   1.7959670e+01   4.1142000e-01   0.0000000e+00   2.7989000e+01   2.0829000e+01
   1.0790000e+03   5.0000000e-02   1.7897630e+01   4.1120000e-01   0.0000000e+00   2.7991000e+01   2.0829000e+01
   1.0800000e+03   5.0000000e-02   1.7863150e+01   4.1160000e-01   0.0000000e+00   2.7990000e+01   2.0829000e+01
   1.0810000e+03   5.0000000e-02   1.7794210e+01   4.1180000e-01   0.0000000e+00   2.7990000e+01   2.0829000e+01
   1.0820000e+03   5.0000000e-02   1.7739060e+01   4.1112000e-01   0.0000000e+00   2.7994000e+01   2.0828000e+01
   1.0830000e+03   5.0000000e-02   1.7690800e+01   4.1190000e-01   0.0000000e+00   2.7991000e+01   2.0828000e+01
   1.0840000e+03   5.0000000e-02   1.7635640e+01   4.1230000e-01   0.0000000e+00   2.7990000e+01   2.0828000e+01
   1.0850000e+03   5.0000000e-02   1.7573590e+01   4.1228000e-01   0.0000000e+00   2.7991000e+01   2.0829000e+01
   1.0860000e+03   5.0000000e-02   1.7497760e+01   4.1158000e-01   0.0000000e+00   2.7995000e+01   2.0829000e+01
   1.0870000e+03   5.0000000e-02   1.7449500e+01   4.1212000e-01   0.0000000e+00   2.7993000e+01   2.0829000e+01
   1.0880000e+03   5.0000000e-02   1.7394340e+01   4.1204000e-01   0.0000000e+00   2.7994000e+01   2.0829000e+01
   1.0890000e+03   5.0000000e-02   1.7346080e+01   4.1260000e-01   0.0000000e+00   2.7992000e+01   2.0829000e+01
   1.0900000e+03   5.0000000e-02   1.7263350e+01   4.1188000e-01   0.0000000e+00   2.7996000e+01   2.0829000e+01
   1.0910000e+03   5.0000000e-02   1.7180620e+01   4.1152000e-01   0.0000000e+00   2.7998000e+01   2.0829000e+01
   1.0920000e+03   5.0000000e-02   1.7139250e+01   4.1178000e-01   0.0000000e+00   2.7997000e+01   2.0829000e+01
   1.0930000e+03   5.0000000e-02   1.7090990e+01   4.1250000e-01   0.0000000e+00   2.7994000e+01   2.0829000e+01
   1.0940000e+03   5.0000000e-02   1.7056520e+01   4.1240000e-01   0.0000000e+00   2.7995000e+01   2.0829000e+01
   1.0950000e+03   5.0000000e-02   1.7015150e+01   4.1184000e-01   0.0000000e+00   2.7998000e+01   2.0829000e+01
   1.0960000e+03   5.0000000e-02   1.6973790e+01   4.1298000e-01   0.0000000e+00   2.7993000e+01   2.0829000e+01
   1.0970000e+03   5.0000000e-02   1.6939320e+01   4.1268000e-01   0.0000000e+00   2.7995000e+01   2.0829000e+01
   1.0980000e+03   5.0000000e-02   1.6897950e+01   4.1256000e-01   0.0000000e+00   2.7996000e+01   2.0829000e+01
   1.0990000e+03   5.0000000e-02   1.6856580e+01   4.1198000e-01   0.0000000e+00   2.7999000e+01   2.0829000e+01
   1.1000000e+03   5.0000000e-02   1.6835900e+01   4.1222000e-01   0.0000000e+00   2.7998000e+01   2.0829000e+01
   1.1010000e+03   5.0000000e-02   1.6822110e+01   4.1270000e-01   0.0000000e+00   2.7996000e+01   2.0829000e+01
   1.1020000e+03   5.0000000e-02   1.6808320e+01   4.1278000e-01   0.0000000e+00   2.7996000e+01   2.0829000e+01
   1.1030000e+03   5.0000000e-02   1.6787640e+01   4.1286000e-01   0.0000000e+00   2.7996000e+01   2.0829000e+01
   1.1040000e+03   5.0000000e-02   1.6787640e+01   4.1316000e-01   0.0000000e+00   2.7995000e+01   2.0829000e+01
   1.1050000e+03   5.0000000e-02   1.6780750e+01   4.1436000e-01   0.0000000e+00   2.7990000e+01   2.0829000e+01
   1.1060000e+03   5.0000000e-02   1.6766960e+01   4.1588000e-01   0.0000000e+00   2.7984000e+01   2.0829000e+01
   1.1070000e+03   5.0000000e-02   1.6746280e+01   4.1510000e-01   0.0000000e+00   2.7989000e+01   2.0829000e+01
   1.1080000e+03   5.0000000e-02   1.6725590e+01   4.1598000e-01   0.0000000e+00   2.7986000e+01   2.0829000e+01
   1.1090000e+03   5.0000000e-02   1.6725590e+01   4.1758000e-01   0.0000000e+00   2.7980000e+01   2.0829000e+01
   1.1100000e+03   5.0000000e-02   1.6698020e+01   4.1864000e-01   0.0000000e+00   2.7977000e+01   2.0829000e+01
   1.1110000e+03   5.0000000e-02   1.6670440e+01   4.1932000e-01   0.0000000e+00   2.7976000e+01   2.0829000e+01
   1.1120000e+03   5.0000000e-02   1.6670440e+01   4.2046000e-01   0.0000000e+00   2.7973000e+01   2.0829000e+01
   1.1130000e+03   5.0000000e-02   1.6615280e+01   4.2166000e-01   0.0000000e+00   2.7970000e+01   2.0829000e+01
   1.1140000e+03   5.0000000e-02   1.6567020e+01   4.2336000e-01   0.0000000e+00   2.7965000e+01   2.0830000e+01
   1.1150000e+03   5.0000000e-02   1.6525660e+01   4.2340000e-01   0.0000000e+00   2.7968000e+01   2.0830000e+01
   1.1160000e+03   5.0000000e-02   1.6477400e+01   4.2382000e-01   0.0000000e+00   2.7969000e+01   2.0830000e+01
   1.1170000e+03   5.0000000e-02   1.6456710e+01   4.2576000e-01   0.0000000e+00   2.7963000e+01   2.0830000e+01
   1.1180000e+03   5.0000000e-02   1.6408450e+01   4.2694000e-01   0.0000000e+00   2.7961000e+01   2.0830000e+01
   1.1190000e+03   5.0000000e-02   1.6373980e+01   4.2772000e-01   0.0000000e+00   2.7961000e+01   2.0830000e+01
   1.1200000e+03   5.0000000e-02   1.6318830e+01   4.2740000e-01   0.0000000e+00   2.7966000e+01   2.0830000e+01
   1.1210000e+03   5.0000000e-02   1.6242990e+01   4.2874000e-01   0.0000000e+00   2.7963000e+01   2.0831000e+01
   1.1220000e+03   5.0000000e-02   1.6201630e+01   4.3014000e-01   0.0000000e+00   2.7960000e+01   2.0831000e+01
   1.1230000e+03   5.0000000e-02   1.6132680e+01   4.2984000e-01   0.0000000e+00   2.7965000e+01   2.0831000e+01
   1.1240000e+03   5.0000000e-02   1.6070630e+01   4.3076000e-01   0.0000000e+00   2.7964000e+01   2.0831000e+01
   1.1250000e+03   5.0000000e-02   1.6008580e+01   4.3126000e-01   0.0000000e+00   2.7965000e+01   2.0831000e+01
   1.1260000e+03   5.0000000e-02   1.5939640e+01   4.3262000e-01   0.0000000e+00   2.7962000e+01   2.0831000e+01
   1.1270000e+03   5.0000000e-02   1.5898280e+01   4.3228000e-01   0.0000000e+00   2.7967000e+01   2.0832000e+01
   1.1280000e+03   5.0000000e-02   1.5836230e+01   4.3206000e-01   0.0000000e+00   2.7971000e+01   2.0832000e+01
   1.1290000e+03   5.0000000e-02   1.5781070e+01   4.3352000e-01   0.0000000e+00   2.7967000e+01   2.0832000e+01
   1.1300000e+03   5.0000000e-02   1.5746600e+01   4.3352000e-01   0.0000000e+00   2.7970000e+01   2.0833000e+01
   1.1310000e+03   5.0000000e-02   1.5670760e+01   4.3368000e-01   0.0000000e+00   2.7972000e+01   2.0833000e+01
   1.1320000e+03   5.0000000e-02   1.5608710e+01   4.3380000e-01   0.0000000e+00   2.7974000e+01   2.0834000e+01
   1.1330000e+03   5.0000000e-02   1.5553560e+01   4.3344000e-01   0.0000000e+00   2.7978000e+01   2.0834000e+01
   1.1340000e+03   5.0000000e-02   1.5498410e+01   4.3432000e-01   0.0000000e+00   2.7976000e+01   2.0835000e+01
   1.1350000e+03   5.0000000e-02   1.5450150e+01   4.3436000e-01   0.0000000e+00   2.7978000e+01   2.0835000e+01
   1.1360000e+03   5.0000000e-02   1.5401890e+01   4.3414000e-01   0.0000000e+00   2.7981000e+01   2.0835000e+01
   1.1370000e+03   5.0000000e-02   1.5353630e+01   4.3430000e-01   0.0000000e+00   2.7982000e+01   2.0836000e+01
   1.1380000e+03   5.0000000e-02   1.5298470e+01   4.3488000e-01   0.0000000e+00   2.7981000e+01   2.0836000e+01
   1.1390000e+03   5.0000000e-02   1.5250210e+01   4.3504000e-01   0.0000000e+00   2.7982000e+01   2.0836000e+01
   1.1400000e+03   5.0000000e-02   1.5201950e+01   4.3452000e-01   0.0000000e+00   2.7986000e+01   2.0836000e+01
   1.1410000e+03   5.0000000e-02   1.5167480e+01   4.3502000e-01   0.0000000e+00   2.7985000e+01   2.0836000e+01
   1.1420000e+03   5.0000000e-02   1.5126110e+01   4.3576000e-01   0.0000000e+00   2.7983000e+01   2.0836000e+01
   1.1430000e+03   5.0000000e-02   1.5070960e+01   4.3544000e-01   0.0000000e+00   2.7986000e+01   2.0836000e+01
   1.1440000e+03   5.0000000e-02   1.5015800e+01   4.3528000e-01   0.0000000e+00   2.7988000e+01   2.0836000e+01
   1.1450000e+03   5.0000000e-02   1.5002020e+01   4.3574000e-01   0.0000000e+00   2.7987000e+01   2.0836000e+01
   1.1460000e+03   5.0000000e-02   1.4967540e+01   4.3622000e-01   0.0000000e+00   2.7986000e+01   2.0836000e+01
   1.1470000e+03   5.0000000e-02   1.4946860e+01   4.3672000e-01   0.0000000e+00   2.7985000e+01   2.0836000e+01
   1.1480000e+03   5.0000000e-02   1.4939970e+01   4.3680000e-01   0.0000000e+00   2.7986000e+01   2.0836000e+01
   1.1490000e+03   5.0000000e-02   1.4926180e+01   4.3708000e-01   0.0000000e+00   2.7986000e+01   2.0837000e+01
   1.1500000e+03   5.0000000e-02   1.4891710e+01   4.3802000e-01   0.0000000e+00   2.7983000e+01   2.0837000e+01
   1.1510000e+03   5.0000000e-02   1.4864130e+01   4.3748000e-01   0.0000000e+00   2.7987000e+01   2.0837000e+01
   1.1520000e+03   5.0000000e-02   1.4836550e+01   4.3796000e-01   0.0000000e+00   2.7986000e+01   2.0837000e+01
   1.1530000e+03   5.0000000e-02   1.4808970e+01   4.3846000e-01   0.0000000e+00   2.7985000e+01   2.0837000e+01
   1.1540000e+03   5.0000000e-02   1.4795190e+01   4.3986000e-01   0.0000000e+00   2.7980000e+01   2.0837000e+01
   1.1550000e+03   5.0000000e-02   1.4760710e+01   4.3982000e-01   0.0000000e+00   2.7982000e+01   2.0837000e+01
   1.1560000e+03   5.0000000e-02   1.4760710e+01   4.3996000e-01   0.0000000e+00   2.7983000e+01   2.0837000e+01
   1.1570000e+03   5.0000000e-02   1.4753820e+01   4.4096000e-01   0.0000000e+00   2.7980000e+01   2.0837000e+01
   1.1580000e+03   5.0000000e-02   1.4712450e+01   4.4224000e-01   0.0000000e+00   2.7976000e+01   2.0837000e+01
   1.1590000e+03   5.0000000e-02   1.4657300e+01   4.4294000e-01   0.0000000e+00   2.7975000e+01   2.0837000e+01
   1.1600000e+03   5.0000000e-02   1.4602150e+01   4.4300000e-01   0.0000000e+00   2.7977000e+01   2.0837000e+01
   1.1610000e+03   5.0000000e-02   1.4567670e+01   4.4412000e-01   0.0000000e+00   2.7974000e+01   2.0837000e+01
   1.1620000e+03   5.0000000e-02   1.4553890e+01   4.4530000e-01   0.0000000e+00   2.7971000e+01   2.0837000e+01
   1.1630000e+03   5.0000000e-02   1.4526310e+01   4.4566000e-01   0.0000000e+00   2.7972000e+01   2.0838000e+01
   1.1640000e+03   5.0000000e-02   1.4505630e+01   4.4600000e-01   0.0000000e+00   2.7973000e+01   2.0838000e+01
   1.1650000e+03   5.0000000e-02   1.4457370e+01   4.4720000e-01   0.0000000e+00   2.7970000e+01   2.0839000e+01
   1.1660000e+03   5.0000000e-02   1.4422890e+01   4.4758000e-01   0.0000000e+00   2.7971000e+01   2.0840000e+01
   1.1670000e+03   5.0000000e-02   1.4374630e+01   4.4838000e-01   0.0000000e+00   2.7970000e+01   2.0840000e+01
   1.1680000e+03   5.0000000e-02   1.4340160e+01   4.4898000e-01   0.0000000e+00   2.7970000e+01   2.0841000e+01
   1.1690000e+03   5.0000000e-02   1.4271220e+01   4.5046000e-01   0.0000000e+00   2.7966000e+01   2.0842000e+01
   1.1700000e+03   5.0000000e-02   1.4243640e+01   4.5070000e-01   0.0000000e+00   2.7968000e+01   2.0842000e+01
   1.1710000e+03   5.0000000e-02   1.4174700e+01   4.5090000e-01   0.0000000e+00   2.7970000e+01   2.0843000e+01
   1.1720000e+03   5.0000000e-02   1.4112650e+01   4.5150000e-01   0.0000000e+00   2.7970000e+01   2.0843000e+01
   1.1730000e+03   5.0000000e-02   1.4043710e+01   4.5210000e-01   0.0000000e+00   2.7970000e+01   2.0843000e+01
   1.1740000e+03   5.0000000e-02   1.3981660e+01   4.5182000e-01   0.0000000e+00   2.7974000e+01   2.0843000e+01
   1.1750000e+03   5.0000000e-02   1.3933400e+01   4.5344000e-01   0.0000000e+00   2.7969000e+01   2.0844000e+01
   1.1760000e+03   5.0000000e-02   1.3898930e+01   4.5318000e-01   0.0000000e+00   2.7973000e+01   2.0845000e+01
   1.1770000e+03   5.0000000e-02   1.3857560e+01   4.5262000e-01   0.0000000e+00   2.7978000e+01   2.0845000e+01
   1.1780000e+03   5.0000000e-02   1.3836880e+01   4.5328000e-01   0.0000000e+00   2.7977000e+01   2.0845000e+01
   1.1790000e+03   5.0000000e-02   1.3781720e+01   4.5374000e-01   0.0000000e+00   2.7977000e+01   2.0846000e+01
   1.1800000e+03   5.0000000e-02   1.3698990e+01   4.5332000e-01   0.0000000e+00   2.7981000e+01   2.0846000e+01
   1.1810000e+03   5.0000000e-02   1.3643840e+01   4.5282000e-01   0.0000000e+00   2.7985000e+01   2.0846000e+01
   1.1820000e+03   5.0000000e-02   1.3574890e+01   4.5356000e-01   0.0000000e+00   2.7983000e+01   2.0847000e+01
   1.1830000e+03   5.0000000e-02   1.3554210e+01   4.5412000e-01   0.0000000e+00   2.7982000e+01   2.0847000e+01
   1.1840000e+03   5.0000000e-02   1.3512840e+01   4.5404000e-01   0.0000000e+00   2.7984000e+01   2.0847000e+01
   1.1850000e+03   5.0000000e-02   1.3485270e+01   4.5326000e-01   0.0000000e+00   2.7989000e+01   2.0847000e+01
   1.1860000e+03   5.0000000e-02   1.3450800e+01   4.5326000e-01   0.0000000e+00   2.7990000e+01   2.0847000e+01
   1.1870000e+03   5.0000000e-02   1.3443900e+01   4.5478000e-01   0.0000000e+00   2.7984000e+01   2.0847000e+01
   1.1880000e+03   5.0000000e-02   1.3388750e+01   4.5510000e-01   0.0000000e+00   2.7984000e+01   2.0847000e+01
   1.1890000e+03   5.0000000e-02   1.3340490e+01   4.5520000e-01   0.0000000e+00   2.7985000e+01   2.0847000e+01
   1.1900000e+03   5.0000000e-02   1.3292230e+01   4.5528000e-01   0.0000000e+00   2.7986000e+01   2.0847000e+01
   1.1910000e+03   5.0000000e-02   1.3223280e+01   4.5534000e-01   0.0000000e+00   2.7987000e+01   2.0847000e+01
   1.1920000e+03   5.0000000e-02   1.3168130e+01   4.5582000e-01   0.0000000e+00   2.7986000e+01   2.0847000e+01
   1.1930000e+03   5.0000000e-02   1.3078500e+01   4.5544000e-01   0.0000000e+00   2.7989000e+01   2.0847000e+01
   1.1940000e+03   5.0000000e-02   1.3037140e+01   4.5544000e-01   0.0000000e+00   2.7990000e+01   2.0847000e+01
   1.1950000e+03   5.0000000e-02   1.2968190e+01   4.5564000e-01   0.0000000e+00   2.7990000e+01   2.0847000e+01
   1.1960000e+03   5.0000000e-02   1.2919930e+01   4.5562000e-01   0.0000000e+00   2.7991000e+01   2.0847000e+01
   1.1970000e+03   5.0000000e-02   1.2878570e+01   4.5514000e-01   0.0000000e+00   2.7994000e+01   2.0847000e+01
   1.1980000e+03   5.0000000e-02   1.2830310e+01   4.5504000e-01   0.0000000e+00   2.7995000e+01   2.0848000e+01
   1.1990000e+03   5.0000000e-02   1.2775150e+01   4.5536000e-01   0.0000000e+00   2.7994000e+01   2.0848000e+01
   1.2000000e+03   5.0000000e-02   1.2754470e+01   4.5592000e-01   0.0000000e+00   2.7992000e+01   2.0849000e+01
   1.2010000e+03   5.0000000e-02   1.2740680e+01   4.5498000e-01   0.0000000e+00   2.7997000e+01   2.0849000e+01
   1.2020000e+03   5.0000000e-02   1.2726890e+01   4.5394000e-01   0.0000000e+00   2.8002000e+01   2.0849000e+01
   1.2030000e+03   5.0000000e-02   1.2699320e+01   4.5434000e-01   0.0000000e+00   2.8000000e+01   2.0849000e+01
   1.2040000e+03   5.0000000e-02   1.2664840e+01   4.5434000e-01   0.0000000e+00   2.8000000e+01   2.0849000e+01
   1.2050000e+03   5.0000000e-02   1.2637270e+01   4.5456000e-01   0.0000000e+00   2.7999000e+01   2.0849000e+01
   1.2060000e+03   5.0000000e-02   1.2602800e+01   4.5414000e-01   0.0000000e+00   2.8001000e+01   2.0849000e+01
   1.2070000e+03   5.0000000e-02   1.2589010e+01   4.5368000e-01   0.0000000e+00   2.8003000e+01   2.0849000e+01
   1.2080000e+03   5.0000000e-02   1.2561430e+01   4.5472000e-01   0.0000000e+00   2.7998000e+01   2.0849000e+01
   1.2090000e+03   5.0000000e-02   1.2520060e+01   4.5454000e-01   0.0000000e+00   2.7999000e+01   2.0849000e+01
   1.2100000e+03   5.0000000e-02   1.2492490e+01   4.5412000e-01   0.0000000e+00   2.8001000e+01   2.0849000e+01
   1.2110000e+03   5.0000000e-02   1.2437330e+01   4.5366000e-01   0.0000000e+00   2.8003000e+01   2.0849000e+01
   1.2120000e+03   5.0000000e-02   1.2389070e+01   4.5382000e-01   0.0000000e+00   2.8002000e+01   2.0850000e+01
   1.2130000e+03   5.0000000e-02   1.2320130e+01   4.5312000e-01   0.0000000e+00   2.8005000e+01   2.0850000e+01
   1.2140000e+03   5.0000000e-02   1.2278760e+01   4.5258000e-01   0.0000000e+00   2.8007000e+01   2.0850000e+01
   1.2150000e+03   5.0000000e-02   1.2237400e+01   4.5178000e-01   0.0000000e+00   2.8010000e+01   2.0851000e+01
   1.2160000e+03   5.0000000e-02   1.2216710e+01   4.5180000e-01   0.0000000e+00   2.8009000e+01   2.0851000e+01
   1.2170000e+03   5.0000000e-02   1.2202930e+01   4.5228000e-01   0.0000000e+00   2.8006000e+01   2.0852000e+01
   1.2180000e+03   5.0000000e-02   1.2196030e+01   4.5150000e-01   0.0000000e+00   2.8009000e+01   2.0852000e+01
   1.2190000e+03   5.0000000e-02   1.2202930e+01   4.5088000e-01   0.0000000e+00   2.8011000e+01   2.0853000e+01
   1.2200000e+03   5.0000000e-02   1.2202930e+01   4.5088000e-01   0.0000000e+00   2.8010000e+01   2.0853000e+01
   1.2210000e+03   5.0000000e-02   1.2209820e+01   4.5112000e-01   0.0000000e+00   2.8008000e+01   2.0853000e+01
   1.2220000e+03   5.0000000e-02   1.2202930e+01   4.5096000e-01   0.0000000e+00   2.8008000e+01   2.0853000e+01
   1.2230000e+03   5.0000000e-02   1.2230500e+01   4.5014000e-01   0.0000000e+00   2.8011000e+01   2.0852000e+01
   1.2240000e+03   5.0000000e-02   1.2237400e+01   4.5080000e-01   0.0000000e+00   2.8007000e+01   2.0852000e+01
   1.2250000e+03   5.0000000e-02   1.2258080e+01   4.5154000e-01   0.0000000e+00   2.8003000e+01   2.0852000e+01
   1.2260000e+03   5.0000000e-02   1.2271870e+01   4.5170000e-01   0.0000000e+00   2.8002000e+01   2.0853000e+01
   1.2270000e+03   5.0000000e-02   1.2264980e+01   4.5210000e-01   0.0000000e+00   2.8000000e+01   2.0853000e+01
   1.2280000e+03   5.0000000e-02   1.2285660e+01   4.5166000e-01   0.0000000e+00   2.8002000e+01   2.0853000e+01
   1.2290000e+03   5.0000000e-02   1.2278760e+01   4.5316000e-01   0.0000000e+00   2.7995000e+01   2.0853000e+01
   1.2300000e+03   5.0000000e-02   1.2306340e+01   4.5326000e-01   0.0000000e+00   2.7995000e+01   2.0853000e+01
   1.2310000e+03   5.0000000e-02   1.2271870e+01   4.5314000e-01   0.0000000e+00   2.7996000e+01   2.0853000e+01
   1.2320000e+03   5.0000000e-02   1.2278760e+01   4.5344000e-01   0.0000000e+00   2.7995000e+01   2.0853000e+01
   1.2330000e+03   5.0000000e-02   1.2264980e+01   4.5486000e-01   0.0000000e+00   2.7989000e+01   2.0854000e+01
   1.2340000e+03   5.0000000e-02   1.2237400e+01   4.5508000e-01   0.0000000e+00   2.7989000e+01   2.0853000e+01
   1.2350000e+03   5.0000000e-02   1.2196030e+01   4.5508000e-01   0.0000000e+00   2.7990000e+01   2.0853000e+01
   1.2360000e+03   5.0000000e-02   1.2175350e+01   4.5506000e-01   0.0000000e+00   2.7991000e+01   2.0853000e+01
   1.2370000e+03   5.0000000e-02   1.2133980e+01   4.5524000e-01   0.0000000e+00   2.7991000e+01   2.0853000e+01
   1.2380000e+03   5.0000000e-02   1.2085720e+01   4.5564000e-01   0.0000000e+00   2.7990000e+01   2.0853000e+01
   1.2390000e+03   5.0000000e-02   1.2044360e+01   4.5584000e-01   0.0000000e+00   2.7990000e+01   2.0853000e+01
   1.2400000e+03   5.0000000e-02   1.1989200e+01   4.5582000e-01   0.0000000e+00   2.7991000e+01   2.0853000e+01
   1.2410000e+03   5.0000000e-02   1.1961630e+01   4.5578000e-01   0.0000000e+00   2.7992000e+01   2.0852000e+01
   1.2420000e+03   5.0000000e-02   1.1927150e+01   4.5638000e-01   0.0000000e+00   2.7990000e+01   2.0852000e+01
   1.2430000e+03   5.0000000e-02   1.1913370e+01   4.5636000e-01   0.0000000e+00   2.7991000e+01   2.0852000e+01
   1.2440000e+03   5.0000000e-02   1.1906470e+01   4.5654000e-01   0.0000000e+00   2.7991000e+01   2.0852000e+01
   1.2450000e+03   5.0000000e-02   1.1892680e+01   4.5650000e-01   0.0000000e+00   2.7992000e+01   2.0852000e+01
   1.2460000e+03   5.0000000e-02   1.1865110e+01   4.5710000e-01   0.0000000e+00   2.7990000e+01   2.0852000e+01
   1.2470000e+03   5.0000000e-02   1.1823740e+01   4.5752000e-01   0.0000000e+00   2.7989000e+01   2.0853000e+01
   1.2480000e+03   5.0000000e-02   1.1782370e+01   4.5708000e-01   0.0000000e+00   2.7992000e+01   2.0853000e+01
   1.2490000e+03   5.0000000e-02   1.1754800e+01   4.5658000e-01   0.0000000e+00   2.7995000e+01   2.0853000e+01
   1.2500000e+03   5.0000000e-02   1.1706540e+01   4.5668000e-01   0.0000000e+00   2.7995000e+01   2.0854000e+01
   1.2510000e+03   5.0000000e-02   1.1672060e+01   4.5744000e-01   0.0000000e+00   2.7992000e+01   2.0854000e+01
   1.2520000e+03   5.0000000e-02   1.1651380e+01   4.5716000e-01   0.0000000e+00   2.7994000e+01   2.0854000e+01
   1.2530000e+03   5.0000000e-02   1.1616910e+01   4.5684000e-01   0.0000000e+00   2.7996000e+01   2.0855000e+01
   1.2540000e+03   5.0000000e-02   1.1616910e+01   4.5648000e-01   0.0000000e+00   2.7998000e+01   2.0855000e+01
   1.2550000e+03   5.0000000e-02   1.1610020e+01   4.5718000e-01   0.0000000e+00   2.7995000e+01   2.0856000e+01
   1.2560000e+03   5.0000000e-02   1.1623800e+01   4.5750000e-01   0.0000000e+00   2.7994000e+01   2.0856000e+01
   1.2570000e+03   5.0000000e-02   1.1630700e+01   4.5740000e-01   0.0000000e+00   2.7995000e+01   2.0856000e+01
   1.2580000e+03   5.0000000e-02   1.1623800e+01   4.5728000e-01   0.0000000e+00   2.7996000e+01   2.0856000e+01
   1.2590000e+03   5.0000000e-02   1.1610020e+01   4.5758000e-01   0.0000000e+00   2.7995000e+01   2.0856000e+01
   1.2600000e+03   5.0000000e-02   1.1603120e+01   4.5790000e-01   0.0000000e+00   2.7994000e+01   2.0856000e+01
   1.2610000e+03   5.0000000e-02   1.1575540e+01   4.5868000e-01   0.0000000e+00   2.7991000e+01   2.0856000e+01
   1.2620000e+03   5.0000000e-02   1.1547970e+01   4.5886000e-01   0.0000000e+00   2.7991000e+01   2.0856000e+01
   1.2630000e+03   5.0000000e-02   1.1506600e+01   4.5816000e-01   0.0000000e+00   2.7995000e+01   2.0856000e+01
   1.2640000e+03   5.0000000e-02   1.1485920e+01   4.5870000e-01   0.0000000e+00   2.7993000e+01   2.0856000e+01
   1.2650000e+03   5.0000000e-02   1.1423870e+01   4.5928000e-01   0.0000000e+00   2.7991000e+01   2.0855000e+01
   1.2660000e+03   5.0000000e-02   1.1368710e+01   4.5924000e-01   0.0000000e+00   2.7992000e+01   2.0855000e+01
   1.2670000e+03   5.0000000e-02   1.1306670e+01   4.5830000e-01   0.0000000e+00   2.7997000e+01   2.0855000e+01
   1.2680000e+03   5.0000000e-02   1.1244620e+01   4.5792000e-01   0.0000000e+00   2.7999000e+01   2.0855000e+01
   1.2690000e+03   5.0000000e-02   1.1203250e+01   4.5794000e-01   0.0000000e+00   2.7999000e+01   2.0855000e+01
   1.2700000e+03   5.0000000e-02   1.1189460e+01   4.5752000e-01   0.0000000e+00   2.8001000e+01   2.0855000e+01
   1.2710000e+03   5.0000000e-02   1.1154990e+01   4.5662000e-01   0.0000000e+00   2.8005000e+01   2.0856000e+01
   1.2720000e+03   5.0000000e-02   1.1113630e+01   4.5542000e-01   0.0000000e+00   2.8010000e+01   2.0856000e+01
   1.2730000e+03   5.0000000e-02   1.1079150e+01   4.5456000e-01   0.0000000e+00   2.8013000e+01   2.0855000e+01
   1.2740000e+03   5.0000000e-02   1.1058470e+01   4.5408000e-01   0.0000000e+00   2.8014000e+01   2.0856000e+01
   1.2750000e+03   5.0000000e-02   1.1058470e+01   4.5424000e-01   0.0000000e+00   2.8012000e+01   2.0856000e+01
   1.2760000e+03   5.0000000e-02   1.1051580e+01   4.5356000e-01   0.0000000e+00   2.8014000e+01   2.0856000e+01
   1.2770000e+03   5.0000000e-02   1.1079150e+01   4.5196000e-01   0.0000000e+00   2.8020000e+01   2.0856000e+01
   1.2780000e+03   5.0000000e-02   1.1092940e+01   4.5200000e-01   0.0000000e+00   2.8018000e+01   2.0856000e+01
   1.2790000e+03   5.0000000e-02   1.1113630e+01   4.5208000e-01   0.0000000e+00   2.8016000e+01   2.0856000e+01
   1.2800000e+03   5.0000000e-02   1.1148100e+01   4.5176000e-01   0.0000000e+00   2.8016000e+01   2.0856000e+01
   1.2810000e+03   5.0000000e-02   1.1175670e+01   4.5100000e-01   0.0000000e+00   2.8018000e+01   2.0856000e+01
   1.2820000e+03   5.0000000e-02   1.1210150e+01   4.5086000e-01   0.0000000e+00   2.8017000e+01   2.0856000e+01
   1.2830000e+03   5.0000000e-02   1.1230830e+01   4.5052000e-01   0.0000000e+00   2.8017000e+01   2.0856000e+01
   1.2840000e+03   5.0000000e-02   1.1285980e+01   4.5106000e-01   0.0000000e+00   2.8013000e+01   2.0856000e+01
   1.2850000e+03   5.0000000e-02   1.1327350e+01   4.5168000e-01   0.0000000e+00   2.8009000e+01   2.0857000e+01
   1.2860000e+03   5.0000000e-02   1.1368710e+01   4.5128000e-01   0.0000000e+00   2.8010000e+01   2.0857000e+01
   1.2870000e+03   5.0000000e-02   1.1423870e+01   4.5152000e-01   0.0000000e+00   2.8008000e+01   2.0857000e+01
   1.2880000e+03   5.0000000e-02   1.1458340e+01   4.5158000e-01   0.0000000e+00   2.8007000e+01   2.0857000e+01
   1.2890000e+03   5.0000000e-02   1.1499710e+01   4.5276000e-01   0.0000000e+00   2.8001000e+01   2.0857000e+01
   1.2900000e+03   5.0000000e-02   1.1534180e+01   4.5318000e-01   0.0000000e+00   2.7999000e+01   2.0857000e+01
   1.2910000e+03   5.0000000e-02   1.1554860e+01   4.5320000e-01   0.0000000e+00   2.7999000e+01   2.0857000e+01
   1.2920000e+03   5.0000000e-02   1.1554860e+01   4.5388000e-01   0.0000000e+00   2.7996000e+01   2.0857000e+01
   1.2930000e+03   5.0000000e-02   1.1554860e+01   4.5484000e-01   0.0000000e+00   2.7992000e+01   2.0857000e+01
   1.2940000e+03   5.0000000e-02   1.1547970e+01   4.5588000e-01   0.0000000e+00   2.7988000e+01   2.0857000e+01
   1.2950000e+03   5.0000000e-02   1.1568650e+01   4.5634000e-01   0.0000000e+00   2.7987000e+01   2.0857000e+01
   1.2960000e+03   5.0000000e-02   1.1561760e+01   4.5572000e-01   0.0000000e+00   2.7991000e+01   2.0857000e+01
   1.2970000e+03   5.0000000e-02   1.1547970e+01   4.5700000e-01   0.0000000e+00   2.7986000e+01   2.0857000e+01
   1.2980000e+03   5.0000000e-02   1.1561760e+01   4.5750000e-01   0.0000000e+00   2.7985000e+01   2.0857000e+01
   1.2990000e+03   5.0000000e-02   1.1554860e+01   4.5868000e-01   0.0000000e+00   2.7981000e+01   2.0857000e+01
   1.3000000e+03   5.0000000e-02   1.1527280e+01   4.5796000e-01   0.0000000e+00   2.7986000e+01   2.0857000e+01
   1.3010000e+03   5.0000000e-02   1.1485920e+01   4.5868000e-01   0.0000000e+00   2.7984000e+01   2.0857000e+01
   1.3020000e+03   5.0000000e-02   1.1451450e+01   4.5922000e-01   0.0000000e+00   2.7983000e+01   2.0857000e+01
   1.3030000e+03   5.0000000e-02   1.1437660e+01   4.5978000e-01   0.0000000e+00   2.7982000e+01   2.0858000e+01
   1.3040000e+03   5.0000000e-02   1.1416980e+01   4.5992000e-01   0.0000000e+00   2.7983000e+01   2.0858000e+01
   1.3050000e+03   5.0000000e-02   1.1430760e+01   4.5960000e-01   0.0000000e+00   2.7986000e+01   2.0858000e+01
   1.3060000e+03   5.0000000e-02   1.1396290e+01   4.5922000e-01   0.0000000e+00   2.7989000e+01   2.0859000e+01
   1.3070000e+03   5.0000000e-02   1.1341140e+01   4.6010000e-01   0.0000000e+00   2.7986000e+01   2.0859000e+01
   1.3080000e+03   5.0000000e-02   1.1292880e+01   4.5994000e-01   0.0000000e+00   2.7988000e+01   2.0859000e+01
   1.3090000e+03   5.0000000e-02   1.1244620e+01   4.5908000e-01   0.0000000e+00   2.7993000e+01   2.0859000e+01
   1.3100000e+03   5.0000000e-02   1.1210150e+01   4.5878000e-01   0.0000000e+00   2.7995000e+01   2.0859000e+01
   1.3110000e+03   5.0000000e-02   1.1210150e+01   4.5844000e-01   0.0000000e+00   2.7997000e+01   2.0859000e+01
   1.3120000e+03   5.0000000e-02   1.1182570e+01   4.5894000e-01   0.0000000e+00   2.7995000e+01   2.0859000e+01
   1.3130000e+03   5.0000000e-02   1.1141200e+01   4.5882000e-01   0.0000000e+00   2.7996000e+01   2.0859000e+01
   1.3140000e+03   5.0000000e-02   1.1099840e+01   4.5780000e-01   0.0000000e+00   2.8001000e+01   2.0860000e+01
   1.3150000e+03   5.0000000e-02   1.1141200e+01   4.5778000e-01   0.0000000e+00   2.8001000e+01   2.0860000e+01
   1.3160000e+03   5.0000000e-02   1.1148100e+01   4.5886000e-01   0.0000000e+00   2.7996000e+01   2.0860000e+01
   1.3170000e+03   5.0000000e-02   1.1134310e+01   4.5916000e-01   0.0000000e+00   2.7995000e+01   2.0860000e+01
   1.3180000e+03   5.0000000e-02   1.1154990e+01   4.5860000e-01   0.0000000e+00   2.7998000e+01   2.0860000e+01
   1.3190000e+03   5.0000000e-02   1.1210150e+01   4.5886000e-01   0.0000000e+00   2.7997000e+01   2.0860000e+01
   1.3200000e+03   5.0000000e-02   1.1189460e+01   4.5870000e-01   0.0000000e+00   2.7998000e+01   2.0860000e+01
   1.3210000e+03   5.0000000e-02   1.1189460e+01   4.5940000e-01   0.0000000e+00   2.7995000e+01   2.0860000e+01
   1.3220000e+03   5.0000000e-02   1.1230830e+01   4.5950000e-01   0.0000000e+00   2.7995000e+01   2.0860000e+01
   1.3230000e+03   5.0000000e-02   1.1217040e+01   4.5894000e-01   0.0000000e+00   2.7998000e+01   2.0861000e+01
   1.3240000e+03   5.0000000e-02   1.1168780e+01   4.5898000e-01   0.0000000e+00   2.7998000e+01   2.0861000e+01
   1.3250000e+03   5.0000000e-02   1.1210150e+01   4.5990000e-01   0.0000000e+00   2.7994000e+01   2.0861000e+01
   1.3260000e+03   5.0000000e-02   1.1223930e+01   4.6090000e-01   0.0000000e+00   2.7990000e+01   2.0862000e+01
   1.3270000e+03   5.0000000e-02   1.1182570e+01   4.6066000e-01   0.0000000e+00   2.7992000e+01   2.0862000e+01
   1.3280000e+03   5.0000000e-02   1.1244620e+01   4.5994000e-01   0.0000000e+00   2.7996000e+01   2.0863000e+01
   1.3290000e+03   5.0000000e-02   1.1223930e+01   4.6090000e-01   0.0000000e+00   2.7992000e+01   2.0864000e+01
   1.3300000e+03   5.0000000e-02   1.1230830e+01   4.6106000e-01   0.0000000e+00   2.7992000e+01   2.0864000e+01
   1.3310000e+03   5.0000000e-02   1.1217040e+01   4.6166000e-01   0.0000000e+00   2.7990000e+01   2.0864000e+01
   1.3320000e+03   5.0000000e-02   1.1106730e+01   4.6054000e-01   0.0000000e+00   2.7996000e+01   2.0864000e+01
   1.3330000e+03   5.0000000e-02   1.1120520e+01   4.6106000e-01   0.0000000e+00   2.7994000e+01   2.0864000e+01
   1.3340000e+03   5.0000000e-02   1.1106730e+01   4.6162000e-01   0.0000000e+00   2.7992000e+01   2.0864000e+01
   1.3350000e+03   5.0000000e-02   1.1058470e+01   4.6200000e-01   0.0000000e+00   2.7991000e+01   2.0864000e+01
   1.3360000e+03   5.0000000e-02   1.1079150e+01   4.6152000e-01   0.0000000e+00   2.7994000e+01   2.0864000e+01
   1.3370000e+03   5.0000000e-02   1.1072260e+01   4.6054000e-01   0.0000000e+00   2.7999000e+01   2.0864000e+01
   1.3380000e+03   5.0000000e-02   1.1017110e+01   4.6100000e-01   0.0000000e+00   2.7997000e+01   2.0864000e+01
   1.3390000e+03   5.0000000e-02   1.1017110e+01   4.6128000e-01   0.0000000e+00   2.7996000e+01   2.0864000e+01
   1.3400000e+03   5.0000000e-02   1.1037790e+01   4.6136000e-01   0.0000000e+00   2.7996000e+01   2.0864000e+01
   1.3410000e+03   5.0000000e-02   1.0975740e+01   4.6012000e-01   0.0000000e+00   2.8002000e+01   2.0864000e+01
   1.3420000e+03   5.0000000e-02   1.0899900e+01   4.5986000e-01   0.0000000e+00   2.8003000e+01   2.0864000e+01
   1.3430000e+03   5.0000000e-02   1.0879220e+01   4.5936000e-01   0.0000000e+00   2.8005000e+01   2.0864000e+01
   1.3440000e+03   5.0000000e-02   1.0858540e+01   4.5926000e-01   0.0000000e+00   2.8005000e+01   2.0864000e+01
   1.3450000e+03   5.0000000e-02   1.0803380e+01   4.5938000e-01   0.0000000e+00   2.8004000e+01   2.0864000e+01
   1.3460000e+03   5.0000000e-02   1.0851640e+01   4.5842000e-01   0.0000000e+00   2.8008000e+01   2.0864000e+01
   1.3470000e+03   5.0000000e-02   1.0865430e+01   4.5804000e-01   0.0000000e+00   2.8009000e+01   2.0864000e+01
   1.3480000e+03   5.0000000e-02   1.0851640e+01   4.5720000e-01   0.0000000e+00   2.8012000e+01   2.0864000e+01
   1.3490000e+03   5.0000000e-02   1.0886110e+01   4.5784000e-01   0.0000000e+00   2.8008000e+01   2.0864000e+01
   1.3500000e+03   5.0000000e-02   1.0844750e+01   4.5768000e-01   0.0000000e+00   2.8008000e+01   2.0864000e+01
   1.3510000e+03   5.0000000e-02   1.0858540e+01   4.5796000e-01   0.0000000e+00   2.8006000e+01   2.0864000e+01
   1.3520000e+03   5.0000000e-02   1.0886110e+01   4.5652000e-01   0.0000000e+00   2.8012000e+01   2.0864000e+01
   1.3530000e+03   5.0000000e-02   1.0879220e+01   4.5694000e-01   0.0000000e+00   2.8009000e+01   2.0864000e+01
   1.3540000e+03   5.0000000e-02   1.0893010e+01   4.5808000e-01   0.0000000e+00   2.8003000e+01   2.0864000e+01
   1.3550000e+03   5.0000000e-02   1.0941270e+01   4.5736000e-01   0.0000000e+00   2.8006000e+01   2.0864000e+01
   1.3560000e+03   5.0000000e-02   1.0948160e+01   4.5680000e-01   0.0000000e+00   2.8008000e+01   2.0865000e+01
   1.3570000e+03   5.0000000e-02   1.0961950e+01   4.5752000e-01   0.0000000e+00   2.8004000e+01   2.0865000e+01
   1.3580000e+03   5.0000000e-02   1.0927480e+01   4.5766000e-01   0.0000000e+00   2.8003000e+01   2.0864000e+01
   1.3590000e+03   5.0000000e-02   1.0975740e+01   4.5826000e-01   0.0000000e+00   2.8000000e+01   2.0864000e+01
   1.3600000e+03   5.0000000e-02   1.0989530e+01   4.5804000e-01   0.0000000e+00   2.8001000e+01   2.0864000e+01
   1.3610000e+03   5.0000000e-02   1.0989530e+01   4.5780000e-01   0.0000000e+00   2.8002000e+01   2.0864000e+01
   1.3620000e+03   5.0000000e-02   1.1072260e+01   4.5820000e-01   0.0000000e+00   2.8000000e+01   2.0864000e+01
   1.3630000e+03   5.0000000e-02   1.1072260e+01   4.5908000e-01   0.0000000e+00   2.7996000e+01   2.0864000e+01
   1.3640000e+03   5.0000000e-02   1.1065370e+01   4.5938000e-01   0.0000000e+00   2.7995000e+01   2.0864000e+01
   1.3650000e+03   5.0000000e-02   1.1086050e+01   4.5860000e-01   0.0000000e+00   2.7999000e+01   2.0864000e+01
   1.3660000e+03   5.0000000e-02   1.1024000e+01   4.5884000e-01   0.0000000e+00   2.7998000e+01   2.0864000e+01
   1.3670000e+03   5.0000000e-02   1.1030890e+01   4.5910000e-01   0.0000000e+00   2.7997000e+01   2.0864000e+01
   1.3680000e+03   5.0000000e-02   1.1010210e+01   4.5982000e-01   0.0000000e+00   2.7994000e+01   2.0864000e+01
   1.3690000e+03   5.0000000e-02   1.0975740e+01   4.6038000e-01   0.0000000e+00   2.7992000e+01   2.0864000e+01
   1.3700000e+03   5.0000000e-02   1.1024000e+01   4.5944000e-01   0.0000000e+00   2.7997000e+01   2.0864000e+01
   1.3710000e+03   5.0000000e-02   1.0989530e+01   4.5840000e-01   0.0000000e+00   2.8002000e+01   2.0864000e+01
   1.3720000e+03   5.0000000e-02   1.1003320e+01   4.5880000e-01   0.0000000e+00   2.8000000e+01   2.0864000e+01
   1.3730000e+03   5.0000000e-02   1.1024000e+01   4.5946000e-01   0.0000000e+00   2.7997000e+01   2.0864000e+01
   1.3740000e+03   5.0000000e-02   1.0941270e+01   4.6018000e-01   0.0000000e+00   2.7994000e+01   2.0864000e+01
   1.3750000e+03   5.0000000e-02   1.0865430e+01   4.5942000e-01   0.0000000e+00   2.7998000e+01   2.0864000e+01
   1.3760000e+03   5.0000000e-02   1.0851640e+01   4.5902000e-01   0.0000000e+00   2.8000000e+01   2.0864000e+01
   1.3770000e+03   5.0000000e-02   1.0810280e+01   4.5858000e-01   0.0000000e+00   2.8002000e+01   2.0865000e+01
   1.3780000e+03   5.0000000e-02   1.0789590e+01   4.5964000e-01   0.0000000e+00   2.7997000e+01   2.0865000e+01
   1.3790000e+03   5.0000000e-02   1.0810280e+01   4.6014000e-01   0.0000000e+00   2.7995000e+01   2.0865000e+01
   1.3800000e+03   5.0000000e-02   1.0824060e+01   4.5958000e-01   0.0000000e+00   2.7998000e+01   2.0865000e+01
   1.3810000e+03   5.0000000e-02   1.0796490e+01   4.5940000e-01   0.0000000e+00   2.7999000e+01   2.0865000e+01
   1.3820000e+03   5.0000000e-02   1.0817170e+01   4.5920000e-01   0.0000000e+00   2.8000000e+01   2.0865000e+01
   1.3830000e+03   5.0000000e-02   1.0844750e+01   4.5942000e-01   0.0000000e+00   2.7999000e+01   2.0864000e+01
   1.3840000e+03   5.0000000e-02   1.0830960e+01   4.6032000e-01   0.0000000e+00   2.7995000e+01   2.0864000e+01
   1.3850000e+03   5.0000000e-02   1.0817170e+01   4.5954000e-01   0.0000000e+00   2.7999000e+01   2.0865000e+01
   1.3860000e+03   5.0000000e-02   1.0872320e+01   4.5934000e-01   0.0000000e+00   2.8000000e+01   2.0865000e+01
   1.3870000e+03   5.0000000e-02   1.0886110e+01   4.6000000e-01   0.0000000e+00   2.7997000e+01   2.0865000e+01
   1.3880000e+03   5.0000000e-02   1.0906800e+01   4.6050000e-01   0.0000000e+00   2.7995000e+01   2.0865000e+01
   1.3890000e+03   5.0000000e-02   1.0955060e+01   4.6038000e-01   0.0000000e+00   2.7996000e+01   2.0864000e+01
   1.3900000e+03   5.0000000e-02   1.0996420e+01   4.5980000e-01   0.0000000e+00   2.7999000e+01   2.0864000e+01
   1.3910000e+03   5.0000000e-02   1.1010210e+01   4.6026000e-01   0.0000000e+00   2.7997000e+01   2.0864000e+01
   1.3920000e+03   5.0000000e-02   1.1051580e+01   4.6054000e-01   0.0000000e+00   2.7996000e+01   2.0864000e+01
   1.3930000e+03   5.0000000e-02   1.1072260e+01   4.6128000e-01   0.0000000e+00   2.7993000e+01   2.0864000e+01
   1.3940000e+03   5.0000000e-02   1.1044680e+01   4.6164000e-01   0.0000000e+00   2.7992000e+01   2.0865000e+01
   1.3950000e+03   5.0000000e-02   1.1058470e+01   4.6136000e-01   0.0000000e+00   2.7994000e+01   2.0865000e+01
   1.3960000e+03   5.0000000e-02   1.1072260e+01   4.6192000e-01   0.0000000e+00   2.7992000e+01   2.0866000e+01
   1.3970000e+03   5.0000000e-02   1.1079150e+01   4.6274000e-01   0.0000000e+00   2.7989000e+01   2.0866000e+01
   1.3980000e+03   5.0000000e-02   1.1072260e+01   4.6274000e-01   0.0000000e+00   2.7990000e+01   2.0867000e+01
   1.3990000e+03   5.0000000e-02   1.1044680e+01   4.6272000e-01   0.0000000e+00   2.7991000e+01   2.0869000e+01
   1.4000000e+03   5.0000000e-02   1.1065370e+01   4.6290000e-01   0.0000000e+00   2.7991000e+01   2.0870000e+01
   1.4010000e+03   5.0000000e-02   1.1065370e+01   4.6286000e-01   0.0000000e+00   2.7992000e+01   2.0872000e+01
   1.4020000e+03   5.0000000e-02   1.1092940e+01   4.6302000e-01   0.0000000e+00   2.7992000e+01   2.0873000e+01
   1.4030000e+03   5.0000000e-02   1.1092940e+01   4.6340000e-01   0.0000000e+00   2.7991000e+01   2.0874000e+01
   1.4040000e+03   5.0000000e-02   1.1058470e+01   4.6380000e-01   0.0000000e+00   2.7990000e+01   2.0876000e+01
   1.4050000e+03   5.0000000e-02   1.1037790e+01   4.6312000e-01   0.0000000e+00   2.7994000e+01   2.0877000e+01
   1.4060000e+03   5.0000000e-02   1.1024000e+01   4.6280000e-01   0.0000000e+00   2.7996000e+01   2.0879000e+01
   1.4070000e+03   5.0000000e-02   1.1017110e+01   4.6354000e-01   0.0000000e+00   2.7993000e+01   2.0880000e+01
   1.4080000e+03   5.0000000e-02   1.1030890e+01   4.6368000e-01   0.0000000e+00   2.7993000e+01   2.0880000e+01
   1.4090000e+03   5.0000000e-02   1.1037790e+01   4.6404000e-01   0.0000000e+00   2.7992000e+01   2.0881000e+01
   1.4100000e+03   5.0000000e-02   1.1051580e+01   4.6332000e-01   0.0000000e+00   2.7996000e+01   2.0882000e+01
   1.4110000e+03   5.0000000e-02   1.1051580e+01   4.6362000e-01   0.0000000e+00   2.7995000e+01   2.0883000e+01
   1.4120000e+03   5.0000000e-02   1.1044680e+01   4.6482000e-01   0.0000000e+00   2.7990000e+01   2.0883000e+01
   1.4130000e+03   5.0000000e-02   1.1051580e+01   4.6524000e-01   0.0000000e+00   2.7989000e+01   2.0884000e+01
   1.4140000e+03   5.0000000e-02   1.1058470e+01   4.6568000e-01   0.0000000e+00   2.7988000e+01   2.0885000e+01
   1.4150000e+03   5.0000000e-02   1.1030890e+01   4.6548000e-01   0.0000000e+00   2.7990000e+01   2.0886000e+01
   1.4160000e+03   5.0000000e-02   1.1003320e+01   4.6590000e-01   0.0000000e+00   2.7989000e+01   2.0887000e+01
   1.4170000e+03   5.0000000e-02   1.0968840e+01   4.6678000e-01   0.0000000e+00   2.7986000e+01   2.0887000e+01
   1.4180000e+03   5.0000000e-02   1.0955060e+01   4.6772000e-01   0.0000000e+00   2.7983000e+01   2.0888000e+01
   1.4190000e+03   5.0000000e-02   1.0941270e+01   4.6784000e-01   0.0000000e+00   2.7984000e+01   2.0888000e+01
   1.4200000e+03   5.0000000e-02   1.0913690e+01   4.6794000e-01   0.0000000e+00   2.7985000e+01   2.0888000e+01
   1.4210000e+03   5.0000000e-02   1.0920580e+01   4.6868000e-01   0.0000000e+00   2.7983000e+01   2.0888000e+01
   1.4220000e+03   5.0000000e-02   1.0865430e+01   4.6946000e-01   0.0000000e+00   2.7981000e+01   2.0888000e+01
   1.4230000e+03   5.0000000e-02   1.0830960e+01   4.6940000e-01   0.0000000e+00   2.7983000e+01   2.0888000e+01
   1.4240000e+03   5.0000000e-02   1.0748230e+01   4.6952000e-01   0.0000000e+00   2.7984000e+01   2.0888000e+01
   1.4250000e+03   5.0000000e-02   1.0665500e+01   4.6940000e-01   0.0000000e+00   2.7986000e+01   2.0889000e+01
   1.4260000e+03   5.0000000e-02   1.0610340e+01   4.6924000e-01   0.0000000e+00   2.7988000e+01   2.0890000e+01
   1.4270000e+03   5.0000000e-02   1.0562080e+01   4.6992000e-01   0.0000000e+00   2.7986000e+01   2.0890000e+01
   1.4280000e+03   5.0000000e-02   1.0493140e+01   4.6976000e-01   0.0000000e+00   2.7988000e+01   2.0892000e+01
   1.4290000e+03   5.0000000e-02   1.0437980e+01   4.6824000e-01   0.0000000e+00   2.7996000e+01   2.0893000e+01
   1.4300000e+03   5.0000000e-02   1.0375930e+01   4.6832000e-01   0.0000000e+00   2.7996000e+01   2.0895000e+01
   1.4310000e+03   5.0000000e-02   1.0362150e+01   4.6862000e-01   0.0000000e+00   2.7995000e+01   2.0897000e+01
   1.4320000e+03   5.0000000e-02   1.0348360e+01   4.6806000e-01   0.0000000e+00   2.7998000e+01   2.0898000e+01
   1.4330000e+03   5.0000000e-02   1.0327670e+01   4.6678000e-01   0.0000000e+00   2.8004000e+01   2.0899000e+01
   1.4340000e+03   5.0000000e-02   1.0320780e+01   4.6626000e-01   0.0000000e+00   2.8006000e+01   2.0899000e+01
   1.4350000e+03   5.0000000e-02   1.0320780e+01   4.6702000e-01   0.0000000e+00   2.8002000e+01   2.0900000e+01
   1.4360000e+03   5.0000000e-02   1.0341460e+01   4.6720000e-01   0.0000000e+00   2.8001000e+01   2.0901000e+01
   1.4370000e+03   5.0000000e-02   1.0327670e+01   4.6674000e-01   0.0000000e+00   2.8003000e+01   2.0902000e+01
   1.4380000e+03   5.0000000e-02   1.0320780e+01   4.6646000e-01   0.0000000e+00   2.8004000e+01   2.0903000e+01
   1.4390000e+03   5.0000000e-02   1.0313890e+01   4.6616000e-01   0.0000000e+00   2.8005000e+01   2.0905000e+01
   1.4400000e+03   5.0000000e-02   1.0355250e+01   4.6760000e-01   0.0000000e+00   2.7998000e+01   2.0907000e+01
   1.4410000e+03   5.0000000e-02   1.0382830e+01   4.6764000e-01   0.0000000e+00   2.7998000e+01   2.0908000e+01
   1.4420000e+03   5.0000000e-02   1.0417300e+01   4.6768000e-01   0.0000000e+00   2.7998000e+01   2.0909000e+01
   1.4430000e+03   5.0000000e-02   1.0458670e+01   4.6750000e-01   0.0000000e+00   2.7999000e+01   2.0910000e+01
   1.4440000e+03   5.0000000e-02   1.0465560e+01   4.6862000e-01   0.0000000e+00   2.7994000e+01   2.0911000e+01
   1.4450000e+03   5.0000000e-02   1.0444880e+01   4.6874000e-01   0.0000000e+00   2.7994000e+01   2.0911000e+01
   1.4460000e+03   5.0000000e-02   1.0417300e+01   4.6908000e-01   0.0000000e+00   2.7993000e+01   2.0912000e+01
   1.4470000e+03   5.0000000e-02   1.0382830e+01   4.6856000e-01   0.0000000e+00   2.7996000e+01   2.0913000e+01
   1.4480000e+03   5.0000000e-02   1.0403510e+01   4.6886000e-01   0.0000000e+00   2.7995000e+01   2.0915000e+01
   1.4490000e+03   5.0000000e-02   1.0396620e+01   4.6940000e-01   0.0000000e+00   2.7993000e+01   2.0916000e+01
   1.4500000e+03   5.0000000e-02   1.0355250e+01   4.7042000e-01   0.0000000e+00   2.7989000e+01   2.0917000e+01
   1.4510000e+03   5.0000000e-02   1.0300100e+01   4.6954000e-01   0.0000000e+00   2.7994000e+01   2.0918000e+01
   1.4520000e+03   5.0000000e-02   1.0293200e+01   4.6922000e-01   0.0000000e+00   2.7996000e+01   2.0919000e+01
   1.4530000e+03   5.0000000e-02   1.0300100e+01   4.6952000e-01   0.0000000e+00   2.7995000e+01   2.0920000e+01
   1.4540000e+03   5.0000000e-02   1.0251840e+01   4.7072000e-01   0.0000000e+00   2.7990000e+01   2.0921000e+01
   1.4550000e+03   5.0000000e-02   1.0224260e+01   4.7026000e-01   0.0000000e+00   2.7993000e+01   2.0922000e+01
   1.4560000e+03   5.0000000e-02   1.0265630e+01   4.6996000e-01   0.0000000e+00   2.7995000e+01   2.0923000e+01
   1.4570000e+03   5.0000000e-02   1.0265630e+01   4.6940000e-01   0.0000000e+00   2.7998000e+01   2.0923000e+01
   1.4580000e+03   5.0000000e-02   1.0231150e+01   4.6944000e-01   0.0000000e+00   2.7998000e+01   2.0923000e+01
   1.4590000e+03   5.0000000e-02   1.0244940e+01   4.7036000e-01   0.0000000e+00   2.7994000e+01   2.0924000e+01
   1.4600000e+03   5.0000000e-02   1.0210470e+01   4.7004000e-01   0.0000000e+00   2.7996000e+01   2.0925000e+01
   1.4610000e+03   5.0000000e-02   1.0176000e+01   4.7012000e-01   0.0000000e+00   2.7996000e+01   2.0925000e+01
   1.4620000e+03   5.0000000e-02   1.0210470e+01   4.7020000e-01   0.0000000e+00   2.7996000e+01   2.0925000e+01
   1.4630000e+03   5.0000000e-02   1.0176000e+01   4.7072000e-01   0.0000000e+00   2.7994000e+01   2.0926000e+01
   1.4640000e+03   5.0000000e-02   1.0238050e+01   4.7128000e-01   0.0000000e+00   2.7992000e+01   2.0926000e+01
   1.4650000e+03   5.0000000e-02   1.0258730e+01   4.7210000e-01   0.0000000e+00   2.7989000e+01   2.0927000e+01
   1.4660000e+03   5.0000000e-02   1.0244940e+01   4.7210000e-01   0.0000000e+00   2.7990000e+01   2.0927000e+01
   1.4670000e+03   5.0000000e-02   1.0265630e+01   4.7164000e-01   0.0000000e+00   2.7993000e+01   2.0927000e+01
   1.4680000e+03   5.0000000e-02   1.0210470e+01   4.7244000e-01   0.0000000e+00   2.7990000e+01   2.0928000e+01
   1.4690000e+03   5.0000000e-02   1.0231150e+01   4.7352000e-01   0.0000000e+00   2.7986000e+01   2.0928000e+01
   1.4700000e+03   5.0000000e-02   1.0203580e+01   4.7402000e-01   0.0000000e+00   2.7985000e+01   2.0929000e+01
   1.4710000e+03   5.0000000e-02   1.0251840e+01   4.7454000e-01   0.0000000e+00   2.7984000e+01   2.0929000e+01
   1.4720000e+03   5.0000000e-02   1.0231150e+01   4.7442000e-01   0.0000000e+00   2.7986000e+01   2.0929000e+01
   1.4730000e+03   5.0000000e-02   1.0251840e+01   4.7514000e-01   0.0000000e+00   2.7984000e+01   2.0930000e+01
   1.4740000e+03   5.0000000e-02   1.0169110e+01   4.7634000e-01   0.0000000e+00   2.7980000e+01   2.0930000e+01
   1.4750000e+03   5.0000000e-02   1.0162210e+01   4.7674000e-01   0.0000000e+00   2.7980000e+01   2.0930000e+01
   1.4760000e+03   5.0000000e-02   1.0141530e+01   4.7758000e-01   0.0000000e+00   2.7978000e+01   2.0931000e+01
   1.4770000e+03   5.0000000e-02   1.0169110e+01   4.7736000e-01   0.0000000e+00   2.7981000e+01   2.0932000e+01
   1.4780000e+03   5.0000000e-02   1.0169110e+01   4.7796000e-01   0.0000000e+00   2.7980000e+01   2.0934000e+01
   1.4790000e+03   5.0000000e-02   1.0134630e+01   4.7858000e-01   0.0000000e+00   2.7979000e+01   2.0934000e+01
   1.4800000e+03   5.0000000e-02   1.0134630e+01   4.7922000e-01   0.0000000e+00   2.7978000e+01   2.0934000e+01
   1.4810000e+03   5.0000000e-02   1.0045010e+01   4.7900000e-01   0.0000000e+00   2.7981000e+01   2.0935000e+01
   1.4820000e+03   5.0000000e-02   1.0031220e+01   4.7982000e-01   0.0000000e+00   2.7979000e+01   2.0935000e+01
   1.4830000e+03   5.0000000e-02   9.9898500e+00   4.8046000e-01   0.0000000e+00   2.7978000e+01   2.0935000e+01
   1.4840000e+03   5.0000000e-02   9.9760600e+00   4.8046000e-01   0.0000000e+00   2.7980000e+01   2.0934000e+01
   1.4850000e+03   5.0000000e-02   9.9484900e+00   4.8108000e-01   0.0000000e+00   2.7979000e+01   2.0934000e+01
   1.4860000e+03   5.0000000e-02   9.8933300e+00   4.8062000e-01   0.0000000e+00   2.7983000e+01   2.0933000e+01
   1.4870000e+03   5.0000000e-02   9.8864400e+00   4.8074000e-01   0.0000000e+00   2.7984000e+01   2.0932000e+01
   1.4880000e+03   5.0000000e-02   9.7968100e+00   4.8106000e-01   0.0000000e+00   2.7984000e+01   2.0931000e+01
   1.4890000e+03   5.0000000e-02   9.7899200e+00   4.8204000e-01   0.0000000e+00   2.7981000e+01   2.0931000e+01
   1.4900000e+03   5.0000000e-02   9.7554500e+00   4.8198000e-01   0.0000000e+00   2.7983000e+01   2.0931000e+01
   1.4910000e+03   5.0000000e-02   9.7140800e+00   4.8188000e-01   0.0000000e+00   2.7985000e+01   2.0930000e+01
   1.4920000e+03   5.0000000e-02   9.6934000e+00   4.8108000e-01   0.0000000e+00   2.7990000e+01   2.0929000e+01
   1.4930000e+03   5.0000000e-02   9.6037700e+00   4.8172000e-01   0.0000000e+00   2.7988000e+01   2.0928000e+01
   1.4940000e+03   5.0000000e-02   9.5968800e+00   4.8240000e-01   0.0000000e+00   2.7986000e+01   2.0927000e+01
   1.4950000e+03   5.0000000e-02   9.5555100e+00   4.8224000e-01   0.0000000e+00   2.7988000e+01   2.0927000e+01
   1.4960000e+03   5.0000000e-02   9.5417200e+00   4.8116000e-01   0.0000000e+00   2.7994000e+01   2.0926000e+01
   1.4970000e+03   5.0000000e-02   9.5141500e+00   4.8084000e-01   0.0000000e+00   2.7996000e+01   2.0925000e+01
   1.4980000e+03   5.0000000e-02   9.4314100e+00   4.8114000e-01   0.0000000e+00   2.7995000e+01   2.0924000e+01
   1.4990000e+03   5.0000000e-02   9.4107300e+00   4.8102000e-01   0.0000000e+00   2.7996000e+01   2.0923000e+01
   1.5000000e+03   5.0000000e-02   9.3417900e+00   4.8044000e-01   0.0000000e+00   2.7999000e+01   2.0922000e+01
   1.5010000e+03   5.0000000e-02   9.3831500e+00   4.8002000e-01   0.0000000e+00   2.8001000e+01   2.0922000e+01
   1.5020000e+03   5.0000000e-02   9.3417900e+00   4.7956000e-01   0.0000000e+00   2.8003000e+01   2.0921000e+01
   1.5030000e+03   5.0000000e-02   9.2797400e+00   4.7972000e-01   0.0000000e+00   2.8002000e+01   2.0920000e+01
   1.5040000e+03   5.0000000e-02   9.2935300e+00   4.7968000e-01   0.0000000e+00   2.8002000e+01   2.0919000e+01
   1.5050000e+03   5.0000000e-02   9.2452700e+00   4.7898000e-01   0.0000000e+00   2.8005000e+01   2.0918000e+01
   1.5060000e+03   5.0000000e-02   9.3280000e+00   4.7888000e-01   0.0000000e+00   2.8005000e+01   2.0918000e+01
   1.5070000e+03   5.0000000e-02   9.3004200e+00   4.7900000e-01   0.0000000e+00   2.8004000e+01   2.0917000e+01
   1.5080000e+03   5.0000000e-02   9.2728500e+00   4.7892000e-01   0.0000000e+00   2.8004000e+01   2.0916000e+01
   1.5090000e+03   5.0000000e-02   9.2728500e+00   4.7862000e-01   0.0000000e+00   2.8005000e+01   2.0915000e+01
   1.5100000e+03   5.0000000e-02   9.2452700e+00   4.7830000e-01   0.0000000e+00   2.8006000e+01   2.0915000e+01
   1.5110000e+03   5.0000000e-02   9.3280000e+00   4.7884000e-01   0.0000000e+00   2.8003000e+01   2.0914000e+01
   1.5120000e+03   5.0000000e-02   9.3280000e+00   4.7878000e-01   0.0000000e+00   2.8003000e+01   2.0914000e+01
   1.5130000e+03   5.0000000e-02   9.3004200e+00   4.7938000e-01   0.0000000e+00   2.8000000e+01   2.0914000e+01
   1.5140000e+03   5.0000000e-02   9.3280000e+00   4.7872000e-01   0.0000000e+00   2.8003000e+01   2.0914000e+01
   1.5150000e+03   5.0000000e-02   9.3004200e+00   4.7910000e-01   0.0000000e+00   2.8001000e+01   2.0914000e+01
   1.5160000e+03   5.0000000e-02   9.3280000e+00   4.7952000e-01   0.0000000e+00   2.7999000e+01   2.0915000e+01
   1.5170000e+03   5.0000000e-02   9.3693700e+00   4.8020000e-01   0.0000000e+00   2.7996000e+01   2.0915000e+01
   1.5180000e+03   5.0000000e-02   9.3004200e+00   4.8072000e-01   0.0000000e+00   2.7994000e+01   2.0915000e+01
   1.5190000e+03   5.0000000e-02   9.3348900e+00   4.8084000e-01   0.0000000e+00   2.7994000e+01   2.0915000e+01
   1.5200000e+03   5.0000000e-02   9.4038400e+00   4.8118000e-01   0.0000000e+00   2.7993000e+01   2.0915000e+01
   1.5210000e+03   5.0000000e-02   9.3693700e+00   4.8154000e-01   0.0000000e+00   2.7992000e+01   2.0914000e+01
   1.5220000e+03   5.0000000e-02   9.3624700e+00   4.8280000e-01   0.0000000e+00   2.7987000e+01   2.0913000e+01
   1.5230000e+03   5.0000000e-02   9.3486800e+00   4.8262000e-01   0.0000000e+00   2.7989000e+01   2.0913000e+01
   1.5240000e+03   5.0000000e-02   9.3211100e+00   4.8350000e-01   0.0000000e+00   2.7986000e+01   2.0913000e+01
   1.5250000e+03   5.0000000e-02   9.3486800e+00   4.8312000e-01   0.0000000e+00   2.7989000e+01   2.0913000e+01
   1.5260000e+03   5.0000000e-02   9.3417900e+00   4.8356000e-01   0.0000000e+00   2.7988000e+01   2.0912000e+01
   1.5270000e+03   5.0000000e-02   9.2452700e+00   4.8424000e-01   0.0000000e+00   2.7986000e+01   2.0912000e+01
   1.5280000e+03   5.0000000e-02   9.2383700e+00   4.8386000e-01   0.0000000e+00   2.7989000e+01   2.0911000e+01
   1.5290000e+03   5.0000000e-02   9.2521600e+00   4.8408000e-01   0.0000000e+00   2.7989000e+01   2.0911000e+01
   1.5300000e+03   5.0000000e-02   9.1970100e+00   4.8276000e-01   0.0000000e+00   2.7996000e+01   2.0911000e+01
   1.5310000e+03   5.0000000e-02   9.1418500e+00   4.8328000e-01   0.0000000e+00   2.7994000e+01   2.0910000e+01
   1.5320000e+03   5.0000000e-02   9.1073800e+00   4.8362000e-01   0.0000000e+00   2.7993000e+01   2.0910000e+01
   1.5330000e+03   5.0000000e-02   9.0660200e+00   4.8420000e-01   0.0000000e+00   2.7991000e+01   2.0910000e+01
   1.5340000e+03   5.0000000e-02   9.0798000e+00   4.8284000e-01   0.0000000e+00   2.7998000e+01   2.0909000e+01
   1.5350000e+03   5.0000000e-02   9.0453300e+00   4.8244000e-01   0.0000000e+00   2.8000000e+01   2.0909000e+01
   1.5360000e+03   5.0000000e-02   8.9763900e+00   4.8222000e-01   0.0000000e+00   2.8001000e+01   2.0909000e+01
   1.5370000e+03   5.0000000e-02   8.9901800e+00   4.8176000e-01   0.0000000e+00   2.8003000e+01   2.0908000e+01
   1.5380000e+03   5.0000000e-02   8.9970700e+00   4.8126000e-01   0.0000000e+00   2.8005000e+01   2.0908000e+01
   1.5390000e+03   5.0000000e-02   9.0384400e+00   4.8116000e-01   0.0000000e+00   2.8005000e+01   2.0908000e+01
   1.5400000e+03   5.0000000e-02   9.0867000e+00   4.8040000e-01   0.0000000e+00   2.8008000e+01   2.0907000e+01
   1.5410000e+03   5.0000000e-02   9.0315400e+00   4.8046000e-01   0.0000000e+00   2.8007000e+01   2.0907000e+01
   1.5420000e+03   5.0000000e-02   9.0591200e+00   4.8142000e-01   0.0000000e+00   2.8002000e+01   2.0907000e+01
   1.5430000e+03   5.0000000e-02   9.0867000e+00   4.8094000e-01   0.0000000e+00   2.8004000e+01   2.0907000e+01
   1.5440000e+03   5.0000000e-02   9.1142800e+00   4.8042000e-01   0.0000000e+00   2.8006000e+01   2.0907000e+01
   1.5450000e+03   5.0000000e-02   9.1280600e+00   4.8030000e-01   0.0000000e+00   2.8006000e+01   2.0907000e+01
   1.5460000e+03   5.0000000e-02   9.0798000e+00   4.8106000e-01   0.0000000e+00   2.8002000e+01   2.0907000e+01
   1.5470000e+03   5.0000000e-02   9.1211700e+00   4.8124000e-01   0.0000000e+00   2.8001000e+01   2.0907000e+01
   1.5480000e+03   5.0000000e-02   9.1418500e+00   4.8100000e-01   0.0000000e+00   2.8002000e+01   2.0907000e+01
   1.5490000e+03   5.0000000e-02   9.1418500e+00   4.8008000e-01   0.0000000e+00   2.8006000e+01   2.0906000e+01
   1.5500000e+03   5.0000000e-02   9.1625400e+00   4.8040000e-01   0.0000000e+00   2.8004000e+01   2.0906000e+01
   1.5510000e+03   5.0000000e-02   9.1073800e+00   4.8032000e-01   0.0000000e+00   2.8004000e+01   2.0905000e+01
   1.5520000e+03   5.0000000e-02   9.1418500e+00   4.8090000e-01   0.0000000e+00   2.8001000e+01   2.0905000e+01
   1.5530000e+03   5.0000000e-02   9.1901100e+00   4.8110000e-01   0.0000000e+00   2.8000000e+01   2.0905000e+01
   1.5540000e+03   5.0000000e-02   9.1763200e+00   4.7978000e-01   0.0000000e+00   2.8006000e+01   2.0904000e+01
   1.5550000e+03   5.0000000e-02   9.1970100e+00   4.7966000e-01   0.0000000e+00   2.8006000e+01   2.0904000e+01
   1.5560000e+03   5.0000000e-02   9.1832200e+00   4.8108000e-01   0.0000000e+00   2.7999000e+01   2.0904000e+01
   1.5570000e+03   5.0000000e-02   9.2039000e+00   4.8132000e-01   0.0000000e+00   2.7998000e+01   2.0904000e+01
   1.5580000e+03   5.0000000e-02   9.2521600e+00   4.8004000e-01   0.0000000e+00   2.8004000e+01   2.0904000e+01
   1.5590000e+03   5.0000000e-02   9.2314800e+00   4.7996000e-01   0.0000000e+00   2.8004000e+01   2.0903000e+01
   1.5600000e+03   5.0000000e-02   9.2521600e+00   4.7988000e-01   0.0000000e+00   2.8004000e+01   2.0903000e+01
   1.5610000e+03   5.0000000e-02   9.2176900e+00   4.8024000e-01   0.0000000e+00   2.8002000e+01   2.0903000e+01
   1.5620000e+03   5.0000000e-02   9.2176900e+00   4.7998000e-01   0.0000000e+00   2.8003000e+01   2.0903000e+01
   1.5630000e+03   5.0000000e-02   9.2728500e+00   4.7926000e-01   0.0000000e+00   2.8006000e+01   2.0903000e+01
   1.5640000e+03   5.0000000e-02   9.2590600e+00   4.7892000e-01   0.0000000e+00   2.8007000e+01   2.0903000e+01
   1.5650000e+03   5.0000000e-02   9.2728500e+00   4.7922000e-01   0.0000000e+00   2.8005000e+01   2.0903000e+01
   1.5660000e+03   5.0000000e-02   9.2383700e+00   4.7890000e-01   0.0000000e+00   2.8006000e+01   2.0902000e+01
   1.5670000e+03   5.0000000e-02   9.2521600e+00   4.7856000e-01   0.0000000e+00   2.8007000e+01   2.0903000e+01
   1.5680000e+03   5.0000000e-02   9.2659500e+00   4.7798000e-01   0.0000000e+00   2.8009000e+01   2.0903000e+01
   1.5690000e+03   5.0000000e-02   9.2797400e+00   4.7736000e-01   0.0000000e+00   2.8011000e+01   2.0903000e+01
   1.5700000e+03   5.0000000e-02   9.3417900e+00   4.7802000e-01   0.0000000e+00   2.8007000e+01   2.0903000e+01
   1.5710000e+03   5.0000000e-02   9.3280000e+00   4.7832000e-01   0.0000000e+00   2.8005000e+01   2.0903000e+01
   1.5720000e+03   5.0000000e-02   9.3417900e+00   4.7778000e-01   0.0000000e+00   2.8007000e+01   2.0903000e+01
   1.5730000e+03   5.0000000e-02   9.3211100e+00   4.7698000e-01   0.0000000e+00   2.8010000e+01   2.0903000e+01
   1.5740000e+03   5.0000000e-02   9.3280000e+00   4.7722000e-01   0.0000000e+00   2.8008000e+01   2.0903000e+01
   1.5750000e+03   5.0000000e-02   9.3555800e+00   4.7794000e-01   0.0000000e+00   2.8004000e+01   2.0903000e+01
   1.5760000e+03   5.0000000e-02   9.3831500e+00   4.7742000e-01   0.0000000e+00   2.8006000e+01   2.0903000e+01
   1.5770000e+03   5.0000000e-02   9.3900500e+00   4.7576000e-01   0.0000000e+00   2.8013000e+01   2.0902000e+01
   1.5780000e+03   5.0000000e-02   9.3555800e+00   4.7550000e-01   0.0000000e+00   2.8013000e+01   2.0902000e+01
   1.5790000e+03   5.0000000e-02   9.3624700e+00   4.7612000e-01   0.0000000e+00   2.8009000e+01   2.0902000e+01
   1.5800000e+03   5.0000000e-02   9.3969400e+00   4.7638000e-01   0.0000000e+00   2.8007000e+01   2.0902000e+01
   1.5810000e+03   5.0000000e-02   9.3762600e+00   4.7602000e-01   0.0000000e+00   2.8008000e+01   2.0902000e+01
   1.5820000e+03   5.0000000e-02   9.4589900e+00   4.7498000e-01   0.0000000e+00   2.8012000e+01   2.0902000e+01
   1.5830000e+03   5.0000000e-02   9.4452000e+00   4.7496000e-01   0.0000000e+00   2.8011000e+01   2.0901000e+01
   1.5840000e+03   5.0000000e-02   9.4796700e+00   4.7540000e-01   0.0000000e+00   2.8008000e+01   2.0901000e+01
   1.5850000e+03   5.0000000e-02   9.5072500e+00   4.7590000e-01   0.0000000e+00   2.8005000e+01   2.0901000e+01
   1.5860000e+03   5.0000000e-02   9.4383100e+00   4.7558000e-01   0.0000000e+00   2.8006000e+01   2.0901000e+01
   1.5870000e+03   5.0000000e-02   9.4727800e+00   4.7524000e-01   0.0000000e+00   2.8007000e+01   2.0901000e+01
   1.5880000e+03   5.0000000e-02   9.4934600e+00   4.7532000e-01   0.0000000e+00   2.8006000e+01   2.0901000e+01
   1.5890000e+03   5.0000000e-02   9.4658900e+00   4.7586000e-01   0.0000000e+00   2.8003000e+01   2.0901000e+01
   1.5900000e+03   5.0000000e-02   9.4727800e+00   4.7514000e-01   0.0000000e+00   2.8006000e+01   2.0902000e+01
   1.5910000e+03   5.0000000e-02   9.5279300e+00   4.7524000e-01   0.0000000e+00   2.8005000e+01   2.0902000e+01
   1.5920000e+03   5.0000000e-02   9.5348300e+00   4.7448000e-01   0.0000000e+00   2.8008000e+01   2.0903000e+01
   1.5930000e+03   5.0000000e-02   9.5210400e+00   4.7410000e-01   0.0000000e+00   2.8009000e+01   2.0903000e+01
   1.5940000e+03   5.0000000e-02   9.5486200e+00   4.7458000e-01   0.0000000e+00   2.8006000e+01   2.0903000e+01
   1.5950000e+03   5.0000000e-02   9.5761900e+00   4.7490000e-01   0.0000000e+00   2.8004000e+01   2.0903000e+01
   1.5960000e+03   5.0000000e-02   9.5141500e+00   4.7438000e-01   0.0000000e+00   2.8006000e+01   2.0903000e+01
   1.5970000e+03   5.0000000e-02   9.5486200e+00   4.7404000e-01   0.0000000e+00   2.8007000e+01   2.0903000e+01
   1.5980000e+03   5.0000000e-02   9.5555100e+00   4.7478000e-01   0.0000000e+00   2.8003000e+01   2.0904000e+01
   1.5990000e+03   5.0000000e-02   9.5624100e+00   4.7516000e-01   0.0000000e+00   2.8001000e+01   2.0904000e+01
   1.6000000e+03   5.0000000e-02   9.6175600e+00   4.7448000e-01   0.0000000e+00   2.8004000e+01   2.0905000e+01
   1.6010000e+03   5.0000000e-02   9.6037700e+00   4.7352000e-01   0.0000000e+00   2.8008000e+01   2.0905000e+01
   1.6020000e+03   5.0000000e-02   9.6106700e+00   4.7402000e-01   0.0000000e+00   2.8005000e+01   2.0906000e+01
   1.6030000e+03   5.0000000e-02   9.6244500e+00   4.7436000e-01   0.0000000e+00   2.8003000e+01   2.0906000e+01
   1.6040000e+03   5.0000000e-02   9.5693000e+00   4.7430000e-01   0.0000000e+00   2.8003000e+01   2.0907000e+01
   1.6050000e+03   5.0000000e-02   9.5899800e+00   4.7424000e-01   0.0000000e+00   2.8003000e+01   2.0907000e+01
   1.6060000e+03   5.0000000e-02   9.6037700e+00   4.7418000e-01   0.0000000e+00   2.8003000e+01   2.0907000e+01
   1.6070000e+03   5.0000000e-02   9.5555100e+00   4.7412000e-01   0.0000000e+00   2.8003000e+01   2.0907000e+01
   1.6080000e+03   5.0000000e-02   9.5555100e+00   4.7406000e-01   0.0000000e+00   2.8003000e+01   2.0907000e+01
   1.6090000e+03   5.0000000e-02   9.5761900e+00   4.7400000e-01   0.0000000e+00   2.8003000e+01   2.0907000e+01
   1.6100000e+03   5.0000000e-02   9.5417200e+00   4.7306000e-01   0.0000000e+00   2.8007000e+01   2.0907000e+01
   1.6110000e+03   5.0000000e-02   9.5141500e+00   4.7292000e-01   0.0000000e+00   2.8007000e+01   2.0907000e+01
   1.6120000e+03   5.0000000e-02   9.5279300e+00   4.7322000e-01   0.0000000e+00   2.8005000e+01   2.0908000e+01
   1.6130000e+03   5.0000000e-02   9.4727800e+00   4.7312000e-01   0.0000000e+00   2.8005000e+01   2.0908000e+01
   1.6140000e+03   5.0000000e-02   9.4245200e+00   4.7170000e-01   0.0000000e+00   2.8011000e+01   2.0908000e+01
   1.6150000e+03   5.0000000e-02   9.4452000e+00   4.7082000e-01   0.0000000e+00   2.8014000e+01   2.0909000e+01
   1.6160000e+03   5.0000000e-02   9.4038400e+00   4.7098000e-01   0.0000000e+00   2.8012000e+01   2.0909000e+01
   1.6170000e+03   5.0000000e-02   9.4452000e+00   4.7118000e-01   0.0000000e+00   2.8010000e+01   2.0909000e+01
   1.6180000e+03   5.0000000e-02   9.4796700e+00   4.7032000e-01   0.0000000e+00   2.8013000e+01   2.0909000e+01
   1.6190000e+03   5.0000000e-02   9.4934600e+00   4.6962000e-01   0.0000000e+00   2.8015000e+01   2.0909000e+01
   1.6200000e+03   5.0000000e-02   9.5555100e+00   4.6932000e-01   0.0000000e+00   2.8015000e+01   2.0908000e+01
