# Supplementary material for: Development & application of a wearable non-differential calorimeter for skin heat transfer analysis
Source: PLoS One. 2025 Oct 17;20(10):e0334062. doi: 10.1371/journal.pone.0334062 (PMC12533852; doi:10.1371/journal.pone.0334062)
Supplement: S1 Data Files — Calibration, rest and exercise measurement samples. (ZIP) [file pone.0334062.s005.zip › File4.dat]

   5.0000000e-01   5.0000000e-02   1.0486240e+01   7.3878000e-01   0.0000000e+00   3.1482000e+01   2.3056000e+01
   1.0040000e+00   5.0000000e-02   1.2554540e+01   7.8593000e-01   0.0000000e+00   3.1425000e+01   2.3056000e+01
   1.5060000e+00   5.0000000e-02   1.3940290e+01   8.3428000e-01   0.0000000e+00   3.1365000e+01   2.3055000e+01
   2.0070000e+00   5.0000000e-02   1.4615930e+01   8.8344000e-01   0.0000000e+00   3.1304000e+01   2.3054000e+01
   2.5110000e+00   5.0000000e-02   1.4712450e+01   9.2985000e-01   0.0000000e+00   3.1259000e+01   2.3053000e+01
   3.0160000e+00   5.0000000e-02   1.4360840e+01   9.7440000e-01   0.0000000e+00   3.1225000e+01   2.3053000e+01
   3.5190000e+00   5.0000000e-02   1.3609370e+01   1.0167700e+00   0.0000000e+00   3.1203000e+01   2.3052000e+01
   4.0220000e+00   5.0000000e-02   1.2520060e+01   1.0560000e+00   0.0000000e+00   3.1197000e+01   2.3052000e+01
   4.5270000e+00   5.0000000e-02   1.1113630e+01   1.0910900e+00   0.0000000e+00   3.1211000e+01   2.3052000e+01
   5.0310000e+00   5.0000000e-02   9.5003600e+00   1.1249900e+00   0.0000000e+00   3.1230000e+01   2.3051000e+01
   5.5360000e+00   5.0000000e-02   7.6664700e+00   1.1557600e+00   0.0000000e+00   3.1263000e+01   2.3051000e+01
   6.0410000e+00   5.0000000e-02   5.6533300e+00   1.1828400e+00   0.0000000e+00   3.1312000e+01   2.3051000e+01
   6.5440000e+00   5.0000000e-02   3.4885200e+00   1.2079600e+00   0.0000000e+00   3.1368000e+01   2.3051000e+01
   7.0480000e+00   5.0000000e-02   1.2065000e+00   1.2314700e+00   0.0000000e+00   3.1429000e+01   2.3051000e+01
   7.5530000e+00   5.0000000e-02  -1.1789300e+00   1.2529000e+00   0.0000000e+00   3.1497000e+01   2.3051000e+01
   8.0560000e+00   5.0000000e-02  -3.6057200e+00   1.2698700e+00   0.0000000e+00   3.1583000e+01   2.3050000e+01
   8.5600000e+00   5.0000000e-02  -6.1221500e+00   1.2859800e+00   0.0000000e+00   3.1669000e+01   2.3050000e+01
   9.0630000e+00   5.0000000e-02  -8.6661500e+00   1.3020700e+00   0.0000000e+00   3.1751000e+01   2.3050000e+01
   9.5680000e+00   5.0000000e-02  -1.1258410e+01   1.3139800e+00   0.0000000e+00   3.1849000e+01   2.3050000e+01
   1.0072000e+01   5.0000000e-02  -1.3836880e+01   1.3255400e+00   0.0000000e+00   3.1944000e+01   2.3050000e+01
   1.0576000e+01   5.0000000e-02  -1.6401560e+01   1.3342600e+00   0.0000000e+00   3.2048000e+01   2.3050000e+01
   1.1080000e+01   5.0000000e-02  -1.8980030e+01   1.3398400e+00   0.0000000e+00   3.2162000e+01   2.3049000e+01
   1.1586000e+01   5.0000000e-02  -2.1524030e+01   1.3463800e+00   0.0000000e+00   3.2266000e+01   2.3049000e+01
   1.2091000e+01   5.0000000e-02  -2.4061140e+01   1.3510400e+00   0.0000000e+00   3.2374000e+01   2.3049000e+01
   1.2598000e+01   5.0000000e-02  -2.6515510e+01   1.3550400e+00   0.0000000e+00   3.2480000e+01   2.3049000e+01
   1.3110000e+01   5.0000000e-02  -2.8997460e+01   1.3554600e+00   0.0000000e+00   3.2598000e+01   2.3049000e+01
   1.3613000e+01   5.0000000e-02  -3.1313950e+01   1.3599500e+00   0.0000000e+00   3.2691000e+01   2.3049000e+01
   1.4117000e+01   5.0000000e-02  -3.3623540e+01   1.3582600e+00   0.0000000e+00   3.2809000e+01   2.3049000e+01
   1.4621000e+01   5.0000000e-02  -3.5822830e+01   1.3585400e+00   0.0000000e+00   3.2912000e+01   2.3049000e+01
   1.5125000e+01   5.0000000e-02  -3.7980750e+01   1.3565300e+00   0.0000000e+00   3.3021000e+01   2.3049000e+01
   1.5627000e+01   5.0000000e-02  -4.0049040e+01   1.3546900e+00   0.0000000e+00   3.3124000e+01   2.3049000e+01
   1.6130000e+01   5.0000000e-02  -4.2089750e+01   1.3516100e+00   0.0000000e+00   3.3228000e+01   2.3049000e+01
   1.6635000e+01   5.0000000e-02  -4.3985690e+01   1.3485400e+00   0.0000000e+00   3.3327000e+01   2.3049000e+01
   1.7139000e+01   5.0000000e-02  -4.5847150e+01   1.3453200e+00   0.0000000e+00   3.3422000e+01   2.3049000e+01
   1.7642000e+01   5.0000000e-02  -4.7618990e+01   1.3392600e+00   0.0000000e+00   3.3526000e+01   2.3049000e+01
   1.8149000e+01   5.0000000e-02  -4.9335670e+01   1.3340500e+00   0.0000000e+00   3.3621000e+01   2.3049000e+01
   1.8652000e+01   5.0000000e-02  -5.0935150e+01   1.3297800e+00   0.0000000e+00   3.3707000e+01   2.3049000e+01
   1.9155000e+01   5.0000000e-02  -5.2458790e+01   1.3242300e+00   0.0000000e+00   3.3795000e+01   2.3049000e+01
   1.9661000e+01   5.0000000e-02  -5.3920390e+01   1.3171700e+00   0.0000000e+00   3.3886000e+01   2.3049000e+01
   2.0164000e+01   5.0000000e-02  -5.5313040e+01   1.3102500e+00   0.0000000e+00   3.3972000e+01   2.3049000e+01
   2.0668000e+01   5.0000000e-02  -5.6616060e+01   1.3037300e+00   0.0000000e+00   3.4052000e+01   2.3049000e+01
   2.1172000e+01   5.0000000e-02  -5.7836350e+01   1.2968300e+00   0.0000000e+00   3.4130000e+01   2.3049000e+01
   2.1675000e+01   5.0000000e-02  -5.8987700e+01   1.2904100e+00   0.0000000e+00   3.4202000e+01   2.3049000e+01
   2.2181000e+01   5.0000000e-02  -6.0077010e+01   1.2824300e+00   0.0000000e+00   3.4278000e+01   2.3049000e+01
   2.2685000e+01   5.0000000e-02  -6.1083570e+01   1.2747400e+00   0.0000000e+00   3.4349000e+01   2.3049000e+01
   2.3190000e+01   5.0000000e-02  -6.2048780e+01   1.2678100e+00   0.0000000e+00   3.4413000e+01   2.3049000e+01
   2.3693000e+01   5.0000000e-02  -6.2882990e+01   1.2612900e+00   0.0000000e+00   3.4472000e+01   2.3049000e+01
   2.4197000e+01   5.0000000e-02  -6.3703410e+01   1.2535500e+00   0.0000000e+00   3.4534000e+01   2.3049000e+01
   2.4702000e+01   5.0000000e-02  -6.4454890e+01   1.2458200e+00   0.0000000e+00   3.4593000e+01   2.3049000e+01
   2.5207000e+01   5.0000000e-02  -6.5116740e+01   1.2377100e+00   0.0000000e+00   3.4651000e+01   2.3049000e+01
   2.5710000e+01   5.0000000e-02  -6.5751020e+01   1.2304900e+00   0.0000000e+00   3.4702000e+01   2.3049000e+01
   2.6215000e+01   5.0000000e-02  -6.6295670e+01   1.2231800e+00   0.0000000e+00   3.4751000e+01   2.3049000e+01
   2.6719000e+01   5.0000000e-02  -6.6785170e+01   1.2149600e+00   0.0000000e+00   3.4802000e+01   2.3049000e+01
   2.7224000e+01   5.0000000e-02  -6.7267770e+01   1.2079100e+00   0.0000000e+00   3.4845000e+01   2.3049000e+01
   2.7729000e+01   5.0000000e-02  -6.7674530e+01   1.2014800e+00   0.0000000e+00   3.4883000e+01   2.3050000e+01
   2.8232000e+01   5.0000000e-02  -6.8012350e+01   1.1953000e+00   0.0000000e+00   3.4918000e+01   2.3050000e+01
   2.8736000e+01   5.0000000e-02  -6.8322600e+01   1.1870900e+00   0.0000000e+00   3.4961000e+01   2.3050000e+01
   2.9241000e+01   5.0000000e-02  -6.8570790e+01   1.1799200e+00   0.0000000e+00   3.4997000e+01   2.3050000e+01
   2.9744000e+01   5.0000000e-02  -6.8825880e+01   1.1736500e+00   0.0000000e+00   3.5027000e+01   2.3050000e+01
   3.0248000e+01   5.0000000e-02  -6.9012030e+01   1.1658200e+00   0.0000000e+00   3.5063000e+01   2.3050000e+01
   3.0753000e+01   5.0000000e-02  -6.9149920e+01   1.1593100e+00   0.0000000e+00   3.5091000e+01   2.3050000e+01
   3.1256000e+01   5.0000000e-02  -6.9280910e+01   1.1523100e+00   0.0000000e+00   3.5120000e+01   2.3050000e+01
   3.1762000e+01   5.0000000e-02  -6.9384320e+01   1.1458600e+00   0.0000000e+00   3.5145000e+01   2.3050000e+01
   3.2274000e+01   5.0000000e-02  -6.9418790e+01   1.1402100e+00   0.0000000e+00   3.5165000e+01   2.3050000e+01
   3.2785000e+01   5.0000000e-02  -6.9453260e+01   1.1333100e+00   0.0000000e+00   3.5190000e+01   2.3050000e+01
   3.3290000e+01   5.0000000e-02  -6.9453260e+01   1.1265800e+00   0.0000000e+00   3.5213000e+01   2.3050000e+01
   3.3796000e+01   5.0000000e-02  -6.9411900e+01   1.1206700e+00   0.0000000e+00   3.5231000e+01   2.3050000e+01
   3.4298000e+01   5.0000000e-02  -6.9349850e+01   1.1150000e+00   0.0000000e+00   3.5247000e+01   2.3051000e+01
   3.4802000e+01   5.0000000e-02  -6.9294700e+01   1.1085400e+00   0.0000000e+00   3.5266000e+01   2.3051000e+01
   3.5306000e+01   5.0000000e-02  -6.9191280e+01   1.1058800e+00   0.0000000e+00   3.5266000e+01   2.3051000e+01
   3.5811000e+01   5.0000000e-02  -6.9053400e+01   1.1000700e+00   0.0000000e+00   3.5281000e+01   2.3051000e+01
   3.6316000e+01   5.0000000e-02  -6.8915510e+01   1.0918000e+00   0.0000000e+00   3.5307000e+01   2.3051000e+01
   3.6821000e+01   5.0000000e-02  -6.8763830e+01   1.0891500e+00   0.0000000e+00   3.5305000e+01   2.3051000e+01
   3.7331000e+01   5.0000000e-02  -6.8563900e+01   1.0823200e+00   0.0000000e+00   3.5323000e+01   2.3051000e+01
   3.7836000e+01   5.0000000e-02  -6.8357070e+01   1.0799300e+00   0.0000000e+00   3.5319000e+01   2.3051000e+01
   3.8339000e+01   5.0000000e-02  -6.8157130e+01   1.0733800e+00   0.0000000e+00   3.5335000e+01   2.3051000e+01
   3.8843000e+01   5.0000000e-02  -6.7922730e+01   1.0698200e+00   0.0000000e+00   3.5336000e+01   2.3051000e+01
   3.9346000e+01   5.0000000e-02  -6.7702110e+01   1.0658300e+00   0.0000000e+00   3.5339000e+01   2.3051000e+01
   3.9849000e+01   5.0000000e-02  -6.7419440e+01   1.0597100e+00   0.0000000e+00   3.5352000e+01   2.3051000e+01
   4.0355000e+01   5.0000000e-02  -6.7164350e+01   1.0564000e+00   0.0000000e+00   3.5351000e+01   2.3051000e+01
   4.0859000e+01   5.0000000e-02  -6.6909270e+01   1.0518400e+00   0.0000000e+00   3.5356000e+01   2.3051000e+01
   4.1363000e+01   5.0000000e-02  -6.6605920e+01   1.0501700e+00   0.0000000e+00   3.5347000e+01   2.3051000e+01
   4.1870000e+01   5.0000000e-02  -6.6330140e+01   1.0469100e+00   0.0000000e+00   3.5346000e+01   2.3051000e+01
   4.2376000e+01   5.0000000e-02  -6.6006110e+01   1.0411400e+00   0.0000000e+00   3.5357000e+01   2.3052000e+01
   4.2878000e+01   5.0000000e-02  -6.5737230e+01   1.0394600e+00   0.0000000e+00   3.5348000e+01   2.3052000e+01
   4.3382000e+01   5.0000000e-02  -6.5426990e+01   1.0351400e+00   0.0000000e+00   3.5352000e+01   2.3052000e+01
   4.3887000e+01   5.0000000e-02  -6.5116740e+01   1.0314100e+00   0.0000000e+00   3.5353000e+01   2.3052000e+01
   4.4393000e+01   5.0000000e-02  -6.4799610e+01   1.0301900e+00   0.0000000e+00   3.5342000e+01   2.3052000e+01
   4.4899000e+01   5.0000000e-02  -6.4489360e+01   1.0269800e+00   0.0000000e+00   3.5341000e+01   2.3052000e+01
   4.5402000e+01   5.0000000e-02  -6.4151540e+01   1.0250400e+00   0.0000000e+00   3.5334000e+01   2.3052000e+01
   4.5908000e+01   5.0000000e-02  -6.3827510e+01   1.0219100e+00   0.0000000e+00   3.5333000e+01   2.3052000e+01
   4.6423000e+01   5.0000000e-02  -6.3503480e+01   1.0202600e+00   0.0000000e+00   3.5325000e+01   2.3053000e+01
   4.6928000e+01   5.0000000e-02  -6.3179440e+01   1.0178500e+00   0.0000000e+00   3.5321000e+01   2.3053000e+01
   4.7433000e+01   5.0000000e-02  -6.2848520e+01   1.0152700e+00   0.0000000e+00   3.5318000e+01   2.3053000e+01
   4.7940000e+01   5.0000000e-02  -6.2552060e+01   1.0135600e+00   0.0000000e+00   3.5311000e+01   2.3053000e+01
   4.8445000e+01   5.0000000e-02  -6.2228030e+01   1.0121300e+00   0.0000000e+00   3.5303000e+01   2.3053000e+01
   4.8949000e+01   5.0000000e-02  -6.1883310e+01   1.0097300e+00   0.0000000e+00   3.5300000e+01   2.3053000e+01
   4.9453000e+01   5.0000000e-02  -6.1573070e+01   1.0079900e+00   0.0000000e+00   3.5294000e+01   2.3053000e+01
   4.9955000e+01   5.0000000e-02  -6.1249040e+01   1.0061000e+00   0.0000000e+00   3.5289000e+01   2.3053000e+01
   5.0458000e+01   5.0000000e-02  -6.0973270e+01   1.0061500e+00   0.0000000e+00   3.5275000e+01   2.3053000e+01
   5.0960000e+01   5.0000000e-02  -6.0669920e+01   1.0042400e+00   0.0000000e+00   3.5271000e+01   2.3053000e+01
   5.1461000e+01   5.0000000e-02  -6.0373460e+01   1.0027900e+00   0.0000000e+00   3.5265000e+01   2.3053000e+01
   5.1965000e+01   5.0000000e-02  -6.0083900e+01   1.0007700e+00   0.0000000e+00   3.5262000e+01   2.3053000e+01
   5.2468000e+01   5.0000000e-02  -5.9773660e+01   1.0002500e+00   0.0000000e+00   3.5252000e+01   2.3053000e+01
   5.2970000e+01   5.0000000e-02  -5.9497880e+01   9.9941000e-01   0.0000000e+00   3.5244000e+01   2.3054000e+01
   5.3473000e+01   5.0000000e-02  -5.9222110e+01   9.9928000e-01   0.0000000e+00   3.5233000e+01   2.3054000e+01
   5.3975000e+01   5.0000000e-02  -5.8980810e+01   9.9716000e-01   0.0000000e+00   3.5232000e+01   2.3054000e+01
   5.4480000e+01   5.0000000e-02  -5.8725720e+01   9.9610000e-01   0.0000000e+00   3.5226000e+01   2.3054000e+01
   5.4983000e+01   5.0000000e-02  -5.8477530e+01   9.9552000e-01   0.0000000e+00   3.5218000e+01   2.3054000e+01
   5.5490000e+01   5.0000000e-02  -5.8208650e+01   9.9481000e-01   0.0000000e+00   3.5211000e+01   2.3054000e+01
   5.5994000e+01   5.0000000e-02  -5.7981140e+01   9.9375000e-01   0.0000000e+00   3.5206000e+01   2.3054000e+01
   5.6497000e+01   5.0000000e-02  -5.7753620e+01   9.9316000e-01   0.0000000e+00   3.5199000e+01   2.3055000e+01
   5.6998000e+01   5.0000000e-02  -5.7519220e+01   9.9285000e-01   0.0000000e+00   3.5191000e+01   2.3054000e+01
   5.7502000e+01   5.0000000e-02  -5.7312390e+01   9.9136000e-01   0.0000000e+00   3.5189000e+01   2.3055000e+01
   5.8009000e+01   5.0000000e-02  -5.7084880e+01   9.9199000e-01   0.0000000e+00   3.5177000e+01   2.3055000e+01
   5.8510000e+01   5.0000000e-02  -5.6857360e+01   9.9106000e-01   0.0000000e+00   3.5173000e+01   2.3055000e+01
   5.9014000e+01   5.0000000e-02  -5.6664320e+01   9.9038000e-01   0.0000000e+00   3.5168000e+01   2.3055000e+01
   5.9519000e+01   5.0000000e-02  -5.6457490e+01   9.8933000e-01   0.0000000e+00   3.5165000e+01   2.3056000e+01
   6.0024000e+01   5.0000000e-02  -5.6229980e+01   9.8978000e-01   0.0000000e+00   3.5155000e+01   2.3056000e+01
   6.0526000e+01   5.0000000e-02  -5.6043830e+01   9.8949000e-01   0.0000000e+00   3.5149000e+01   2.3056000e+01
   6.1029000e+01   5.0000000e-02  -5.5850790e+01   9.8905000e-01   0.0000000e+00   3.5144000e+01   2.3056000e+01
   6.1531000e+01   5.0000000e-02  -5.5657750e+01   9.8929000e-01   0.0000000e+00   3.5136000e+01   2.3056000e+01
   6.2032000e+01   5.0000000e-02  -5.5492290e+01   9.8814000e-01   0.0000000e+00   3.5135000e+01   2.3056000e+01
   6.2536000e+01   5.0000000e-02  -5.5333720e+01   9.8721000e-01   0.0000000e+00   3.5133000e+01   2.3056000e+01
   6.3039000e+01   5.0000000e-02  -5.5168260e+01   9.8819000e-01   0.0000000e+00   3.5122000e+01   2.3056000e+01
   6.3542000e+01   5.0000000e-02  -5.4995900e+01   9.8739000e-01   0.0000000e+00   3.5120000e+01   2.3056000e+01
   6.4044000e+01   5.0000000e-02  -5.4830440e+01   9.8661000e-01   0.0000000e+00   3.5118000e+01   2.3056000e+01
   6.4547000e+01   5.0000000e-02  -5.4685660e+01   9.8774000e-01   0.0000000e+00   3.5107000e+01   2.3057000e+01
   6.5051000e+01   5.0000000e-02  -5.4540880e+01   9.8793000e-01   0.0000000e+00   3.5101000e+01   2.3057000e+01
   6.5554000e+01   5.0000000e-02  -5.4423670e+01   9.8713000e-01   0.0000000e+00   3.5100000e+01   2.3057000e+01
   6.6064000e+01   5.0000000e-02  -5.4272000e+01   9.8697000e-01   0.0000000e+00   3.5096000e+01   2.3057000e+01
   6.6567000e+01   5.0000000e-02  -5.4154790e+01   9.8622000e-01   0.0000000e+00   3.5095000e+01   2.3057000e+01
   6.7070000e+01   5.0000000e-02  -5.4030700e+01   9.8548000e-01   0.0000000e+00   3.5094000e+01   2.3057000e+01
   6.7571000e+01   5.0000000e-02  -5.3920390e+01   9.8517000e-01   0.0000000e+00   3.5091000e+01   2.3057000e+01
   6.8075000e+01   5.0000000e-02  -5.3816970e+01   9.8573000e-01   0.0000000e+00   3.5084000e+01   2.3058000e+01
   6.8578000e+01   5.0000000e-02  -5.3720450e+01   9.8573000e-01   0.0000000e+00   3.5080000e+01   2.3058000e+01
   6.9083000e+01   5.0000000e-02  -5.3589460e+01   9.8451000e-01   0.0000000e+00   3.5082000e+01   2.3058000e+01
   6.9585000e+01   5.0000000e-02  -5.3486050e+01   9.8474000e-01   0.0000000e+00   3.5077000e+01   2.3058000e+01
   7.0088000e+01   5.0000000e-02  -5.3389530e+01   9.8481000e-01   0.0000000e+00   3.5073000e+01   2.3058000e+01
   7.0592000e+01   5.0000000e-02  -5.3279220e+01   9.8471000e-01   0.0000000e+00   3.5070000e+01   2.3058000e+01
   7.1093000e+01   5.0000000e-02  -5.3196490e+01   9.8527000e-01   0.0000000e+00   3.5064000e+01   2.3059000e+01
   7.1596000e+01   5.0000000e-02  -5.3093070e+01   9.8421000e-01   0.0000000e+00   3.5066000e+01   2.3059000e+01
   7.2099000e+01   5.0000000e-02  -5.3010340e+01   9.8397000e-01   0.0000000e+00   3.5064000e+01   2.3059000e+01
   7.2601000e+01   5.0000000e-02  -5.2886240e+01   9.8333000e-01   0.0000000e+00   3.5064000e+01   2.3059000e+01
   7.3106000e+01   5.0000000e-02  -5.2789720e+01   9.8311000e-01   0.0000000e+00   3.5062000e+01   2.3059000e+01
   7.3613000e+01   5.0000000e-02  -5.2706990e+01   9.8438000e-01   0.0000000e+00   3.5053000e+01   2.3059000e+01
   7.4114000e+01   5.0000000e-02  -5.2617360e+01   9.8364000e-01   0.0000000e+00   3.5054000e+01   2.3059000e+01
   7.4618000e+01   5.0000000e-02  -5.2541530e+01   9.8310000e-01   0.0000000e+00   3.5054000e+01   2.3059000e+01
   7.5121000e+01   5.0000000e-02  -5.2451900e+01   9.8298000e-01   0.0000000e+00   3.5052000e+01   2.3059000e+01
   7.5624000e+01   5.0000000e-02  -5.2396750e+01   9.8372000e-01   0.0000000e+00   3.5046000e+01   2.3060000e+01
   7.6130000e+01   5.0000000e-02  -5.2314010e+01   9.8347000e-01   0.0000000e+00   3.5045000e+01   2.3060000e+01
   7.6633000e+01   5.0000000e-02  -5.2258860e+01   9.8260000e-01   0.0000000e+00   3.5047000e+01   2.3060000e+01
   7.7136000e+01   5.0000000e-02  -5.2183020e+01   9.8318000e-01   0.0000000e+00   3.5042000e+01   2.3060000e+01
   7.7638000e+01   5.0000000e-02  -5.2127870e+01   9.8276000e-01   0.0000000e+00   3.5042000e+01   2.3060000e+01
   7.8141000e+01   5.0000000e-02  -5.2031350e+01   9.8297000e-01   0.0000000e+00   3.5039000e+01   2.3060000e+01
   7.8642000e+01   5.0000000e-02  -5.1976190e+01   9.8279000e-01   0.0000000e+00   3.5038000e+01   2.3061000e+01
   7.9144000e+01   5.0000000e-02  -5.1907250e+01   9.8262000e-01   0.0000000e+00   3.5037000e+01   2.3060000e+01
   7.9647000e+01   5.0000000e-02  -5.1865880e+01   9.8309000e-01   0.0000000e+00   3.5033000e+01   2.3061000e+01
   8.0150000e+01   5.0000000e-02  -5.1796940e+01   9.8255000e-01   0.0000000e+00   3.5034000e+01   2.3061000e+01
   8.0652000e+01   5.0000000e-02  -5.1714210e+01   9.8242000e-01   0.0000000e+00   3.5033000e+01   2.3061000e+01
   8.1154000e+01   5.0000000e-02  -5.1679740e+01   9.8146000e-01   0.0000000e+00   3.5036000e+01   2.3062000e+01
   8.1655000e+01   5.0000000e-02  -5.1610790e+01   9.8194000e-01   0.0000000e+00   3.5032000e+01   2.3061000e+01
   8.2168000e+01   5.0000000e-02  -5.1555640e+01   9.8267000e-01   0.0000000e+00   3.5027000e+01   2.3062000e+01
   8.2669000e+01   5.0000000e-02  -5.1493590e+01   9.8177000e-01   0.0000000e+00   3.5030000e+01   2.3062000e+01
   8.3179000e+01   5.0000000e-02  -5.1424650e+01   9.8210000e-01   0.0000000e+00   3.5027000e+01   2.3062000e+01
   8.3682000e+01   5.0000000e-02  -5.1369490e+01   9.8162000e-01   0.0000000e+00   3.5028000e+01   2.3062000e+01
   8.4186000e+01   5.0000000e-02  -5.1341920e+01   9.8071000e-01   0.0000000e+00   3.5031000e+01   2.3062000e+01
   8.4687000e+01   5.0000000e-02  -5.1300550e+01   9.8124000e-01   0.0000000e+00   3.5027000e+01   2.3062000e+01
   8.5189000e+01   5.0000000e-02  -5.1238500e+01   9.8118000e-01   0.0000000e+00   3.5026000e+01   2.3062000e+01
   8.5690000e+01   5.0000000e-02  -5.1217820e+01   9.8197000e-01   0.0000000e+00   3.5021000e+01   2.3062000e+01
   8.6194000e+01   5.0000000e-02  -5.1141980e+01   9.8071000e-01   0.0000000e+00   3.5026000e+01   2.3063000e+01
   8.6697000e+01   5.0000000e-02  -5.1107510e+01   9.8213000e-01   0.0000000e+00   3.5018000e+01   2.3063000e+01
   8.7199000e+01   5.0000000e-02  -5.1066140e+01   9.8090000e-01   0.0000000e+00   3.5023000e+01   2.3063000e+01
   8.7702000e+01   5.0000000e-02  -5.1059250e+01   9.8067000e-01   0.0000000e+00   3.5023000e+01   2.3063000e+01
   8.8205000e+01   5.0000000e-02  -5.1024780e+01   9.8044000e-01   0.0000000e+00   3.5023000e+01   2.3063000e+01
   8.8709000e+01   5.0000000e-02  -5.1010990e+01   9.8105000e-01   0.0000000e+00   3.5019000e+01   2.3063000e+01
   8.9210000e+01   5.0000000e-02  -5.0976520e+01   9.8149000e-01   0.0000000e+00   3.5016000e+01   2.3064000e+01
   8.9712000e+01   5.0000000e-02  -5.0928260e+01   9.8133000e-01   0.0000000e+00   3.5016000e+01   2.3064000e+01
   9.0215000e+01   5.0000000e-02  -5.0900680e+01   9.8096000e-01   0.0000000e+00   3.5017000e+01   2.3064000e+01
   9.0719000e+01   5.0000000e-02  -5.0873100e+01   9.8037000e-01   0.0000000e+00   3.5019000e+01   2.3064000e+01
   9.1220000e+01   5.0000000e-02  -5.0859310e+01   9.7955000e-01   0.0000000e+00   3.5022000e+01   2.3064000e+01
   9.1722000e+01   5.0000000e-02  -5.0824840e+01   9.7933000e-01   0.0000000e+00   3.5022000e+01   2.3064000e+01
   9.2227000e+01   5.0000000e-02  -5.0811050e+01   9.7890000e-01   0.0000000e+00   3.5023000e+01   2.3064000e+01
   9.2730000e+01   5.0000000e-02  -5.0749010e+01   9.7804000e-01   0.0000000e+00   3.5026000e+01   2.3064000e+01
   9.3232000e+01   5.0000000e-02  -5.0721430e+01   9.7820000e-01   0.0000000e+00   3.5024000e+01   2.3065000e+01
   9.3734000e+01   5.0000000e-02  -5.0693850e+01   9.7901000e-01   0.0000000e+00   3.5019000e+01   2.3065000e+01
   9.4237000e+01   5.0000000e-02  -5.0673170e+01   9.7945000e-01   0.0000000e+00   3.5016000e+01   2.3065000e+01
   9.4740000e+01   5.0000000e-02  -5.0645590e+01   9.7992000e-01   0.0000000e+00   3.5013000e+01   2.3065000e+01
   9.5244000e+01   5.0000000e-02  -5.0631800e+01   9.7937000e-01   0.0000000e+00   3.5015000e+01   2.3065000e+01
   9.5747000e+01   5.0000000e-02  -5.0549070e+01   9.7838000e-01   0.0000000e+00   3.5019000e+01   2.3066000e+01
   9.6250000e+01   5.0000000e-02  -5.0521490e+01   9.7777000e-01   0.0000000e+00   3.5021000e+01   2.3066000e+01
   9.6752000e+01   5.0000000e-02  -5.0493920e+01   9.7756000e-01   0.0000000e+00   3.5021000e+01   2.3066000e+01
   9.7255000e+01   5.0000000e-02  -5.0466340e+01   9.7840000e-01   0.0000000e+00   3.5016000e+01   2.3066000e+01
   9.7758000e+01   5.0000000e-02  -5.0431870e+01   9.7782000e-01   0.0000000e+00   3.5018000e+01   2.3066000e+01
   9.8260000e+01   5.0000000e-02  -5.0397400e+01   9.7827000e-01   0.0000000e+00   3.5015000e+01   2.3066000e+01
   9.8763000e+01   5.0000000e-02  -5.0369820e+01   9.7749000e-01   0.0000000e+00   3.5018000e+01   2.3067000e+01
   9.9266000e+01   5.0000000e-02  -5.0314660e+01   9.7773000e-01   0.0000000e+00   3.5016000e+01   2.3067000e+01
   9.9770000e+01   5.0000000e-02  -5.0280190e+01   9.7862000e-01   0.0000000e+00   3.5011000e+01   2.3067000e+01
   1.0027300e+02   5.0000000e-02  -5.0225040e+01   9.7725000e-01   0.0000000e+00   3.5017000e+01   2.3067000e+01
   1.0077700e+02   5.0000000e-02  -5.0211250e+01   9.7834000e-01   0.0000000e+00   3.5011000e+01   2.3067000e+01
   1.0128000e+02   5.0000000e-02  -5.0169880e+01   9.7865000e-01   0.0000000e+00   3.5009000e+01   2.3067000e+01
   1.0178300e+02   5.0000000e-02  -5.0156100e+01   9.7835000e-01   0.0000000e+00   3.5010000e+01   2.3068000e+01
   1.0229100e+02   5.0000000e-02  -5.0114730e+01   9.7699000e-01   0.0000000e+00   3.5016000e+01   2.3068000e+01
   1.0279300e+02   5.0000000e-02  -5.0066470e+01   9.7914000e-01   0.0000000e+00   3.5005000e+01   2.3068000e+01
   1.0329600e+02   5.0000000e-02  -5.0066470e+01   9.7615000e-01   0.0000000e+00   3.5019000e+01   2.3068000e+01
   1.0379800e+02   5.0000000e-02  -5.0038890e+01   9.7722000e-01   0.0000000e+00   3.5013000e+01   2.3069000e+01
   1.0430100e+02   5.0000000e-02  -5.0004420e+01   9.7667000e-01   0.0000000e+00   3.5015000e+01   2.3069000e+01
   1.0481200e+02   5.0000000e-02  -4.9976840e+01   9.7673000e-01   0.0000000e+00   3.5014000e+01   2.3069000e+01
   1.0531500e+02   5.0000000e-02  -4.9969950e+01   9.7764000e-01   0.0000000e+00   3.5009000e+01   2.3069000e+01
   1.0581700e+02   5.0000000e-02  -4.9949270e+01   9.7713000e-01   0.0000000e+00   3.5011000e+01   2.3069000e+01
   1.0631800e+02   5.0000000e-02  -4.9928580e+01   9.7786000e-01   0.0000000e+00   3.5007000e+01   2.3070000e+01
   1.0682200e+02   5.0000000e-02  -4.9921690e+01   9.7737000e-01   0.0000000e+00   3.5009000e+01   2.3070000e+01
   1.0732500e+02   5.0000000e-02  -4.9873430e+01   9.7791000e-01   0.0000000e+00   3.5006000e+01   2.3070000e+01
   1.0782800e+02   5.0000000e-02  -4.9859640e+01   9.7680000e-01   0.0000000e+00   3.5011000e+01   2.3070000e+01
   1.0833000e+02   5.0000000e-02  -4.9852750e+01   9.7627000e-01   0.0000000e+00   3.5013000e+01   2.3070000e+01
   1.0883300e+02   5.0000000e-02  -4.9818270e+01   9.7635000e-01   0.0000000e+00   3.5012000e+01   2.3070000e+01
   1.0934500e+02   5.0000000e-02  -4.9804490e+01   9.7581000e-01   0.0000000e+00   3.5014000e+01   2.3070000e+01
   1.0984700e+02   5.0000000e-02  -4.9776910e+01   9.7630000e-01   0.0000000e+00   3.5011000e+01   2.3071000e+01
   1.1035000e+02   5.0000000e-02  -4.9742440e+01   9.7577000e-01   0.0000000e+00   3.5013000e+01   2.3071000e+01
   1.1085400e+02   5.0000000e-02  -4.9721750e+01   9.7648000e-01   0.0000000e+00   3.5009000e+01   2.3071000e+01
   1.1135500e+02   5.0000000e-02  -4.9707970e+01   9.7744000e-01   0.0000000e+00   3.5004000e+01   2.3071000e+01
   1.1185700e+02   5.0000000e-02  -4.9680390e+01   9.7824000e-01   0.0000000e+00   3.5000000e+01   2.3071000e+01
   1.1236000e+02   5.0000000e-02  -4.9659700e+01   9.7614000e-01   0.0000000e+00   3.5010000e+01   2.3072000e+01
   1.1286400e+02   5.0000000e-02  -4.9645920e+01   9.7646000e-01   0.0000000e+00   3.5008000e+01   2.3072000e+01
   1.1336500e+02   5.0000000e-02  -4.9604550e+01   9.7680000e-01   0.0000000e+00   3.5006000e+01   2.3072000e+01
   1.1386700e+02   5.0000000e-02  -4.9597660e+01   9.7590000e-01   0.0000000e+00   3.5010000e+01   2.3072000e+01
   1.1437000e+02   5.0000000e-02  -4.9583870e+01   9.7643000e-01   0.0000000e+00   3.5007000e+01   2.3072000e+01
   1.1487400e+02   5.0000000e-02  -4.9570080e+01   9.7657000e-01   0.0000000e+00   3.5006000e+01   2.3072000e+01
   1.1537500e+02   5.0000000e-02  -4.9563180e+01   9.7651000e-01   0.0000000e+00   3.5006000e+01   2.3072000e+01
   1.1587700e+02   5.0000000e-02  -4.9549400e+01   9.7687000e-01   0.0000000e+00   3.5004000e+01   2.3073000e+01
   1.1638000e+02   5.0000000e-02  -4.9535610e+01   9.7620000e-01   0.0000000e+00   3.5007000e+01   2.3073000e+01
   1.1688400e+02   5.0000000e-02  -4.9508030e+01   9.7487000e-01   0.0000000e+00   3.5013000e+01   2.3073000e+01
   1.1741500e+02   5.0000000e-02  -4.9494240e+01   9.7474000e-01   0.0000000e+00   3.5013000e+01   2.3073000e+01
   1.1792800e+02   5.0000000e-02  -4.9459770e+01   9.7545000e-01   0.0000000e+00   3.5009000e+01   2.3074000e+01
   1.1843800e+02   5.0000000e-02  -4.9425300e+01   9.7578000e-01   0.0000000e+00   3.5007000e+01   2.3074000e+01
   1.1894100e+02   5.0000000e-02  -4.9411510e+01   9.7550000e-01   0.0000000e+00   3.5008000e+01   2.3074000e+01
   1.1944600e+02   5.0000000e-02  -4.9377040e+01   9.7521000e-01   0.0000000e+00   3.5009000e+01   2.3074000e+01
   1.1995100e+02   5.0000000e-02  -4.9349460e+01   9.7575000e-01   0.0000000e+00   3.5006000e+01   2.3074000e+01
   1.2045500e+02   5.0000000e-02  -4.9321880e+01   9.7695000e-01   0.0000000e+00   3.5000000e+01   2.3075000e+01
   1.2095800e+02   5.0000000e-02  -4.9294310e+01   9.7485000e-01   0.0000000e+00   3.5010000e+01   2.3075000e+01
   1.2146300e+02   5.0000000e-02  -4.9246050e+01   9.7664000e-01   0.0000000e+00   3.5001000e+01   2.3075000e+01
   1.2197200e+02   5.0000000e-02  -4.9218470e+01   9.7579000e-01   0.0000000e+00   3.5005000e+01   2.3075000e+01
   1.2248400e+02   5.0000000e-02  -4.9170210e+01   9.7574000e-01   0.0000000e+00   3.5005000e+01   2.3075000e+01
   1.2298700e+02   5.0000000e-02  -4.9142630e+01   9.7653000e-01   0.0000000e+00   3.5001000e+01   2.3075000e+01
   1.2348800e+02   5.0000000e-02  -4.9128840e+01   9.7652000e-01   0.0000000e+00   3.5001000e+01   2.3076000e+01
   1.2399000e+02   5.0000000e-02  -4.9094370e+01   9.7651000e-01   0.0000000e+00   3.5001000e+01   2.3076000e+01
   1.2449300e+02   5.0000000e-02  -4.9087480e+01   9.7545000e-01   0.0000000e+00   3.5006000e+01   2.3076000e+01
   1.2499700e+02   5.0000000e-02  -4.9059900e+01   9.7644000e-01   0.0000000e+00   3.5001000e+01   2.3076000e+01
   1.2549800e+02   5.0000000e-02  -4.9046110e+01   9.7706000e-01   0.0000000e+00   3.4998000e+01   2.3077000e+01
   1.2600200e+02   5.0000000e-02  -4.9004750e+01   9.7666000e-01   0.0000000e+00   3.5000000e+01   2.3077000e+01
   1.2650500e+02   5.0000000e-02  -4.8977170e+01   9.7708000e-01   0.0000000e+00   3.4998000e+01   2.3077000e+01
   1.2700900e+02   5.0000000e-02  -4.8949590e+01   9.7794000e-01   0.0000000e+00   3.4994000e+01   2.3077000e+01
   1.2751000e+02   5.0000000e-02  -4.8922010e+01   9.7737000e-01   0.0000000e+00   3.4997000e+01   2.3077000e+01
   1.2802000e+02   5.0000000e-02  -4.8928910e+01   9.7761000e-01   0.0000000e+00   3.4996000e+01   2.3078000e+01
   1.2852100e+02   5.0000000e-02  -4.8901330e+01   9.7828000e-01   0.0000000e+00   3.4993000e+01   2.3078000e+01
   1.2902500e+02   5.0000000e-02  -4.8880650e+01   9.7709000e-01   0.0000000e+00   3.4999000e+01   2.3078000e+01
   1.2952600e+02   5.0000000e-02  -4.8873750e+01   9.7794000e-01   0.0000000e+00   3.4995000e+01   2.3078000e+01
   1.3003000e+02   5.0000000e-02  -4.8866860e+01   9.7862000e-01   0.0000000e+00   3.4992000e+01   2.3078000e+01
   1.3053100e+02   5.0000000e-02  -4.8866860e+01   9.7639000e-01   0.0000000e+00   3.5003000e+01   2.3078000e+01
   1.3103300e+02   5.0000000e-02  -4.8853070e+01   9.7762000e-01   0.0000000e+00   3.4997000e+01   2.3078000e+01
   1.3153600e+02   5.0000000e-02  -4.8853070e+01   9.7744000e-01   0.0000000e+00   3.4998000e+01   2.3079000e+01
   1.3204000e+02   5.0000000e-02  -4.8832390e+01   9.7662000e-01   0.0000000e+00   3.5002000e+01   2.3079000e+01
   1.3254100e+02   5.0000000e-02  -4.8825490e+01   9.7681000e-01   0.0000000e+00   3.5001000e+01   2.3079000e+01
   1.3304800e+02   5.0000000e-02  -4.8804810e+01   9.7764000e-01   0.0000000e+00   3.4997000e+01   2.3079000e+01
   1.3355200e+02   5.0000000e-02  -4.8811700e+01   9.7662000e-01   0.0000000e+00   3.5002000e+01   2.3080000e+01
   1.3406200e+02   5.0000000e-02  -4.8777230e+01   9.7807000e-01   0.0000000e+00   3.4995000e+01   2.3080000e+01
   1.3456800e+02   5.0000000e-02  -4.8770340e+01   9.7686000e-01   0.0000000e+00   3.5001000e+01   2.3080000e+01
   1.3507200e+02   5.0000000e-02  -4.8777230e+01   9.7685000e-01   0.0000000e+00   3.5001000e+01   2.3080000e+01
   1.3557500e+02   5.0000000e-02  -4.8770340e+01   9.7789000e-01   0.0000000e+00   3.4996000e+01   2.3080000e+01
   1.3607700e+02   5.0000000e-02  -4.8770340e+01   9.7772000e-01   0.0000000e+00   3.4997000e+01   2.3080000e+01
   1.3658000e+02   5.0000000e-02  -4.8742760e+01   9.7775000e-01   0.0000000e+00   3.4997000e+01   2.3081000e+01
   1.3708200e+02   5.0000000e-02  -4.8728970e+01   9.7715000e-01   0.0000000e+00   3.5000000e+01   2.3081000e+01
   1.3758700e+02   5.0000000e-02  -4.8701400e+01   9.7673000e-01   0.0000000e+00   3.5002000e+01   2.3081000e+01
   1.3808800e+02   5.0000000e-02  -4.8735870e+01   9.7692000e-01   0.0000000e+00   3.5001000e+01   2.3081000e+01
   1.3859200e+02   5.0000000e-02  -4.8735870e+01   9.7712000e-01   0.0000000e+00   3.5000000e+01   2.3082000e+01
   1.3909500e+02   5.0000000e-02  -4.8742760e+01   9.7775000e-01   0.0000000e+00   3.4997000e+01   2.3082000e+01
   1.3959800e+02   5.0000000e-02  -4.8715180e+01   9.7631000e-01   0.0000000e+00   3.5004000e+01   2.3082000e+01
   1.4010200e+02   5.0000000e-02  -4.8742760e+01   9.7585000e-01   0.0000000e+00   3.5006000e+01   2.3082000e+01
   1.4060300e+02   5.0000000e-02  -4.8735870e+01   9.7579000e-01   0.0000000e+00   3.5006000e+01   2.3083000e+01
   1.4110700e+02   5.0000000e-02  -4.8715180e+01   9.7531000e-01   0.0000000e+00   3.5008000e+01   2.3083000e+01
   1.4160800e+02   5.0000000e-02  -4.8735870e+01   9.7649000e-01   0.0000000e+00   3.5002000e+01   2.3083000e+01
   1.4211200e+02   5.0000000e-02  -4.8715180e+01   9.7647000e-01   0.0000000e+00   3.5002000e+01   2.3083000e+01
   1.4261300e+02   5.0000000e-02  -4.8735870e+01   9.7498000e-01   0.0000000e+00   3.5009000e+01   2.3083000e+01
   1.4311700e+02   5.0000000e-02  -4.8715180e+01   9.7657000e-01   0.0000000e+00   3.5001000e+01   2.3083000e+01
   1.4362000e+02   5.0000000e-02  -4.8701400e+01   9.7488000e-01   0.0000000e+00   3.5009000e+01   2.3084000e+01
   1.4412200e+02   5.0000000e-02  -4.8701400e+01   9.7521000e-01   0.0000000e+00   3.5007000e+01   2.3084000e+01
   1.4462300e+02   5.0000000e-02  -4.8673820e+01   9.7598000e-01   0.0000000e+00   3.5003000e+01   2.3084000e+01
   1.4512700e+02   5.0000000e-02  -4.8666920e+01   9.7427000e-01   0.0000000e+00   3.5011000e+01   2.3084000e+01
   1.4563000e+02   5.0000000e-02  -4.8653140e+01   9.7374000e-01   0.0000000e+00   3.5013000e+01   2.3085000e+01
   1.4613200e+02   5.0000000e-02  -4.8632450e+01   9.7592000e-01   0.0000000e+00   3.5002000e+01   2.3085000e+01
   1.4663300e+02   5.0000000e-02  -4.8618660e+01   9.7422000e-01   0.0000000e+00   3.5010000e+01   2.3085000e+01
   1.4713700e+02   5.0000000e-02  -4.8584190e+01   9.7664000e-01   0.0000000e+00   3.4998000e+01   2.3085000e+01
   1.4764000e+02   5.0000000e-02  -4.8556620e+01   9.7582000e-01   0.0000000e+00   3.5002000e+01   2.3086000e+01
   1.4814200e+02   5.0000000e-02  -4.8535930e+01   9.7643000e-01   0.0000000e+00   3.4999000e+01   2.3086000e+01
   1.4864500e+02   5.0000000e-02  -4.8508360e+01   9.7623000e-01   0.0000000e+00   3.5000000e+01   2.3086000e+01
   1.4915300e+02   5.0000000e-02  -4.8508360e+01   9.7581000e-01   0.0000000e+00   3.5002000e+01   2.3086000e+01
   1.4965400e+02   5.0000000e-02  -4.8494570e+01   9.7579000e-01   0.0000000e+00   3.5002000e+01   2.3086000e+01
   1.5015800e+02   5.0000000e-02  -4.8453200e+01   9.7556000e-01   0.0000000e+00   3.5003000e+01   2.3086000e+01
   1.5066100e+02   5.0000000e-02  -4.8425620e+01   9.7553000e-01   0.0000000e+00   3.5003000e+01   2.3086000e+01
   1.5116500e+02   5.0000000e-02  -4.8391150e+01   9.7571000e-01   0.0000000e+00   3.5002000e+01   2.3087000e+01
   1.5166600e+02   5.0000000e-02  -4.8384260e+01   9.7569000e-01   0.0000000e+00   3.5002000e+01   2.3087000e+01
   1.5217000e+02   5.0000000e-02  -4.8363570e+01   9.7546000e-01   0.0000000e+00   3.5003000e+01   2.3087000e+01
   1.5267300e+02   5.0000000e-02  -4.8329100e+01   9.7627000e-01   0.0000000e+00   3.4999000e+01   2.3088000e+01
   1.5317600e+02   5.0000000e-02  -4.8280840e+01   9.7754000e-01   0.0000000e+00   3.4993000e+01   2.3088000e+01
   1.5368000e+02   5.0000000e-02  -4.8273950e+01   9.7614000e-01   0.0000000e+00   3.5000000e+01   2.3088000e+01
   1.5418300e+02   5.0000000e-02  -4.8246370e+01   9.7635000e-01   0.0000000e+00   3.4999000e+01   2.3088000e+01
   1.5468600e+02   5.0000000e-02  -4.8267050e+01   9.7699000e-01   0.0000000e+00   3.4996000e+01   2.3089000e+01
   1.5518800e+02   5.0000000e-02  -4.8246370e+01   9.7703000e-01   0.0000000e+00   3.4996000e+01   2.3089000e+01
   1.5569100e+02   5.0000000e-02  -4.8239480e+01   9.7707000e-01   0.0000000e+00   3.4996000e+01   2.3089000e+01
   1.5619500e+02   5.0000000e-02  -4.8239480e+01   9.7732000e-01   0.0000000e+00   3.4995000e+01   2.3089000e+01
   1.5669600e+02   5.0000000e-02  -4.8225690e+01   9.7800000e-01   0.0000000e+00   3.4992000e+01   2.3089000e+01
   1.5720000e+02   5.0000000e-02  -4.8218790e+01   9.7787000e-01   0.0000000e+00   3.4993000e+01   2.3090000e+01
   1.5770300e+02   5.0000000e-02  -4.8198110e+01   9.7731000e-01   0.0000000e+00   3.4996000e+01   2.3090000e+01
   1.5820700e+02   5.0000000e-02  -4.8232580e+01   9.7693000e-01   0.0000000e+00   3.4998000e+01   2.3090000e+01
   1.5870800e+02   5.0000000e-02  -4.8232580e+01   9.7758000e-01   0.0000000e+00   3.4995000e+01   2.3090000e+01
   1.5921000e+02   5.0000000e-02  -4.8211900e+01   9.7763000e-01   0.0000000e+00   3.4995000e+01   2.3091000e+01
   1.5971300e+02   5.0000000e-02  -4.8239480e+01   9.7810000e-01   0.0000000e+00   3.4993000e+01   2.3091000e+01
   1.6022500e+02   5.0000000e-02  -4.8218790e+01   9.7796000e-01   0.0000000e+00   3.4994000e+01   2.3091000e+01
   1.6072700e+02   5.0000000e-02  -4.8225690e+01   9.7760000e-01   0.0000000e+00   3.4996000e+01   2.3091000e+01
   1.6123000e+02   5.0000000e-02  -4.8239480e+01   9.7806000e-01   0.0000000e+00   3.4994000e+01   2.3091000e+01
   1.6174000e+02   5.0000000e-02  -4.8205010e+01   9.7707000e-01   0.0000000e+00   3.4999000e+01   2.3091000e+01
   1.6224300e+02   5.0000000e-02  -4.8225690e+01   9.7834000e-01   0.0000000e+00   3.4993000e+01   2.3091000e+01
   1.6274500e+02   5.0000000e-02  -4.8225690e+01   9.7757000e-01   0.0000000e+00   3.4997000e+01   2.3092000e+01
   1.6324800e+02   5.0000000e-02  -4.8211900e+01   9.7760000e-01   0.0000000e+00   3.4997000e+01   2.3092000e+01
   1.6375200e+02   5.0000000e-02  -4.8218790e+01   9.7742000e-01   0.0000000e+00   3.4998000e+01   2.3092000e+01
   1.6425300e+02   5.0000000e-02  -4.8198110e+01   9.7618000e-01   0.0000000e+00   3.5004000e+01   2.3093000e+01
   1.6475900e+02   5.0000000e-02  -4.8205010e+01   9.7740000e-01   0.0000000e+00   3.4998000e+01   2.3093000e+01
   1.6526000e+02   5.0000000e-02  -4.8184320e+01   9.7742000e-01   0.0000000e+00   3.4998000e+01   2.3093000e+01
   1.6576300e+02   5.0000000e-02  -4.8191220e+01   9.7765000e-01   0.0000000e+00   3.4997000e+01   2.3093000e+01
   1.6626700e+02   5.0000000e-02  -4.8177430e+01   9.7915000e-01   0.0000000e+00   3.4990000e+01   2.3094000e+01
   1.6677000e+02   5.0000000e-02  -4.8177430e+01   9.7778000e-01   0.0000000e+00   3.4997000e+01   2.3094000e+01
   1.6727400e+02   5.0000000e-02  -4.8149850e+01   9.7781000e-01   0.0000000e+00   3.4997000e+01   2.3094000e+01
   1.6777700e+02   5.0000000e-02  -4.8142960e+01   9.7763000e-01   0.0000000e+00   3.4998000e+01   2.3094000e+01
   1.6827900e+02   5.0000000e-02  -4.8122270e+01   9.7828000e-01   0.0000000e+00   3.4995000e+01   2.3094000e+01
   1.6878000e+02   5.0000000e-02  -4.8156750e+01   9.8001000e-01   0.0000000e+00   3.4987000e+01   2.3094000e+01
   1.6928400e+02   5.0000000e-02  -4.8149850e+01   9.7888000e-01   0.0000000e+00   3.4993000e+01   2.3094000e+01
   1.6978700e+02   5.0000000e-02  -4.8142960e+01   9.7853000e-01   0.0000000e+00   3.4995000e+01   2.3095000e+01
   1.7029100e+02   5.0000000e-02  -4.8122270e+01   9.7753000e-01   0.0000000e+00   3.5000000e+01   2.3095000e+01
   1.7079400e+02   5.0000000e-02  -4.8122270e+01   9.7795000e-01   0.0000000e+00   3.4998000e+01   2.3095000e+01
   1.7129700e+02   5.0000000e-02  -4.8094700e+01   9.8049000e-01   0.0000000e+00   3.4986000e+01   2.3095000e+01
   1.7180000e+02   5.0000000e-02  -4.8115380e+01   9.7895000e-01   0.0000000e+00   3.4994000e+01   2.3095000e+01
   1.7230200e+02   5.0000000e-02  -4.8101590e+01   9.7859000e-01   0.0000000e+00   3.4996000e+01   2.3096000e+01
   1.7280500e+02   5.0000000e-02  -4.8108490e+01   9.7968000e-01   0.0000000e+00   3.4991000e+01   2.3096000e+01
   1.7330700e+02   5.0000000e-02  -4.8094700e+01   9.7851000e-01   0.0000000e+00   3.4997000e+01   2.3096000e+01
   1.7381200e+02   5.0000000e-02  -4.8094700e+01   9.7875000e-01   0.0000000e+00   3.4996000e+01   2.3096000e+01
   1.7431600e+02   5.0000000e-02  -4.8067120e+01   9.7858000e-01   0.0000000e+00   3.4997000e+01   2.3097000e+01
   1.7481900e+02   5.0000000e-02  -4.8101590e+01   9.7945000e-01   0.0000000e+00   3.4993000e+01   2.3097000e+01
   1.7532200e+02   5.0000000e-02  -4.8094700e+01   9.7721000e-01   0.0000000e+00   3.5004000e+01   2.3097000e+01
   1.7582600e+02   5.0000000e-02  -4.8101590e+01   9.7717000e-01   0.0000000e+00   3.5004000e+01   2.3097000e+01
   1.7632900e+02   5.0000000e-02  -4.8080910e+01   9.7860000e-01   0.0000000e+00   3.4997000e+01   2.3097000e+01
   1.7683300e+02   5.0000000e-02  -4.8080910e+01   9.7695000e-01   0.0000000e+00   3.5005000e+01   2.3097000e+01
   1.7733600e+02   5.0000000e-02  -4.8067120e+01   9.7711000e-01   0.0000000e+00   3.5004000e+01   2.3097000e+01
   1.7783700e+02   5.0000000e-02  -4.8080910e+01   9.7749000e-01   0.0000000e+00   3.5002000e+01   2.3097000e+01
   1.7833900e+02   5.0000000e-02  -4.8087800e+01   9.7810000e-01   0.0000000e+00   3.4999000e+01   2.3098000e+01
   1.7884200e+02   5.0000000e-02  -4.8087800e+01   9.7706000e-01   0.0000000e+00   3.5004000e+01   2.3098000e+01
   1.7934600e+02   5.0000000e-02  -4.8087800e+01   9.7660000e-01   0.0000000e+00   3.5006000e+01   2.3098000e+01
   1.7984700e+02   5.0000000e-02  -4.8074010e+01   9.7633000e-01   0.0000000e+00   3.5007000e+01   2.3098000e+01
   1.8035100e+02   5.0000000e-02  -4.8067120e+01   9.7689000e-01   0.0000000e+00   3.5004000e+01   2.3099000e+01
   1.8085200e+02   5.0000000e-02  -4.8067120e+01   9.7664000e-01   0.0000000e+00   3.5005000e+01   2.3099000e+01
   1.8135600e+02   5.0000000e-02  -4.8060230e+01   9.7659000e-01   0.0000000e+00   3.5005000e+01   2.3099000e+01
   1.8185900e+02   5.0000000e-02  -4.8067120e+01   9.7549000e-01   0.0000000e+00   3.5010000e+01   2.3099000e+01
   1.8236100e+02   5.0000000e-02  -4.8053330e+01   9.7707000e-01   0.0000000e+00   3.5002000e+01   2.3099000e+01
   1.8286400e+02   5.0000000e-02  -4.8074010e+01   9.7579000e-01   0.0000000e+00   3.5008000e+01   2.3099000e+01
   1.8336900e+02   5.0000000e-02  -4.8039540e+01   9.7634000e-01   0.0000000e+00   3.5005000e+01   2.3099000e+01
   1.8387100e+02   5.0000000e-02  -4.8025750e+01   9.7608000e-01   0.0000000e+00   3.5006000e+01   2.3100000e+01
   1.8437200e+02   5.0000000e-02  -4.8032650e+01   9.7581000e-01   0.0000000e+00   3.5007000e+01   2.3100000e+01
   1.8487400e+02   5.0000000e-02  -4.8018860e+01   9.7574000e-01   0.0000000e+00   3.5007000e+01   2.3100000e+01
   1.8537700e+02   5.0000000e-02  -4.8018860e+01   9.7609000e-01   0.0000000e+00   3.5005000e+01   2.3100000e+01
   1.8591100e+02   5.0000000e-02  -4.8011970e+01   9.7604000e-01   0.0000000e+00   3.5005000e+01   2.3100000e+01
   1.8642300e+02   5.0000000e-02  -4.8032650e+01   9.7494000e-01   0.0000000e+00   3.5010000e+01   2.3101000e+01
   1.8693400e+02   5.0000000e-02  -4.7998180e+01   9.7589000e-01   0.0000000e+00   3.5005000e+01   2.3101000e+01
   1.8743900e+02   5.0000000e-02  -4.8018860e+01   9.7584000e-01   0.0000000e+00   3.5005000e+01   2.3101000e+01
   1.8794400e+02   5.0000000e-02  -4.8018860e+01   9.7537000e-01   0.0000000e+00   3.5007000e+01   2.3101000e+01
   1.8845100e+02   5.0000000e-02  -4.7991280e+01   9.7572000e-01   0.0000000e+00   3.5005000e+01   2.3101000e+01
   1.8896300e+02   5.0000000e-02  -4.7977490e+01   9.7525000e-01   0.0000000e+00   3.5007000e+01   2.3102000e+01
   1.8946700e+02   5.0000000e-02  -4.7949920e+01   9.7455000e-01   0.0000000e+00   3.5010000e+01   2.3102000e+01
   1.8997200e+02   5.0000000e-02  -4.7922340e+01   9.7592000e-01   0.0000000e+00   3.5003000e+01   2.3102000e+01
   1.9047700e+02   5.0000000e-02  -4.7922340e+01   9.7694000e-01   0.0000000e+00   3.4998000e+01   2.3102000e+01
   1.9098200e+02   5.0000000e-02  -4.7887870e+01   9.7633000e-01   0.0000000e+00   3.5001000e+01   2.3102000e+01
   1.9148700e+02   5.0000000e-02  -4.7874080e+01   9.7506000e-01   0.0000000e+00   3.5007000e+01   2.3102000e+01
   1.9199300e+02   5.0000000e-02  -4.7867180e+01   9.7604000e-01   0.0000000e+00   3.5002000e+01   2.3102000e+01
   1.9249800e+02   5.0000000e-02  -4.7839610e+01   9.7602000e-01   0.0000000e+00   3.5002000e+01   2.3102000e+01
   1.9300100e+02   5.0000000e-02  -4.7839610e+01   9.7537000e-01   0.0000000e+00   3.5005000e+01   2.3102000e+01
   1.9350600e+02   5.0000000e-02  -4.7853400e+01   9.7700000e-01   0.0000000e+00   3.4997000e+01   2.3103000e+01
   1.9401200e+02   5.0000000e-02  -4.7812030e+01   9.7598000e-01   0.0000000e+00   3.5002000e+01   2.3103000e+01
   1.9451500e+02   5.0000000e-02  -4.7805140e+01   9.7596000e-01   0.0000000e+00   3.5002000e+01   2.3103000e+01
   1.9502000e+02   5.0000000e-02  -4.7812030e+01   9.7678000e-01   0.0000000e+00   3.4998000e+01   2.3103000e+01
   1.9552500e+02   5.0000000e-02  -4.7784450e+01   9.7617000e-01   0.0000000e+00   3.5001000e+01   2.3103000e+01
   1.9602900e+02   5.0000000e-02  -4.7791350e+01   9.7637000e-01   0.0000000e+00   3.5000000e+01   2.3103000e+01
   1.9653400e+02   5.0000000e-02  -4.7756880e+01   9.7658000e-01   0.0000000e+00   3.4999000e+01   2.3104000e+01
   1.9704500e+02   5.0000000e-02  -4.7763770e+01   9.7596000e-01   0.0000000e+00   3.5002000e+01   2.3104000e+01
   1.9754900e+02   5.0000000e-02  -4.7729300e+01   9.7615000e-01   0.0000000e+00   3.5001000e+01   2.3104000e+01
   1.9805000e+02   5.0000000e-02  -4.7736190e+01   9.7551000e-01   0.0000000e+00   3.5004000e+01   2.3104000e+01
   1.9855200e+02   5.0000000e-02  -4.7736190e+01   9.7715000e-01   0.0000000e+00   3.4996000e+01   2.3105000e+01
   1.9905500e+02   5.0000000e-02  -4.7701720e+01   9.7593000e-01   0.0000000e+00   3.5002000e+01   2.3105000e+01
   1.9955700e+02   5.0000000e-02  -4.7701720e+01   9.7717000e-01   0.0000000e+00   3.4996000e+01   2.3105000e+01
   2.0006000e+02   5.0000000e-02  -4.7687930e+01   9.7616000e-01   0.0000000e+00   3.5001000e+01   2.3105000e+01
   2.0056200e+02   5.0000000e-02  -4.7674140e+01   9.7699000e-01   0.0000000e+00   3.4997000e+01   2.3105000e+01
   2.0106500e+02   5.0000000e-02  -4.7708620e+01   9.7723000e-01   0.0000000e+00   3.4996000e+01   2.3105000e+01
   2.0156800e+02   5.0000000e-02  -4.7694830e+01   9.7727000e-01   0.0000000e+00   3.4996000e+01   2.3105000e+01
   2.0207000e+02   5.0000000e-02  -4.7694830e+01   9.7605000e-01   0.0000000e+00   3.5002000e+01   2.3105000e+01
   2.0257200e+02   5.0000000e-02  -4.7722400e+01   9.7792000e-01   0.0000000e+00   3.4993000e+01   2.3105000e+01
   2.0307500e+02   5.0000000e-02  -4.7694830e+01   9.7820000e-01   0.0000000e+00   3.4992000e+01   2.3105000e+01
   2.0358000e+02   5.0000000e-02  -4.7715510e+01   9.7702000e-01   0.0000000e+00   3.4998000e+01   2.3106000e+01
   2.0408400e+02   5.0000000e-02  -4.7743090e+01   9.7746000e-01   0.0000000e+00   3.4996000e+01   2.3106000e+01
   2.0458900e+02   5.0000000e-02  -4.7736190e+01   9.7603000e-01   0.0000000e+00   3.5003000e+01   2.3106000e+01
   2.0509200e+02   5.0000000e-02  -4.7756880e+01   9.7642000e-01   0.0000000e+00   3.5001000e+01   2.3106000e+01
   2.0559500e+02   5.0000000e-02  -4.7749980e+01   9.7725000e-01   0.0000000e+00   3.4997000e+01   2.3106000e+01
   2.0609700e+02   5.0000000e-02  -4.7743090e+01   9.7623000e-01   0.0000000e+00   3.5002000e+01   2.3106000e+01
   2.0660000e+02   5.0000000e-02  -4.7749980e+01   9.7579000e-01   0.0000000e+00   3.5004000e+01   2.3107000e+01
   2.0710400e+02   5.0000000e-02  -4.7749980e+01   9.7554000e-01   0.0000000e+00   3.5005000e+01   2.3107000e+01
   2.0760500e+02   5.0000000e-02  -4.7784450e+01   9.7612000e-01   0.0000000e+00   3.5002000e+01   2.3107000e+01
   2.0810900e+02   5.0000000e-02  -4.7791350e+01   9.7673000e-01   0.0000000e+00   3.4999000e+01   2.3107000e+01
   2.0861000e+02   5.0000000e-02  -4.7770660e+01   9.7548000e-01   0.0000000e+00   3.5005000e+01   2.3107000e+01
   2.0911400e+02   5.0000000e-02  -4.7798240e+01   9.7522000e-01   0.0000000e+00   3.5006000e+01   2.3107000e+01
   2.0961500e+02   5.0000000e-02  -4.7777560e+01   9.7663000e-01   0.0000000e+00   3.4999000e+01   2.3107000e+01
   2.1011700e+02   5.0000000e-02  -4.7770660e+01   9.7517000e-01   0.0000000e+00   3.5006000e+01   2.3107000e+01
   2.1062000e+02   5.0000000e-02  -4.7770660e+01   9.7490000e-01   0.0000000e+00   3.5007000e+01   2.3108000e+01
   2.1112400e+02   5.0000000e-02  -4.7770660e+01   9.7609000e-01   0.0000000e+00   3.5001000e+01   2.3108000e+01
   2.1163300e+02   5.0000000e-02  -4.7798240e+01   9.7398000e-01   0.0000000e+00   3.5011000e+01   2.3108000e+01
   2.1213500e+02   5.0000000e-02  -4.7791350e+01   9.7513000e-01   0.0000000e+00   3.5005000e+01   2.3108000e+01
   2.1263800e+02   5.0000000e-02  -4.7777560e+01   9.7403000e-01   0.0000000e+00   3.5010000e+01   2.3108000e+01
   2.1314600e+02   5.0000000e-02  -4.7791350e+01   9.7435000e-01   0.0000000e+00   3.5008000e+01   2.3108000e+01
   2.1365400e+02   5.0000000e-02  -4.7805140e+01   9.7448000e-01   0.0000000e+00   3.5007000e+01   2.3109000e+01
   2.1415800e+02   5.0000000e-02  -4.7784450e+01   9.7336000e-01   0.0000000e+00   3.5012000e+01   2.3109000e+01
   2.1466100e+02   5.0000000e-02  -4.7791350e+01   9.7387000e-01   0.0000000e+00   3.5009000e+01   2.3109000e+01
   2.1516400e+02   5.0000000e-02  -4.7763770e+01   9.7252000e-01   0.0000000e+00   3.5015000e+01   2.3109000e+01
   2.1566800e+02   5.0000000e-02  -4.7798240e+01   9.7321000e-01   0.0000000e+00   3.5011000e+01   2.3109000e+01
   2.1617000e+02   5.0000000e-02  -4.7784450e+01   9.7436000e-01   0.0000000e+00   3.5005000e+01   2.3109000e+01
   2.1667200e+02   5.0000000e-02  -4.7770660e+01   9.7368000e-01   0.0000000e+00   3.5008000e+01   2.3110000e+01
   2.1717700e+02   5.0000000e-02  -4.7777560e+01   9.7318000e-01   0.0000000e+00   3.5010000e+01   2.3110000e+01
   2.1768000e+02   5.0000000e-02  -4.7763770e+01   9.7371000e-01   0.0000000e+00   3.5007000e+01   2.3110000e+01
   2.1818400e+02   5.0000000e-02  -4.7749980e+01   9.7259000e-01   0.0000000e+00   3.5012000e+01   2.3110000e+01
   2.1868700e+02   5.0000000e-02  -4.7763770e+01   9.7268000e-01   0.0000000e+00   3.5011000e+01   2.3110000e+01
   2.1918900e+02   5.0000000e-02  -4.7784450e+01   9.7257000e-01   0.0000000e+00   3.5011000e+01   2.3110000e+01
   2.1969200e+02   5.0000000e-02  -4.7756880e+01   9.7267000e-01   0.0000000e+00   3.5010000e+01   2.3110000e+01
   2.2019400e+02   5.0000000e-02  -4.7763770e+01   9.7173000e-01   0.0000000e+00   3.5014000e+01   2.3110000e+01
   2.2069600e+02   5.0000000e-02  -4.7749980e+01   9.7306000e-01   0.0000000e+00   3.5007000e+01   2.3111000e+01
   2.2120000e+02   5.0000000e-02  -4.7729300e+01   9.7089000e-01   0.0000000e+00   3.5017000e+01   2.3111000e+01
   2.2171000e+02   5.0000000e-02  -4.7729300e+01   9.7219000e-01   0.0000000e+00   3.5010000e+01   2.3111000e+01
   2.2221400e+02   5.0000000e-02  -4.7749980e+01   9.7041000e-01   0.0000000e+00   3.5018000e+01   2.3111000e+01
   2.2271700e+02   5.0000000e-02  -4.7715510e+01   9.7044000e-01   0.0000000e+00   3.5017000e+01   2.3111000e+01
   2.2321900e+02   5.0000000e-02  -4.7708620e+01   9.7195000e-01   0.0000000e+00   3.5009000e+01   2.3111000e+01
   2.2372200e+02   5.0000000e-02  -4.7715510e+01   9.7081000e-01   0.0000000e+00   3.5014000e+01   2.3112000e+01
   2.2422500e+02   5.0000000e-02  -4.7701720e+01   9.7256000e-01   0.0000000e+00   3.5005000e+01   2.3112000e+01
   2.2472700e+02   5.0000000e-02  -4.7722400e+01   9.7188000e-01   0.0000000e+00   3.5008000e+01   2.3111000e+01
   2.2523200e+02   5.0000000e-02  -4.7701720e+01   9.7012000e-01   0.0000000e+00   3.5016000e+01   2.3112000e+01
   2.2573500e+02   5.0000000e-02  -4.7687930e+01   9.7059000e-01   0.0000000e+00   3.5013000e+01   2.3112000e+01
   2.2623700e+02   5.0000000e-02  -4.7674140e+01   9.7025000e-01   0.0000000e+00   3.5014000e+01   2.3112000e+01
   2.2673900e+02   5.0000000e-02  -4.7653460e+01   9.7179000e-01   0.0000000e+00   3.5006000e+01   2.3113000e+01
   2.2724200e+02   5.0000000e-02  -4.7653460e+01   9.7152000e-01   0.0000000e+00   3.5007000e+01   2.3113000e+01
   2.2774500e+02   5.0000000e-02  -4.7653460e+01   9.7124000e-01   0.0000000e+00   3.5008000e+01   2.3113000e+01
   2.2824900e+02   5.0000000e-02  -4.7632780e+01   9.7074000e-01   0.0000000e+00   3.5010000e+01   2.3113000e+01
   2.2875000e+02   5.0000000e-02  -4.7612100e+01   9.6980000e-01   0.0000000e+00   3.5014000e+01   2.3113000e+01
   2.2925400e+02   5.0000000e-02  -4.7618990e+01   9.6987000e-01   0.0000000e+00   3.5013000e+01   2.3113000e+01
   2.2975700e+02   5.0000000e-02  -4.7563840e+01   9.7205000e-01   0.0000000e+00   3.5002000e+01   2.3113000e+01
   2.3026200e+02   5.0000000e-02  -4.7529360e+01   9.7224000e-01   0.0000000e+00   3.5001000e+01   2.3113000e+01
   2.3076400e+02   5.0000000e-02  -4.7488000e+01   9.7223000e-01   0.0000000e+00   3.5001000e+01   2.3113000e+01
   2.3126700e+02   5.0000000e-02  -4.7494890e+01   9.7243000e-01   0.0000000e+00   3.5000000e+01   2.3114000e+01
   2.3177100e+02   5.0000000e-02  -4.7460420e+01   9.7243000e-01   0.0000000e+00   3.5000000e+01   2.3114000e+01
   2.3227400e+02   5.0000000e-02  -4.7453530e+01   9.7306000e-01   0.0000000e+00   3.4997000e+01   2.3114000e+01
   2.3277600e+02   5.0000000e-02  -4.7419050e+01   9.7225000e-01   0.0000000e+00   3.5001000e+01   2.3114000e+01
   2.3327700e+02   5.0000000e-02  -4.7384580e+01   9.7392000e-01   0.0000000e+00   3.4993000e+01   2.3114000e+01
   2.3378100e+02   5.0000000e-02  -4.7363900e+01   9.7315000e-01   0.0000000e+00   3.4997000e+01   2.3115000e+01
   2.3428200e+02   5.0000000e-02  -4.7343220e+01   9.7360000e-01   0.0000000e+00   3.4995000e+01   2.3115000e+01
   2.3478900e+02   5.0000000e-02  -4.7343220e+01   9.7302000e-01   0.0000000e+00   3.4998000e+01   2.3115000e+01
   2.3529200e+02   5.0000000e-02  -4.7322530e+01   9.7325000e-01   0.0000000e+00   3.4997000e+01   2.3115000e+01
   2.3579600e+02   5.0000000e-02  -4.7301850e+01   9.7391000e-01   0.0000000e+00   3.4994000e+01   2.3115000e+01
   2.3629700e+02   5.0000000e-02  -4.7281170e+01   9.7313000e-01   0.0000000e+00   3.4998000e+01   2.3115000e+01
   2.3680100e+02   5.0000000e-02  -4.7294960e+01   9.7294000e-01   0.0000000e+00   3.4999000e+01   2.3116000e+01
   2.3730400e+02   5.0000000e-02  -4.7274270e+01   9.7358000e-01   0.0000000e+00   3.4996000e+01   2.3116000e+01
   2.3780700e+02   5.0000000e-02  -4.7281170e+01   9.7425000e-01   0.0000000e+00   3.4993000e+01   2.3116000e+01
   2.3831100e+02   5.0000000e-02  -4.7267380e+01   9.7453000e-01   0.0000000e+00   3.4992000e+01   2.3116000e+01
   2.3882700e+02   5.0000000e-02  -4.7281170e+01   9.7524000e-01   0.0000000e+00   3.4989000e+01   2.3116000e+01
   2.3933600e+02   5.0000000e-02  -4.7267380e+01   9.7514000e-01   0.0000000e+00   3.4990000e+01   2.3116000e+01
   2.3985100e+02   5.0000000e-02  -4.7274270e+01   9.7440000e-01   0.0000000e+00   3.4994000e+01   2.3116000e+01
   2.4036700e+02   5.0000000e-02  -4.7294960e+01   9.7509000e-01   0.0000000e+00   3.4991000e+01   2.3116000e+01
   2.4086900e+02   5.0000000e-02  -4.7288060e+01   9.7644000e-01   0.0000000e+00   3.4985000e+01   2.3116000e+01
   2.4137300e+02   5.0000000e-02  -4.7294960e+01   9.7575000e-01   0.0000000e+00   3.4989000e+01   2.3117000e+01
   2.4188100e+02   5.0000000e-02  -4.7294960e+01   9.7439000e-01   0.0000000e+00   3.4996000e+01   2.3117000e+01
   2.4238300e+02   5.0000000e-02  -4.7288060e+01   9.7548000e-01   0.0000000e+00   3.4991000e+01   2.3117000e+01
   2.4288900e+02   5.0000000e-02  -4.7301850e+01   9.7578000e-01   0.0000000e+00   3.4990000e+01   2.3117000e+01
   2.4339100e+02   5.0000000e-02  -4.7301850e+01   9.7504000e-01   0.0000000e+00   3.4994000e+01   2.3117000e+01
   2.4389300e+02   5.0000000e-02  -4.7315640e+01   9.7531000e-01   0.0000000e+00   3.4993000e+01   2.3118000e+01
   2.4439400e+02   5.0000000e-02  -4.7343220e+01   9.7496000e-01   0.0000000e+00   3.4995000e+01   2.3118000e+01
   2.4490100e+02   5.0000000e-02  -4.7329430e+01   9.7564000e-01   0.0000000e+00   3.4992000e+01   2.3118000e+01
   2.4540300e+02   5.0000000e-02  -4.7343220e+01   9.7530000e-01   0.0000000e+00   3.4994000e+01   2.3118000e+01
   2.4590400e+02   5.0000000e-02  -4.7336320e+01   9.7389000e-01   0.0000000e+00   3.5001000e+01   2.3118000e+01
   2.4640600e+02   5.0000000e-02  -4.7370790e+01   9.7493000e-01   0.0000000e+00   3.4996000e+01   2.3118000e+01
   2.4690900e+02   5.0000000e-02  -4.7370790e+01   9.7539000e-01   0.0000000e+00   3.4994000e+01   2.3118000e+01
   2.4741100e+02   5.0000000e-02  -4.7370790e+01   9.7482000e-01   0.0000000e+00   3.4997000e+01   2.3118000e+01
   2.4791300e+02   5.0000000e-02  -4.7370790e+01   9.7422000e-01   0.0000000e+00   3.5000000e+01   2.3118000e+01
   2.4841600e+02   5.0000000e-02  -4.7377690e+01   9.7443000e-01   0.0000000e+00   3.4999000e+01   2.3118000e+01
   2.4891900e+02   5.0000000e-02  -4.7357010e+01   9.7381000e-01   0.0000000e+00   3.5002000e+01   2.3119000e+01
   2.4942100e+02   5.0000000e-02  -4.7370790e+01   9.7505000e-01   0.0000000e+00   3.4996000e+01   2.3119000e+01
   2.4992200e+02   5.0000000e-02  -4.7363900e+01   9.7383000e-01   0.0000000e+00   3.5002000e+01   2.3119000e+01
   2.5042400e+02   5.0000000e-02  -4.7357010e+01   9.7507000e-01   0.0000000e+00   3.4996000e+01   2.3119000e+01
   2.5093000e+02   5.0000000e-02  -4.7370790e+01   9.7385000e-01   0.0000000e+00   3.5002000e+01   2.3119000e+01
   2.5143200e+02   5.0000000e-02  -4.7357010e+01   9.7446000e-01   0.0000000e+00   3.4999000e+01   2.3119000e+01
   2.5193400e+02   5.0000000e-02  -4.7350110e+01   9.7300000e-01   0.0000000e+00   3.5006000e+01   2.3120000e+01
   2.5243500e+02   5.0000000e-02  -4.7350110e+01   9.7399000e-01   0.0000000e+00   3.5001000e+01   2.3120000e+01
   2.5293900e+02   5.0000000e-02  -4.7329430e+01   9.7398000e-01   0.0000000e+00   3.5001000e+01   2.3120000e+01
   2.5344200e+02   5.0000000e-02  -4.7322530e+01   9.7481000e-01   0.0000000e+00   3.4997000e+01   2.3120000e+01
   2.5394300e+02   5.0000000e-02  -4.7336320e+01   9.7421000e-01   0.0000000e+00   3.5000000e+01   2.3120000e+01
   2.5444700e+02   5.0000000e-02  -4.7322530e+01   9.7463000e-01   0.0000000e+00   3.4998000e+01   2.3120000e+01
   2.5495000e+02   5.0000000e-02  -4.7343220e+01   9.7402000e-01   0.0000000e+00   3.5001000e+01   2.3121000e+01
   2.5546800e+02   5.0000000e-02  -4.7343220e+01   9.7443000e-01   0.0000000e+00   3.4999000e+01   2.3121000e+01
   2.5597300e+02   5.0000000e-02  -4.7336320e+01   9.7465000e-01   0.0000000e+00   3.4998000e+01   2.3121000e+01
   2.5647500e+02   5.0000000e-02  -4.7336320e+01   9.7320000e-01   0.0000000e+00   3.5005000e+01   2.3121000e+01
   2.5697800e+02   5.0000000e-02  -4.7343220e+01   9.7252000e-01   0.0000000e+00   3.5008000e+01   2.3121000e+01
   2.5748000e+02   5.0000000e-02  -4.7329430e+01   9.7244000e-01   0.0000000e+00   3.5008000e+01   2.3121000e+01
   2.5799000e+02   5.0000000e-02  -4.7357010e+01   9.7215000e-01   0.0000000e+00   3.5009000e+01   2.3121000e+01
   2.5849200e+02   5.0000000e-02  -4.7336320e+01   9.7290000e-01   0.0000000e+00   3.5005000e+01   2.3121000e+01
   2.5899400e+02   5.0000000e-02  -4.7336320e+01   9.7264000e-01   0.0000000e+00   3.5006000e+01   2.3122000e+01
   2.5949500e+02   5.0000000e-02  -4.7329430e+01   9.7342000e-01   0.0000000e+00   3.5002000e+01   2.3122000e+01
   2.5999800e+02   5.0000000e-02  -4.7322530e+01   9.7235000e-01   0.0000000e+00   3.5007000e+01   2.3122000e+01
   2.6050200e+02   5.0000000e-02  -4.7301850e+01   9.7291000e-01   0.0000000e+00   3.5004000e+01   2.3122000e+01
   2.6100300e+02   5.0000000e-02  -4.7315640e+01   9.7245000e-01   0.0000000e+00   3.5006000e+01   2.3122000e+01
   2.6150700e+02   5.0000000e-02  -4.7294960e+01   9.7344000e-01   0.0000000e+00   3.5001000e+01   2.3122000e+01
   2.6200800e+02   5.0000000e-02  -4.7288060e+01   9.7238000e-01   0.0000000e+00   3.5006000e+01   2.3123000e+01
   2.6251000e+02   5.0000000e-02  -4.7288060e+01   9.7232000e-01   0.0000000e+00   3.5006000e+01   2.3123000e+01
   2.6301300e+02   5.0000000e-02  -4.7294960e+01   9.7247000e-01   0.0000000e+00   3.5005000e+01   2.3123000e+01
   2.6351700e+02   5.0000000e-02  -4.7274270e+01   9.7284000e-01   0.0000000e+00   3.5003000e+01   2.3123000e+01
   2.6401800e+02   5.0000000e-02  -4.7288060e+01   9.7260000e-01   0.0000000e+00   3.5004000e+01   2.3123000e+01
   2.6452000e+02   5.0000000e-02  -4.7253590e+01   9.7277000e-01   0.0000000e+00   3.5003000e+01   2.3124000e+01
   2.6502300e+02   5.0000000e-02  -4.7246700e+01   9.7148000e-01   0.0000000e+00   3.5009000e+01   2.3124000e+01
   2.6552800e+02   5.0000000e-02  -4.7226010e+01   9.7181000e-01   0.0000000e+00   3.5007000e+01   2.3124000e+01
   2.6603000e+02   5.0000000e-02  -4.7219120e+01   9.7216000e-01   0.0000000e+00   3.5005000e+01   2.3124000e+01
   2.6653900e+02   5.0000000e-02  -4.7232910e+01   9.7211000e-01   0.0000000e+00   3.5005000e+01   2.3124000e+01
   2.6704000e+02   5.0000000e-02  -4.7226010e+01   9.7269000e-01   0.0000000e+00   3.5002000e+01   2.3124000e+01
   2.6754400e+02   5.0000000e-02  -4.7198440e+01   9.7225000e-01   0.0000000e+00   3.5004000e+01   2.3124000e+01
   2.6804700e+02   5.0000000e-02  -4.7177750e+01   9.7305000e-01   0.0000000e+00   3.5000000e+01   2.3124000e+01
   2.6855000e+02   5.0000000e-02  -4.7177750e+01   9.7158000e-01   0.0000000e+00   3.5007000e+01   2.3124000e+01
   2.6905200e+02   5.0000000e-02  -4.7170860e+01   9.7319000e-01   0.0000000e+00   3.4999000e+01   2.3124000e+01
   2.6955400e+02   5.0000000e-02  -4.7150180e+01   9.7278000e-01   0.0000000e+00   3.5001000e+01   2.3125000e+01
   2.7008000e+02   5.0000000e-02  -4.7122600e+01   9.7235000e-01   0.0000000e+00   3.5003000e+01   2.3125000e+01
   2.7058600e+02   5.0000000e-02  -4.7122600e+01   9.7274000e-01   0.0000000e+00   3.5001000e+01   2.3125000e+01
   2.7108700e+02   5.0000000e-02  -4.7115710e+01   9.7168000e-01   0.0000000e+00   3.5006000e+01   2.3125000e+01
   2.7159000e+02   5.0000000e-02  -4.7115710e+01   9.7267000e-01   0.0000000e+00   3.5001000e+01   2.3125000e+01
   2.7209400e+02   5.0000000e-02  -4.7108810e+01   9.7329000e-01   0.0000000e+00   3.4998000e+01   2.3125000e+01
   2.7259700e+02   5.0000000e-02  -4.7101920e+01   9.7184000e-01   0.0000000e+00   3.5005000e+01   2.3126000e+01
   2.7320900e+02   5.0000000e-02  -4.7088130e+01   9.7305000e-01   0.0000000e+00   3.4999000e+01   2.3126000e+01
   2.7372200e+02   5.0000000e-02  -4.7081230e+01   9.7327000e-01   0.0000000e+00   3.4998000e+01   2.3126000e+01
   2.7425500e+02   5.0000000e-02  -4.7101920e+01   9.7266000e-01   0.0000000e+00   3.5001000e+01   2.3126000e+01
   2.7476500e+02   5.0000000e-02  -4.7101920e+01   9.7097000e-01   0.0000000e+00   3.5009000e+01   2.3126000e+01
   2.7527000e+02   5.0000000e-02  -4.7108810e+01   9.7109000e-01   0.0000000e+00   3.5008000e+01   2.3126000e+01
   2.7577500e+02   5.0000000e-02  -4.7095020e+01   9.7185000e-01   0.0000000e+00   3.5004000e+01   2.3127000e+01
   2.7627800e+02   5.0000000e-02  -4.7088130e+01   9.7097000e-01   0.0000000e+00   3.5008000e+01   2.3127000e+01
   2.7678300e+02   5.0000000e-02  -4.7088130e+01   9.7215000e-01   0.0000000e+00   3.5002000e+01   2.3127000e+01
   2.7728900e+02   5.0000000e-02  -4.7081230e+01   9.7171000e-01   0.0000000e+00   3.5004000e+01   2.3127000e+01
   2.7779400e+02   5.0000000e-02  -4.7095020e+01   9.7188000e-01   0.0000000e+00   3.5003000e+01   2.3127000e+01
   2.7829900e+02   5.0000000e-02  -4.7095020e+01   9.7164000e-01   0.0000000e+00   3.5004000e+01   2.3127000e+01
   2.7880200e+02   5.0000000e-02  -4.7081230e+01   9.7160000e-01   0.0000000e+00   3.5004000e+01   2.3128000e+01
   2.7930600e+02   5.0000000e-02  -4.7067440e+01   9.7114000e-01   0.0000000e+00   3.5006000e+01   2.3128000e+01
   2.7980900e+02   5.0000000e-02  -4.7115710e+01   9.7213000e-01   0.0000000e+00   3.5001000e+01   2.3128000e+01
   2.8031400e+02   5.0000000e-02  -4.7101920e+01   9.7233000e-01   0.0000000e+00   3.5000000e+01   2.3128000e+01
   2.8081900e+02   5.0000000e-02  -4.7074340e+01   9.7170000e-01   0.0000000e+00   3.5003000e+01   2.3128000e+01
   2.8133100e+02   5.0000000e-02  -4.7095020e+01   9.7167000e-01   0.0000000e+00   3.5003000e+01   2.3128000e+01
   2.8183600e+02   5.0000000e-02  -4.7095020e+01   9.7143000e-01   0.0000000e+00   3.5004000e+01   2.3128000e+01
   2.8234100e+02   5.0000000e-02  -4.7067440e+01   9.7076000e-01   0.0000000e+00   3.5007000e+01   2.3129000e+01
   2.8284600e+02   5.0000000e-02  -4.7060550e+01   9.7090000e-01   0.0000000e+00   3.5006000e+01   2.3129000e+01
   2.8335100e+02   5.0000000e-02  -4.7081230e+01   9.7084000e-01   0.0000000e+00   3.5006000e+01   2.3129000e+01
   2.8385700e+02   5.0000000e-02  -4.7067440e+01   9.7078000e-01   0.0000000e+00   3.5006000e+01   2.3129000e+01
   2.8436000e+02   5.0000000e-02  -4.7046760e+01   9.7051000e-01   0.0000000e+00   3.5007000e+01   2.3129000e+01
   2.8486500e+02   5.0000000e-02  -4.7032970e+01   9.7023000e-01   0.0000000e+00   3.5008000e+01   2.3129000e+01
   2.8537000e+02   5.0000000e-02  -4.7060550e+01   9.7078000e-01   0.0000000e+00   3.5005000e+01   2.3129000e+01
   2.8587500e+02   5.0000000e-02  -4.7067440e+01   9.7031000e-01   0.0000000e+00   3.5007000e+01   2.3129000e+01
   2.8638000e+02   5.0000000e-02  -4.7046760e+01   9.7108000e-01   0.0000000e+00   3.5003000e+01   2.3129000e+01
   2.8688600e+02   5.0000000e-02  -4.7032970e+01   9.7042000e-01   0.0000000e+00   3.5006000e+01   2.3129000e+01
   2.8739100e+02   5.0000000e-02  -4.7060550e+01   9.7141000e-01   0.0000000e+00   3.5001000e+01   2.3130000e+01
   2.8790300e+02   5.0000000e-02  -4.7039870e+01   9.7098000e-01   0.0000000e+00   3.5003000e+01   2.3130000e+01
   2.8840500e+02   5.0000000e-02  -4.7053660e+01   9.6948000e-01   0.0000000e+00   3.5010000e+01   2.3130000e+01
   2.8890800e+02   5.0000000e-02  -4.7046760e+01   9.7064000e-01   0.0000000e+00   3.5004000e+01   2.3130000e+01
   2.8941000e+02   5.0000000e-02  -4.7039870e+01   9.7081000e-01   0.0000000e+00   3.5003000e+01   2.3130000e+01
   2.8991300e+02   5.0000000e-02  -4.7060550e+01   9.6952000e-01   0.0000000e+00   3.5009000e+01   2.3130000e+01
   2.9041500e+02   5.0000000e-02  -4.7060550e+01   9.7006000e-01   0.0000000e+00   3.5006000e+01   2.3131000e+01
   2.9092000e+02   5.0000000e-02  -4.7067440e+01   9.6895000e-01   0.0000000e+00   3.5011000e+01   2.3131000e+01
   2.9142900e+02   5.0000000e-02  -4.7032970e+01   9.7052000e-01   0.0000000e+00   3.5003000e+01   2.3131000e+01
   2.9193600e+02   5.0000000e-02  -4.7046760e+01   9.7049000e-01   0.0000000e+00   3.5003000e+01   2.3131000e+01
   2.9243900e+02   5.0000000e-02  -4.7046760e+01   9.6983000e-01   0.0000000e+00   3.5006000e+01   2.3131000e+01
   2.9294000e+02   5.0000000e-02  -4.7046760e+01   9.7019000e-01   0.0000000e+00   3.5004000e+01   2.3132000e+01
   2.9344700e+02   5.0000000e-02  -4.7046760e+01   9.6952000e-01   0.0000000e+00   3.5007000e+01   2.3132000e+01
   2.9395100e+02   5.0000000e-02  -4.7026080e+01   9.6777000e-01   0.0000000e+00   3.5015000e+01   2.3132000e+01
   2.9445400e+02   5.0000000e-02  -4.7046760e+01   9.6846000e-01   0.0000000e+00   3.5011000e+01   2.3132000e+01
   2.9495800e+02   5.0000000e-02  -4.7046760e+01   9.6751000e-01   0.0000000e+00   3.5015000e+01   2.3132000e+01
   2.9546100e+02   5.0000000e-02  -4.7046760e+01   9.6862000e-01   0.0000000e+00   3.5009000e+01   2.3132000e+01
   2.9596200e+02   5.0000000e-02  -4.7032970e+01   9.6811000e-01   0.0000000e+00   3.5011000e+01   2.3132000e+01
   2.9646400e+02   5.0000000e-02  -4.7012290e+01   9.6821000e-01   0.0000000e+00   3.5010000e+01   2.3132000e+01
   2.9696800e+02   5.0000000e-02  -4.7019180e+01   9.6853000e-01   0.0000000e+00   3.5008000e+01   2.3132000e+01
   2.9747600e+02   5.0000000e-02  -4.7026080e+01   9.6740000e-01   0.0000000e+00   3.5013000e+01   2.3132000e+01
   2.9798500e+02   5.0000000e-02  -4.7012290e+01   9.6664000e-01   0.0000000e+00   3.5016000e+01   2.3133000e+01
   2.9848900e+02   5.0000000e-02  -4.7005400e+01   9.6816000e-01   0.0000000e+00   3.5008000e+01   2.3133000e+01
   2.9899000e+02   5.0000000e-02  -4.7019180e+01   9.6703000e-01   0.0000000e+00   3.5013000e+01   2.3133000e+01
   2.9949200e+02   5.0000000e-02  -4.6998500e+01   9.6732000e-01   0.0000000e+00   3.5011000e+01   2.3133000e+01
   2.9999500e+02   5.0000000e-02  -4.7019180e+01   9.6721000e-01   0.0000000e+00   3.5011000e+01   2.3133000e+01
   3.0049900e+02   5.0000000e-02  -4.7019180e+01   9.6731000e-01   0.0000000e+00   3.5010000e+01   2.3134000e+01
   3.0100000e+02   5.0000000e-02  -4.7026080e+01   9.6721000e-01   0.0000000e+00   3.5010000e+01   2.3134000e+01
   3.0150200e+02   5.0000000e-02  -4.7019180e+01   9.6585000e-01   0.0000000e+00   3.5016000e+01   2.3134000e+01
   3.0200300e+02   5.0000000e-02  -4.7026080e+01   9.6653000e-01   0.0000000e+00   3.5012000e+01   2.3134000e+01
   3.0250700e+02   5.0000000e-02  -4.7019180e+01   9.6557000e-01   0.0000000e+00   3.5016000e+01   2.3134000e+01
   3.0301000e+02   5.0000000e-02  -4.7012290e+01   9.6583000e-01   0.0000000e+00   3.5014000e+01   2.3134000e+01
   3.0351200e+02   5.0000000e-02  -4.7012290e+01   9.6506000e-01   0.0000000e+00   3.5017000e+01   2.3134000e+01
   3.0401300e+02   5.0000000e-02  -4.7005400e+01   9.6363000e-01   0.0000000e+00   3.5023000e+01   2.3134000e+01
   3.0451700e+02   5.0000000e-02  -4.7012290e+01   9.6340000e-01   0.0000000e+00   3.5023000e+01   2.3134000e+01
   3.0502000e+02   5.0000000e-02  -4.7019180e+01   9.6485000e-01   0.0000000e+00   3.5015000e+01   2.3135000e+01
   3.0552200e+02   5.0000000e-02  -4.6998500e+01   9.6470000e-01   0.0000000e+00   3.5015000e+01   2.3135000e+01
   3.0602500e+02   5.0000000e-02  -4.6998500e+01   9.6371000e-01   0.0000000e+00   3.5019000e+01   2.3135000e+01
   3.0653200e+02   5.0000000e-02  -4.6957140e+01   9.6394000e-01   0.0000000e+00   3.5017000e+01   2.3135000e+01
   3.0703400e+02   5.0000000e-02  -4.6964030e+01   9.6272000e-01   0.0000000e+00   3.5022000e+01   2.3136000e+01
   3.0753500e+02   5.0000000e-02  -4.6936450e+01   9.6334000e-01   0.0000000e+00   3.5018000e+01   2.3136000e+01
   3.0803900e+02   5.0000000e-02  -4.6950240e+01   9.6400000e-01   0.0000000e+00   3.5014000e+01   2.3136000e+01
   3.0854100e+02   5.0000000e-02  -4.6950240e+01   9.6218000e-01   0.0000000e+00   3.5022000e+01   2.3136000e+01
   3.0904500e+02   5.0000000e-02  -4.6943350e+01   9.6280000e-01   0.0000000e+00   3.5018000e+01   2.3136000e+01
   3.0954800e+02   5.0000000e-02  -4.6915770e+01   9.6220000e-01   0.0000000e+00   3.5020000e+01   2.3137000e+01
   3.1005100e+02   5.0000000e-02  -4.6888190e+01   9.6326000e-01   0.0000000e+00   3.5014000e+01   2.3137000e+01
   3.1055300e+02   5.0000000e-02  -4.6881300e+01   9.6396000e-01   0.0000000e+00   3.5010000e+01   2.3137000e+01
   3.1105600e+02   5.0000000e-02  -4.6853720e+01   9.6302000e-01   0.0000000e+00   3.5014000e+01   2.3137000e+01
   3.1155900e+02   5.0000000e-02  -4.6853720e+01   9.6162000e-01   0.0000000e+00   3.5020000e+01   2.3137000e+01
   3.1206100e+02   5.0000000e-02  -4.6839930e+01   9.6226000e-01   0.0000000e+00   3.5016000e+01   2.3137000e+01
   3.1256300e+02   5.0000000e-02  -4.6826140e+01   9.6273000e-01   0.0000000e+00   3.5013000e+01   2.3137000e+01
   3.1306400e+02   5.0000000e-02  -4.6812360e+01   9.6344000e-01   0.0000000e+00   3.5009000e+01   2.3137000e+01
   3.1356800e+02   5.0000000e-02  -4.6805460e+01   9.6188000e-01   0.0000000e+00   3.5016000e+01   2.3138000e+01
   3.1407100e+02   5.0000000e-02  -4.6777880e+01   9.6277000e-01   0.0000000e+00   3.5011000e+01   2.3138000e+01
   3.1457300e+02   5.0000000e-02  -4.6757200e+01   9.6245000e-01   0.0000000e+00   3.5012000e+01   2.3138000e+01
   3.1507800e+02   5.0000000e-02  -4.6729620e+01   9.6212000e-01   0.0000000e+00   3.5013000e+01   2.3138000e+01
   3.1558100e+02   5.0000000e-02  -4.6729620e+01   9.6178000e-01   0.0000000e+00   3.5014000e+01   2.3138000e+01
   3.1608400e+02   5.0000000e-02  -4.6708940e+01   9.6290000e-01   0.0000000e+00   3.5008000e+01   2.3139000e+01
   3.1658600e+02   5.0000000e-02  -4.6688260e+01   9.6303000e-01   0.0000000e+00   3.5007000e+01   2.3139000e+01
   3.1708800e+02   5.0000000e-02  -4.6660680e+01   9.6380000e-01   0.0000000e+00   3.5003000e+01   2.3139000e+01
   3.1759100e+02   5.0000000e-02  -4.6667570e+01   9.6335000e-01   0.0000000e+00   3.5005000e+01   2.3139000e+01
   3.1809400e+02   5.0000000e-02  -4.6605530e+01   9.6267000e-01   0.0000000e+00   3.5008000e+01   2.3139000e+01
   3.1859600e+02   5.0000000e-02  -4.6591740e+01   9.6175000e-01   0.0000000e+00   3.5012000e+01   2.3140000e+01
   3.1909900e+02   5.0000000e-02  -4.6571050e+01   9.6289000e-01   0.0000000e+00   3.5006000e+01   2.3140000e+01
   3.1960300e+02   5.0000000e-02  -4.6557270e+01   9.6304000e-01   0.0000000e+00   3.5005000e+01   2.3140000e+01
   3.2010600e+02   5.0000000e-02  -4.6564160e+01   9.6320000e-01   0.0000000e+00   3.5004000e+01   2.3140000e+01
   3.2062200e+02   5.0000000e-02  -4.6529690e+01   9.6253000e-01   0.0000000e+00   3.5007000e+01   2.3140000e+01
   3.2112600e+02   5.0000000e-02  -4.6536580e+01   9.6435000e-01   0.0000000e+00   3.4998000e+01   2.3140000e+01
   3.2162900e+02   5.0000000e-02  -4.6529690e+01   9.6290000e-01   0.0000000e+00   3.5005000e+01   2.3140000e+01
   3.2213200e+02   5.0000000e-02  -4.6536580e+01   9.6390000e-01   0.0000000e+00   3.5000000e+01   2.3141000e+01
   3.2263600e+02   5.0000000e-02  -4.6502110e+01   9.6306000e-01   0.0000000e+00   3.5004000e+01   2.3141000e+01
   3.2313900e+02   5.0000000e-02  -4.6502110e+01   9.6281000e-01   0.0000000e+00   3.5005000e+01   2.3141000e+01
   3.2364200e+02   5.0000000e-02  -4.6474530e+01   9.6423000e-01   0.0000000e+00   3.4998000e+01   2.3141000e+01
   3.2414600e+02   5.0000000e-02  -4.6488320e+01   9.6383000e-01   0.0000000e+00   3.5000000e+01   2.3141000e+01
   3.2464900e+02   5.0000000e-02  -4.6488320e+01   9.6446000e-01   0.0000000e+00   3.4997000e+01   2.3142000e+01
   3.2515100e+02   5.0000000e-02  -4.6467640e+01   9.6407000e-01   0.0000000e+00   3.4999000e+01   2.3142000e+01
   3.2565400e+02   5.0000000e-02  -4.6474530e+01   9.6429000e-01   0.0000000e+00   3.4998000e+01   2.3142000e+01
   3.2617500e+02   5.0000000e-02  -4.6426270e+01   9.6263000e-01   0.0000000e+00   3.5006000e+01   2.3142000e+01
   3.2668900e+02   5.0000000e-02  -4.6440060e+01   9.6341000e-01   0.0000000e+00   3.5002000e+01   2.3143000e+01
   3.2719600e+02   5.0000000e-02  -4.6419380e+01   9.6444000e-01   0.0000000e+00   3.4997000e+01   2.3143000e+01
   3.2769800e+02   5.0000000e-02  -4.6378010e+01   9.6426000e-01   0.0000000e+00   3.4998000e+01   2.3143000e+01
   3.2820100e+02   5.0000000e-02  -4.6384910e+01   9.6407000e-01   0.0000000e+00   3.4999000e+01   2.3143000e+01
   3.2870300e+02   5.0000000e-02  -4.6364230e+01   9.6408000e-01   0.0000000e+00   3.4999000e+01   2.3143000e+01
   3.2920600e+02   5.0000000e-02  -4.6364230e+01   9.6514000e-01   0.0000000e+00   3.4994000e+01   2.3143000e+01
   3.2971000e+02   5.0000000e-02  -4.6343540e+01   9.6478000e-01   0.0000000e+00   3.4996000e+01   2.3143000e+01
   3.3021100e+02   5.0000000e-02  -4.6336650e+01   9.6608000e-01   0.0000000e+00   3.4990000e+01   2.3143000e+01
   3.3071500e+02   5.0000000e-02  -4.6343540e+01   9.6555000e-01   0.0000000e+00   3.4993000e+01   2.3144000e+01
   3.3121800e+02   5.0000000e-02  -4.6309070e+01   9.6604000e-01   0.0000000e+00   3.4991000e+01   2.3144000e+01
   3.3171900e+02   5.0000000e-02  -4.6302180e+01   9.6487000e-01   0.0000000e+00   3.4997000e+01   2.3144000e+01
   3.3222100e+02   5.0000000e-02  -4.6302180e+01   9.6553000e-01   0.0000000e+00   3.4994000e+01   2.3144000e+01
   3.3272400e+02   5.0000000e-02  -4.6302180e+01   9.6580000e-01   0.0000000e+00   3.4993000e+01   2.3144000e+01
   3.3322800e+02   5.0000000e-02  -4.6315970e+01   9.6608000e-01   0.0000000e+00   3.4992000e+01   2.3144000e+01
   3.3373100e+02   5.0000000e-02  -4.6315970e+01   9.6742000e-01   0.0000000e+00   3.4986000e+01   2.3145000e+01
   3.3423500e+02   5.0000000e-02  -4.6309070e+01   9.6567000e-01   0.0000000e+00   3.4995000e+01   2.3145000e+01
   3.3473800e+02   5.0000000e-02  -4.6315970e+01   9.6593000e-01   0.0000000e+00   3.4994000e+01   2.3145000e+01
   3.3524100e+02   5.0000000e-02  -4.6315970e+01   9.6599000e-01   0.0000000e+00   3.4994000e+01   2.3145000e+01
   3.3574300e+02   5.0000000e-02  -4.6302180e+01   9.6731000e-01   0.0000000e+00   3.4988000e+01   2.3145000e+01
   3.3624400e+02   5.0000000e-02  -4.6322860e+01   9.6701000e-01   0.0000000e+00   3.4990000e+01   2.3145000e+01
   3.3674800e+02   5.0000000e-02  -4.6336650e+01   9.6669000e-01   0.0000000e+00   3.4992000e+01   2.3145000e+01
   3.3725100e+02   5.0000000e-02  -4.6343540e+01   9.6593000e-01   0.0000000e+00   3.4996000e+01   2.3146000e+01
   3.3775300e+02   5.0000000e-02  -4.6364230e+01   9.6576000e-01   0.0000000e+00   3.4997000e+01   2.3146000e+01
   3.3825400e+02   5.0000000e-02  -4.6357330e+01   9.6600000e-01   0.0000000e+00   3.4996000e+01   2.3146000e+01
   3.3875800e+02   5.0000000e-02  -4.6371120e+01   9.6604000e-01   0.0000000e+00   3.4996000e+01   2.3146000e+01
   3.3926100e+02   5.0000000e-02  -4.6378010e+01   9.6692000e-01   0.0000000e+00   3.4992000e+01   2.3146000e+01
   3.3976500e+02   5.0000000e-02  -4.6398700e+01   9.6763000e-01   0.0000000e+00   3.4989000e+01   2.3146000e+01
   3.4026600e+02   5.0000000e-02  -4.6384910e+01   9.6711000e-01   0.0000000e+00   3.4992000e+01   2.3147000e+01
   3.4077000e+02   5.0000000e-02  -4.6433170e+01   9.6509000e-01   0.0000000e+00   3.5002000e+01   2.3147000e+01
   3.4127300e+02   5.0000000e-02  -4.6433170e+01   9.6633000e-01   0.0000000e+00   3.4996000e+01   2.3147000e+01
   3.4177600e+02   5.0000000e-02  -4.6440060e+01   9.6700000e-01   0.0000000e+00   3.4993000e+01   2.3147000e+01
   3.4228000e+02   5.0000000e-02  -4.6453850e+01   9.6539000e-01   0.0000000e+00   3.5001000e+01   2.3148000e+01
   3.4278300e+02   5.0000000e-02  -4.6460750e+01   9.6559000e-01   0.0000000e+00   3.5000000e+01   2.3148000e+01
   3.4328700e+02   5.0000000e-02  -4.6474530e+01   9.6433000e-01   0.0000000e+00   3.5006000e+01   2.3148000e+01
   3.4379500e+02   5.0000000e-02  -4.6502110e+01   9.6469000e-01   0.0000000e+00   3.5004000e+01   2.3148000e+01
   3.4429900e+02   5.0000000e-02  -4.6502110e+01   9.6444000e-01   0.0000000e+00   3.5005000e+01   2.3148000e+01
   3.4480200e+02   5.0000000e-02  -4.6509010e+01   9.6439000e-01   0.0000000e+00   3.5005000e+01   2.3148000e+01
   3.4530500e+02   5.0000000e-02  -4.6509010e+01   9.6413000e-01   0.0000000e+00   3.5006000e+01   2.3148000e+01
   3.4580700e+02   5.0000000e-02  -4.6522790e+01   9.6512000e-01   0.0000000e+00   3.5001000e+01   2.3148000e+01
   3.4631000e+02   5.0000000e-02  -4.6509010e+01   9.6511000e-01   0.0000000e+00   3.5001000e+01   2.3149000e+01
   3.4681400e+02   5.0000000e-02  -4.6529690e+01   9.6468000e-01   0.0000000e+00   3.5003000e+01   2.3149000e+01
   3.4731700e+02   5.0000000e-02  -4.6502110e+01   9.6402000e-01   0.0000000e+00   3.5006000e+01   2.3149000e+01
   3.4781900e+02   5.0000000e-02  -4.6495220e+01   9.6480000e-01   0.0000000e+00   3.5002000e+01   2.3149000e+01
   3.4832200e+02   5.0000000e-02  -4.6502110e+01   9.6457000e-01   0.0000000e+00   3.5003000e+01   2.3149000e+01
   3.4882500e+02   5.0000000e-02  -4.6474530e+01   9.6412000e-01   0.0000000e+00   3.5005000e+01   2.3149000e+01
   3.4932700e+02   5.0000000e-02  -4.6502110e+01   9.6512000e-01   0.0000000e+00   3.5000000e+01   2.3150000e+01
   3.4982800e+02   5.0000000e-02  -4.6495220e+01   9.6281000e-01   0.0000000e+00   3.5011000e+01   2.3150000e+01
   3.5033200e+02   5.0000000e-02  -4.6488320e+01   9.6312000e-01   0.0000000e+00   3.5009000e+01   2.3150000e+01
   3.5083900e+02   5.0000000e-02  -4.6474530e+01   9.6366000e-01   0.0000000e+00   3.5006000e+01   2.3150000e+01
   3.5134000e+02   5.0000000e-02  -4.6467640e+01   9.6360000e-01   0.0000000e+00   3.5006000e+01   2.3151000e+01
   3.5184400e+02   5.0000000e-02  -4.6460750e+01   9.6291000e-01   0.0000000e+00   3.5009000e+01   2.3151000e+01
   3.5234700e+02   5.0000000e-02  -4.6481430e+01   9.6345000e-01   0.0000000e+00   3.5006000e+01   2.3151000e+01
   3.5285100e+02   5.0000000e-02  -4.6467640e+01   9.6297000e-01   0.0000000e+00   3.5008000e+01   2.3151000e+01
   3.5335200e+02   5.0000000e-02  -4.6453850e+01   9.6352000e-01   0.0000000e+00   3.5005000e+01   2.3151000e+01
   3.5385400e+02   5.0000000e-02  -4.6453850e+01   9.6368000e-01   0.0000000e+00   3.5004000e+01   2.3151000e+01
   3.5435500e+02   5.0000000e-02  -4.6460750e+01   9.6280000e-01   0.0000000e+00   3.5008000e+01   2.3151000e+01
   3.5485900e+02   5.0000000e-02  -4.6426270e+01   9.6167000e-01   0.0000000e+00   3.5013000e+01   2.3151000e+01
   3.5536000e+02   5.0000000e-02  -4.6405590e+01   9.6133000e-01   0.0000000e+00   3.5014000e+01   2.3151000e+01
   3.5589100e+02   5.0000000e-02  -4.6398700e+01   9.6308000e-01   0.0000000e+00   3.5005000e+01   2.3152000e+01
   3.5639600e+02   5.0000000e-02  -4.6398700e+01   9.6219000e-01   0.0000000e+00   3.5009000e+01   2.3152000e+01
   3.5695300e+02   5.0000000e-02  -4.6378010e+01   9.6336000e-01   0.0000000e+00   3.5003000e+01   2.3152000e+01
   3.5746000e+02   5.0000000e-02  -4.6371120e+01   9.6249000e-01   0.0000000e+00   3.5007000e+01   2.3152000e+01
   3.5796100e+02   5.0000000e-02  -4.6357330e+01   9.6221000e-01   0.0000000e+00   3.5008000e+01   2.3152000e+01
   3.5846300e+02   5.0000000e-02  -4.6371120e+01   9.6276000e-01   0.0000000e+00   3.5005000e+01   2.3153000e+01
   3.5896600e+02   5.0000000e-02  -4.6350440e+01   9.6166000e-01   0.0000000e+00   3.5010000e+01   2.3153000e+01
   3.5947000e+02   5.0000000e-02  -4.6371120e+01   9.6240000e-01   0.0000000e+00   3.5006000e+01   2.3153000e+01
   3.5998800e+02   5.0000000e-02  -4.6350440e+01   9.6234000e-01   0.0000000e+00   3.5006000e+01   2.3153000e+01
   3.6049400e+02   5.0000000e-02  -4.6364230e+01   9.6207000e-01   0.0000000e+00   3.5007000e+01   2.3153000e+01
   3.6102800e+02   5.0000000e-02  -4.6357330e+01   9.6242000e-01   0.0000000e+00   3.5005000e+01   2.3153000e+01
   3.6158400e+02   5.0000000e-02  -4.6322860e+01   9.6069000e-01   0.0000000e+00   3.5013000e+01   2.3153000e+01
   3.6208900e+02   5.0000000e-02  -4.6343540e+01   9.6140000e-01   0.0000000e+00   3.5009000e+01   2.3153000e+01
   3.6262200e+02   5.0000000e-02  -4.6309070e+01   9.6173000e-01   0.0000000e+00   3.5007000e+01   2.3154000e+01
   3.6312500e+02   5.0000000e-02  -4.6315970e+01   9.6208000e-01   0.0000000e+00   3.5005000e+01   2.3154000e+01
   3.6362800e+02   5.0000000e-02  -4.6322860e+01   9.6077000e-01   0.0000000e+00   3.5011000e+01   2.3154000e+01
   3.6413000e+02   5.0000000e-02  -4.6322860e+01   9.6066000e-01   0.0000000e+00   3.5011000e+01   2.3154000e+01
   3.6463300e+02   5.0000000e-02  -4.6329750e+01   9.6055000e-01   0.0000000e+00   3.5011000e+01   2.3154000e+01
   3.6513700e+02   5.0000000e-02  -4.6315970e+01   9.6023000e-01   0.0000000e+00   3.5012000e+01   2.3154000e+01
   3.6564000e+02   5.0000000e-02  -4.6302180e+01   9.6032000e-01   0.0000000e+00   3.5011000e+01   2.3155000e+01
   3.6614300e+02   5.0000000e-02  -4.6302180e+01   9.6126000e-01   0.0000000e+00   3.5006000e+01   2.3155000e+01
   3.6664600e+02   5.0000000e-02  -4.6329750e+01   9.5952000e-01   0.0000000e+00   3.5014000e+01   2.3155000e+01
   3.6715000e+02   5.0000000e-02  -4.6315970e+01   9.5959000e-01   0.0000000e+00   3.5013000e+01   2.3155000e+01
   3.6765300e+02   5.0000000e-02  -4.6302180e+01   9.5946000e-01   0.0000000e+00   3.5013000e+01   2.3155000e+01
   3.6815500e+02   5.0000000e-02  -4.6295280e+01   9.5975000e-01   0.0000000e+00   3.5011000e+01   2.3155000e+01
   3.6865800e+02   5.0000000e-02  -4.6281490e+01   9.5985000e-01   0.0000000e+00   3.5010000e+01   2.3155000e+01
   3.6916200e+02   5.0000000e-02  -4.6295280e+01   9.5933000e-01   0.0000000e+00   3.5012000e+01   2.3155000e+01
   3.6966300e+02   5.0000000e-02  -4.6274600e+01   9.5879000e-01   0.0000000e+00   3.5014000e+01   2.3156000e+01
   3.7016600e+02   5.0000000e-02  -4.6288390e+01   9.5844000e-01   0.0000000e+00   3.5015000e+01   2.3156000e+01
   3.7067000e+02   5.0000000e-02  -4.6267710e+01   9.5934000e-01   0.0000000e+00   3.5010000e+01   2.3156000e+01
   3.7117300e+02   5.0000000e-02  -4.6281490e+01   9.5903000e-01   0.0000000e+00   3.5011000e+01   2.3156000e+01
   3.7167500e+02   5.0000000e-02  -4.6253920e+01   9.5913000e-01   0.0000000e+00   3.5010000e+01   2.3156000e+01
   3.7222300e+02   5.0000000e-02  -4.6226340e+01   9.5945000e-01   0.0000000e+00   3.5008000e+01   2.3156000e+01
   3.7277000e+02   5.0000000e-02  -4.6226340e+01   9.5853000e-01   0.0000000e+00   3.5012000e+01   2.3156000e+01
   3.7327700e+02   5.0000000e-02  -4.6205660e+01   9.5841000e-01   0.0000000e+00   3.5012000e+01   2.3156000e+01
   3.7377900e+02   5.0000000e-02  -4.6191870e+01   9.5892000e-01   0.0000000e+00   3.5009000e+01   2.3156000e+01
   3.7428200e+02   5.0000000e-02  -4.6184970e+01   9.5883000e-01   0.0000000e+00   3.5009000e+01   2.3157000e+01
   3.7478600e+02   5.0000000e-02  -4.6191870e+01   9.5874000e-01   0.0000000e+00   3.5009000e+01   2.3157000e+01
   3.7529100e+02   5.0000000e-02  -4.6171180e+01   9.5802000e-01   0.0000000e+00   3.5012000e+01   2.3157000e+01
   3.7579200e+02   5.0000000e-02  -4.6184970e+01   9.5727000e-01   0.0000000e+00   3.5015000e+01   2.3157000e+01
   3.7629500e+02   5.0000000e-02  -4.6150500e+01   9.5796000e-01   0.0000000e+00   3.5011000e+01   2.3157000e+01
   3.7679900e+02   5.0000000e-02  -4.6143610e+01   9.5785000e-01   0.0000000e+00   3.5011000e+01   2.3157000e+01
   3.7730000e+02   5.0000000e-02  -4.6129820e+01   9.5774000e-01   0.0000000e+00   3.5011000e+01   2.3157000e+01
   3.7780900e+02   5.0000000e-02  -4.6136710e+01   9.5742000e-01   0.0000000e+00   3.5012000e+01   2.3158000e+01
   3.7831200e+02   5.0000000e-02  -4.6150500e+01   9.5688000e-01   0.0000000e+00   3.5014000e+01   2.3158000e+01
   3.7881500e+02   5.0000000e-02  -4.6109140e+01   9.5779000e-01   0.0000000e+00   3.5009000e+01   2.3158000e+01
   3.7933100e+02   5.0000000e-02  -4.6129820e+01   9.5623000e-01   0.0000000e+00   3.5016000e+01   2.3158000e+01
   3.7983600e+02   5.0000000e-02  -4.6095350e+01   9.5649000e-01   0.0000000e+00   3.5014000e+01   2.3158000e+01
   3.8034100e+02   5.0000000e-02  -4.6074660e+01   9.5740000e-01   0.0000000e+00   3.5009000e+01   2.3158000e+01
   3.8084300e+02   5.0000000e-02  -4.6102240e+01   9.5689000e-01   0.0000000e+00   3.5011000e+01   2.3158000e+01
   3.8134600e+02   5.0000000e-02  -4.6095350e+01   9.5720000e-01   0.0000000e+00   3.5009000e+01   2.3159000e+01
   3.8185000e+02   5.0000000e-02  -4.6067770e+01   9.5669000e-01   0.0000000e+00   3.5011000e+01   2.3159000e+01
   3.8235200e+02   5.0000000e-02  -4.6088450e+01   9.5721000e-01   0.0000000e+00   3.5008000e+01   2.3159000e+01
   3.8285300e+02   5.0000000e-02  -4.6033300e+01   9.5650000e-01   0.0000000e+00   3.5011000e+01   2.3159000e+01
   3.8335600e+02   5.0000000e-02  -4.6026400e+01   9.5618000e-01   0.0000000e+00   3.5012000e+01   2.3159000e+01
   3.8385900e+02   5.0000000e-02  -4.6019510e+01   9.5627000e-01   0.0000000e+00   3.5011000e+01   2.3159000e+01
   3.8436200e+02   5.0000000e-02  -4.5998830e+01   9.5700000e-01   0.0000000e+00   3.5007000e+01   2.3159000e+01
   3.8486500e+02   5.0000000e-02  -4.6005720e+01   9.5651000e-01   0.0000000e+00   3.5009000e+01   2.3160000e+01
   3.8536800e+02   5.0000000e-02  -4.5985040e+01   9.5684000e-01   0.0000000e+00   3.5007000e+01   2.3160000e+01
   3.8587100e+02   5.0000000e-02  -4.5978140e+01   9.5635000e-01   0.0000000e+00   3.5009000e+01   2.3160000e+01
   3.8637400e+02   5.0000000e-02  -4.5943670e+01   9.5605000e-01   0.0000000e+00   3.5010000e+01   2.3160000e+01
   3.8690400e+02   5.0000000e-02  -4.5936780e+01   9.5595000e-01   0.0000000e+00   3.5010000e+01   2.3161000e+01
   3.8741000e+02   5.0000000e-02  -4.5916100e+01   9.5501000e-01   0.0000000e+00   3.5014000e+01   2.3161000e+01
   3.8791200e+02   5.0000000e-02  -4.5922990e+01   9.5550000e-01   0.0000000e+00   3.5011000e+01   2.3161000e+01
   3.8841500e+02   5.0000000e-02  -4.5888520e+01   9.5560000e-01   0.0000000e+00   3.5010000e+01   2.3161000e+01
   3.8892300e+02   5.0000000e-02  -4.5854050e+01   9.5571000e-01   0.0000000e+00   3.5009000e+01   2.3161000e+01
   3.8942500e+02   5.0000000e-02  -4.5860940e+01   9.5562000e-01   0.0000000e+00   3.5009000e+01   2.3161000e+01
   3.8993200e+02   5.0000000e-02  -4.5847150e+01   9.5658000e-01   0.0000000e+00   3.5004000e+01   2.3162000e+01
   3.9043400e+02   5.0000000e-02  -4.5847150e+01   9.5528000e-01   0.0000000e+00   3.5010000e+01   2.3162000e+01
   3.9093700e+02   5.0000000e-02  -4.5805790e+01   9.5518000e-01   0.0000000e+00   3.5010000e+01   2.3162000e+01
   3.9144100e+02   5.0000000e-02  -4.5798890e+01   9.5571000e-01   0.0000000e+00   3.5007000e+01   2.3162000e+01
   3.9194600e+02   5.0000000e-02  -4.5764420e+01   9.5627000e-01   0.0000000e+00   3.5004000e+01   2.3163000e+01
   3.9245400e+02   5.0000000e-02  -4.5764420e+01   9.5539000e-01   0.0000000e+00   3.5008000e+01   2.3163000e+01
   3.9295600e+02   5.0000000e-02  -4.5771310e+01   9.5468000e-01   0.0000000e+00   3.5011000e+01   2.3163000e+01
   3.9346000e+02   5.0000000e-02  -4.5729950e+01   9.5562000e-01   0.0000000e+00   3.5006000e+01   2.3163000e+01
   3.9396300e+02   5.0000000e-02  -4.5729950e+01   9.5598000e-01   0.0000000e+00   3.5004000e+01   2.3164000e+01
   3.9446500e+02   5.0000000e-02  -4.5709270e+01   9.5594000e-01   0.0000000e+00   3.5004000e+01   2.3164000e+01
   3.9496600e+02   5.0000000e-02  -4.5688580e+01   9.5674000e-01   0.0000000e+00   3.5000000e+01   2.3164000e+01
   3.9546800e+02   5.0000000e-02  -4.5667900e+01   9.5590000e-01   0.0000000e+00   3.5004000e+01   2.3164000e+01
   3.9597300e+02   5.0000000e-02  -4.5674790e+01   9.5607000e-01   0.0000000e+00   3.5003000e+01   2.3164000e+01
   3.9648300e+02   5.0000000e-02  -4.5654110e+01   9.5520000e-01   0.0000000e+00   3.5007000e+01   2.3164000e+01
   3.9698900e+02   5.0000000e-02  -4.5619640e+01   9.5660000e-01   0.0000000e+00   3.5000000e+01   2.3164000e+01
   3.9749700e+02   5.0000000e-02  -4.5626530e+01   9.5597000e-01   0.0000000e+00   3.5003000e+01   2.3165000e+01
   3.9800100e+02   5.0000000e-02  -4.5619640e+01   9.5615000e-01   0.0000000e+00   3.5002000e+01   2.3165000e+01
   3.9850200e+02   5.0000000e-02  -4.5598960e+01   9.5697000e-01   0.0000000e+00   3.4998000e+01   2.3165000e+01
   3.9900400e+02   5.0000000e-02  -4.5585170e+01   9.5657000e-01   0.0000000e+00   3.5000000e+01   2.3165000e+01
   3.9950700e+02   5.0000000e-02  -4.5564490e+01   9.5636000e-01   0.0000000e+00   3.5001000e+01   2.3166000e+01
   4.0001700e+02   5.0000000e-02  -4.5564490e+01   9.5719000e-01   0.0000000e+00   3.4997000e+01   2.3166000e+01
   4.0052000e+02   5.0000000e-02  -4.5585170e+01   9.5659000e-01   0.0000000e+00   3.5000000e+01   2.3166000e+01
   4.0102400e+02   5.0000000e-02  -4.5592060e+01   9.5533000e-01   0.0000000e+00   3.5006000e+01   2.3166000e+01
   4.0152600e+02   5.0000000e-02  -4.5571380e+01   9.5548000e-01   0.0000000e+00   3.5005000e+01   2.3166000e+01
   4.0203000e+02   5.0000000e-02  -4.5564490e+01   9.5648000e-01   0.0000000e+00   3.5000000e+01   2.3167000e+01
   4.0253400e+02   5.0000000e-02  -4.5543800e+01   9.5648000e-01   0.0000000e+00   3.5000000e+01   2.3167000e+01
   4.0304400e+02   5.0000000e-02  -4.5585170e+01   9.5648000e-01   0.0000000e+00   3.5000000e+01   2.3167000e+01
   4.0354700e+02   5.0000000e-02  -4.5564490e+01   9.5732000e-01   0.0000000e+00   3.4996000e+01   2.3167000e+01
   4.0404900e+02   5.0000000e-02  -4.5543800e+01   9.5610000e-01   0.0000000e+00   3.5002000e+01   2.3167000e+01
   4.0455200e+02   5.0000000e-02  -4.5557590e+01   9.5566000e-01   0.0000000e+00   3.5004000e+01   2.3167000e+01
   4.0505500e+02   5.0000000e-02  -4.5550700e+01   9.5541000e-01   0.0000000e+00   3.5005000e+01   2.3167000e+01
   4.0555900e+02   5.0000000e-02  -4.5578270e+01   9.5578000e-01   0.0000000e+00   3.5003000e+01   2.3168000e+01
   4.0606000e+02   5.0000000e-02  -4.5571380e+01   9.5533000e-01   0.0000000e+00   3.5005000e+01   2.3168000e+01
   4.0656400e+02   5.0000000e-02  -4.5564490e+01   9.5549000e-01   0.0000000e+00   3.5004000e+01   2.3168000e+01
   4.0707100e+02   5.0000000e-02  -4.5557590e+01   9.5524000e-01   0.0000000e+00   3.5005000e+01   2.3168000e+01
   4.0757200e+02   5.0000000e-02  -4.5557590e+01   9.5582000e-01   0.0000000e+00   3.5002000e+01   2.3168000e+01
   4.0807500e+02   5.0000000e-02  -4.5550700e+01   9.5538000e-01   0.0000000e+00   3.5004000e+01   2.3169000e+01
   4.0857900e+02   5.0000000e-02  -4.5585170e+01   9.5429000e-01   0.0000000e+00   3.5009000e+01   2.3169000e+01
   4.0908200e+02   5.0000000e-02  -4.5578270e+01   9.5441000e-01   0.0000000e+00   3.5008000e+01   2.3169000e+01
   4.0958400e+02   5.0000000e-02  -4.5571380e+01   9.5370000e-01   0.0000000e+00   3.5011000e+01   2.3169000e+01
   4.1008700e+02   5.0000000e-02  -4.5571380e+01   9.5443000e-01   0.0000000e+00   3.5007000e+01   2.3170000e+01
   4.1059100e+02   5.0000000e-02  -4.5536910e+01   9.5394000e-01   0.0000000e+00   3.5009000e+01   2.3170000e+01
   4.1109200e+02   5.0000000e-02  -4.5543800e+01   9.5364000e-01   0.0000000e+00   3.5010000e+01   2.3170000e+01
   4.1159700e+02   5.0000000e-02  -4.5536910e+01   9.5417000e-01   0.0000000e+00   3.5007000e+01   2.3170000e+01
   4.1209900e+02   5.0000000e-02  -4.5543800e+01   9.5389000e-01   0.0000000e+00   3.5008000e+01   2.3170000e+01
   4.1260200e+02   5.0000000e-02  -4.5550700e+01   9.5339000e-01   0.0000000e+00   3.5010000e+01   2.3170000e+01
   4.1311600e+02   5.0000000e-02  -4.5536910e+01   9.5350000e-01   0.0000000e+00   3.5009000e+01   2.3171000e+01
   4.1361800e+02   5.0000000e-02  -4.5530010e+01   9.5320000e-01   0.0000000e+00   3.5010000e+01   2.3171000e+01
   4.1423900e+02   5.0000000e-02  -4.5550700e+01   9.5310000e-01   0.0000000e+00   3.5010000e+01   2.3172000e+01
   4.1482500e+02   5.0000000e-02  -4.5523120e+01   9.5321000e-01   0.0000000e+00   3.5009000e+01   2.3172000e+01
   4.1533400e+02   5.0000000e-02  -4.5523120e+01   9.5312000e-01   0.0000000e+00   3.5009000e+01   2.3172000e+01
   4.1587900e+02   5.0000000e-02  -4.5530010e+01   9.5219000e-01   0.0000000e+00   3.5013000e+01   2.3172000e+01
   4.1641400e+02   5.0000000e-02  -4.5502440e+01   9.5269000e-01   0.0000000e+00   3.5010000e+01   2.3173000e+01
   4.1692600e+02   5.0000000e-02  -4.5502440e+01   9.5322000e-01   0.0000000e+00   3.5007000e+01   2.3173000e+01
   4.1747600e+02   5.0000000e-02  -4.5474860e+01   9.5231000e-01   0.0000000e+00   3.5011000e+01   2.3174000e+01
   4.1798800e+02   5.0000000e-02  -4.5481750e+01   9.5136000e-01   0.0000000e+00   3.5015000e+01   2.3174000e+01
   4.1849200e+02   5.0000000e-02  -4.5474860e+01   9.5247000e-01   0.0000000e+00   3.5009000e+01   2.3175000e+01
   4.1899900e+02   5.0000000e-02  -4.5488650e+01   9.5133000e-01   0.0000000e+00   3.5014000e+01   2.3175000e+01
   4.1950400e+02   5.0000000e-02  -4.5474860e+01   9.5182000e-01   0.0000000e+00   3.5011000e+01   2.3175000e+01
   4.2001000e+02   5.0000000e-02  -4.5454180e+01   9.5108000e-01   0.0000000e+00   3.5014000e+01   2.3175000e+01
   4.2051700e+02   5.0000000e-02  -4.5419710e+01   9.5199000e-01   0.0000000e+00   3.5009000e+01   2.3176000e+01
   4.2102100e+02   5.0000000e-02  -4.5433490e+01   9.5169000e-01   0.0000000e+00   3.5010000e+01   2.3176000e+01
   4.2152500e+02   5.0000000e-02  -4.5405920e+01   9.5159000e-01   0.0000000e+00   3.5010000e+01   2.3177000e+01
   4.2202800e+02   5.0000000e-02  -4.5385230e+01   9.5170000e-01   0.0000000e+00   3.5009000e+01   2.3178000e+01
   4.2253700e+02   5.0000000e-02  -4.5371440e+01   9.5182000e-01   0.0000000e+00   3.5008000e+01   2.3178000e+01
   4.2309400e+02   5.0000000e-02  -4.5364550e+01   9.5174000e-01   0.0000000e+00   3.5008000e+01   2.3178000e+01
   4.2360400e+02   5.0000000e-02  -4.5350760e+01   9.5166000e-01   0.0000000e+00   3.5008000e+01   2.3179000e+01
   4.2410600e+02   5.0000000e-02  -4.5343870e+01   9.5200000e-01   0.0000000e+00   3.5006000e+01   2.3179000e+01
   4.2461500e+02   5.0000000e-02  -4.5330080e+01   9.5215000e-01   0.0000000e+00   3.5005000e+01   2.3180000e+01
   4.2527000e+02   5.0000000e-02  -4.5316290e+01   9.5147000e-01   0.0000000e+00   3.5008000e+01   2.3181000e+01
   4.2579200e+02   5.0000000e-02  -4.5309400e+01   9.5139000e-01   0.0000000e+00   3.5008000e+01   2.3181000e+01
   4.2631700e+02   5.0000000e-02  -4.5295610e+01   9.5068000e-01   0.0000000e+00   3.5011000e+01   2.3182000e+01
   4.2681800e+02   5.0000000e-02  -4.5281820e+01   9.5141000e-01   0.0000000e+00   3.5007000e+01   2.3183000e+01
   4.2732400e+02   5.0000000e-02  -4.5288710e+01   9.5239000e-01   0.0000000e+00   3.5002000e+01   2.3183000e+01
   4.2782700e+02   5.0000000e-02  -4.5274920e+01   9.5174000e-01   0.0000000e+00   3.5005000e+01   2.3183000e+01
   4.2833000e+02   5.0000000e-02  -4.5254240e+01   9.5148000e-01   0.0000000e+00   3.5006000e+01   2.3184000e+01
   4.2883200e+02   5.0000000e-02  -4.5226660e+01   9.5121000e-01   0.0000000e+00   3.5007000e+01   2.3185000e+01
   4.2933500e+02   5.0000000e-02  -4.5233560e+01   9.5156000e-01   0.0000000e+00   3.5005000e+01   2.3186000e+01
   4.2983900e+02   5.0000000e-02  -4.5192190e+01   9.5256000e-01   0.0000000e+00   3.5000000e+01   2.3186000e+01
   4.3034200e+02   5.0000000e-02  -4.5205980e+01   9.5214000e-01   0.0000000e+00   3.5002000e+01   2.3187000e+01
   4.3084600e+02   5.0000000e-02  -4.5192190e+01   9.5233000e-01   0.0000000e+00   3.5001000e+01   2.3187000e+01
   4.3135800e+02   5.0000000e-02  -4.5171510e+01   9.5316000e-01   0.0000000e+00   3.4997000e+01   2.3188000e+01
   4.3186400e+02   5.0000000e-02  -4.5171510e+01   9.5256000e-01   0.0000000e+00   3.5000000e+01   2.3189000e+01
   4.3237500e+02   5.0000000e-02  -4.5164620e+01   9.5298000e-01   0.0000000e+00   3.4998000e+01   2.3189000e+01
   4.3288400e+02   5.0000000e-02  -4.5171510e+01   9.5258000e-01   0.0000000e+00   3.5000000e+01   2.3190000e+01
   4.3338900e+02   5.0000000e-02  -4.5192190e+01   9.5321000e-01   0.0000000e+00   3.4997000e+01   2.3191000e+01
   4.3428800e+02   5.0000000e-02  -4.5178400e+01   9.5324000e-01   0.0000000e+00   3.4997000e+01   2.3193000e+01
   4.3479200e+02   5.0000000e-02  -4.5164620e+01   9.5390000e-01   0.0000000e+00   3.4994000e+01   2.3194000e+01
   4.3530200e+02   5.0000000e-02  -4.5171510e+01   9.5333000e-01   0.0000000e+00   3.4997000e+01   2.3194000e+01
   4.3580600e+02   5.0000000e-02  -4.5178400e+01   9.5294000e-01   0.0000000e+00   3.4999000e+01   2.3195000e+01
   4.3630700e+02   5.0000000e-02  -4.5178400e+01   9.5337000e-01   0.0000000e+00   3.4997000e+01   2.3196000e+01
   4.3680900e+02   5.0000000e-02  -4.5171510e+01   9.5298000e-01   0.0000000e+00   3.4999000e+01   2.3197000e+01
   4.3731000e+02   5.0000000e-02  -4.5178400e+01   9.5299000e-01   0.0000000e+00   3.4999000e+01   2.3197000e+01
   4.3781400e+02   5.0000000e-02  -4.5157720e+01   9.5363000e-01   0.0000000e+00   3.4996000e+01   2.3198000e+01
   4.3831500e+02   5.0000000e-02  -4.5130140e+01   9.5346000e-01   0.0000000e+00   3.4997000e+01   2.3199000e+01
   4.3881700e+02   5.0000000e-02  -4.5143930e+01   9.5307000e-01   0.0000000e+00   3.4999000e+01   2.3200000e+01
   4.3931800e+02   5.0000000e-02  -4.5157720e+01   9.5413000e-01   0.0000000e+00   3.4994000e+01   2.3200000e+01
   4.3982500e+02   5.0000000e-02  -4.5178400e+01   9.5398000e-01   0.0000000e+00   3.4995000e+01   2.3201000e+01
   4.4032700e+02   5.0000000e-02  -4.5178400e+01   9.5382000e-01   0.0000000e+00   3.4996000e+01   2.3202000e+01
   4.4082900e+02   5.0000000e-02  -4.5178400e+01   9.5428000e-01   0.0000000e+00   3.4994000e+01   2.3203000e+01
   4.4133200e+02   5.0000000e-02  -4.5192190e+01   9.5434000e-01   0.0000000e+00   3.4994000e+01   2.3204000e+01
   4.4183500e+02   5.0000000e-02  -4.5185300e+01   9.5398000e-01   0.0000000e+00   3.4996000e+01   2.3205000e+01
   4.4233900e+02   5.0000000e-02  -4.5205980e+01   9.5381000e-01   0.0000000e+00   3.4997000e+01   2.3206000e+01
   4.4284000e+02   5.0000000e-02  -4.5171510e+01   9.5447000e-01   0.0000000e+00   3.4994000e+01   2.3207000e+01
   4.4334200e+02   5.0000000e-02  -4.5192190e+01   9.5348000e-01   0.0000000e+00   3.4999000e+01   2.3207000e+01
   4.4384500e+02   5.0000000e-02  -4.5212880e+01   9.5433000e-01   0.0000000e+00   3.4995000e+01   2.3208000e+01
   4.4435600e+02   5.0000000e-02  -4.5199090e+01   9.5270000e-01   0.0000000e+00   3.5003000e+01   2.3210000e+01
   4.4485700e+02   5.0000000e-02  -4.5205980e+01   9.5519000e-01   0.0000000e+00   3.4991000e+01   2.3210000e+01
   4.4536100e+02   5.0000000e-02  -4.5192190e+01   9.5402000e-01   0.0000000e+00   3.4997000e+01   2.3211000e+01
   4.4586200e+02   5.0000000e-02  -4.5219770e+01   9.5342000e-01   0.0000000e+00   3.5000000e+01   2.3212000e+01
   4.4636600e+02   5.0000000e-02  -4.5226660e+01   9.5300000e-01   0.0000000e+00   3.5002000e+01   2.3213000e+01
   4.4686700e+02   5.0000000e-02  -4.5219770e+01   9.5361000e-01   0.0000000e+00   3.4999000e+01   2.3214000e+01
   4.4737100e+02   5.0000000e-02  -4.5226660e+01   9.5299000e-01   0.0000000e+00   3.5002000e+01   2.3215000e+01
   4.4787400e+02   5.0000000e-02  -4.5212880e+01   9.5339000e-01   0.0000000e+00   3.5000000e+01   2.3216000e+01
   4.4837600e+02   5.0000000e-02  -4.5212880e+01   9.5276000e-01   0.0000000e+00   3.5003000e+01   2.3217000e+01
   4.4887900e+02   5.0000000e-02  -4.5199090e+01   9.5315000e-01   0.0000000e+00   3.5001000e+01   2.3218000e+01
   4.4938200e+02   5.0000000e-02  -4.5233560e+01   9.5335000e-01   0.0000000e+00   3.5000000e+01   2.3219000e+01
   4.4988400e+02   5.0000000e-02  -4.5240450e+01   9.5272000e-01   0.0000000e+00   3.5003000e+01   2.3220000e+01
   4.5038800e+02   5.0000000e-02  -4.5240450e+01   9.5437000e-01   0.0000000e+00   3.4995000e+01   2.3221000e+01
   4.5089100e+02   5.0000000e-02  -4.5212880e+01   9.5337000e-01   0.0000000e+00   3.5000000e+01   2.3222000e+01
   4.5139400e+02   5.0000000e-02  -4.5226660e+01   9.5253000e-01   0.0000000e+00   3.5004000e+01   2.3223000e+01
   4.5189800e+02   5.0000000e-02  -4.5212880e+01   9.5333000e-01   0.0000000e+00   3.5000000e+01   2.3224000e+01
   4.5239900e+02   5.0000000e-02  -4.5192190e+01   9.5270000e-01   0.0000000e+00   3.5003000e+01   2.3224000e+01
   4.5290200e+02   5.0000000e-02  -4.5212880e+01   9.5351000e-01   0.0000000e+00   3.4999000e+01   2.3225000e+01
   4.5340600e+02   5.0000000e-02  -4.5212880e+01   9.5436000e-01   0.0000000e+00   3.4995000e+01   2.3226000e+01
   4.5390700e+02   5.0000000e-02  -4.5212880e+01   9.5273000e-01   0.0000000e+00   3.5003000e+01   2.3227000e+01
   4.5440900e+02   5.0000000e-02  -4.5178400e+01   9.5396000e-01   0.0000000e+00   3.4997000e+01   2.3228000e+01
   4.5491200e+02   5.0000000e-02  -4.5164620e+01   9.5357000e-01   0.0000000e+00   3.4999000e+01   2.3229000e+01
   4.5541600e+02   5.0000000e-02  -4.5164620e+01   9.5379000e-01   0.0000000e+00   3.4998000e+01   2.3230000e+01
   4.5591900e+02   5.0000000e-02  -4.5164620e+01   9.5402000e-01   0.0000000e+00   3.4997000e+01   2.3231000e+01
   4.5642200e+02   5.0000000e-02  -4.5143930e+01   9.5489000e-01   0.0000000e+00   3.4993000e+01   2.3232000e+01
   4.5692600e+02   5.0000000e-02  -4.5143930e+01   9.5370000e-01   0.0000000e+00   3.4999000e+01   2.3233000e+01
   4.5742900e+02   5.0000000e-02  -4.5116360e+01   9.5455000e-01   0.0000000e+00   3.4995000e+01   2.3234000e+01
   4.5793300e+02   5.0000000e-02  -4.5109460e+01   9.5418000e-01   0.0000000e+00   3.4997000e+01   2.3235000e+01
   4.5843400e+02   5.0000000e-02  -4.5102570e+01   9.5442000e-01   0.0000000e+00   3.4996000e+01   2.3236000e+01
   4.5893900e+02   5.0000000e-02  -4.5102570e+01   9.5509000e-01   0.0000000e+00   3.4993000e+01   2.3237000e+01
   4.5944300e+02   5.0000000e-02  -4.5074990e+01   9.5495000e-01   0.0000000e+00   3.4994000e+01   2.3237000e+01
   4.5994400e+02   5.0000000e-02  -4.5047410e+01   9.5543000e-01   0.0000000e+00   3.4992000e+01   2.3238000e+01
   4.6044600e+02   5.0000000e-02  -4.5054310e+01   9.5614000e-01   0.0000000e+00   3.4989000e+01   2.3239000e+01
   4.6094900e+02   5.0000000e-02  -4.5033620e+01   9.5583000e-01   0.0000000e+00   3.4991000e+01   2.3240000e+01
   4.6145300e+02   5.0000000e-02  -4.5040520e+01   9.5592000e-01   0.0000000e+00   3.4991000e+01   2.3241000e+01
   4.6195400e+02   5.0000000e-02  -4.5033620e+01   9.5622000e-01   0.0000000e+00   3.4990000e+01   2.3242000e+01
   4.6245600e+02   5.0000000e-02  -4.5012940e+01   9.5674000e-01   0.0000000e+00   3.4988000e+01   2.3242000e+01
   4.6295900e+02   5.0000000e-02  -4.5026730e+01   9.5770000e-01   0.0000000e+00   3.4984000e+01   2.3243000e+01
   4.6346200e+02   5.0000000e-02  -4.5019840e+01   9.5639000e-01   0.0000000e+00   3.4991000e+01   2.3245000e+01
   4.6396600e+02   5.0000000e-02  -4.5019840e+01   9.5732000e-01   0.0000000e+00   3.4987000e+01   2.3245000e+01
   4.6447100e+02   5.0000000e-02  -4.5006050e+01   9.5766000e-01   0.0000000e+00   3.4986000e+01   2.3246000e+01
   4.6497400e+02   5.0000000e-02  -4.5006050e+01   9.5801000e-01   0.0000000e+00   3.4985000e+01   2.3247000e+01
   4.6547800e+02   5.0000000e-02  -4.4971580e+01   9.5774000e-01   0.0000000e+00   3.4987000e+01   2.3248000e+01
   4.6597900e+02   5.0000000e-02  -4.4992260e+01   9.5892000e-01   0.0000000e+00   3.4982000e+01   2.3248000e+01
   4.6648100e+02   5.0000000e-02  -4.4992260e+01   9.5868000e-01   0.0000000e+00   3.4984000e+01   2.3249000e+01
   4.6698400e+02   5.0000000e-02  -4.4985360e+01   9.5905000e-01   0.0000000e+00   3.4983000e+01   2.3250000e+01
   4.6748800e+02   5.0000000e-02  -4.4999150e+01   9.5922000e-01   0.0000000e+00   3.4983000e+01   2.3251000e+01
   4.6798900e+02   5.0000000e-02  -4.4992260e+01   9.5939000e-01   0.0000000e+00   3.4983000e+01   2.3252000e+01
   4.6849100e+02   5.0000000e-02  -4.4964680e+01   9.5935000e-01   0.0000000e+00   3.4984000e+01   2.3253000e+01
   4.6899500e+02   5.0000000e-02  -4.4978470e+01   9.5993000e-01   0.0000000e+00   3.4982000e+01   2.3253000e+01
   4.6949800e+02   5.0000000e-02  -4.4971580e+01   9.6074000e-01   0.0000000e+00   3.4979000e+01   2.3254000e+01
   4.6999900e+02   5.0000000e-02  -4.4964680e+01   9.6053000e-01   0.0000000e+00   3.4981000e+01   2.3255000e+01
   4.7050300e+02   5.0000000e-02  -4.5006050e+01   9.6072000e-01   0.0000000e+00   3.4981000e+01   2.3256000e+01
   4.7100800e+02   5.0000000e-02  -4.5012940e+01   9.6028000e-01   0.0000000e+00   3.4984000e+01   2.3256000e+01
   4.7151100e+02   5.0000000e-02  -4.5012940e+01   9.6086000e-01   0.0000000e+00   3.4982000e+01   2.3257000e+01
   4.7201300e+02   5.0000000e-02  -4.5012940e+01   9.6125000e-01   0.0000000e+00   3.4981000e+01   2.3258000e+01
   4.7251600e+02   5.0000000e-02  -4.5040520e+01   9.6039000e-01   0.0000000e+00   3.4986000e+01   2.3259000e+01
   4.7301900e+02   5.0000000e-02  -4.5047410e+01   9.6074000e-01   0.0000000e+00   3.4985000e+01   2.3259000e+01
   4.7352300e+02   5.0000000e-02  -4.5088780e+01   9.6131000e-01   0.0000000e+00   3.4983000e+01   2.3260000e+01
   4.7402400e+02   5.0000000e-02  -4.5109460e+01   9.6064000e-01   0.0000000e+00   3.4987000e+01   2.3261000e+01
   4.7452800e+02   5.0000000e-02  -4.5116360e+01   9.6140000e-01   0.0000000e+00   3.4984000e+01   2.3261000e+01
   4.7503100e+02   5.0000000e-02  -4.5130140e+01   9.6198000e-01   0.0000000e+00   3.4982000e+01   2.3262000e+01
   4.7553500e+02   5.0000000e-02  -4.5143930e+01   9.6153000e-01   0.0000000e+00   3.4985000e+01   2.3263000e+01
   4.7603600e+02   5.0000000e-02  -4.5178400e+01   9.6126000e-01   0.0000000e+00   3.4987000e+01   2.3263000e+01
   4.7653800e+02   5.0000000e-02  -4.5205980e+01   9.6139000e-01   0.0000000e+00   3.4987000e+01   2.3264000e+01
   4.7704100e+02   5.0000000e-02  -4.5226660e+01   9.6131000e-01   0.0000000e+00   3.4988000e+01   2.3264000e+01
   4.7754300e+02   5.0000000e-02  -4.5261140e+01   9.6122000e-01   0.0000000e+00   3.4989000e+01   2.3265000e+01
   4.7804800e+02   5.0000000e-02  -4.5274920e+01   9.6091000e-01   0.0000000e+00   3.4991000e+01   2.3266000e+01
   4.7855800e+02   5.0000000e-02  -4.5281820e+01   9.6100000e-01   0.0000000e+00   3.4991000e+01   2.3267000e+01
   4.7906100e+02   5.0000000e-02  -4.5295610e+01   9.6004000e-01   0.0000000e+00   3.4996000e+01   2.3267000e+01
   4.7956400e+02   5.0000000e-02  -4.5336970e+01   9.6071000e-01   0.0000000e+00   3.4993000e+01   2.3268000e+01
   4.8006600e+02   5.0000000e-02  -4.5350760e+01   9.6162000e-01   0.0000000e+00   3.4989000e+01   2.3268000e+01
   4.8056900e+02   5.0000000e-02  -4.5378340e+01   9.6047000e-01   0.0000000e+00   3.4995000e+01   2.3269000e+01
   4.8107900e+02   5.0000000e-02  -4.5392130e+01   9.6178000e-01   0.0000000e+00   3.4989000e+01   2.3269000e+01
   4.8158200e+02   5.0000000e-02  -4.5399020e+01   9.6042000e-01   0.0000000e+00   3.4996000e+01   2.3270000e+01
   4.8208600e+02   5.0000000e-02  -4.5426600e+01   9.6067000e-01   0.0000000e+00   3.4995000e+01   2.3271000e+01
   4.8258700e+02   5.0000000e-02  -4.5440390e+01   9.6009000e-01   0.0000000e+00   3.4998000e+01   2.3271000e+01
   4.8308900e+02   5.0000000e-02  -4.5454180e+01   9.5948000e-01   0.0000000e+00   3.5001000e+01   2.3272000e+01
   4.8359000e+02   5.0000000e-02  -4.5502440e+01   9.6094000e-01   0.0000000e+00   3.4994000e+01   2.3272000e+01
   4.8409400e+02   5.0000000e-02  -4.5474860e+01   9.6016000e-01   0.0000000e+00   3.4998000e+01   2.3273000e+01
   4.8459500e+02   5.0000000e-02  -4.5495540e+01   9.6018000e-01   0.0000000e+00   3.4998000e+01   2.3273000e+01
   4.8509700e+02   5.0000000e-02  -4.5502440e+01   9.6104000e-01   0.0000000e+00   3.4994000e+01   2.3274000e+01
   4.8560700e+02   5.0000000e-02  -4.5523120e+01   9.6026000e-01   0.0000000e+00   3.4998000e+01   2.3275000e+01
   4.8611000e+02   5.0000000e-02  -4.5550700e+01   9.6028000e-01   0.0000000e+00   3.4998000e+01   2.3275000e+01
   4.8661400e+02   5.0000000e-02  -4.5543800e+01   9.5925000e-01   0.0000000e+00   3.5003000e+01   2.3275000e+01
   4.8711700e+02   5.0000000e-02  -4.5557590e+01   9.5901000e-01   0.0000000e+00   3.5004000e+01   2.3276000e+01
   4.8762000e+02   5.0000000e-02  -4.5550700e+01   9.5855000e-01   0.0000000e+00   3.5006000e+01   2.3276000e+01
   4.8812400e+02   5.0000000e-02  -4.5564490e+01   9.5891000e-01   0.0000000e+00   3.5004000e+01   2.3277000e+01
   4.8862800e+02   5.0000000e-02  -4.5578270e+01   9.5866000e-01   0.0000000e+00   3.5005000e+01   2.3278000e+01
   4.8913000e+02   5.0000000e-02  -4.5598960e+01   9.5840000e-01   0.0000000e+00   3.5006000e+01   2.3278000e+01
   4.8963400e+02   5.0000000e-02  -4.5550700e+01   9.5876000e-01   0.0000000e+00   3.5004000e+01   2.3278000e+01
   4.9018100e+02   5.0000000e-02  -4.5578270e+01   9.5914000e-01   0.0000000e+00   3.5002000e+01   2.3279000e+01
   4.9068600e+02   5.0000000e-02  -4.5557590e+01   9.5891000e-01   0.0000000e+00   3.5003000e+01   2.3279000e+01
   4.9119300e+02   5.0000000e-02  -4.5564490e+01   9.5909000e-01   0.0000000e+00   3.5002000e+01   2.3280000e+01
   4.9169600e+02   5.0000000e-02  -4.5557590e+01   9.5823000e-01   0.0000000e+00   3.5006000e+01   2.3280000e+01
   4.9220100e+02   5.0000000e-02  -4.5564490e+01   9.5901000e-01   0.0000000e+00   3.5002000e+01   2.3280000e+01
   4.9271200e+02   5.0000000e-02  -4.5543800e+01   9.5941000e-01   0.0000000e+00   3.5000000e+01   2.3281000e+01
   4.9321700e+02   5.0000000e-02  -4.5550700e+01   9.5899000e-01   0.0000000e+00   3.5002000e+01   2.3282000e+01
   4.9372200e+02   5.0000000e-02  -4.5585170e+01   9.5855000e-01   0.0000000e+00   3.5004000e+01   2.3282000e+01
   4.9423700e+02   5.0000000e-02  -4.5557590e+01   9.5725000e-01   0.0000000e+00   3.5010000e+01   2.3283000e+01
   4.9473900e+02   5.0000000e-02  -4.5557590e+01   9.5904000e-01   0.0000000e+00   3.5001000e+01   2.3283000e+01
   4.9524000e+02   5.0000000e-02  -4.5557590e+01   9.5861000e-01   0.0000000e+00   3.5003000e+01   2.3283000e+01
   4.9574200e+02   5.0000000e-02  -4.5571380e+01   9.5816000e-01   0.0000000e+00   3.5005000e+01   2.3283000e+01
   4.9624500e+02   5.0000000e-02  -4.5571380e+01   9.5895000e-01   0.0000000e+00   3.5001000e+01   2.3284000e+01
   4.9674700e+02   5.0000000e-02  -4.5557590e+01   9.5873000e-01   0.0000000e+00   3.5002000e+01   2.3285000e+01
   4.9727200e+02   5.0000000e-02  -4.5543800e+01   9.5787000e-01   0.0000000e+00   3.5006000e+01   2.3285000e+01
   4.9778800e+02   5.0000000e-02  -4.5564490e+01   9.5844000e-01   0.0000000e+00   3.5003000e+01   2.3286000e+01
   4.9832000e+02   5.0000000e-02  -4.5564490e+01   9.5799000e-01   0.0000000e+00   3.5005000e+01   2.3286000e+01
   4.9885800e+02   5.0000000e-02  -4.5564490e+01   9.5920000e-01   0.0000000e+00   3.4999000e+01   2.3286000e+01
   4.9935900e+02   5.0000000e-02  -4.5571380e+01   9.5900000e-01   0.0000000e+00   3.5000000e+01   2.3287000e+01
   4.9986100e+02   5.0000000e-02  -4.5557590e+01   9.5942000e-01   0.0000000e+00   3.4998000e+01   2.3287000e+01
   5.0036200e+02   5.0000000e-02  -4.5578270e+01   9.5902000e-01   0.0000000e+00   3.5000000e+01   2.3287000e+01
   5.0086600e+02   5.0000000e-02  -4.5578270e+01   9.5776000e-01   0.0000000e+00   3.5006000e+01   2.3288000e+01
   5.0136700e+02   5.0000000e-02  -4.5571380e+01   9.5749000e-01   0.0000000e+00   3.5007000e+01   2.3288000e+01
   5.0188200e+02   5.0000000e-02  -4.5578270e+01   9.5826000e-01   0.0000000e+00   3.5003000e+01   2.3288000e+01
   5.0238500e+02   5.0000000e-02  -4.5578270e+01   9.5907000e-01   0.0000000e+00   3.4999000e+01   2.3289000e+01
   5.0289200e+02   5.0000000e-02  -4.5564490e+01   9.5782000e-01   0.0000000e+00   3.5005000e+01   2.3289000e+01
   5.0339500e+02   5.0000000e-02  -4.5571380e+01   9.5777000e-01   0.0000000e+00   3.5005000e+01   2.3290000e+01
   5.0389900e+02   5.0000000e-02  -4.5571380e+01   9.5856000e-01   0.0000000e+00   3.5001000e+01   2.3290000e+01
   5.0440000e+02   5.0000000e-02  -4.5578270e+01   9.5876000e-01   0.0000000e+00   3.5000000e+01   2.3291000e+01
   5.0490400e+02   5.0000000e-02  -4.5598960e+01   9.5792000e-01   0.0000000e+00   3.5004000e+01   2.3291000e+01
   5.0541300e+02   5.0000000e-02  -4.5592060e+01   9.5830000e-01   0.0000000e+00   3.5002000e+01   2.3291000e+01
   5.0591700e+02   5.0000000e-02  -4.5585170e+01   9.5786000e-01   0.0000000e+00   3.5004000e+01   2.3292000e+01
   5.0644000e+02   5.0000000e-02  -4.5605850e+01   9.5761000e-01   0.0000000e+00   3.5005000e+01   2.3292000e+01
   5.0699500e+02   5.0000000e-02  -4.5598960e+01   9.5756000e-01   0.0000000e+00   3.5005000e+01   2.3293000e+01
   5.0754100e+02   5.0000000e-02  -4.5626530e+01   9.5772000e-01   0.0000000e+00   3.5004000e+01   2.3293000e+01
   5.0804400e+02   5.0000000e-02  -4.5633430e+01   9.5705000e-01   0.0000000e+00   3.5007000e+01   2.3294000e+01
   5.0854700e+02   5.0000000e-02  -4.5640320e+01   9.5698000e-01   0.0000000e+00   3.5007000e+01   2.3294000e+01
   5.0904900e+02   5.0000000e-02  -4.5654110e+01   9.5817000e-01   0.0000000e+00   3.5001000e+01   2.3294000e+01
   5.0955100e+02   5.0000000e-02  -4.5633430e+01   9.5732000e-01   0.0000000e+00   3.5005000e+01   2.3295000e+01
   5.1005400e+02   5.0000000e-02  -4.5626530e+01   9.5748000e-01   0.0000000e+00   3.5004000e+01   2.3295000e+01
   5.1055900e+02   5.0000000e-02  -4.5626530e+01   9.5786000e-01   0.0000000e+00   3.5002000e+01   2.3296000e+01
   5.1106300e+02   5.0000000e-02  -4.5654110e+01   9.5784000e-01   0.0000000e+00   3.5002000e+01   2.3296000e+01
   5.1156600e+02   5.0000000e-02  -4.5626530e+01   9.5803000e-01   0.0000000e+00   3.5001000e+01   2.3296000e+01
   5.1206900e+02   5.0000000e-02  -4.5640320e+01   9.5823000e-01   0.0000000e+00   3.5000000e+01   2.3297000e+01
   5.1257300e+02   5.0000000e-02  -4.5598960e+01   9.5718000e-01   0.0000000e+00   3.5005000e+01   2.3298000e+01
   5.1307400e+02   5.0000000e-02  -4.5598960e+01   9.5776000e-01   0.0000000e+00   3.5002000e+01   2.3298000e+01
   5.1357800e+02   5.0000000e-02  -4.5585170e+01   9.5858000e-01   0.0000000e+00   3.4998000e+01   2.3299000e+01
   5.1408100e+02   5.0000000e-02  -4.5598960e+01   9.5734000e-01   0.0000000e+00   3.5004000e+01   2.3299000e+01
   5.1458400e+02   5.0000000e-02  -4.5592060e+01   9.5856000e-01   0.0000000e+00   3.4998000e+01   2.3299000e+01
   5.1508600e+02   5.0000000e-02  -4.5578270e+01   9.5795000e-01   0.0000000e+00   3.5001000e+01   2.3300000e+01
   5.1558900e+02   5.0000000e-02  -4.5571380e+01   9.5878000e-01   0.0000000e+00   3.4997000e+01   2.3301000e+01
   5.1609600e+02   5.0000000e-02  -4.5543800e+01   9.5797000e-01   0.0000000e+00   3.5001000e+01   2.3302000e+01
   5.1659800e+02   5.0000000e-02  -4.5550700e+01   9.5796000e-01   0.0000000e+00   3.5001000e+01   2.3302000e+01
   5.1710100e+02   5.0000000e-02  -4.5557590e+01   9.5858000e-01   0.0000000e+00   3.4998000e+01   2.3302000e+01
   5.1760500e+02   5.0000000e-02  -4.5536910e+01   9.5902000e-01   0.0000000e+00   3.4996000e+01   2.3303000e+01
   5.1810800e+02   5.0000000e-02  -4.5536910e+01   9.5759000e-01   0.0000000e+00   3.5003000e+01   2.3304000e+01
   5.1861000e+02   5.0000000e-02  -4.5564490e+01   9.5819000e-01   0.0000000e+00   3.5000000e+01   2.3304000e+01
   5.1911100e+02   5.0000000e-02  -4.5550700e+01   9.5819000e-01   0.0000000e+00   3.5000000e+01   2.3305000e+01
   5.1961500e+02   5.0000000e-02  -4.5530010e+01   9.5945000e-01   0.0000000e+00   3.4994000e+01   2.3305000e+01
   5.2011800e+02   5.0000000e-02  -4.5530010e+01   9.5867000e-01   0.0000000e+00   3.4998000e+01   2.3306000e+01
   5.2062100e+02   5.0000000e-02  -4.5543800e+01   9.5848000e-01   0.0000000e+00   3.4999000e+01   2.3307000e+01
   5.2112500e+02   5.0000000e-02  -4.5543800e+01   9.5912000e-01   0.0000000e+00   3.4996000e+01   2.3307000e+01
   5.2162800e+02   5.0000000e-02  -4.5543800e+01   9.5895000e-01   0.0000000e+00   3.4997000e+01   2.3308000e+01
   5.2213100e+02   5.0000000e-02  -4.5557590e+01   9.5961000e-01   0.0000000e+00   3.4994000e+01   2.3309000e+01
   5.2263300e+02   5.0000000e-02  -4.5536910e+01   9.5946000e-01   0.0000000e+00   3.4995000e+01   2.3309000e+01
   5.2313600e+02   5.0000000e-02  -4.5557590e+01   9.5867000e-01   0.0000000e+00   3.4999000e+01   2.3310000e+01
   5.2364100e+02   5.0000000e-02  -4.5550700e+01   9.5910000e-01   0.0000000e+00   3.4997000e+01   2.3310000e+01
   5.2414300e+02   5.0000000e-02  -4.5585170e+01   9.5997000e-01   0.0000000e+00   3.4993000e+01   2.3311000e+01
   5.2464600e+02   5.0000000e-02  -4.5578270e+01   9.5941000e-01   0.0000000e+00   3.4996000e+01   2.3312000e+01
   5.2515000e+02   5.0000000e-02  -4.5592060e+01   9.5966000e-01   0.0000000e+00   3.4995000e+01   2.3313000e+01
   5.2565300e+02   5.0000000e-02  -4.5564490e+01   9.5866000e-01   0.0000000e+00   3.5000000e+01   2.3313000e+01
   5.2615500e+02   5.0000000e-02  -4.5571380e+01   9.6034000e-01   0.0000000e+00   3.4992000e+01   2.3314000e+01
   5.2665600e+02   5.0000000e-02  -4.5592060e+01   9.6000000e-01   0.0000000e+00   3.4994000e+01   2.3315000e+01
   5.2716000e+02   5.0000000e-02  -4.5578270e+01   9.6006000e-01   0.0000000e+00   3.4994000e+01   2.3315000e+01
   5.2766300e+02   5.0000000e-02  -4.5585170e+01   9.5949000e-01   0.0000000e+00   3.4997000e+01   2.3316000e+01
   5.2816600e+02   5.0000000e-02  -4.5564490e+01   9.5868000e-01   0.0000000e+00   3.5001000e+01   2.3317000e+01
   5.2867000e+02   5.0000000e-02  -4.5585170e+01   9.5972000e-01   0.0000000e+00   3.4996000e+01   2.3318000e+01
   5.2917300e+02   5.0000000e-02  -4.5564490e+01   9.6018000e-01   0.0000000e+00   3.4994000e+01   2.3318000e+01
   5.2967700e+02   5.0000000e-02  -4.5564490e+01   9.6024000e-01   0.0000000e+00   3.4994000e+01   2.3319000e+01
   5.3018000e+02   5.0000000e-02  -4.5592060e+01   9.6009000e-01   0.0000000e+00   3.4995000e+01   2.3320000e+01
   5.3068300e+02   5.0000000e-02  -4.5585170e+01   9.6098000e-01   0.0000000e+00   3.4991000e+01   2.3321000e+01
   5.3118500e+02   5.0000000e-02  -4.5578270e+01   9.6065000e-01   0.0000000e+00   3.4993000e+01   2.3322000e+01
   5.3168800e+02   5.0000000e-02  -4.5578270e+01   9.6009000e-01   0.0000000e+00   3.4996000e+01   2.3322000e+01
   5.3219200e+02   5.0000000e-02  -4.5571380e+01   9.5971000e-01   0.0000000e+00   3.4998000e+01   2.3323000e+01
   5.3269300e+02   5.0000000e-02  -4.5571380e+01   9.5952000e-01   0.0000000e+00   3.4999000e+01   2.3324000e+01
   5.3319500e+02   5.0000000e-02  -4.5598960e+01   9.6016000e-01   0.0000000e+00   3.4996000e+01   2.3325000e+01
   5.3369800e+02   5.0000000e-02  -4.5571380e+01   9.6167000e-01   0.0000000e+00   3.4989000e+01   2.3326000e+01
   5.3420300e+02   5.0000000e-02  -4.5578270e+01   9.6073000e-01   0.0000000e+00   3.4994000e+01   2.3326000e+01
   5.3470700e+02   5.0000000e-02  -4.5605850e+01   9.6079000e-01   0.0000000e+00   3.4994000e+01   2.3328000e+01
   5.3521000e+02   5.0000000e-02  -4.5585170e+01   9.6106000e-01   0.0000000e+00   3.4993000e+01   2.3329000e+01
   5.3571200e+02   5.0000000e-02  -4.5598960e+01   9.6092000e-01   0.0000000e+00   3.4994000e+01   2.3329000e+01
   5.3621300e+02   5.0000000e-02  -4.5598960e+01   9.6140000e-01   0.0000000e+00   3.4992000e+01   2.3330000e+01
   5.3671700e+02   5.0000000e-02  -4.5598960e+01   9.6274000e-01   0.0000000e+00   3.4986000e+01   2.3331000e+01
   5.3722000e+02   5.0000000e-02  -4.5626530e+01   9.6141000e-01   0.0000000e+00   3.4993000e+01   2.3332000e+01
   5.3772200e+02   5.0000000e-02  -4.5612750e+01   9.6127000e-01   0.0000000e+00   3.4994000e+01   2.3333000e+01
   5.3822500e+02   5.0000000e-02  -4.5612750e+01   9.6238000e-01   0.0000000e+00   3.4989000e+01   2.3334000e+01
   5.3872700e+02   5.0000000e-02  -4.5626530e+01   9.6102000e-01   0.0000000e+00   3.4996000e+01   2.3334000e+01
   5.3923000e+02   5.0000000e-02  -4.5605850e+01   9.6274000e-01   0.0000000e+00   3.4988000e+01   2.3335000e+01
   5.3973300e+02   5.0000000e-02  -4.5612750e+01   9.6223000e-01   0.0000000e+00   3.4991000e+01   2.3336000e+01
   5.4023500e+02   5.0000000e-02  -4.5605850e+01   9.6337000e-01   0.0000000e+00   3.4986000e+01   2.3337000e+01
   5.4073800e+02   5.0000000e-02  -4.5592060e+01   9.6183000e-01   0.0000000e+00   3.4994000e+01   2.3338000e+01
   5.4124000e+02   5.0000000e-02  -4.5612750e+01   9.6378000e-01   0.0000000e+00   3.4985000e+01   2.3339000e+01
   5.4174300e+02   5.0000000e-02  -4.5605850e+01   9.6267000e-01   0.0000000e+00   3.4991000e+01   2.3340000e+01
   5.4224500e+02   5.0000000e-02  -4.5592060e+01   9.6234000e-01   0.0000000e+00   3.4993000e+01   2.3340000e+01
   5.4275000e+02   5.0000000e-02  -4.5598960e+01   9.6304000e-01   0.0000000e+00   3.4990000e+01   2.3342000e+01
   5.4325300e+02   5.0000000e-02  -4.5592060e+01   9.6440000e-01   0.0000000e+00   3.4984000e+01   2.3342000e+01
   5.4375700e+02   5.0000000e-02  -4.5612750e+01   9.6288000e-01   0.0000000e+00   3.4992000e+01   2.3343000e+01
   5.4426000e+02   5.0000000e-02  -4.5605850e+01   9.6401000e-01   0.0000000e+00   3.4987000e+01   2.3344000e+01
   5.4476300e+02   5.0000000e-02  -4.5612750e+01   9.6477000e-01   0.0000000e+00   3.4984000e+01   2.3345000e+01
   5.4526700e+02   5.0000000e-02  -4.5605850e+01   9.6367000e-01   0.0000000e+00   3.4990000e+01   2.3346000e+01
   5.4576800e+02   5.0000000e-02  -4.5612750e+01   9.6356000e-01   0.0000000e+00   3.4991000e+01   2.3347000e+01
   5.4627800e+02   5.0000000e-02  -4.5592060e+01   9.6428000e-01   0.0000000e+00   3.4988000e+01   2.3348000e+01
   5.4678000e+02   5.0000000e-02  -4.5585170e+01   9.6377000e-01   0.0000000e+00   3.4991000e+01   2.3348000e+01
   5.4728100e+02   5.0000000e-02  -4.5592060e+01   9.6428000e-01   0.0000000e+00   3.4989000e+01   2.3349000e+01
   5.4778500e+02   5.0000000e-02  -4.5598960e+01   9.6418000e-01   0.0000000e+00   3.4990000e+01   2.3350000e+01
   5.4828600e+02   5.0000000e-02  -4.5598960e+01   9.6449000e-01   0.0000000e+00   3.4989000e+01   2.3351000e+01
   5.4878800e+02   5.0000000e-02  -4.5585170e+01   9.6376000e-01   0.0000000e+00   3.4993000e+01   2.3352000e+01
   5.4929100e+02   5.0000000e-02  -4.5605850e+01   9.6488000e-01   0.0000000e+00   3.4988000e+01   2.3353000e+01
   5.4979500e+02   5.0000000e-02  -4.5564490e+01   9.6542000e-01   0.0000000e+00   3.4986000e+01   2.3353000e+01
   5.5029800e+02   5.0000000e-02  -4.5571380e+01   9.6430000e-01   0.0000000e+00   3.4992000e+01   2.3354000e+01
   5.5079900e+02   5.0000000e-02  -4.5550700e+01   9.6417000e-01   0.0000000e+00   3.4993000e+01   2.3356000e+01
   5.5130900e+02   5.0000000e-02  -4.5557590e+01   9.6550000e-01   0.0000000e+00   3.4987000e+01   2.3356000e+01
   5.5181300e+02   5.0000000e-02  -4.5564490e+01   9.6521000e-01   0.0000000e+00   3.4989000e+01   2.3357000e+01
   5.5231600e+02   5.0000000e-02  -4.5530010e+01   9.6469000e-01   0.0000000e+00   3.4992000e+01   2.3358000e+01
   5.5281900e+02   5.0000000e-02  -4.5530010e+01   9.6582000e-01   0.0000000e+00   3.4987000e+01   2.3359000e+01
   5.5332300e+02   5.0000000e-02  -4.5523120e+01   9.6658000e-01   0.0000000e+00   3.4984000e+01   2.3359000e+01
   5.5382600e+02   5.0000000e-02  -4.5550700e+01   9.6611000e-01   0.0000000e+00   3.4987000e+01   2.3360000e+01
   5.5433200e+02   5.0000000e-02  -4.5543800e+01   9.6624000e-01   0.0000000e+00   3.4987000e+01   2.3361000e+01
   5.5486000e+02   5.0000000e-02  -4.5543800e+01   9.6574000e-01   0.0000000e+00   3.4990000e+01   2.3362000e+01
   5.5536300e+02   5.0000000e-02  -4.5530010e+01   9.6710000e-01   0.0000000e+00   3.4984000e+01   2.3363000e+01
   5.5586700e+02   5.0000000e-02  -4.5536910e+01   9.6705000e-01   0.0000000e+00   3.4985000e+01   2.3363000e+01
   5.5636800e+02   5.0000000e-02  -4.5550700e+01   9.6804000e-01   0.0000000e+00   3.4981000e+01   2.3364000e+01
   5.5687000e+02   5.0000000e-02  -4.5543800e+01   9.6781000e-01   0.0000000e+00   3.4983000e+01   2.3365000e+01
   5.5737300e+02   5.0000000e-02  -4.5585170e+01   9.6693000e-01   0.0000000e+00   3.4988000e+01   2.3366000e+01
   5.5787500e+02   5.0000000e-02  -4.5585170e+01   9.6684000e-01   0.0000000e+00   3.4989000e+01   2.3367000e+01
   5.5837600e+02   5.0000000e-02  -4.5571380e+01   9.6611000e-01   0.0000000e+00   3.4993000e+01   2.3367000e+01
   5.5887800e+02   5.0000000e-02  -4.5557590e+01   9.6681000e-01   0.0000000e+00   3.4990000e+01   2.3368000e+01
   5.5938000e+02   5.0000000e-02  -4.5564490e+01   9.6775000e-01   0.0000000e+00   3.4986000e+01   2.3369000e+01
   5.5988300e+02   5.0000000e-02  -4.5585170e+01   9.6768000e-01   0.0000000e+00   3.4987000e+01   2.3369000e+01
   5.6038600e+02   5.0000000e-02  -4.5598960e+01   9.6655000e-01   0.0000000e+00   3.4993000e+01   2.3370000e+01
   5.6088800e+02   5.0000000e-02  -4.5605850e+01   9.6725000e-01   0.0000000e+00   3.4990000e+01   2.3371000e+01
   5.6144000e+02   5.0000000e-02  -4.5612750e+01   9.6735000e-01   0.0000000e+00   3.4990000e+01   2.3372000e+01
   5.6194500e+02   5.0000000e-02  -4.5626530e+01   9.6766000e-01   0.0000000e+00   3.4989000e+01   2.3372000e+01
   5.6244800e+02   5.0000000e-02  -4.5626530e+01   9.6819000e-01   0.0000000e+00   3.4987000e+01   2.3373000e+01
   5.6295300e+02   5.0000000e-02  -4.5633430e+01   9.6727000e-01   0.0000000e+00   3.4992000e+01   2.3374000e+01
   5.6345900e+02   5.0000000e-02  -4.5654110e+01   9.6735000e-01   0.0000000e+00   3.4992000e+01   2.3375000e+01
   5.6396600e+02   5.0000000e-02  -4.5674790e+01   9.6743000e-01   0.0000000e+00   3.4992000e+01   2.3375000e+01
   5.6446900e+02   5.0000000e-02  -4.5681690e+01   9.6751000e-01   0.0000000e+00   3.4992000e+01   2.3376000e+01
   5.6497400e+02   5.0000000e-02  -4.5688580e+01   9.6822000e-01   0.0000000e+00   3.4989000e+01   2.3377000e+01
   5.6547900e+02   5.0000000e-02  -4.5695480e+01   9.6749000e-01   0.0000000e+00   3.4993000e+01   2.3377000e+01
   5.6598400e+02   5.0000000e-02  -4.5723050e+01   9.6756000e-01   0.0000000e+00   3.4993000e+01   2.3378000e+01
   5.6648800e+02   5.0000000e-02  -4.5723050e+01   9.6679000e-01   0.0000000e+00   3.4997000e+01   2.3378000e+01
   5.6699100e+02   5.0000000e-02  -4.5764420e+01   9.6703000e-01   0.0000000e+00   3.4996000e+01   2.3379000e+01
   5.6749600e+02   5.0000000e-02  -4.5736840e+01   9.6644000e-01   0.0000000e+00   3.4999000e+01   2.3380000e+01
   5.6800200e+02   5.0000000e-02  -4.5757530e+01   9.6750000e-01   0.0000000e+00   3.4994000e+01   2.3380000e+01
   5.6850800e+02   5.0000000e-02  -4.5778210e+01   9.6525000e-01   0.0000000e+00   3.5005000e+01   2.3381000e+01
   5.6901400e+02   5.0000000e-02  -4.5771310e+01   9.6667000e-01   0.0000000e+00   3.4998000e+01   2.3382000e+01
   5.6951900e+02   5.0000000e-02  -4.5792000e+01   9.6585000e-01   0.0000000e+00   3.5002000e+01   2.3383000e+01
   5.7002200e+02   5.0000000e-02  -4.5812680e+01   9.6814000e-01   0.0000000e+00   3.4991000e+01   2.3383000e+01
   5.7052700e+02   5.0000000e-02  -4.5826470e+01   9.6613000e-01   0.0000000e+00   3.5001000e+01   2.3384000e+01
   5.7103200e+02   5.0000000e-02  -4.5819580e+01   9.6612000e-01   0.0000000e+00   3.5001000e+01   2.3385000e+01
   5.7153800e+02   5.0000000e-02  -4.5833360e+01   9.6716000e-01   0.0000000e+00   3.4996000e+01   2.3386000e+01
   5.7204700e+02   5.0000000e-02  -4.5833360e+01   9.6657000e-01   0.0000000e+00   3.4999000e+01   2.3386000e+01
   5.7255400e+02   5.0000000e-02  -4.5840260e+01   9.6595000e-01   0.0000000e+00   3.5002000e+01   2.3387000e+01
   5.7306000e+02   5.0000000e-02  -4.5826470e+01   9.6551000e-01   0.0000000e+00   3.5004000e+01   2.3388000e+01
   5.7356500e+02   5.0000000e-02  -4.5854050e+01   9.6568000e-01   0.0000000e+00   3.5003000e+01   2.3388000e+01
   5.7407100e+02   5.0000000e-02  -4.5867840e+01   9.6565000e-01   0.0000000e+00   3.5003000e+01   2.3389000e+01
   5.7457600e+02   5.0000000e-02  -4.5840260e+01   9.6541000e-01   0.0000000e+00   3.5004000e+01   2.3390000e+01
   5.7508100e+02   5.0000000e-02  -4.5840260e+01   9.6390000e-01   0.0000000e+00   3.5011000e+01   2.3391000e+01
   5.7558600e+02   5.0000000e-02  -4.5854050e+01   9.6526000e-01   0.0000000e+00   3.5004000e+01   2.3391000e+01
   5.7609100e+02   5.0000000e-02  -4.5867840e+01   9.6543000e-01   0.0000000e+00   3.5003000e+01   2.3392000e+01
   5.7660300e+02   5.0000000e-02  -4.5840260e+01   9.6582000e-01   0.0000000e+00   3.5001000e+01   2.3393000e+01
   5.7710700e+02   5.0000000e-02  -4.5860940e+01   9.6581000e-01   0.0000000e+00   3.5001000e+01   2.3393000e+01
   5.7760800e+02   5.0000000e-02  -4.5847150e+01   9.6370000e-01   0.0000000e+00   3.5011000e+01   2.3394000e+01
   5.7811200e+02   5.0000000e-02  -4.5847150e+01   9.6464000e-01   0.0000000e+00   3.5006000e+01   2.3395000e+01
   5.7861500e+02   5.0000000e-02  -4.5833360e+01   9.6395000e-01   0.0000000e+00   3.5009000e+01   2.3396000e+01
   5.7911900e+02   5.0000000e-02  -4.5840260e+01   9.6554000e-01   0.0000000e+00   3.5001000e+01   2.3396000e+01
   5.7962200e+02   5.0000000e-02  -4.5826470e+01   9.6406000e-01   0.0000000e+00   3.5008000e+01   2.3397000e+01
   5.8012500e+02   5.0000000e-02  -4.5826470e+01   9.6524000e-01   0.0000000e+00   3.5002000e+01   2.3398000e+01
   5.8062900e+02   5.0000000e-02  -4.5833360e+01   9.6459000e-01   0.0000000e+00   3.5005000e+01   2.3399000e+01
   5.8113100e+02   5.0000000e-02  -4.5826470e+01   9.6454000e-01   0.0000000e+00   3.5005000e+01   2.3399000e+01
   5.8163200e+02   5.0000000e-02  -4.5805790e+01   9.6344000e-01   0.0000000e+00   3.5010000e+01   2.3400000e+01
   5.8213500e+02   5.0000000e-02  -4.5826470e+01   9.6313000e-01   0.0000000e+00   3.5011000e+01   2.3401000e+01
   5.8263900e+02   5.0000000e-02  -4.5785100e+01   9.6617000e-01   0.0000000e+00   3.4996000e+01   2.3402000e+01
   5.8314000e+02   5.0000000e-02  -4.5771310e+01   9.6327000e-01   0.0000000e+00   3.5010000e+01   2.3403000e+01
   5.8364400e+02   5.0000000e-02  -4.5778210e+01   9.6443000e-01   0.0000000e+00   3.5004000e+01   2.3403000e+01
   5.8414700e+02   5.0000000e-02  -4.5750630e+01   9.6355000e-01   0.0000000e+00   3.5008000e+01   2.3404000e+01
   5.8465000e+02   5.0000000e-02  -4.5764420e+01   9.6494000e-01   0.0000000e+00   3.5001000e+01   2.3405000e+01
   5.8515200e+02   5.0000000e-02  -4.5729950e+01   9.6514000e-01   0.0000000e+00   3.5000000e+01   2.3406000e+01
   5.8565400e+02   5.0000000e-02  -4.5709270e+01   9.6409000e-01   0.0000000e+00   3.5005000e+01   2.3407000e+01
   5.8615700e+02   5.0000000e-02  -4.5716160e+01   9.6488000e-01   0.0000000e+00   3.5001000e+01   2.3407000e+01
   5.8666000e+02   5.0000000e-02  -4.5667900e+01   9.6403000e-01   0.0000000e+00   3.5005000e+01   2.3408000e+01
   5.8716400e+02   5.0000000e-02  -4.5667900e+01   9.6377000e-01   0.0000000e+00   3.5006000e+01   2.3409000e+01
   5.8766500e+02   5.0000000e-02  -4.5647220e+01   9.6518000e-01   0.0000000e+00   3.4999000e+01   2.3410000e+01
   5.8816900e+02   5.0000000e-02  -4.5626530e+01   9.6519000e-01   0.0000000e+00   3.4999000e+01   2.3411000e+01
   5.8867200e+02   5.0000000e-02  -4.5654110e+01   9.6478000e-01   0.0000000e+00   3.5001000e+01   2.3411000e+01
   5.8917500e+02   5.0000000e-02  -4.5640320e+01   9.6477000e-01   0.0000000e+00   3.5001000e+01   2.3413000e+01
   5.8968500e+02   5.0000000e-02  -4.5640320e+01   9.6497000e-01   0.0000000e+00   3.5000000e+01   2.3413000e+01
   5.9018900e+02   5.0000000e-02  -4.5626530e+01   9.6560000e-01   0.0000000e+00   3.4997000e+01   2.3414000e+01
   5.9069400e+02   5.0000000e-02  -4.5647220e+01   9.6542000e-01   0.0000000e+00   3.4998000e+01   2.3415000e+01
   5.9119700e+02   5.0000000e-02  -4.5640320e+01   9.6649000e-01   0.0000000e+00   3.4993000e+01   2.3416000e+01
   5.9170000e+02   5.0000000e-02  -4.5626530e+01   9.6530000e-01   0.0000000e+00   3.4999000e+01   2.3417000e+01
   5.9220400e+02   5.0000000e-02  -4.5647220e+01   9.6636000e-01   0.0000000e+00   3.4994000e+01   2.3418000e+01
   5.9271300e+02   5.0000000e-02  -4.5681690e+01   9.6642000e-01   0.0000000e+00   3.4994000e+01   2.3418000e+01
   5.9321700e+02   5.0000000e-02  -4.5695480e+01   9.6585000e-01   0.0000000e+00   3.4997000e+01   2.3419000e+01
   5.9372200e+02   5.0000000e-02  -4.5674790e+01   9.6567000e-01   0.0000000e+00   3.4998000e+01   2.3420000e+01
   5.9422500e+02   5.0000000e-02  -4.5688580e+01   9.6611000e-01   0.0000000e+00   3.4996000e+01   2.3421000e+01
   5.9472900e+02   5.0000000e-02  -4.5681690e+01   9.6552000e-01   0.0000000e+00   3.4999000e+01   2.3422000e+01
   5.9523200e+02   5.0000000e-02  -4.5716160e+01   9.6595000e-01   0.0000000e+00   3.4997000e+01   2.3423000e+01
   5.9573400e+02   5.0000000e-02  -4.5723050e+01   9.6409000e-01   0.0000000e+00   3.5006000e+01   2.3424000e+01
   5.9623700e+02   5.0000000e-02  -4.5729950e+01   9.6487000e-01   0.0000000e+00   3.5002000e+01   2.3425000e+01
   5.9674000e+02   5.0000000e-02  -4.5702370e+01   9.6548000e-01   0.0000000e+00   3.4999000e+01   2.3426000e+01
   5.9724400e+02   5.0000000e-02  -4.5723050e+01   9.6507000e-01   0.0000000e+00   3.5001000e+01   2.3427000e+01
   5.9774600e+02   5.0000000e-02  -4.5736840e+01   9.6611000e-01   0.0000000e+00   3.4996000e+01   2.3428000e+01
   5.9824900e+02   5.0000000e-02  -4.5729950e+01   9.6552000e-01   0.0000000e+00   3.4999000e+01   2.3429000e+01
   5.9875200e+02   5.0000000e-02  -4.5750630e+01   9.6574000e-01   0.0000000e+00   3.4998000e+01   2.3429000e+01
   5.9925400e+02   5.0000000e-02  -4.5757530e+01   9.6618000e-01   0.0000000e+00   3.4996000e+01   2.3430000e+01
   5.9975700e+02   5.0000000e-02  -4.5771310e+01   9.6580000e-01   0.0000000e+00   3.4998000e+01   2.3431000e+01
   6.0026000e+02   5.0000000e-02  -4.5757530e+01   9.6603000e-01   0.0000000e+00   3.4997000e+01   2.3432000e+01
   6.0076400e+02   5.0000000e-02  -4.5750630e+01   9.6690000e-01   0.0000000e+00   3.4993000e+01   2.3433000e+01
   6.0126500e+02   5.0000000e-02  -4.5778210e+01   9.6592000e-01   0.0000000e+00   3.4998000e+01   2.3434000e+01
   6.0176900e+02   5.0000000e-02  -4.5778210e+01   9.6636000e-01   0.0000000e+00   3.4996000e+01   2.3435000e+01
   6.0227200e+02   5.0000000e-02  -4.5812680e+01   9.6556000e-01   0.0000000e+00   3.5000000e+01   2.3436000e+01
   6.0277600e+02   5.0000000e-02  -4.5812680e+01   9.6661000e-01   0.0000000e+00   3.4995000e+01   2.3437000e+01
   6.0327700e+02   5.0000000e-02  -4.5833360e+01   9.6561000e-01   0.0000000e+00   3.5000000e+01   2.3438000e+01
   6.0378000e+02   5.0000000e-02  -4.5812680e+01   9.6561000e-01   0.0000000e+00   3.5000000e+01   2.3440000e+01
   6.0428400e+02   5.0000000e-02  -4.5840260e+01   9.6561000e-01   0.0000000e+00   3.5000000e+01   2.3440000e+01
   6.0478700e+02   5.0000000e-02  -4.5833360e+01   9.6519000e-01   0.0000000e+00   3.5002000e+01   2.3441000e+01
   6.0528900e+02   5.0000000e-02  -4.5860940e+01   9.6538000e-01   0.0000000e+00   3.5001000e+01   2.3442000e+01
   6.0579200e+02   5.0000000e-02  -4.5881620e+01   9.6558000e-01   0.0000000e+00   3.5000000e+01   2.3443000e+01
   6.0629400e+02   5.0000000e-02  -4.5874730e+01   9.6516000e-01   0.0000000e+00   3.5002000e+01   2.3445000e+01
   6.0679700e+02   5.0000000e-02  -4.5895410e+01   9.6514000e-01   0.0000000e+00   3.5002000e+01   2.3445000e+01
   6.0729900e+02   5.0000000e-02  -4.5874730e+01   9.6449000e-01   0.0000000e+00   3.5005000e+01   2.3447000e+01
   6.0780200e+02   5.0000000e-02  -4.5867840e+01   9.6444000e-01   0.0000000e+00   3.5005000e+01   2.3448000e+01
   6.0830800e+02   5.0000000e-02  -4.5888520e+01   9.6418000e-01   0.0000000e+00   3.5006000e+01   2.3448000e+01
   6.0881000e+02   5.0000000e-02  -4.5902310e+01   9.6412000e-01   0.0000000e+00   3.5006000e+01   2.3450000e+01
   6.0931600e+02   5.0000000e-02  -4.5902310e+01   9.6406000e-01   0.0000000e+00   3.5006000e+01   2.3451000e+01
   6.0982500e+02   5.0000000e-02  -4.5888520e+01   9.6421000e-01   0.0000000e+00   3.5005000e+01   2.3452000e+01
   6.1032900e+02   5.0000000e-02  -4.5867840e+01   9.6479000e-01   0.0000000e+00   3.5002000e+01   2.3453000e+01
   6.1083000e+02   5.0000000e-02  -4.5888520e+01   9.6372000e-01   0.0000000e+00   3.5007000e+01   2.3454000e+01
   6.1133200e+02   5.0000000e-02  -4.5902310e+01   9.6470000e-01   0.0000000e+00   3.5002000e+01   2.3455000e+01
   6.1183600e+02   5.0000000e-02  -4.5881620e+01   9.6405000e-01   0.0000000e+00   3.5005000e+01   2.3456000e+01
   6.1234800e+02   5.0000000e-02  -4.5881620e+01   9.6358000e-01   0.0000000e+00   3.5007000e+01   2.3457000e+01
   6.1284900e+02   5.0000000e-02  -4.5874730e+01   9.6456000e-01   0.0000000e+00   3.5002000e+01   2.3458000e+01
   6.1335100e+02   5.0000000e-02  -4.5888520e+01   9.6307000e-01   0.0000000e+00   3.5009000e+01   2.3460000e+01
   6.1385400e+02   5.0000000e-02  -4.5888520e+01   9.6403000e-01   0.0000000e+00   3.5004000e+01   2.3461000e+01
   6.1435800e+02   5.0000000e-02  -4.5867840e+01   9.6399000e-01   0.0000000e+00   3.5004000e+01   2.3462000e+01
   6.1485900e+02   5.0000000e-02  -4.5888520e+01   9.6521000e-01   0.0000000e+00   3.4998000e+01   2.3463000e+01
   6.1536100e+02   5.0000000e-02  -4.5888520e+01   9.6481000e-01   0.0000000e+00   3.5000000e+01   2.3464000e+01
   6.1587300e+02   5.0000000e-02  -4.5867840e+01   9.6502000e-01   0.0000000e+00   3.4999000e+01   2.3465000e+01
   6.1637700e+02   5.0000000e-02  -4.5854050e+01   9.6461000e-01   0.0000000e+00   3.5001000e+01   2.3467000e+01
   6.1688000e+02   5.0000000e-02  -4.5847150e+01   9.6481000e-01   0.0000000e+00   3.5000000e+01   2.3468000e+01
   6.1739200e+02   5.0000000e-02  -4.5819580e+01   9.6418000e-01   0.0000000e+00   3.5003000e+01   2.3469000e+01
   6.1789400e+02   5.0000000e-02  -4.5826470e+01   9.6604000e-01   0.0000000e+00   3.4994000e+01   2.3470000e+01
   6.1839700e+02   5.0000000e-02  -4.5812680e+01   9.6547000e-01   0.0000000e+00   3.4997000e+01   2.3471000e+01
   6.1890200e+02   5.0000000e-02  -4.5812680e+01   9.6466000e-01   0.0000000e+00   3.5001000e+01   2.3472000e+01
   6.1940400e+02   5.0000000e-02  -4.5805790e+01   9.6528000e-01   0.0000000e+00   3.4998000e+01   2.3474000e+01
   6.1990700e+02   5.0000000e-02  -4.5798890e+01   9.6530000e-01   0.0000000e+00   3.4998000e+01   2.3475000e+01
   6.2041100e+02   5.0000000e-02  -4.5798890e+01   9.6532000e-01   0.0000000e+00   3.4998000e+01   2.3476000e+01
   6.2091400e+02   5.0000000e-02  -4.5785100e+01   9.6492000e-01   0.0000000e+00   3.5000000e+01   2.3477000e+01
   6.2141600e+02   5.0000000e-02  -4.5812680e+01   9.6471000e-01   0.0000000e+00   3.5001000e+01   2.3478000e+01
   6.2191900e+02   5.0000000e-02  -4.5819580e+01   9.6575000e-01   0.0000000e+00   3.4996000e+01   2.3480000e+01
   6.2242000e+02   5.0000000e-02  -4.5805790e+01   9.6516000e-01   0.0000000e+00   3.4999000e+01   2.3481000e+01
   6.2292400e+02   5.0000000e-02  -4.5826470e+01   9.6433000e-01   0.0000000e+00   3.5003000e+01   2.3482000e+01
   6.2342600e+02   5.0000000e-02  -4.5819580e+01   9.6514000e-01   0.0000000e+00   3.4999000e+01   2.3483000e+01
   6.2393300e+02   5.0000000e-02  -4.5826470e+01   9.6578000e-01   0.0000000e+00   3.4996000e+01   2.3485000e+01
   6.2443700e+02   5.0000000e-02  -4.5812680e+01   9.6456000e-01   0.0000000e+00   3.5002000e+01   2.3485000e+01
   6.2497800e+02   5.0000000e-02  -4.5833360e+01   9.6580000e-01   0.0000000e+00   3.4996000e+01   2.3487000e+01
   6.2548200e+02   5.0000000e-02  -4.5819580e+01   9.6647000e-01   0.0000000e+00   3.4993000e+01   2.3488000e+01
   6.2598700e+02   5.0000000e-02  -4.5826470e+01   9.6570000e-01   0.0000000e+00   3.4997000e+01   2.3489000e+01
   6.2649200e+02   5.0000000e-02  -4.5840260e+01   9.6573000e-01   0.0000000e+00   3.4997000e+01   2.3491000e+01
   6.2699800e+02   5.0000000e-02  -4.5860940e+01   9.6597000e-01   0.0000000e+00   3.4996000e+01   2.3492000e+01
   6.2750300e+02   5.0000000e-02  -4.5860940e+01   9.6601000e-01   0.0000000e+00   3.4996000e+01   2.3494000e+01
   6.2800900e+02   5.0000000e-02  -4.5874730e+01   9.6584000e-01   0.0000000e+00   3.4997000e+01   2.3495000e+01
   6.2851300e+02   5.0000000e-02  -4.5895410e+01   9.6650000e-01   0.0000000e+00   3.4994000e+01   2.3496000e+01
   6.2902000e+02   5.0000000e-02  -4.5916100e+01   9.6572000e-01   0.0000000e+00   3.4998000e+01   2.3497000e+01
   6.2952300e+02   5.0000000e-02  -4.5922990e+01   9.6595000e-01   0.0000000e+00   3.4997000e+01   2.3498000e+01
   6.3003500e+02   5.0000000e-02  -4.5936780e+01   9.6619000e-01   0.0000000e+00   3.4996000e+01   2.3499000e+01
   6.3054100e+02   5.0000000e-02  -4.5950570e+01   9.6581000e-01   0.0000000e+00   3.4998000e+01   2.3501000e+01
   6.3104600e+02   5.0000000e-02  -4.5971250e+01   9.6604000e-01   0.0000000e+00   3.4997000e+01   2.3502000e+01
   6.3155100e+02   5.0000000e-02  -4.5943670e+01   9.6544000e-01   0.0000000e+00   3.5000000e+01   2.3504000e+01
   6.3205600e+02   5.0000000e-02  -4.5957460e+01   9.6649000e-01   0.0000000e+00   3.4995000e+01   2.3504000e+01
   6.3256200e+02   5.0000000e-02  -4.5985040e+01   9.6549000e-01   0.0000000e+00   3.5000000e+01   2.3506000e+01
   6.3306700e+02   5.0000000e-02  -4.5985040e+01   9.6528000e-01   0.0000000e+00   3.5001000e+01   2.3507000e+01
   6.3357600e+02   5.0000000e-02  -4.5971250e+01   9.6506000e-01   0.0000000e+00   3.5002000e+01   2.3509000e+01
   6.3408000e+02   5.0000000e-02  -4.5971250e+01   9.6651000e-01   0.0000000e+00   3.4995000e+01   2.3510000e+01
   6.3458300e+02   5.0000000e-02  -4.5978140e+01   9.6509000e-01   0.0000000e+00   3.5002000e+01   2.3511000e+01
   6.3508500e+02   5.0000000e-02  -4.5978140e+01   9.6633000e-01   0.0000000e+00   3.4996000e+01   2.3512000e+01
   6.3558600e+02   5.0000000e-02  -4.5964360e+01   9.6595000e-01   0.0000000e+00   3.4998000e+01   2.3513000e+01
   6.3608800e+02   5.0000000e-02  -4.5964360e+01   9.6639000e-01   0.0000000e+00   3.4996000e+01   2.3515000e+01
   6.3658900e+02   5.0000000e-02  -4.5985040e+01   9.6517000e-01   0.0000000e+00   3.5002000e+01   2.3516000e+01
   6.3709300e+02   5.0000000e-02  -4.5957460e+01   9.6599000e-01   0.0000000e+00   3.4998000e+01   2.3517000e+01
   6.3759600e+02   5.0000000e-02  -4.5957460e+01   9.6622000e-01   0.0000000e+00   3.4997000e+01   2.3518000e+01
   6.3809800e+02   5.0000000e-02  -4.5950570e+01   9.6625000e-01   0.0000000e+00   3.4997000e+01   2.3520000e+01
   6.3861900e+02   5.0000000e-02  -4.5943670e+01   9.6628000e-01   0.0000000e+00   3.4997000e+01   2.3521000e+01
   6.3912200e+02   5.0000000e-02  -4.5964360e+01   9.6568000e-01   0.0000000e+00   3.5000000e+01   2.3522000e+01
   6.3962600e+02   5.0000000e-02  -4.5978140e+01   9.6652000e-01   0.0000000e+00   3.4996000e+01   2.3524000e+01
   6.4012800e+02   5.0000000e-02  -4.5971250e+01   9.6509000e-01   0.0000000e+00   3.5003000e+01   2.3525000e+01
   6.4063100e+02   5.0000000e-02  -4.5978140e+01   9.6653000e-01   0.0000000e+00   3.4996000e+01   2.3526000e+01
   6.4113400e+02   5.0000000e-02  -4.5971250e+01   9.6636000e-01   0.0000000e+00   3.4997000e+01   2.3528000e+01
   6.4164200e+02   5.0000000e-02  -4.5998830e+01   9.6597000e-01   0.0000000e+00   3.4999000e+01   2.3529000e+01
   6.4214600e+02   5.0000000e-02  -4.5991930e+01   9.6514000e-01   0.0000000e+00   3.5003000e+01   2.3530000e+01
   6.4265100e+02   5.0000000e-02  -4.6005720e+01   9.6595000e-01   0.0000000e+00   3.4999000e+01   2.3531000e+01
   6.4315300e+02   5.0000000e-02  -4.5991930e+01   9.6701000e-01   0.0000000e+00   3.4994000e+01   2.3533000e+01
   6.4365600e+02   5.0000000e-02  -4.6005720e+01   9.6665000e-01   0.0000000e+00   3.4996000e+01   2.3534000e+01
   6.4416000e+02   5.0000000e-02  -4.6019510e+01   9.6585000e-01   0.0000000e+00   3.5000000e+01   2.3535000e+01
   6.4466300e+02   5.0000000e-02  -4.6033300e+01   9.6585000e-01   0.0000000e+00   3.5000000e+01   2.3537000e+01
   6.4516400e+02   5.0000000e-02  -4.6026400e+01   9.6564000e-01   0.0000000e+00   3.5001000e+01   2.3538000e+01
   6.4566600e+02   5.0000000e-02  -4.6033300e+01   9.6647000e-01   0.0000000e+00   3.4997000e+01   2.3539000e+01
   6.4616900e+02   5.0000000e-02  -4.6040190e+01   9.6629000e-01   0.0000000e+00   3.4998000e+01   2.3540000e+01
   6.4667100e+02   5.0000000e-02  -4.6040190e+01   9.6631000e-01   0.0000000e+00   3.4998000e+01   2.3542000e+01
   6.4717300e+02   5.0000000e-02  -4.6047090e+01   9.6570000e-01   0.0000000e+00   3.5001000e+01   2.3543000e+01
   6.4767400e+02   5.0000000e-02  -4.6026400e+01   9.6548000e-01   0.0000000e+00   3.5002000e+01   2.3544000e+01
   6.4817600e+02   5.0000000e-02  -4.6026400e+01   9.6567000e-01   0.0000000e+00   3.5001000e+01   2.3545000e+01
   6.4867900e+02   5.0000000e-02  -4.6040190e+01   9.6713000e-01   0.0000000e+00   3.4994000e+01   2.3547000e+01
   6.4918300e+02   5.0000000e-02  -4.6040190e+01   9.6719000e-01   0.0000000e+00   3.4994000e+01   2.3548000e+01
   6.4968400e+02   5.0000000e-02  -4.6040190e+01   9.6557000e-01   0.0000000e+00   3.5002000e+01   2.3549000e+01
   6.5018700e+02   5.0000000e-02  -4.6074660e+01   9.6513000e-01   0.0000000e+00   3.5004000e+01   2.3550000e+01
   6.5069400e+02   5.0000000e-02  -4.6088450e+01   9.6614000e-01   0.0000000e+00   3.4999000e+01   2.3552000e+01
   6.5119600e+02   5.0000000e-02  -4.6067770e+01   9.6552000e-01   0.0000000e+00   3.5002000e+01   2.3553000e+01
   6.5170100e+02   5.0000000e-02  -4.6095350e+01   9.6550000e-01   0.0000000e+00   3.5002000e+01   2.3554000e+01
   6.5220500e+02   5.0000000e-02  -4.6081560e+01   9.6590000e-01   0.0000000e+00   3.5000000e+01   2.3556000e+01
   6.5270800e+02   5.0000000e-02  -4.6122920e+01   9.6506000e-01   0.0000000e+00   3.5004000e+01   2.3557000e+01
   6.5321100e+02   5.0000000e-02  -4.6116030e+01   9.6481000e-01   0.0000000e+00   3.5005000e+01   2.3558000e+01
   6.5371500e+02   5.0000000e-02  -4.6136710e+01   9.6518000e-01   0.0000000e+00   3.5003000e+01   2.3560000e+01
   6.5421800e+02   5.0000000e-02  -4.6122920e+01   9.6473000e-01   0.0000000e+00   3.5005000e+01   2.3561000e+01
   6.5472100e+02   5.0000000e-02  -4.6122920e+01   9.6468000e-01   0.0000000e+00   3.5005000e+01   2.3562000e+01
   6.5522500e+02   5.0000000e-02  -4.6136710e+01   9.6526000e-01   0.0000000e+00   3.5002000e+01   2.3564000e+01
   6.5572800e+02   5.0000000e-02  -4.6143610e+01   9.6524000e-01   0.0000000e+00   3.5002000e+01   2.3565000e+01
   6.5623500e+02   5.0000000e-02  -4.6143610e+01   9.6480000e-01   0.0000000e+00   3.5004000e+01   2.3566000e+01
   6.5673800e+02   5.0000000e-02  -4.6157400e+01   9.6623000e-01   0.0000000e+00   3.4997000e+01   2.3568000e+01
   6.5724200e+02   5.0000000e-02  -4.6150500e+01   9.6563000e-01   0.0000000e+00   3.5000000e+01   2.3569000e+01
   6.5774300e+02   5.0000000e-02  -4.6150500e+01   9.6542000e-01   0.0000000e+00   3.5001000e+01   2.3570000e+01
   6.5824500e+02   5.0000000e-02  -4.6171180e+01   9.6457000e-01   0.0000000e+00   3.5005000e+01   2.3572000e+01
   6.5875300e+02   5.0000000e-02  -4.6178080e+01   9.6536000e-01   0.0000000e+00   3.5001000e+01   2.3573000e+01
   6.5925500e+02   5.0000000e-02  -4.6178080e+01   9.6619000e-01   0.0000000e+00   3.4997000e+01   2.3574000e+01
   6.5975800e+02   5.0000000e-02  -4.6178080e+01   9.6370000e-01   0.0000000e+00   3.5009000e+01   2.3576000e+01
   6.6026200e+02   5.0000000e-02  -4.6157400e+01   9.6340000e-01   0.0000000e+00   3.5010000e+01   2.3577000e+01
   6.6076800e+02   5.0000000e-02  -4.6164290e+01   9.6519000e-01   0.0000000e+00   3.5001000e+01   2.3578000e+01
   6.6127200e+02   5.0000000e-02  -4.6191870e+01   9.6413000e-01   0.0000000e+00   3.5006000e+01   2.3580000e+01
   6.6177500e+02   5.0000000e-02  -4.6191870e+01   9.6407000e-01   0.0000000e+00   3.5006000e+01   2.3581000e+01
   6.6227700e+02   5.0000000e-02  -4.6198760e+01   9.6359000e-01   0.0000000e+00   3.5008000e+01   2.3582000e+01
   6.6277800e+02   5.0000000e-02  -4.6212550e+01   9.6393000e-01   0.0000000e+00   3.5006000e+01   2.3583000e+01
   6.6328200e+02   5.0000000e-02  -4.6191870e+01   9.6366000e-01   0.0000000e+00   3.5007000e+01   2.3585000e+01
   6.6378700e+02   5.0000000e-02  -4.6191870e+01   9.6380000e-01   0.0000000e+00   3.5006000e+01   2.3586000e+01
   6.6428800e+02   5.0000000e-02  -4.6178080e+01   9.6290000e-01   0.0000000e+00   3.5010000e+01   2.3588000e+01
   6.6479000e+02   5.0000000e-02  -4.6198760e+01   9.6406000e-01   0.0000000e+00   3.5004000e+01   2.3588000e+01
   6.6529100e+02   5.0000000e-02  -4.6198760e+01   9.6444000e-01   0.0000000e+00   3.5002000e+01   2.3590000e+01
   6.6579500e+02   5.0000000e-02  -4.6171180e+01   9.6379000e-01   0.0000000e+00   3.5005000e+01   2.3591000e+01
   6.6629800e+02   5.0000000e-02  -4.6191870e+01   9.6332000e-01   0.0000000e+00   3.5007000e+01   2.3593000e+01
   6.6680000e+02   5.0000000e-02  -4.6164290e+01   9.6241000e-01   0.0000000e+00   3.5011000e+01   2.3594000e+01
   6.6730100e+02   5.0000000e-02  -4.6136710e+01   9.6335000e-01   0.0000000e+00   3.5006000e+01   2.3595000e+01
   6.6780300e+02   5.0000000e-02  -4.6143610e+01   9.6350000e-01   0.0000000e+00   3.5005000e+01   2.3596000e+01
   6.6830600e+02   5.0000000e-02  -4.6129820e+01   9.6303000e-01   0.0000000e+00   3.5007000e+01   2.3597000e+01
   6.6880800e+02   5.0000000e-02  -4.6122920e+01   9.6338000e-01   0.0000000e+00   3.5005000e+01   2.3599000e+01
   6.6931100e+02   5.0000000e-02  -4.6136710e+01   9.6333000e-01   0.0000000e+00   3.5005000e+01   2.3600000e+01
   6.6981300e+02   5.0000000e-02  -4.6122920e+01   9.6412000e-01   0.0000000e+00   3.5001000e+01   2.3601000e+01
   6.7033000e+02   5.0000000e-02  -4.6122920e+01   9.6306000e-01   0.0000000e+00   3.5006000e+01   2.3602000e+01
   6.7083400e+02   5.0000000e-02  -4.6109140e+01   9.6300000e-01   0.0000000e+00   3.5006000e+01   2.3604000e+01
   6.7133600e+02   5.0000000e-02  -4.6129820e+01   9.6336000e-01   0.0000000e+00   3.5004000e+01   2.3605000e+01
   6.7183900e+02   5.0000000e-02  -4.6088450e+01   9.6353000e-01   0.0000000e+00   3.5003000e+01   2.3606000e+01
   6.7234200e+02   5.0000000e-02  -4.6095350e+01   9.6350000e-01   0.0000000e+00   3.5003000e+01   2.3607000e+01
   6.7284600e+02   5.0000000e-02  -4.6081560e+01   9.6326000e-01   0.0000000e+00   3.5004000e+01   2.3609000e+01
   6.7334700e+02   5.0000000e-02  -4.6088450e+01   9.6385000e-01   0.0000000e+00   3.5001000e+01   2.3610000e+01
   6.7384900e+02   5.0000000e-02  -4.6095350e+01   9.6321000e-01   0.0000000e+00   3.5004000e+01   2.3611000e+01
   6.7435200e+02   5.0000000e-02  -4.6074660e+01   9.6443000e-01   0.0000000e+00   3.4998000e+01   2.3612000e+01
   6.7485600e+02   5.0000000e-02  -4.6074660e+01   9.6382000e-01   0.0000000e+00   3.5001000e+01   2.3613000e+01
   6.7535900e+02   5.0000000e-02  -4.6053980e+01   9.6318000e-01   0.0000000e+00   3.5004000e+01   2.3615000e+01
   6.7586100e+02   5.0000000e-02  -4.6053980e+01   9.6398000e-01   0.0000000e+00   3.5000000e+01   2.3616000e+01
   6.7636600e+02   5.0000000e-02  -4.6053980e+01   9.6335000e-01   0.0000000e+00   3.5003000e+01   2.3617000e+01
   6.7686900e+02   5.0000000e-02  -4.6060880e+01   9.6290000e-01   0.0000000e+00   3.5005000e+01   2.3618000e+01
   6.7737300e+02   5.0000000e-02  -4.6053980e+01   9.6453000e-01   0.0000000e+00   3.4997000e+01   2.3619000e+01
   6.7787600e+02   5.0000000e-02  -4.6060880e+01   9.6372000e-01   0.0000000e+00   3.5001000e+01   2.3620000e+01
   6.7837800e+02   5.0000000e-02  -4.6033300e+01   9.6434000e-01   0.0000000e+00   3.4998000e+01   2.3621000e+01
   6.7887900e+02   5.0000000e-02  -4.6053980e+01   9.6436000e-01   0.0000000e+00   3.4998000e+01   2.3623000e+01
   6.7938200e+02   5.0000000e-02  -4.6047090e+01   9.6375000e-01   0.0000000e+00   3.5001000e+01   2.3624000e+01
   6.7988400e+02   5.0000000e-02  -4.6047090e+01   9.6374000e-01   0.0000000e+00   3.5001000e+01   2.3625000e+01
   6.8038600e+02   5.0000000e-02  -4.6067770e+01   9.6394000e-01   0.0000000e+00   3.5000000e+01   2.3626000e+01
   6.8088800e+02   5.0000000e-02  -4.6074660e+01   9.6436000e-01   0.0000000e+00   3.4998000e+01   2.3627000e+01
   6.8138900e+02   5.0000000e-02  -4.6067770e+01   9.6396000e-01   0.0000000e+00   3.5000000e+01   2.3629000e+01
   6.8189200e+02   5.0000000e-02  -4.6060880e+01   9.6543000e-01   0.0000000e+00   3.4993000e+01   2.3630000e+01
   6.8239400e+02   5.0000000e-02  -4.6060880e+01   9.6445000e-01   0.0000000e+00   3.4998000e+01   2.3631000e+01
   6.8289500e+02   5.0000000e-02  -4.6047090e+01   9.6426000e-01   0.0000000e+00   3.4999000e+01   2.3632000e+01
   6.8339900e+02   5.0000000e-02  -4.6047090e+01   9.6406000e-01   0.0000000e+00   3.5000000e+01   2.3633000e+01
   6.8390200e+02   5.0000000e-02  -4.6047090e+01   9.6490000e-01   0.0000000e+00   3.4996000e+01   2.3634000e+01
   6.8440400e+02   5.0000000e-02  -4.6053980e+01   9.6515000e-01   0.0000000e+00   3.4995000e+01   2.3636000e+01
   6.8490500e+02   5.0000000e-02  -4.6040190e+01   9.6394000e-01   0.0000000e+00   3.5001000e+01   2.3637000e+01
   6.8540900e+02   5.0000000e-02  -4.6053980e+01   9.6351000e-01   0.0000000e+00   3.5003000e+01   2.3638000e+01
   6.8591200e+02   5.0000000e-02  -4.6047090e+01   9.6411000e-01   0.0000000e+00   3.5000000e+01   2.3639000e+01
   6.8641500e+02   5.0000000e-02  -4.6040190e+01   9.6474000e-01   0.0000000e+00   3.4997000e+01   2.3640000e+01
   6.8692400e+02   5.0000000e-02  -4.6005720e+01   9.6435000e-01   0.0000000e+00   3.4999000e+01   2.3642000e+01
   6.8742600e+02   5.0000000e-02  -4.6012620e+01   9.6499000e-01   0.0000000e+00   3.4996000e+01   2.3642000e+01
   6.8792700e+02   5.0000000e-02  -4.6019510e+01   9.6524000e-01   0.0000000e+00   3.4995000e+01   2.3644000e+01
   6.8842900e+02   5.0000000e-02  -4.6012620e+01   9.6466000e-01   0.0000000e+00   3.4998000e+01   2.3645000e+01
   6.8893200e+02   5.0000000e-02  -4.6005720e+01   9.6468000e-01   0.0000000e+00   3.4998000e+01   2.3646000e+01
   6.8943400e+02   5.0000000e-02  -4.5998830e+01   9.6512000e-01   0.0000000e+00   3.4996000e+01   2.3647000e+01
   6.8993400e+02   5.0000000e-02  -4.6012620e+01   9.6495000e-01   0.0000000e+00   3.4997000e+01   2.3648000e+01
   6.9043500e+02   5.0000000e-02  -4.6012620e+01   9.6666000e-01   0.0000000e+00   3.4989000e+01   2.3650000e+01
   6.9093900e+02   5.0000000e-02  -4.5971250e+01   9.6593000e-01   0.0000000e+00   3.4993000e+01   2.3651000e+01
   6.9144200e+02   5.0000000e-02  -4.5998830e+01   9.6600000e-01   0.0000000e+00   3.4993000e+01   2.3652000e+01
   6.9194500e+02   5.0000000e-02  -4.5971250e+01   9.6586000e-01   0.0000000e+00   3.4994000e+01   2.3653000e+01
   6.9245300e+02   5.0000000e-02  -4.5978140e+01   9.6655000e-01   0.0000000e+00   3.4991000e+01   2.3654000e+01
   6.9295500e+02   5.0000000e-02  -4.5985040e+01   9.6664000e-01   0.0000000e+00   3.4991000e+01   2.3656000e+01
   6.9345600e+02   5.0000000e-02  -4.5985040e+01   9.6610000e-01   0.0000000e+00   3.4994000e+01   2.3656000e+01
   6.9396000e+02   5.0000000e-02  -4.5957460e+01   9.6637000e-01   0.0000000e+00   3.4993000e+01   2.3658000e+01
   6.9446300e+02   5.0000000e-02  -4.5978140e+01   9.6707000e-01   0.0000000e+00   3.4990000e+01   2.3659000e+01
   6.9496700e+02   5.0000000e-02  -4.5950570e+01   9.6675000e-01   0.0000000e+00   3.4992000e+01   2.3660000e+01
   6.9546800e+02   5.0000000e-02  -4.5964360e+01   9.6746000e-01   0.0000000e+00   3.4989000e+01   2.3661000e+01
   6.9597200e+02   5.0000000e-02  -4.5964360e+01   9.6799000e-01   0.0000000e+00   3.4987000e+01   2.3662000e+01
   6.9647500e+02   5.0000000e-02  -4.5971250e+01   9.6791000e-01   0.0000000e+00   3.4988000e+01   2.3664000e+01
   6.9697800e+02   5.0000000e-02  -4.5957460e+01   9.6803000e-01   0.0000000e+00   3.4988000e+01   2.3664000e+01
   6.9748000e+02   5.0000000e-02  -4.5936780e+01   9.6815000e-01   0.0000000e+00   3.4988000e+01   2.3666000e+01
   6.9798500e+02   5.0000000e-02  -4.5950570e+01   9.6785000e-01   0.0000000e+00   3.4990000e+01   2.3667000e+01
   6.9848800e+02   5.0000000e-02  -4.5936780e+01   9.6879000e-01   0.0000000e+00   3.4986000e+01   2.3668000e+01
   6.9899000e+02   5.0000000e-02  -4.5943670e+01   9.6851000e-01   0.0000000e+00   3.4988000e+01   2.3669000e+01
   6.9949200e+02   5.0000000e-02  -4.5950570e+01   9.6968000e-01   0.0000000e+00   3.4983000e+01   2.3671000e+01
   6.9999400e+02   5.0000000e-02  -4.5936780e+01   9.6943000e-01   0.0000000e+00   3.4985000e+01   2.3672000e+01
   7.0049500e+02   5.0000000e-02  -4.5936780e+01   9.6895000e-01   0.0000000e+00   3.4988000e+01   2.3673000e+01
   7.0099800e+02   5.0000000e-02  -4.5957460e+01   9.6928000e-01   0.0000000e+00   3.4987000e+01   2.3674000e+01
   7.0150000e+02   5.0000000e-02  -4.5950570e+01   9.7067000e-01   0.0000000e+00   3.4981000e+01   2.3675000e+01
   7.0200100e+02   5.0000000e-02  -4.5936780e+01   9.6981000e-01   0.0000000e+00   3.4986000e+01   2.3677000e+01
   7.0250500e+02   5.0000000e-02  -4.5943670e+01   9.6974000e-01   0.0000000e+00   3.4987000e+01   2.3677000e+01
   7.0300800e+02   5.0000000e-02  -4.5936780e+01   9.6924000e-01   0.0000000e+00   3.4990000e+01   2.3679000e+01
   7.0351000e+02   5.0000000e-02  -4.5957460e+01   9.6976000e-01   0.0000000e+00   3.4988000e+01   2.3680000e+01
   7.0401100e+02   5.0000000e-02  -4.5978140e+01   9.6946000e-01   0.0000000e+00   3.4990000e+01   2.3681000e+01
   7.0451500e+02   5.0000000e-02  -4.5971250e+01   9.7019000e-01   0.0000000e+00   3.4987000e+01   2.3683000e+01
   7.0501800e+02   5.0000000e-02  -4.5985040e+01   9.6948000e-01   0.0000000e+00   3.4991000e+01   2.3684000e+01
   7.0552000e+02   5.0000000e-02  -4.5998830e+01   9.6873000e-01   0.0000000e+00   3.4995000e+01   2.3685000e+01
   7.0602300e+02   5.0000000e-02  -4.5985040e+01   9.6941000e-01   0.0000000e+00   3.4992000e+01   2.3686000e+01
   7.0652600e+02   5.0000000e-02  -4.6005720e+01   9.6970000e-01   0.0000000e+00   3.4991000e+01   2.3687000e+01
   7.0702800e+02   5.0000000e-02  -4.6012620e+01   9.6958000e-01   0.0000000e+00   3.4992000e+01   2.3688000e+01
   7.0752900e+02   5.0000000e-02  -4.6012620e+01   9.7029000e-01   0.0000000e+00   3.4989000e+01   2.3690000e+01
   7.0803100e+02   5.0000000e-02  -4.6047090e+01   9.6977000e-01   0.0000000e+00   3.4992000e+01   2.3691000e+01
   7.0853600e+02   5.0000000e-02  -4.6047090e+01   9.6943000e-01   0.0000000e+00   3.4994000e+01   2.3692000e+01
   7.0904000e+02   5.0000000e-02  -4.6033300e+01   9.7012000e-01   0.0000000e+00   3.4991000e+01   2.3693000e+01
   7.0954300e+02   5.0000000e-02  -4.6053980e+01   9.6895000e-01   0.0000000e+00   3.4997000e+01   2.3695000e+01
   7.1004600e+02   5.0000000e-02  -4.6060880e+01   9.6919000e-01   0.0000000e+00   3.4996000e+01   2.3696000e+01
   7.1054800e+02   5.0000000e-02  -4.6074660e+01   9.6902000e-01   0.0000000e+00   3.4997000e+01   2.3697000e+01
   7.1105200e+02   5.0000000e-02  -4.6102240e+01   9.6905000e-01   0.0000000e+00   3.4997000e+01   2.3698000e+01
   7.1155500e+02   5.0000000e-02  -4.6102240e+01   9.6887000e-01   0.0000000e+00   3.4998000e+01   2.3699000e+01
   7.1205600e+02   5.0000000e-02  -4.6136710e+01   9.6826000e-01   0.0000000e+00   3.5001000e+01   2.3701000e+01
   7.1255800e+02   5.0000000e-02  -4.6129820e+01   9.6720000e-01   0.0000000e+00   3.5006000e+01   2.3702000e+01
   7.1306100e+02   5.0000000e-02  -4.6129820e+01   9.6819000e-01   0.0000000e+00   3.5001000e+01   2.3703000e+01
   7.1356500e+02   5.0000000e-02  -4.6150500e+01   9.6839000e-01   0.0000000e+00   3.5000000e+01   2.3704000e+01
   7.1406600e+02   5.0000000e-02  -4.6136710e+01   9.6797000e-01   0.0000000e+00   3.5002000e+01   2.3706000e+01
   7.1457000e+02   5.0000000e-02  -4.6164290e+01   9.6795000e-01   0.0000000e+00   3.5002000e+01   2.3707000e+01
   7.1507300e+02   5.0000000e-02  -4.6164290e+01   9.6772000e-01   0.0000000e+00   3.5003000e+01   2.3708000e+01
   7.1557500e+02   5.0000000e-02  -4.6178080e+01   9.6727000e-01   0.0000000e+00   3.5005000e+01   2.3709000e+01
   7.1607600e+02   5.0000000e-02  -4.6184970e+01   9.6785000e-01   0.0000000e+00   3.5002000e+01   2.3711000e+01
   7.1657800e+02   5.0000000e-02  -4.6157400e+01   9.6741000e-01   0.0000000e+00   3.5004000e+01   2.3712000e+01
   7.1708100e+02   5.0000000e-02  -4.6171180e+01   9.6695000e-01   0.0000000e+00   3.5006000e+01   2.3713000e+01
   7.1758500e+02   5.0000000e-02  -4.6178080e+01   9.6731000e-01   0.0000000e+00   3.5004000e+01   2.3714000e+01
   7.1808600e+02   5.0000000e-02  -4.6164290e+01   9.6811000e-01   0.0000000e+00   3.5000000e+01   2.3715000e+01
   7.1858800e+02   5.0000000e-02  -4.6191870e+01   9.6664000e-01   0.0000000e+00   3.5007000e+01   2.3717000e+01
   7.1909100e+02   5.0000000e-02  -4.6171180e+01   9.6678000e-01   0.0000000e+00   3.5006000e+01   2.3718000e+01
   7.1959500e+02   5.0000000e-02  -4.6171180e+01   9.6693000e-01   0.0000000e+00   3.5005000e+01   2.3719000e+01
   7.2009800e+02   5.0000000e-02  -4.6171180e+01   9.6709000e-01   0.0000000e+00   3.5004000e+01   2.3720000e+01
   7.2060100e+02   5.0000000e-02  -4.6143610e+01   9.6747000e-01   0.0000000e+00   3.5002000e+01   2.3722000e+01
   7.2110300e+02   5.0000000e-02  -4.6129820e+01   9.6724000e-01   0.0000000e+00   3.5003000e+01   2.3723000e+01
   7.2160600e+02   5.0000000e-02  -4.6116030e+01   9.6679000e-01   0.0000000e+00   3.5005000e+01   2.3724000e+01
   7.2211000e+02   5.0000000e-02  -4.6122920e+01   9.6674000e-01   0.0000000e+00   3.5005000e+01   2.3725000e+01
   7.2261300e+02   5.0000000e-02  -4.6109140e+01   9.6753000e-01   0.0000000e+00   3.5001000e+01   2.3726000e+01
   7.2311600e+02   5.0000000e-02  -4.6116030e+01   9.6689000e-01   0.0000000e+00   3.5004000e+01   2.3728000e+01
   7.2362000e+02   5.0000000e-02  -4.6102240e+01   9.6622000e-01   0.0000000e+00   3.5007000e+01   2.3729000e+01
   7.2412100e+02   5.0000000e-02  -4.6067770e+01   9.6636000e-01   0.0000000e+00   3.5006000e+01   2.3731000e+01
   7.2462300e+02   5.0000000e-02  -4.6074660e+01   9.6735000e-01   0.0000000e+00   3.5001000e+01   2.3731000e+01
   7.2512600e+02   5.0000000e-02  -4.6067770e+01   9.6671000e-01   0.0000000e+00   3.5004000e+01   2.3733000e+01
   7.2563000e+02   5.0000000e-02  -4.6033300e+01   9.6646000e-01   0.0000000e+00   3.5005000e+01   2.3734000e+01
   7.2613600e+02   5.0000000e-02  -4.6033300e+01   9.6620000e-01   0.0000000e+00   3.5006000e+01   2.3735000e+01
   7.2664000e+02   5.0000000e-02  -4.6047090e+01   9.6677000e-01   0.0000000e+00   3.5003000e+01   2.3737000e+01
   7.2714300e+02   5.0000000e-02  -4.6005720e+01   9.6632000e-01   0.0000000e+00   3.5005000e+01   2.3738000e+01
   7.2764700e+02   5.0000000e-02  -4.5985040e+01   9.6627000e-01   0.0000000e+00   3.5005000e+01   2.3739000e+01
   7.2815000e+02   5.0000000e-02  -4.5985040e+01   9.6727000e-01   0.0000000e+00   3.5000000e+01   2.3740000e+01
   7.2865300e+02   5.0000000e-02  -4.5998830e+01   9.6685000e-01   0.0000000e+00   3.5002000e+01   2.3742000e+01
   7.2915700e+02   5.0000000e-02  -4.5971250e+01   9.6725000e-01   0.0000000e+00   3.5000000e+01   2.3743000e+01
   7.2966000e+02   5.0000000e-02  -4.5957460e+01   9.6746000e-01   0.0000000e+00   3.4999000e+01   2.3744000e+01
   7.3016300e+02   5.0000000e-02  -4.5964360e+01   9.6684000e-01   0.0000000e+00   3.5002000e+01   2.3745000e+01
   7.3066700e+02   5.0000000e-02  -4.5922990e+01   9.6682000e-01   0.0000000e+00   3.5002000e+01   2.3747000e+01
   7.3116800e+02   5.0000000e-02  -4.5922990e+01   9.6659000e-01   0.0000000e+00   3.5003000e+01   2.3748000e+01
   7.3167000e+02   5.0000000e-02  -4.5916100e+01   9.6656000e-01   0.0000000e+00   3.5003000e+01   2.3749000e+01
   7.3217300e+02   5.0000000e-02  -4.5881620e+01   9.6800000e-01   0.0000000e+00   3.4996000e+01   2.3750000e+01
   7.3267700e+02   5.0000000e-02  -4.5909200e+01   9.6720000e-01   0.0000000e+00   3.5000000e+01   2.3751000e+01
   7.3317800e+02   5.0000000e-02  -4.5895410e+01   9.6741000e-01   0.0000000e+00   3.4999000e+01   2.3753000e+01
   7.3368000e+02   5.0000000e-02  -4.5867840e+01   9.6721000e-01   0.0000000e+00   3.5000000e+01   2.3754000e+01
   7.3418300e+02   5.0000000e-02  -4.5867840e+01   9.6742000e-01   0.0000000e+00   3.4999000e+01   2.3755000e+01
   7.3468700e+02   5.0000000e-02  -4.5847150e+01   9.6785000e-01   0.0000000e+00   3.4997000e+01   2.3756000e+01
   7.3519000e+02   5.0000000e-02  -4.5826470e+01   9.6872000e-01   0.0000000e+00   3.4993000e+01   2.3758000e+01
   7.3569300e+02   5.0000000e-02  -4.5819580e+01   9.6795000e-01   0.0000000e+00   3.4997000e+01   2.3759000e+01
   7.3619500e+02   5.0000000e-02  -4.5798890e+01   9.6819000e-01   0.0000000e+00   3.4996000e+01   2.3760000e+01
   7.3669800e+02   5.0000000e-02  -4.5812680e+01   9.6907000e-01   0.0000000e+00   3.4992000e+01   2.3761000e+01
   7.3720200e+02   5.0000000e-02  -4.5805790e+01   9.6894000e-01   0.0000000e+00   3.4993000e+01   2.3762000e+01
   7.3770500e+02   5.0000000e-02  -4.5798890e+01   9.6838000e-01   0.0000000e+00   3.4996000e+01   2.3764000e+01
   7.3820900e+02   5.0000000e-02  -4.5792000e+01   9.6905000e-01   0.0000000e+00   3.4993000e+01   2.3765000e+01
   7.3871200e+02   5.0000000e-02  -4.5771310e+01   9.6933000e-01   0.0000000e+00   3.4992000e+01   2.3766000e+01
   7.3921300e+02   5.0000000e-02  -4.5764420e+01   9.6962000e-01   0.0000000e+00   3.4991000e+01   2.3767000e+01
   7.3971700e+02   5.0000000e-02  -4.5743740e+01   9.6950000e-01   0.0000000e+00   3.4992000e+01   2.3768000e+01
   7.4021800e+02   5.0000000e-02  -4.5771310e+01   9.6895000e-01   0.0000000e+00   3.4995000e+01   2.3769000e+01
   7.4072200e+02   5.0000000e-02  -4.5764420e+01   9.7005000e-01   0.0000000e+00   3.4990000e+01   2.3771000e+01
   7.4122300e+02   5.0000000e-02  -4.5771310e+01   9.7099000e-01   0.0000000e+00   3.4986000e+01   2.3772000e+01
   7.4172500e+02   5.0000000e-02  -4.5736840e+01   9.7092000e-01   0.0000000e+00   3.4987000e+01   2.3773000e+01
   7.4222800e+02   5.0000000e-02  -4.5757530e+01   9.7063000e-01   0.0000000e+00   3.4989000e+01   2.3774000e+01
   7.4273200e+02   5.0000000e-02  -4.5723050e+01   9.7137000e-01   0.0000000e+00   3.4986000e+01   2.3775000e+01
   7.4323300e+02   5.0000000e-02  -4.5716160e+01   9.7130000e-01   0.0000000e+00   3.4987000e+01   2.3776000e+01
   7.4373500e+02   5.0000000e-02  -4.5716160e+01   9.7206000e-01   0.0000000e+00   3.4984000e+01   2.3777000e+01
   7.4424200e+02   5.0000000e-02  -4.5729950e+01   9.7159000e-01   0.0000000e+00   3.4987000e+01   2.3779000e+01
   7.4474500e+02   5.0000000e-02  -4.5716160e+01   9.7214000e-01   0.0000000e+00   3.4985000e+01   2.3780000e+01
   7.4524700e+02   5.0000000e-02  -4.5716160e+01   9.7397000e-01   0.0000000e+00   3.4977000e+01   2.3781000e+01
   7.4574900e+02   5.0000000e-02  -4.5723050e+01   9.7336000e-01   0.0000000e+00   3.4981000e+01   2.3782000e+01
   7.4625200e+02   5.0000000e-02  -4.5688580e+01   9.7292000e-01   0.0000000e+00   3.4984000e+01   2.3783000e+01
   7.4675500e+02   5.0000000e-02  -4.5688580e+01   9.7371000e-01   0.0000000e+00   3.4981000e+01   2.3785000e+01
   7.4725800e+02   5.0000000e-02  -4.5667900e+01   9.7432000e-01   0.0000000e+00   3.4979000e+01   2.3785000e+01
   7.4776200e+02   5.0000000e-02  -4.5667900e+01   9.7495000e-01   0.0000000e+00   3.4977000e+01   2.3787000e+01
   7.4826500e+02   5.0000000e-02  -4.5654110e+01   9.7434000e-01   0.0000000e+00   3.4981000e+01   2.3788000e+01
   7.4876700e+02   5.0000000e-02  -4.5654110e+01   9.7516000e-01   0.0000000e+00   3.4978000e+01   2.3789000e+01
   7.4926800e+02   5.0000000e-02  -4.5647220e+01   9.7601000e-01   0.0000000e+00   3.4975000e+01   2.3790000e+01
   7.4977000e+02   5.0000000e-02  -4.5619640e+01   9.7647000e-01   0.0000000e+00   3.4974000e+01   2.3791000e+01
   7.5027100e+02   5.0000000e-02  -4.5598960e+01   9.7694000e-01   0.0000000e+00   3.4973000e+01   2.3792000e+01
   7.5077500e+02   5.0000000e-02  -4.5592060e+01   9.7742000e-01   0.0000000e+00   3.4972000e+01   2.3793000e+01
   7.5128000e+02   5.0000000e-02  -4.5612750e+01   9.7833000e-01   0.0000000e+00   3.4969000e+01   2.3795000e+01
   7.5178300e+02   5.0000000e-02  -4.5585170e+01   9.7822000e-01   0.0000000e+00   3.4971000e+01   2.3796000e+01
   7.5228700e+02   5.0000000e-02  -4.5605850e+01   9.7851000e-01   0.0000000e+00   3.4971000e+01   2.3797000e+01
   7.5279000e+02   5.0000000e-02  -4.5585170e+01   9.7838000e-01   0.0000000e+00   3.4973000e+01   2.3798000e+01
   7.5329200e+02   5.0000000e-02  -4.5598960e+01   9.7970000e-01   0.0000000e+00   3.4968000e+01   2.3799000e+01
   7.5379500e+02   5.0000000e-02  -4.5605850e+01   9.7981000e-01   0.0000000e+00   3.4969000e+01   2.3800000e+01
   7.5429800e+02   5.0000000e-02  -4.5654110e+01   9.7886000e-01   0.0000000e+00   3.4975000e+01   2.3801000e+01
   7.5480800e+02   5.0000000e-02  -4.5654110e+01   9.7911000e-01   0.0000000e+00   3.4975000e+01   2.3803000e+01
   7.5531100e+02   5.0000000e-02  -4.5681690e+01   9.8020000e-01   0.0000000e+00   3.4971000e+01   2.3804000e+01
   7.5581300e+02   5.0000000e-02  -4.5702370e+01   9.8112000e-01   0.0000000e+00   3.4968000e+01   2.3805000e+01
   7.5631500e+02   5.0000000e-02  -4.5695480e+01   9.8081000e-01   0.0000000e+00   3.4971000e+01   2.3806000e+01
   7.5682500e+02   5.0000000e-02  -4.5750630e+01   9.8110000e-01   0.0000000e+00   3.4971000e+01   2.3807000e+01
   7.5732800e+02   5.0000000e-02  -4.5743740e+01   9.8139000e-01   0.0000000e+00   3.4971000e+01   2.3808000e+01
   7.5783100e+02   5.0000000e-02  -4.5778210e+01   9.8000000e-01   0.0000000e+00   3.4979000e+01   2.3809000e+01
   7.5833400e+02   5.0000000e-02  -4.5812680e+01   9.8147000e-01   0.0000000e+00   3.4973000e+01   2.3811000e+01
   7.5883800e+02   5.0000000e-02  -4.5874730e+01   9.8090000e-01   0.0000000e+00   3.4977000e+01   2.3812000e+01
   7.5933900e+02   5.0000000e-02  -4.5922990e+01   9.8155000e-01   0.0000000e+00   3.4975000e+01   2.3813000e+01
   7.5984100e+02   5.0000000e-02  -4.5950570e+01   9.8138000e-01   0.0000000e+00   3.4977000e+01   2.3814000e+01
   7.6034300e+02   5.0000000e-02  -4.6019510e+01   9.8140000e-01   0.0000000e+00   3.4978000e+01   2.3815000e+01
   7.6084400e+02   5.0000000e-02  -4.6067770e+01   9.8120000e-01   0.0000000e+00   3.4980000e+01   2.3816000e+01
   7.6134800e+02   5.0000000e-02  -4.6081560e+01   9.7972000e-01   0.0000000e+00   3.4988000e+01   2.3817000e+01
   7.6185000e+02   5.0000000e-02  -4.6143610e+01   9.8110000e-01   0.0000000e+00   3.4982000e+01   2.3818000e+01
   7.6235400e+02   5.0000000e-02  -4.6164290e+01   9.8149000e-01   0.0000000e+00   3.4981000e+01   2.3820000e+01
   7.6285700e+02   5.0000000e-02  -4.6219440e+01   9.8000000e-01   0.0000000e+00   3.4989000e+01   2.3820000e+01
   7.6335800e+02   5.0000000e-02  -4.6253920e+01   9.8137000e-01   0.0000000e+00   3.4983000e+01   2.3822000e+01
   7.6386200e+02   5.0000000e-02  -4.6288390e+01   9.8091000e-01   0.0000000e+00   3.4986000e+01   2.3823000e+01
   7.6436500e+02   5.0000000e-02  -4.6295280e+01   9.8147000e-01   0.0000000e+00   3.4984000e+01   2.3824000e+01
   7.6486800e+02   5.0000000e-02  -4.6315970e+01   9.8016000e-01   0.0000000e+00   3.4991000e+01   2.3825000e+01
   7.6537000e+02   5.0000000e-02  -4.6357330e+01   9.8067000e-01   0.0000000e+00   3.4989000e+01   2.3826000e+01
   7.6587200e+02   5.0000000e-02  -4.6357330e+01   9.8141000e-01   0.0000000e+00   3.4986000e+01   2.3827000e+01
   7.6637300e+02   5.0000000e-02  -4.6405590e+01   9.8050000e-01   0.0000000e+00   3.4991000e+01   2.3828000e+01
   7.6687700e+02   5.0000000e-02  -4.6426270e+01   9.8017000e-01   0.0000000e+00   3.4993000e+01   2.3830000e+01
   7.6737800e+02   5.0000000e-02  -4.6446960e+01   9.8108000e-01   0.0000000e+00   3.4989000e+01   2.3831000e+01
   7.6788000e+02   5.0000000e-02  -4.6467640e+01   9.7972000e-01   0.0000000e+00   3.4996000e+01   2.3832000e+01
   7.6838500e+02   5.0000000e-02  -4.6474530e+01   9.8039000e-01   0.0000000e+00   3.4993000e+01   2.3833000e+01
   7.6888900e+02   5.0000000e-02  -4.6488320e+01   9.8256000e-01   0.0000000e+00   3.4983000e+01   2.3834000e+01
   7.6939200e+02   5.0000000e-02  -4.6495220e+01   9.8147000e-01   0.0000000e+00   3.4989000e+01   2.3835000e+01
   7.6989300e+02   5.0000000e-02  -4.6529690e+01   9.8263000e-01   0.0000000e+00   3.4984000e+01   2.3836000e+01
   7.7039500e+02   5.0000000e-02  -4.6550370e+01   9.8090000e-01   0.0000000e+00   3.4993000e+01   2.3838000e+01
   7.7089800e+02   5.0000000e-02  -4.6571050e+01   9.8181000e-01   0.0000000e+00   3.4989000e+01   2.3839000e+01
   7.7140000e+02   5.0000000e-02  -4.6584840e+01   9.8213000e-01   0.0000000e+00   3.4988000e+01   2.3840000e+01
   7.7190200e+02   5.0000000e-02  -4.6605530e+01   9.8225000e-01   0.0000000e+00   3.4988000e+01   2.3841000e+01
   7.7240500e+02   5.0000000e-02  -4.6591740e+01   9.8258000e-01   0.0000000e+00   3.4987000e+01   2.3842000e+01
   7.7290600e+02   5.0000000e-02  -4.6598630e+01   9.8250000e-01   0.0000000e+00   3.4988000e+01   2.3843000e+01
   7.7340900e+02   5.0000000e-02  -4.6619310e+01   9.8283000e-01   0.0000000e+00   3.4987000e+01   2.3845000e+01
   7.7391100e+02   5.0000000e-02  -4.6633100e+01   9.8275000e-01   0.0000000e+00   3.4988000e+01   2.3845000e+01
   7.7441200e+02   5.0000000e-02  -4.6674470e+01   9.8287000e-01   0.0000000e+00   3.4988000e+01   2.3847000e+01
   7.7491600e+02   5.0000000e-02  -4.6702050e+01   9.8362000e-01   0.0000000e+00   3.4985000e+01   2.3847000e+01
   7.7541700e+02   5.0000000e-02  -4.6715840e+01   9.8314000e-01   0.0000000e+00   3.4988000e+01   2.3849000e+01
   7.7592100e+02   5.0000000e-02  -4.6750310e+01   9.8305000e-01   0.0000000e+00   3.4989000e+01   2.3850000e+01
   7.7642200e+02   5.0000000e-02  -4.6757200e+01   9.8379000e-01   0.0000000e+00   3.4986000e+01   2.3851000e+01
   7.7692500e+02   5.0000000e-02  -4.6757200e+01   9.8435000e-01   0.0000000e+00   3.4984000e+01   2.3852000e+01
   7.7742700e+02   5.0000000e-02  -4.6784780e+01   9.8346000e-01   0.0000000e+00   3.4989000e+01   2.3853000e+01
   7.7792900e+02   5.0000000e-02  -4.6812360e+01   9.8441000e-01   0.0000000e+00   3.4985000e+01   2.3854000e+01
   7.7843700e+02   5.0000000e-02  -4.6826140e+01   9.8477000e-01   0.0000000e+00   3.4984000e+01   2.3855000e+01
   7.7894100e+02   5.0000000e-02  -4.6874400e+01   9.8409000e-01   0.0000000e+00   3.4988000e+01   2.3856000e+01
   7.7944200e+02   5.0000000e-02  -4.6881300e+01   9.8379000e-01   0.0000000e+00   3.4990000e+01   2.3858000e+01
   7.7994600e+02   5.0000000e-02  -4.6888190e+01   9.8389000e-01   0.0000000e+00   3.4990000e+01   2.3859000e+01
   7.8044900e+02   5.0000000e-02  -4.6922660e+01   9.8420000e-01   0.0000000e+00   3.4989000e+01   2.3860000e+01
   7.8095100e+02   5.0000000e-02  -4.6936450e+01   9.8515000e-01   0.0000000e+00   3.4985000e+01   2.3861000e+01
   7.8145200e+02   5.0000000e-02  -4.6957140e+01   9.8383000e-01   0.0000000e+00   3.4992000e+01   2.3862000e+01
   7.8195400e+02   5.0000000e-02  -4.7005400e+01   9.8391000e-01   0.0000000e+00   3.4992000e+01   2.3863000e+01
   7.8245700e+02   5.0000000e-02  -4.7032970e+01   9.8420000e-01   0.0000000e+00   3.4991000e+01   2.3864000e+01
   7.8296100e+02   5.0000000e-02  -4.7060550e+01   9.8513000e-01   0.0000000e+00   3.4987000e+01   2.3866000e+01
   7.8346200e+02   5.0000000e-02  -4.7088130e+01   9.8421000e-01   0.0000000e+00   3.4992000e+01   2.3866000e+01
   7.8396400e+02   5.0000000e-02  -4.7115710e+01   9.8492000e-01   0.0000000e+00   3.4989000e+01   2.3868000e+01
   7.8446500e+02   5.0000000e-02  -4.7129490e+01   9.8440000e-01   0.0000000e+00   3.4992000e+01   2.3869000e+01
   7.8496900e+02   5.0000000e-02  -4.7157070e+01   9.8532000e-01   0.0000000e+00   3.4988000e+01   2.3870000e+01
   7.8547000e+02   5.0000000e-02  -4.7198440e+01   9.8460000e-01   0.0000000e+00   3.4992000e+01   2.3871000e+01
   7.8597200e+02   5.0000000e-02  -4.7191540e+01   9.8573000e-01   0.0000000e+00   3.4987000e+01   2.3872000e+01
   7.8647500e+02   5.0000000e-02  -4.7260490e+01   9.8481000e-01   0.0000000e+00   3.4992000e+01   2.3873000e+01
   7.8697900e+02   5.0000000e-02  -4.7294960e+01   9.8552000e-01   0.0000000e+00   3.4989000e+01   2.3874000e+01
   7.8748200e+02   5.0000000e-02  -4.7308750e+01   9.8647000e-01   0.0000000e+00   3.4985000e+01   2.3876000e+01
   7.8798400e+02   5.0000000e-02  -4.7336320e+01   9.8599000e-01   0.0000000e+00   3.4988000e+01   2.3877000e+01
   7.8848500e+02   5.0000000e-02  -4.7357010e+01   9.8674000e-01   0.0000000e+00   3.4985000e+01   2.3878000e+01
   7.8899500e+02   5.0000000e-02  -4.7419050e+01   9.8647000e-01   0.0000000e+00   3.4987000e+01   2.3879000e+01
   7.8949800e+02   5.0000000e-02  -4.7425950e+01   9.8639000e-01   0.0000000e+00   3.4988000e+01   2.3880000e+01
   7.9000200e+02   5.0000000e-02  -4.7467310e+01   9.8714000e-01   0.0000000e+00   3.4985000e+01   2.3881000e+01
   7.9050500e+02   5.0000000e-02  -4.7446630e+01   9.8729000e-01   0.0000000e+00   3.4985000e+01   2.3882000e+01
   7.9100700e+02   5.0000000e-02  -4.7474210e+01   9.8723000e-01   0.0000000e+00   3.4986000e+01   2.3883000e+01
   7.9151600e+02   5.0000000e-02  -4.7508680e+01   9.8821000e-01   0.0000000e+00   3.4982000e+01   2.3885000e+01
   7.9202500e+02   5.0000000e-02  -4.7515570e+01   9.8797000e-01   0.0000000e+00   3.4984000e+01   2.3886000e+01
   7.9252700e+02   5.0000000e-02  -4.7529360e+01   9.8876000e-01   0.0000000e+00   3.4981000e+01   2.3887000e+01
   7.9303200e+02   5.0000000e-02  -4.7556940e+01   9.8811000e-01   0.0000000e+00   3.4985000e+01   2.3888000e+01
   7.9353500e+02   5.0000000e-02  -4.7591410e+01   9.8889000e-01   0.0000000e+00   3.4982000e+01   2.3889000e+01
   7.9403700e+02   5.0000000e-02  -4.7605200e+01   9.9012000e-01   0.0000000e+00   3.4977000e+01   2.3890000e+01
   7.9453800e+02   5.0000000e-02  -4.7639670e+01   9.8951000e-01   0.0000000e+00   3.4981000e+01   2.3891000e+01
   7.9504200e+02   5.0000000e-02  -4.7639670e+01   9.9054000e-01   0.0000000e+00   3.4977000e+01   2.3892000e+01
   7.9554500e+02   5.0000000e-02  -4.7653460e+01   9.8951000e-01   0.0000000e+00   3.4983000e+01   2.3893000e+01
   7.9604700e+02   5.0000000e-02  -4.7701720e+01   9.9010000e-01   0.0000000e+00   3.4981000e+01   2.3894000e+01
   7.9654800e+02   5.0000000e-02  -4.7708620e+01   9.9134000e-01   0.0000000e+00   3.4976000e+01   2.3896000e+01
   7.9705200e+02   5.0000000e-02  -4.7749980e+01   9.9137000e-01   0.0000000e+00   3.4977000e+01   2.3897000e+01
   7.9755500e+02   5.0000000e-02  -4.7743090e+01   9.9076000e-01   0.0000000e+00   3.4981000e+01   2.3898000e+01
   7.9805800e+02   5.0000000e-02  -4.7791350e+01   9.9137000e-01   0.0000000e+00   3.4979000e+01   2.3899000e+01
   7.9856000e+02   5.0000000e-02  -4.7805140e+01   9.9242000e-01   0.0000000e+00   3.4975000e+01   2.3900000e+01
   7.9906300e+02   5.0000000e-02  -4.7812030e+01   9.9246000e-01   0.0000000e+00   3.4976000e+01   2.3901000e+01
   7.9956700e+02   5.0000000e-02  -4.7839610e+01   9.9270000e-01   0.0000000e+00   3.4976000e+01   2.3902000e+01
   8.0007000e+02   5.0000000e-02  -4.7867180e+01   9.9252000e-01   0.0000000e+00   3.4978000e+01   2.3903000e+01
   8.0057200e+02   5.0000000e-02  -4.7915440e+01   9.9337000e-01   0.0000000e+00   3.4975000e+01   2.3904000e+01
   8.0107700e+02   5.0000000e-02  -4.7922340e+01   9.9383000e-01   0.0000000e+00   3.4974000e+01   2.3905000e+01
   8.0158000e+02   5.0000000e-02  -4.7936130e+01   9.9388000e-01   0.0000000e+00   3.4975000e+01   2.3907000e+01
   8.0208200e+02   5.0000000e-02  -4.7936130e+01   9.9434000e-01   0.0000000e+00   3.4974000e+01   2.3907000e+01
   8.0258300e+02   5.0000000e-02  -4.7943020e+01   9.9523000e-01   0.0000000e+00   3.4971000e+01   2.3909000e+01
   8.0308700e+02   5.0000000e-02  -4.7977490e+01   9.9531000e-01   0.0000000e+00   3.4972000e+01   2.3909000e+01
   8.0359000e+02   5.0000000e-02  -4.8005070e+01   9.9496000e-01   0.0000000e+00   3.4975000e+01   2.3910000e+01
   8.0409200e+02   5.0000000e-02  -4.8053330e+01   9.9563000e-01   0.0000000e+00   3.4973000e+01   2.3912000e+01
   8.0459300e+02   5.0000000e-02  -4.8060230e+01   9.9674000e-01   0.0000000e+00   3.4969000e+01   2.3912000e+01
   8.0509700e+02   5.0000000e-02  -4.8087800e+01   9.9663000e-01   0.0000000e+00   3.4971000e+01   2.3914000e+01
   8.0560200e+02   5.0000000e-02  -4.8122270e+01   9.9650000e-01   0.0000000e+00   3.4973000e+01   2.3915000e+01
   8.0610300e+02   5.0000000e-02  -4.8142960e+01   9.9614000e-01   0.0000000e+00   3.4976000e+01   2.3916000e+01
   8.0660500e+02   5.0000000e-02  -4.8163640e+01   9.9680000e-01   0.0000000e+00   3.4974000e+01   2.3917000e+01
   8.0710600e+02   5.0000000e-02  -4.8211900e+01   9.9769000e-01   0.0000000e+00   3.4971000e+01   2.3917000e+01
   8.0761000e+02   5.0000000e-02  -4.8253270e+01   9.9630000e-01   0.0000000e+00   3.4979000e+01   2.3919000e+01
   8.0811100e+02   5.0000000e-02  -4.8294630e+01   9.9714000e-01   0.0000000e+00   3.4976000e+01   2.3920000e+01
   8.0861300e+02   5.0000000e-02  -4.8349790e+01   9.9906000e-01   0.0000000e+00   3.4968000e+01   2.3921000e+01
   8.0911500e+02   5.0000000e-02  -4.8370470e+01   9.9749000e-01   0.0000000e+00   3.4977000e+01   2.3922000e+01
   8.0961800e+02   5.0000000e-02  -4.8404940e+01   9.9856000e-01   0.0000000e+00   3.4973000e+01   2.3923000e+01
   8.1012100e+02   5.0000000e-02  -4.8460100e+01   9.9904000e-01   0.0000000e+00   3.4972000e+01   2.3924000e+01
   8.1062300e+02   5.0000000e-02  -4.8487670e+01   9.9848000e-01   0.0000000e+00   3.4976000e+01   2.3925000e+01
   8.1112500e+02   5.0000000e-02  -4.8501460e+01   9.9935000e-01   0.0000000e+00   3.4973000e+01   2.3926000e+01
   8.1162800e+02   5.0000000e-02  -4.8549720e+01   9.9899000e-01   0.0000000e+00   3.4976000e+01   2.3927000e+01
   8.1213100e+02   5.0000000e-02  -4.8591090e+01   9.9923000e-01   0.0000000e+00   3.4976000e+01   2.3928000e+01
   8.1263500e+02   5.0000000e-02  -4.8632450e+01   9.9884000e-01   0.0000000e+00   3.4979000e+01   2.3929000e+01
   8.1313800e+02   5.0000000e-02  -4.8673820e+01   9.9863000e-01   0.0000000e+00   3.4981000e+01   2.3930000e+01
   8.1364000e+02   5.0000000e-02  -4.8701400e+01   1.0013400e+00   0.0000000e+00   3.4969000e+01   2.3931000e+01
   8.1414700e+02   5.0000000e-02  -4.8722080e+01   9.9976000e-01   0.0000000e+00   3.4978000e+01   2.3932000e+01
   8.1465000e+02   5.0000000e-02  -4.8777230e+01   9.9956000e-01   0.0000000e+00   3.4980000e+01   2.3933000e+01
   8.1516000e+02   5.0000000e-02  -4.8818600e+01   9.9955000e-01   0.0000000e+00   3.4981000e+01   2.3934000e+01
   8.1566100e+02   5.0000000e-02  -4.8846180e+01   1.0001600e+00   0.0000000e+00   3.4979000e+01   2.3934000e+01
   8.1616500e+02   5.0000000e-02  -4.8908230e+01   1.0001600e+00   0.0000000e+00   3.4980000e+01   2.3936000e+01
   8.1666800e+02   5.0000000e-02  -4.8908230e+01   9.9994000e-01   0.0000000e+00   3.4982000e+01   2.3936000e+01
   8.1717000e+02   5.0000000e-02  -4.8963380e+01   1.0001200e+00   0.0000000e+00   3.4982000e+01   2.3937000e+01
   8.1767300e+02   5.0000000e-02  -4.8984060e+01   1.0009300e+00   0.0000000e+00   3.4979000e+01   2.3938000e+01
   8.1817600e+02   5.0000000e-02  -4.9025430e+01   1.0009300e+00   0.0000000e+00   3.4980000e+01   2.3939000e+01
   8.1867800e+02   5.0000000e-02  -4.9087480e+01   1.0007100e+00   0.0000000e+00   3.4982000e+01   2.3940000e+01
   8.1918100e+02   5.0000000e-02  -4.9101270e+01   1.0002600e+00   0.0000000e+00   3.4985000e+01   2.3941000e+01
   8.1968500e+02   5.0000000e-02  -4.9149530e+01   1.0004100e+00   0.0000000e+00   3.4985000e+01   2.3942000e+01
   8.2018800e+02   5.0000000e-02  -4.9149530e+01   1.0009800e+00   0.0000000e+00   3.4983000e+01   2.3943000e+01
   8.2069000e+02   5.0000000e-02  -4.9184000e+01   1.0003100e+00   0.0000000e+00   3.4987000e+01   2.3944000e+01
   8.2119100e+02   5.0000000e-02  -4.9211570e+01   9.9981000e-01   0.0000000e+00   3.4990000e+01   2.3945000e+01
   8.2169500e+02   5.0000000e-02  -4.9239150e+01   1.0018000e+00   0.0000000e+00   3.4981000e+01   2.3946000e+01
   8.2219800e+02   5.0000000e-02  -4.9273620e+01   1.0011500e+00   0.0000000e+00   3.4985000e+01   2.3947000e+01
   8.2270500e+02   5.0000000e-02  -4.9301200e+01   1.0017200e+00   0.0000000e+00   3.4983000e+01   2.3948000e+01
   8.2320600e+02   5.0000000e-02  -4.9321880e+01   1.0021000e+00   0.0000000e+00   3.4982000e+01   2.3949000e+01
   8.2371000e+02   5.0000000e-02  -4.9335670e+01   1.0027000e+00   0.0000000e+00   3.4980000e+01   2.3950000e+01
   8.2421300e+02   5.0000000e-02  -4.9349460e+01   1.0018500e+00   0.0000000e+00   3.4985000e+01   2.3951000e+01
   8.2471500e+02   5.0000000e-02  -4.9377040e+01   1.0015800e+00   0.0000000e+00   3.4987000e+01   2.3952000e+01
   8.2521800e+02   5.0000000e-02  -4.9390830e+01   1.0021300e+00   0.0000000e+00   3.4985000e+01   2.3953000e+01
   8.2572200e+02   5.0000000e-02  -4.9432190e+01   1.0029100e+00   0.0000000e+00   3.4982000e+01   2.3953000e+01
   8.2622300e+02   5.0000000e-02  -4.9459770e+01   1.0026700e+00   0.0000000e+00   3.4984000e+01   2.3955000e+01
   8.2672700e+02   5.0000000e-02  -4.9466660e+01   1.0019900e+00   0.0000000e+00   3.4988000e+01   2.3955000e+01
   8.2723500e+02   5.0000000e-02  -4.9494240e+01   1.0029500e+00   0.0000000e+00   3.4984000e+01   2.3956000e+01
   8.2774500e+02   5.0000000e-02  -4.9508030e+01   1.0029000e+00   0.0000000e+00   3.4985000e+01   2.3957000e+01
   8.2824900e+02   5.0000000e-02  -4.9549400e+01   1.0022100e+00   0.0000000e+00   3.4989000e+01   2.3958000e+01
   8.2877200e+02   5.0000000e-02  -4.9549400e+01   1.0023200e+00   0.0000000e+00   3.4989000e+01   2.3959000e+01
   8.2927500e+02   5.0000000e-02  -4.9576970e+01   1.0030600e+00   0.0000000e+00   3.4986000e+01   2.3960000e+01
   8.2977800e+02   5.0000000e-02  -4.9611440e+01   1.0034100e+00   0.0000000e+00   3.4985000e+01   2.3961000e+01
   8.3028000e+02   5.0000000e-02  -4.9639020e+01   1.0037700e+00   0.0000000e+00   3.4984000e+01   2.3962000e+01
   8.3078100e+02   5.0000000e-02  -4.9673490e+01   1.0026700e+00   0.0000000e+00   3.4990000e+01   2.3963000e+01
   8.3128500e+02   5.0000000e-02  -4.9680390e+01   1.0031900e+00   0.0000000e+00   3.4988000e+01   2.3964000e+01
   8.3178800e+02   5.0000000e-02  -4.9735540e+01   1.0037300e+00   0.0000000e+00   3.4986000e+01   2.3965000e+01
   8.3229200e+02   5.0000000e-02  -4.9735540e+01   1.0034500e+00   0.0000000e+00   3.4988000e+01   2.3966000e+01
   8.3279500e+02   5.0000000e-02  -4.9770010e+01   1.0039900e+00   0.0000000e+00   3.4986000e+01   2.3966000e+01
   8.3329800e+02   5.0000000e-02  -4.9776910e+01   1.0037100e+00   0.0000000e+00   3.4988000e+01   2.3968000e+01
   8.3380200e+02   5.0000000e-02  -4.9811380e+01   1.0034100e+00   0.0000000e+00   3.4990000e+01   2.3969000e+01
   8.3430500e+02   5.0000000e-02  -4.9825170e+01   1.0033000e+00   0.0000000e+00   3.4991000e+01   2.3970000e+01
   8.3480800e+02   5.0000000e-02  -4.9852750e+01   1.0036000e+00   0.0000000e+00   3.4990000e+01   2.3970000e+01
   8.3531200e+02   5.0000000e-02  -4.9859640e+01   1.0034900e+00   0.0000000e+00   3.4991000e+01   2.3971000e+01
   8.3581500e+02   5.0000000e-02  -4.9880320e+01   1.0027400e+00   0.0000000e+00   3.4995000e+01   2.3972000e+01
   8.3632200e+02   5.0000000e-02  -4.9901010e+01   1.0046800e+00   0.0000000e+00   3.4986000e+01   2.3973000e+01
   8.3682500e+02   5.0000000e-02  -4.9935480e+01   1.0033500e+00   0.0000000e+00   3.4993000e+01   2.3974000e+01
   8.3732700e+02   5.0000000e-02  -4.9956160e+01   1.0027900e+00   0.0000000e+00   3.4996000e+01   2.3975000e+01
   8.3782800e+02   5.0000000e-02  -4.9963050e+01   1.0034600e+00   0.0000000e+00   3.4993000e+01   2.3976000e+01
   8.3833000e+02   5.0000000e-02  -4.9976840e+01   1.0024800e+00   0.0000000e+00   3.4998000e+01   2.3977000e+01
   8.3883300e+02   5.0000000e-02  -5.0004420e+01   1.0035500e+00   0.0000000e+00   3.4993000e+01   2.3978000e+01
   8.3933700e+02   5.0000000e-02  -5.0038890e+01   1.0038300e+00   0.0000000e+00   3.4992000e+01   2.3979000e+01
   8.3984000e+02   5.0000000e-02  -5.0052680e+01   1.0026500e+00   0.0000000e+00   3.4998000e+01   2.3980000e+01
   8.4034200e+02   5.0000000e-02  -5.0059570e+01   1.0026700e+00   0.0000000e+00   3.4998000e+01   2.3981000e+01
   8.4084500e+02   5.0000000e-02  -5.0073360e+01   1.0033200e+00   0.0000000e+00   3.4995000e+01   2.3982000e+01
   8.4134800e+02   5.0000000e-02  -5.0100940e+01   1.0019000e+00   0.0000000e+00   3.5002000e+01   2.3982000e+01
   8.4185000e+02   5.0000000e-02  -5.0107830e+01   1.0023000e+00   0.0000000e+00   3.5000000e+01   2.3983000e+01
   8.4235300e+02   5.0000000e-02  -5.0121620e+01   1.0031400e+00   0.0000000e+00   3.4996000e+01   2.3985000e+01
   8.4285500e+02   5.0000000e-02  -5.0156100e+01   1.0027600e+00   0.0000000e+00   3.4998000e+01   2.3985000e+01
   8.4335800e+02   5.0000000e-02  -5.0176780e+01   1.0029900e+00   0.0000000e+00   3.4997000e+01   2.3986000e+01
   8.4386000e+02   5.0000000e-02  -5.0183670e+01   1.0021800e+00   0.0000000e+00   3.5001000e+01   2.3987000e+01
   8.4436200e+02   5.0000000e-02  -5.0197460e+01   1.0017500e+00   0.0000000e+00   3.5003000e+01   2.3988000e+01
   8.4486800e+02   5.0000000e-02  -5.0211250e+01   1.0021400e+00   0.0000000e+00   3.5001000e+01   2.3989000e+01
   8.4537200e+02   5.0000000e-02  -5.0238830e+01   1.0015000e+00   0.0000000e+00   3.5004000e+01   2.3990000e+01
   8.4587300e+02   5.0000000e-02  -5.0245720e+01   1.0012500e+00   0.0000000e+00   3.5005000e+01   2.3991000e+01
   8.4637500e+02   5.0000000e-02  -5.0287090e+01   1.0007800e+00   0.0000000e+00   3.5007000e+01   2.3992000e+01
   8.4687700e+02   5.0000000e-02  -5.0307770e+01   1.0013400e+00   0.0000000e+00   3.5004000e+01   2.3993000e+01
   8.4737800e+02   5.0000000e-02  -5.0328450e+01   1.0010900e+00   0.0000000e+00   3.5005000e+01   2.3993000e+01
   8.4788200e+02   5.0000000e-02  -5.0376710e+01   1.0004100e+00   0.0000000e+00   3.5008000e+01   2.3995000e+01
   8.4838300e+02   5.0000000e-02  -5.0397400e+01   1.0003300e+00   0.0000000e+00   3.5008000e+01   2.3996000e+01
   8.4888700e+02   5.0000000e-02  -5.0411180e+01   9.9983000e-01   0.0000000e+00   3.5010000e+01   2.3996000e+01
   8.4939000e+02   5.0000000e-02  -5.0445660e+01   1.0016200e+00   0.0000000e+00   3.5001000e+01   2.3997000e+01
   8.4989300e+02   5.0000000e-02  -5.0473230e+01   9.9804000e-01   0.0000000e+00   3.5018000e+01   2.3998000e+01
   8.5039500e+02   5.0000000e-02  -5.0514600e+01   9.9954000e-01   0.0000000e+00   3.5010000e+01   2.3999000e+01
   8.5089900e+02   5.0000000e-02  -5.0549070e+01   9.9797000e-01   0.0000000e+00   3.5017000e+01   2.4000000e+01
   8.5140300e+02   5.0000000e-02  -5.0569750e+01   9.9801000e-01   0.0000000e+00   3.5016000e+01   2.4001000e+01
   8.5190600e+02   5.0000000e-02  -5.0583540e+01   9.9575000e-01   0.0000000e+00   3.5026000e+01   2.4002000e+01
   8.5240800e+02   5.0000000e-02  -5.0618010e+01   9.9675000e-01   0.0000000e+00   3.5020000e+01   2.4002000e+01
   8.5290900e+02   5.0000000e-02  -5.0638700e+01   9.9550000e-01   0.0000000e+00   3.5025000e+01   2.4003000e+01
   8.5341100e+02   5.0000000e-02  -5.0631800e+01   9.9630000e-01   0.0000000e+00   3.5020000e+01   2.4004000e+01
   8.5391200e+02   5.0000000e-02  -5.0631800e+01   9.9442000e-01   0.0000000e+00   3.5028000e+01   2.4005000e+01
   8.5441600e+02   5.0000000e-02  -5.0659380e+01   9.9456000e-01   0.0000000e+00   3.5026000e+01   2.4006000e+01
   8.5491900e+02   5.0000000e-02  -5.0666270e+01   9.9388000e-01   0.0000000e+00   3.5028000e+01   2.4007000e+01
   8.5542100e+02   5.0000000e-02  -5.0680060e+01   9.9255000e-01   0.0000000e+00   3.5033000e+01   2.4008000e+01
   8.5592200e+02   5.0000000e-02  -5.0666270e+01   9.9390000e-01   0.0000000e+00   3.5025000e+01   2.4009000e+01
   8.5642400e+02   5.0000000e-02  -5.0645590e+01   9.9281000e-01   0.0000000e+00   3.5029000e+01   2.4009000e+01
   8.5692600e+02   5.0000000e-02  -5.0645590e+01   9.9252000e-01   0.0000000e+00   3.5029000e+01   2.4010000e+01
   8.5742900e+02   5.0000000e-02  -5.0652490e+01   9.9160000e-01   0.0000000e+00   3.5032000e+01   2.4011000e+01
   8.5793400e+02   5.0000000e-02  -5.0652490e+01   9.9170000e-01   0.0000000e+00   3.5030000e+01   2.4012000e+01
   8.5843700e+02   5.0000000e-02  -5.0631800e+01   9.9098000e-01   0.0000000e+00   3.5032000e+01   2.4012000e+01
   8.5894100e+02   5.0000000e-02  -5.0645590e+01   9.9045000e-01   0.0000000e+00   3.5033000e+01   2.4013000e+01
   8.5944200e+02   5.0000000e-02  -5.0645590e+01   9.8949000e-01   0.0000000e+00   3.5036000e+01   2.4014000e+01
   8.5994400e+02   5.0000000e-02  -5.0618010e+01   9.8955000e-01   0.0000000e+00   3.5034000e+01   2.4015000e+01
   8.6044700e+02   5.0000000e-02  -5.0611120e+01   9.8963000e-01   0.0000000e+00   3.5032000e+01   2.4016000e+01
   8.6095100e+02   5.0000000e-02  -5.0611120e+01   9.8784000e-01   0.0000000e+00   3.5039000e+01   2.4017000e+01
   8.6145200e+02   5.0000000e-02  -5.0618010e+01   9.8850000e-01   0.0000000e+00   3.5034000e+01   2.4017000e+01
   8.6195600e+02   5.0000000e-02  -5.0611120e+01   9.8837000e-01   0.0000000e+00   3.5033000e+01   2.4018000e+01
   8.6245900e+02   5.0000000e-02  -5.0611120e+01   9.8804000e-01   0.0000000e+00   3.5033000e+01   2.4019000e+01
   8.6296200e+02   5.0000000e-02  -5.0576650e+01   9.8729000e-01   0.0000000e+00   3.5035000e+01   2.4020000e+01
   8.6346400e+02   5.0000000e-02  -5.0576650e+01   9.8736000e-01   0.0000000e+00   3.5033000e+01   2.4020000e+01
   8.6396600e+02   5.0000000e-02  -5.0549070e+01   9.8745000e-01   0.0000000e+00   3.5031000e+01   2.4021000e+01
   8.6446900e+02   5.0000000e-02  -5.0549070e+01   9.8735000e-01   0.0000000e+00   3.5030000e+01   2.4022000e+01
   8.6497200e+02   5.0000000e-02  -5.0549070e+01   9.8642000e-01   0.0000000e+00   3.5033000e+01   2.4023000e+01
   8.6547600e+02   5.0000000e-02  -5.0528390e+01   9.8630000e-01   0.0000000e+00   3.5032000e+01   2.4023000e+01
   8.6597900e+02   5.0000000e-02  -5.0521490e+01   9.8535000e-01   0.0000000e+00   3.5035000e+01   2.4024000e+01
   8.6648300e+02   5.0000000e-02  -5.0487020e+01   9.8647000e-01   0.0000000e+00   3.5028000e+01   2.4024000e+01
   8.6698600e+02   5.0000000e-02  -5.0473230e+01   9.8409000e-01   0.0000000e+00   3.5038000e+01   2.4025000e+01
   8.6748700e+02   5.0000000e-02  -5.0445660e+01   9.8623000e-01   0.0000000e+00   3.5026000e+01   2.4025000e+01
   8.6799000e+02   5.0000000e-02  -5.0452550e+01   9.8534000e-01   0.0000000e+00   3.5029000e+01   2.4026000e+01
   8.6849300e+02   5.0000000e-02  -5.0431870e+01   9.8442000e-01   0.0000000e+00   3.5032000e+01   2.4027000e+01
   8.6899600e+02   5.0000000e-02  -5.0390500e+01   9.8452000e-01   0.0000000e+00   3.5030000e+01   2.4028000e+01
   8.6949700e+02   5.0000000e-02  -5.0397400e+01   9.8422000e-01   0.0000000e+00   3.5030000e+01   2.4028000e+01
   8.6999900e+02   5.0000000e-02  -5.0356030e+01   9.8434000e-01   0.0000000e+00   3.5028000e+01   2.4029000e+01
   8.7050200e+02   5.0000000e-02  -5.0342240e+01   9.8427000e-01   0.0000000e+00   3.5027000e+01   2.4029000e+01
   8.7100600e+02   5.0000000e-02  -5.0314660e+01   9.8505000e-01   0.0000000e+00   3.5022000e+01   2.4030000e+01
   8.7150900e+02   5.0000000e-02  -5.0314660e+01   9.8399000e-01   0.0000000e+00   3.5026000e+01   2.4031000e+01
   8.7201200e+02   5.0000000e-02  -5.0293980e+01   9.8352000e-01   0.0000000e+00   3.5027000e+01   2.4031000e+01
   8.7251500e+02   5.0000000e-02  -5.0300880e+01   9.8430000e-01   0.0000000e+00   3.5022000e+01   2.4032000e+01
   8.7301700e+02   5.0000000e-02  -5.0266400e+01   9.8429000e-01   0.0000000e+00   3.5021000e+01   2.4033000e+01
   8.7351800e+02   5.0000000e-02  -5.0231930e+01   9.8345000e-01   0.0000000e+00   3.5024000e+01   2.4033000e+01
   8.7402000e+02   5.0000000e-02  -5.0218140e+01   9.8321000e-01   0.0000000e+00   3.5024000e+01   2.4034000e+01
   8.7452300e+02   5.0000000e-02  -5.0204360e+01   9.8444000e-01   0.0000000e+00   3.5017000e+01   2.4034000e+01
   8.7502500e+02   5.0000000e-02  -5.0169880e+01   9.8490000e-01   0.0000000e+00   3.5014000e+01   2.4035000e+01
   8.7552800e+02   5.0000000e-02  -5.0183670e+01   9.8371000e-01   0.0000000e+00   3.5019000e+01   2.4036000e+01
   8.7603100e+02   5.0000000e-02  -5.0128520e+01   9.8373000e-01   0.0000000e+00   3.5018000e+01   2.4036000e+01
   8.7653700e+02   5.0000000e-02  -5.0121620e+01   9.8439000e-01   0.0000000e+00   3.5014000e+01   2.4036000e+01
   8.7703800e+02   5.0000000e-02  -5.0094050e+01   9.8404000e-01   0.0000000e+00   3.5015000e+01   2.4037000e+01
   8.7754200e+02   5.0000000e-02  -5.0080260e+01   9.8326000e-01   0.0000000e+00   3.5018000e+01   2.4038000e+01
   8.7804300e+02   5.0000000e-02  -5.0066470e+01   9.8308000e-01   0.0000000e+00   3.5018000e+01   2.4038000e+01
   8.7854700e+02   5.0000000e-02  -5.0059570e+01   9.8563000e-01   0.0000000e+00   3.5005000e+01   2.4039000e+01
   8.7904800e+02   5.0000000e-02  -5.0045790e+01   9.8474000e-01   0.0000000e+00   3.5009000e+01   2.4039000e+01
   8.7955000e+02   5.0000000e-02  -5.0018210e+01   9.8486000e-01   0.0000000e+00   3.5008000e+01   2.4040000e+01
   8.8005300e+02   5.0000000e-02  -5.0004420e+01   9.8394000e-01   0.0000000e+00   3.5012000e+01   2.4041000e+01
   8.8055600e+02   5.0000000e-02  -5.0004420e+01   9.8466000e-01   0.0000000e+00   3.5008000e+01   2.4041000e+01
   8.8105800e+02   5.0000000e-02  -4.9949270e+01   9.8521000e-01   0.0000000e+00   3.5005000e+01   2.4042000e+01
   8.8156100e+02   5.0000000e-02  -4.9928580e+01   9.8516000e-01   0.0000000e+00   3.5005000e+01   2.4042000e+01
   8.8206500e+02   5.0000000e-02  -4.9914790e+01   9.8511000e-01   0.0000000e+00   3.5005000e+01   2.4043000e+01
   8.8256800e+02   5.0000000e-02  -4.9914790e+01   9.8611000e-01   0.0000000e+00   3.5000000e+01   2.4043000e+01
   8.8307000e+02   5.0000000e-02  -4.9901010e+01   9.8632000e-01   0.0000000e+00   3.4999000e+01   2.4044000e+01
   8.8357100e+02   5.0000000e-02  -4.9880320e+01   9.8780000e-01   0.0000000e+00   3.4992000e+01   2.4044000e+01
   8.8407500e+02   5.0000000e-02  -4.9873430e+01   9.8725000e-01   0.0000000e+00   3.4995000e+01   2.4045000e+01
   8.8457800e+02   5.0000000e-02  -4.9832060e+01   9.8646000e-01   0.0000000e+00   3.4999000e+01   2.4045000e+01
   8.8508200e+02   5.0000000e-02  -4.9832060e+01   9.8878000e-01   0.0000000e+00   3.4988000e+01   2.4046000e+01
   8.8558500e+02   5.0000000e-02  -4.9804490e+01   9.8953000e-01   0.0000000e+00   3.4985000e+01   2.4047000e+01
   8.8608700e+02   5.0000000e-02  -4.9776910e+01   9.8716000e-01   0.0000000e+00   3.4997000e+01   2.4047000e+01
   8.8659000e+02   5.0000000e-02  -4.9790700e+01   9.8782000e-01   0.0000000e+00   3.4994000e+01   2.4047000e+01
   8.8709200e+02   5.0000000e-02  -4.9776910e+01   9.8914000e-01   0.0000000e+00   3.4988000e+01   2.4048000e+01
   8.8759300e+02   5.0000000e-02  -4.9749330e+01   9.8905000e-01   0.0000000e+00   3.4989000e+01   2.4048000e+01
   8.8809500e+02   5.0000000e-02  -4.9742440e+01   9.8895000e-01   0.0000000e+00   3.4990000e+01   2.4049000e+01
   8.8859800e+02   5.0000000e-02  -4.9749330e+01   9.8947000e-01   0.0000000e+00   3.4988000e+01   2.4050000e+01
   8.8910300e+02   5.0000000e-02  -4.9721750e+01   9.9085000e-01   0.0000000e+00   3.4982000e+01   2.4050000e+01
   8.8960700e+02   5.0000000e-02  -4.9714860e+01   9.8977000e-01   0.0000000e+00   3.4988000e+01   2.4050000e+01
   8.9010800e+02   5.0000000e-02  -4.9694180e+01   9.8926000e-01   0.0000000e+00   3.4991000e+01   2.4051000e+01
   8.9061200e+02   5.0000000e-02  -4.9721750e+01   9.9082000e-01   0.0000000e+00   3.4984000e+01   2.4052000e+01
   8.9111500e+02   5.0000000e-02  -4.9707970e+01   9.9098000e-01   0.0000000e+00   3.4984000e+01   2.4052000e+01
   8.9161800e+02   5.0000000e-02  -4.9721750e+01   9.9135000e-01   0.0000000e+00   3.4983000e+01   2.4052000e+01
   8.9212200e+02   5.0000000e-02  -4.9701070e+01   9.9089000e-01   0.0000000e+00   3.4986000e+01   2.4053000e+01
   8.9262500e+02   5.0000000e-02  -4.9701070e+01   9.9166000e-01   0.0000000e+00   3.4983000e+01   2.4054000e+01
   8.9312700e+02   5.0000000e-02  -4.9714860e+01   9.9225000e-01   0.0000000e+00   3.4981000e+01   2.4054000e+01
   8.9362800e+02   5.0000000e-02  -4.9707970e+01   9.9265000e-01   0.0000000e+00   3.4980000e+01   2.4055000e+01
   8.9413200e+02   5.0000000e-02  -4.9728650e+01   9.9201000e-01   0.0000000e+00   3.4984000e+01   2.4055000e+01
   8.9463500e+02   5.0000000e-02  -4.9714860e+01   9.9238000e-01   0.0000000e+00   3.4983000e+01   2.4055000e+01
   8.9513600e+02   5.0000000e-02  -4.9714860e+01   9.9360000e-01   0.0000000e+00   3.4978000e+01   2.4056000e+01
   8.9564000e+02   5.0000000e-02  -4.9735540e+01   9.9319000e-01   0.0000000e+00   3.4981000e+01   2.4057000e+01
   8.9614100e+02   5.0000000e-02  -4.9714860e+01   9.9317000e-01   0.0000000e+00   3.4982000e+01   2.4057000e+01
   8.9664500e+02   5.0000000e-02  -4.9701070e+01   9.9461000e-01   0.0000000e+00   3.4976000e+01   2.4058000e+01
   8.9715000e+02   5.0000000e-02  -4.9707970e+01   9.9464000e-01   0.0000000e+00   3.4977000e+01   2.4058000e+01
   8.9765900e+02   5.0000000e-02  -4.9742440e+01   9.9508000e-01   0.0000000e+00   3.4976000e+01   2.4059000e+01
   8.9816200e+02   5.0000000e-02  -4.9728650e+01   9.9532000e-01   0.0000000e+00   3.4976000e+01   2.4059000e+01
   8.9866600e+02   5.0000000e-02  -4.9721750e+01   9.9514000e-01   0.0000000e+00   3.4978000e+01   2.4060000e+01
   8.9916700e+02   5.0000000e-02  -4.9756230e+01   9.9557000e-01   0.0000000e+00   3.4977000e+01   2.4060000e+01
   8.9966900e+02   5.0000000e-02  -4.9742440e+01   9.9601000e-01   0.0000000e+00   3.4976000e+01   2.4061000e+01
   9.0017200e+02   5.0000000e-02  -4.9770010e+01   9.9667000e-01   0.0000000e+00   3.4974000e+01   2.4061000e+01
   9.0067500e+02   5.0000000e-02  -4.9783800e+01   9.9714000e-01   0.0000000e+00   3.4973000e+01   2.4061000e+01
   9.0117900e+02   5.0000000e-02  -4.9804490e+01   9.9657000e-01   0.0000000e+00   3.4977000e+01   2.4062000e+01
   9.0168000e+02   5.0000000e-02  -4.9838960e+01   9.9722000e-01   0.0000000e+00   3.4975000e+01   2.4062000e+01
   9.0218400e+02   5.0000000e-02  -4.9825170e+01   9.9705000e-01   0.0000000e+00   3.4977000e+01   2.4063000e+01
   9.0268500e+02   5.0000000e-02  -4.9832060e+01   9.9728000e-01   0.0000000e+00   3.4977000e+01   2.4063000e+01
   9.0318900e+02   5.0000000e-02  -4.9859640e+01   9.9772000e-01   0.0000000e+00   3.4976000e+01   2.4064000e+01
   9.0369200e+02   5.0000000e-02  -4.9880320e+01   9.9817000e-01   0.0000000e+00   3.4975000e+01   2.4064000e+01
   9.0419500e+02   5.0000000e-02  -4.9894110e+01   9.9968000e-01   0.0000000e+00   3.4969000e+01   2.4065000e+01
   9.0469700e+02   5.0000000e-02  -4.9907900e+01   9.9936000e-01   0.0000000e+00   3.4972000e+01   2.4066000e+01
   9.0520000e+02   5.0000000e-02  -4.9928580e+01   9.9922000e-01   0.0000000e+00   3.4974000e+01   2.4066000e+01
   9.0570200e+02   5.0000000e-02  -4.9914790e+01   9.9990000e-01   0.0000000e+00   3.4972000e+01   2.4066000e+01
   9.0620500e+02   5.0000000e-02  -4.9928580e+01   1.0003900e+00   0.0000000e+00   3.4971000e+01   2.4067000e+01
   9.0670700e+02   5.0000000e-02  -4.9949270e+01   1.0011000e+00   0.0000000e+00   3.4969000e+01   2.4068000e+01
   9.0720800e+02   5.0000000e-02  -4.9956160e+01   1.0007800e+00   0.0000000e+00   3.4972000e+01   2.4068000e+01
   9.0771200e+02   5.0000000e-02  -4.9990630e+01   1.0002200e+00   0.0000000e+00   3.4976000e+01   2.4069000e+01
   9.0821500e+02   5.0000000e-02  -5.0011310e+01   1.0010900e+00   0.0000000e+00   3.4973000e+01   2.4069000e+01
   9.0871900e+02   5.0000000e-02  -5.0032000e+01   1.0017800e+00   0.0000000e+00   3.4971000e+01   2.4070000e+01
   9.0922000e+02   5.0000000e-02  -5.0038890e+01   1.0010200e+00   0.0000000e+00   3.4976000e+01   2.4070000e+01
   9.0972200e+02   5.0000000e-02  -5.0045790e+01   1.0014700e+00   0.0000000e+00   3.4975000e+01   2.4071000e+01
   9.1022500e+02   5.0000000e-02  -5.0066470e+01   1.0015100e+00   0.0000000e+00   3.4976000e+01   2.4071000e+01
   9.1072900e+02   5.0000000e-02  -5.0080260e+01   1.0028000e+00   0.0000000e+00   3.4971000e+01   2.4071000e+01
   9.1123600e+02   5.0000000e-02  -5.0107830e+01   1.0028800e+00   0.0000000e+00   3.4972000e+01   2.4072000e+01
   9.1173900e+02   5.0000000e-02  -5.0149200e+01   1.0021100e+00   0.0000000e+00   3.4977000e+01   2.4073000e+01
   9.1224900e+02   5.0000000e-02  -5.0135410e+01   1.0027600e+00   0.0000000e+00   3.4975000e+01   2.4073000e+01
   9.1275200e+02   5.0000000e-02  -5.0183670e+01   1.0046900e+00   0.0000000e+00   3.4967000e+01   2.4074000e+01
   9.1325400e+02   5.0000000e-02  -5.0197460e+01   1.0020800e+00   0.0000000e+00   3.4981000e+01   2.4074000e+01
   9.1375700e+02   5.0000000e-02  -5.0225040e+01   1.0022700e+00   0.0000000e+00   3.4981000e+01   2.4075000e+01
   9.1426000e+02   5.0000000e-02  -5.0252620e+01   1.0024600e+00   0.0000000e+00   3.4981000e+01   2.4075000e+01
   9.1476400e+02   5.0000000e-02  -5.0259510e+01   1.0026500e+00   0.0000000e+00   3.4981000e+01   2.4076000e+01
   9.1526500e+02   5.0000000e-02  -5.0287090e+01   1.0026300e+00   0.0000000e+00   3.4982000e+01   2.4077000e+01
   9.1576900e+02   5.0000000e-02  -5.0314660e+01   1.0030200e+00   0.0000000e+00   3.4981000e+01   2.4077000e+01
   9.1627200e+02   5.0000000e-02  -5.0356030e+01   1.0032100e+00   0.0000000e+00   3.4981000e+01   2.4077000e+01
   9.1677500e+02   5.0000000e-02  -5.0369820e+01   1.0034000e+00   0.0000000e+00   3.4981000e+01   2.4078000e+01
   9.1727900e+02   5.0000000e-02  -5.0397400e+01   1.0027500e+00   0.0000000e+00   3.4985000e+01   2.4079000e+01
   9.1778200e+02   5.0000000e-02  -5.0404290e+01   1.0029000e+00   0.0000000e+00   3.4985000e+01   2.4079000e+01
   9.1828600e+02   5.0000000e-02  -5.0424970e+01   1.0030500e+00   0.0000000e+00   3.4985000e+01   2.4079000e+01
   9.1879100e+02   5.0000000e-02  -5.0459440e+01   1.0029900e+00   0.0000000e+00   3.4986000e+01   2.4080000e+01
   9.1929400e+02   5.0000000e-02  -5.0473230e+01   1.0031300e+00   0.0000000e+00   3.4986000e+01   2.4081000e+01
   9.1979700e+02   5.0000000e-02  -5.0480130e+01   1.0039000e+00   0.0000000e+00   3.4983000e+01   2.4082000e+01
   9.2029900e+02   5.0000000e-02  -5.0521490e+01   1.0030200e+00   0.0000000e+00   3.4988000e+01   2.4082000e+01
   9.2080200e+02   5.0000000e-02  -5.0507700e+01   1.0027200e+00   0.0000000e+00   3.4990000e+01   2.4082000e+01
   9.2130600e+02   5.0000000e-02  -5.0528390e+01   1.0032400e+00   0.0000000e+00   3.4988000e+01   2.4083000e+01
   9.2180900e+02   5.0000000e-02  -5.0507700e+01   1.0027300e+00   0.0000000e+00   3.4991000e+01   2.4084000e+01
   9.2231200e+02   5.0000000e-02  -5.0549070e+01   1.0028200e+00   0.0000000e+00   3.4991000e+01   2.4084000e+01
   9.2281400e+02   5.0000000e-02  -5.0562860e+01   1.0022800e+00   0.0000000e+00   3.4994000e+01   2.4085000e+01
   9.2331600e+02   5.0000000e-02  -5.0569750e+01   1.0023400e+00   0.0000000e+00   3.4994000e+01   2.4085000e+01
   9.2381900e+02   5.0000000e-02  -5.0562860e+01   1.0028200e+00   0.0000000e+00   3.4992000e+01   2.4086000e+01
   9.2432100e+02   5.0000000e-02  -5.0562860e+01   1.0029000e+00   0.0000000e+00   3.4992000e+01   2.4086000e+01
   9.2483300e+02   5.0000000e-02  -5.0597330e+01   1.0021400e+00   0.0000000e+00   3.4996000e+01   2.4087000e+01
   9.2533600e+02   5.0000000e-02  -5.0611120e+01   1.0028100e+00   0.0000000e+00   3.4993000e+01   2.4088000e+01
   9.2583800e+02   5.0000000e-02  -5.0604230e+01   1.0035100e+00   0.0000000e+00   3.4990000e+01   2.4088000e+01
   9.2634100e+02   5.0000000e-02  -5.0631800e+01   1.0029800e+00   0.0000000e+00   3.4993000e+01   2.4089000e+01
   9.2684500e+02   5.0000000e-02  -5.0611120e+01   1.0017900e+00   0.0000000e+00   3.4999000e+01   2.4090000e+01
   9.2734800e+02   5.0000000e-02  -5.0631800e+01   1.0013800e+00   0.0000000e+00   3.5001000e+01   2.4090000e+01
   9.2785000e+02   5.0000000e-02  -5.0638700e+01   1.0030500e+00   0.0000000e+00   3.4993000e+01   2.4090000e+01
   9.2835100e+02   5.0000000e-02  -5.0618010e+01   1.0020700e+00   0.0000000e+00   3.4998000e+01   2.4091000e+01
   9.2885500e+02   5.0000000e-02  -5.0631800e+01   1.0018800e+00   0.0000000e+00   3.4999000e+01   2.4092000e+01
   9.2935600e+02   5.0000000e-02  -5.0631800e+01   1.0021000e+00   0.0000000e+00   3.4998000e+01   2.4092000e+01
   9.2985900e+02   5.0000000e-02  -5.0624910e+01   1.0023300e+00   0.0000000e+00   3.4997000e+01   2.4093000e+01
   9.3036100e+02   5.0000000e-02  -5.0618010e+01   1.0017300e+00   0.0000000e+00   3.5000000e+01   2.4093000e+01
   9.3086500e+02   5.0000000e-02  -5.0583540e+01   1.0017300e+00   0.0000000e+00   3.5000000e+01   2.4094000e+01
   9.3136800e+02   5.0000000e-02  -5.0569750e+01   1.0019400e+00   0.0000000e+00   3.4999000e+01   2.4095000e+01
   9.3186900e+02   5.0000000e-02  -5.0569750e+01   1.0019500e+00   0.0000000e+00   3.4999000e+01   2.4095000e+01
   9.3237100e+02   5.0000000e-02  -5.0562860e+01   1.0038500e+00   0.0000000e+00   3.4990000e+01   2.4096000e+01
   9.3287300e+02   5.0000000e-02  -5.0535280e+01   1.0031100e+00   0.0000000e+00   3.4994000e+01   2.4096000e+01
   9.3337600e+02   5.0000000e-02  -5.0542180e+01   1.0031700e+00   0.0000000e+00   3.4994000e+01   2.4097000e+01
   9.3388200e+02   5.0000000e-02  -5.0549070e+01   1.0032300e+00   0.0000000e+00   3.4994000e+01   2.4098000e+01
   9.3439200e+02   5.0000000e-02  -5.0535280e+01   1.0041300e+00   0.0000000e+00   3.4990000e+01   2.4098000e+01
   9.3489500e+02   5.0000000e-02  -5.0555970e+01   1.0046500e+00   0.0000000e+00   3.4988000e+01   2.4099000e+01
   9.3540000e+02   5.0000000e-02  -5.0521490e+01   1.0035100e+00   0.0000000e+00   3.4994000e+01   2.4099000e+01
   9.3590200e+02   5.0000000e-02  -5.0542180e+01   1.0042000e+00   0.0000000e+00   3.4991000e+01   2.4100000e+01
   9.3640500e+02   5.0000000e-02  -5.0542180e+01   1.0038700e+00   0.0000000e+00   3.4993000e+01   2.4101000e+01
   9.3690900e+02   5.0000000e-02  -5.0549070e+01   1.0047800e+00   0.0000000e+00   3.4989000e+01   2.4101000e+01
   9.3741000e+02   5.0000000e-02  -5.0569750e+01   1.0034200e+00   0.0000000e+00   3.4996000e+01   2.4102000e+01
   9.3791400e+02   5.0000000e-02  -5.0569750e+01   1.0040900e+00   0.0000000e+00   3.4993000e+01   2.4102000e+01
   9.3841700e+02   5.0000000e-02  -5.0597330e+01   1.0026900e+00   0.0000000e+00   3.5000000e+01   2.4103000e+01
   9.3891900e+02   5.0000000e-02  -5.0611120e+01   1.0056300e+00   0.0000000e+00   3.4986000e+01   2.4103000e+01
   9.3942000e+02   5.0000000e-02  -5.0604230e+01   1.0040900e+00   0.0000000e+00   3.4994000e+01   2.4104000e+01
   9.3992200e+02   5.0000000e-02  -5.0611120e+01   1.0037300e+00   0.0000000e+00   3.4996000e+01   2.4104000e+01
   9.4042300e+02   5.0000000e-02  -5.0631800e+01   1.0025100e+00   0.0000000e+00   3.5002000e+01   2.4105000e+01
   9.4092700e+02   5.0000000e-02  -5.0624910e+01   1.0037500e+00   0.0000000e+00   3.4996000e+01   2.4106000e+01
   9.4143000e+02   5.0000000e-02  -5.0624910e+01   1.0025300e+00   0.0000000e+00   3.5002000e+01   2.4106000e+01
   9.4193200e+02   5.0000000e-02  -5.0618010e+01   1.0029300e+00   0.0000000e+00   3.5000000e+01   2.4106000e+01
   9.4243500e+02   5.0000000e-02  -5.0631800e+01   1.0046100e+00   0.0000000e+00   3.4992000e+01   2.4107000e+01
   9.4293800e+02   5.0000000e-02  -5.0618010e+01   1.0034300e+00   0.0000000e+00   3.4998000e+01   2.4108000e+01
   9.4344000e+02   5.0000000e-02  -5.0597330e+01   1.0045000e+00   0.0000000e+00   3.4993000e+01   2.4108000e+01
   9.4394200e+02   5.0000000e-02  -5.0611120e+01   1.0043600e+00   0.0000000e+00   3.4994000e+01   2.4109000e+01
   9.4444500e+02   5.0000000e-02  -5.0597330e+01   1.0035800e+00   0.0000000e+00   3.4998000e+01   2.4109000e+01
   9.4494800e+02   5.0000000e-02  -5.0597330e+01   1.0031800e+00   0.0000000e+00   3.5000000e+01   2.4110000e+01
   9.4545200e+02   5.0000000e-02  -5.0583540e+01   1.0029700e+00   0.0000000e+00   3.5001000e+01   2.4110000e+01
   9.4595300e+02   5.0000000e-02  -5.0597330e+01   1.0044300e+00   0.0000000e+00   3.4994000e+01   2.4111000e+01
   9.4645700e+02   5.0000000e-02  -5.0597330e+01   1.0036500e+00   0.0000000e+00   3.4998000e+01   2.4112000e+01
   9.4696000e+02   5.0000000e-02  -5.0590440e+01   1.0040900e+00   0.0000000e+00   3.4996000e+01   2.4112000e+01
   9.4746300e+02   5.0000000e-02  -5.0569750e+01   1.0043400e+00   0.0000000e+00   3.4995000e+01   2.4112000e+01
   9.4796500e+02   5.0000000e-02  -5.0562860e+01   1.0039700e+00   0.0000000e+00   3.4997000e+01   2.4113000e+01
   9.4846800e+02   5.0000000e-02  -5.0555970e+01   1.0031600e+00   0.0000000e+00   3.5001000e+01   2.4114000e+01
   9.4897200e+02   5.0000000e-02  -5.0555970e+01   1.0054600e+00   0.0000000e+00   3.4990000e+01   2.4114000e+01
   9.4947300e+02   5.0000000e-02  -5.0562860e+01   1.0043000e+00   0.0000000e+00   3.4996000e+01   2.4115000e+01
   9.4997500e+02   5.0000000e-02  -5.0542180e+01   1.0043400e+00   0.0000000e+00   3.4996000e+01   2.4115000e+01
   9.5047700e+02   5.0000000e-02  -5.0535280e+01   1.0039600e+00   0.0000000e+00   3.4998000e+01   2.4115000e+01
   9.5098200e+02   5.0000000e-02  -5.0528390e+01   1.0035600e+00   0.0000000e+00   3.5000000e+01   2.4116000e+01
   9.5148500e+02   5.0000000e-02  -5.0507700e+01   1.0048200e+00   0.0000000e+00   3.4994000e+01   2.4116000e+01
   9.5198800e+02   5.0000000e-02  -5.0507700e+01   1.0034100e+00   0.0000000e+00   3.5001000e+01   2.4117000e+01
   9.5249200e+02   5.0000000e-02  -5.0514600e+01   1.0042400e+00   0.0000000e+00   3.4997000e+01   2.4117000e+01
   9.5299500e+02   5.0000000e-02  -5.0514600e+01   1.0051100e+00   0.0000000e+00   3.4993000e+01   2.4118000e+01
   9.5349700e+02   5.0000000e-02  -5.0500810e+01   1.0047600e+00   0.0000000e+00   3.4995000e+01   2.4119000e+01
   9.5405900e+02   5.0000000e-02  -5.0507700e+01   1.0041800e+00   0.0000000e+00   3.4998000e+01   2.4119000e+01
   9.5456300e+02   5.0000000e-02  -5.0480130e+01   1.0052500e+00   0.0000000e+00   3.4993000e+01   2.4120000e+01
   9.5506800e+02   5.0000000e-02  -5.0493920e+01   1.0051100e+00   0.0000000e+00   3.4994000e+01   2.4120000e+01
   9.5557300e+02   5.0000000e-02  -5.0507700e+01   1.0064300e+00   0.0000000e+00   3.4988000e+01   2.4121000e+01
   9.5607800e+02   5.0000000e-02  -5.0514600e+01   1.0038200e+00   0.0000000e+00   3.5001000e+01   2.4121000e+01
   9.5658300e+02   5.0000000e-02  -5.0473230e+01   1.0050700e+00   0.0000000e+00   3.4995000e+01   2.4122000e+01
   9.5708800e+02   5.0000000e-02  -5.0466340e+01   1.0047000e+00   0.0000000e+00   3.4997000e+01   2.4123000e+01
   9.5759300e+02   5.0000000e-02  -5.0493920e+01   1.0066200e+00   0.0000000e+00   3.4988000e+01   2.4123000e+01
   9.5809900e+02   5.0000000e-02  -5.0507700e+01   1.0044300e+00   0.0000000e+00   3.4999000e+01   2.4123000e+01
   9.5860400e+02   5.0000000e-02  -5.0487020e+01   1.0044400e+00   0.0000000e+00   3.4999000e+01   2.4124000e+01
   9.5910900e+02   5.0000000e-02  -5.0500810e+01   1.0046600e+00   0.0000000e+00   3.4998000e+01   2.4125000e+01
   9.5961400e+02   5.0000000e-02  -5.0521490e+01   1.0048900e+00   0.0000000e+00   3.4997000e+01   2.4125000e+01
   9.6011900e+02   5.0000000e-02  -5.0514600e+01   1.0063900e+00   0.0000000e+00   3.4990000e+01   2.4126000e+01
   9.6062400e+02   5.0000000e-02  -5.0521490e+01   1.0043900e+00   0.0000000e+00   3.5000000e+01   2.4126000e+01
   9.6113000e+02   5.0000000e-02  -5.0521490e+01   1.0052300e+00   0.0000000e+00   3.4996000e+01   2.4127000e+01
   9.6163300e+02   5.0000000e-02  -5.0542180e+01   1.0046400e+00   0.0000000e+00   3.4999000e+01   2.4128000e+01
   9.6213800e+02   5.0000000e-02  -5.0549070e+01   1.0052800e+00   0.0000000e+00   3.4996000e+01   2.4128000e+01
   9.6264300e+02   5.0000000e-02  -5.0528390e+01   1.0042700e+00   0.0000000e+00   3.5001000e+01   2.4129000e+01
   9.6314800e+02   5.0000000e-02  -5.0507700e+01   1.0051000e+00   0.0000000e+00   3.4997000e+01   2.4129000e+01
   9.6365400e+02   5.0000000e-02  -5.0528390e+01   1.0055500e+00   0.0000000e+00   3.4995000e+01   2.4130000e+01
   9.6415700e+02   5.0000000e-02  -5.0528390e+01   1.0051800e+00   0.0000000e+00   3.4997000e+01   2.4131000e+01
   9.6466200e+02   5.0000000e-02  -5.0500810e+01   1.0050000e+00   0.0000000e+00   3.4998000e+01   2.4131000e+01
   9.6516700e+02   5.0000000e-02  -5.0507700e+01   1.0050200e+00   0.0000000e+00   3.4998000e+01   2.4131000e+01
   9.6567400e+02   5.0000000e-02  -5.0507700e+01   1.0050400e+00   0.0000000e+00   3.4998000e+01   2.4132000e+01
   9.6617900e+02   5.0000000e-02  -5.0528390e+01   1.0046400e+00   0.0000000e+00   3.5000000e+01   2.4133000e+01
   9.6668600e+02   5.0000000e-02  -5.0493920e+01   1.0048500e+00   0.0000000e+00   3.4999000e+01   2.4133000e+01
   9.6719200e+02   5.0000000e-02  -5.0500810e+01   1.0059100e+00   0.0000000e+00   3.4994000e+01   2.4133000e+01
   9.6769700e+02   5.0000000e-02  -5.0500810e+01   1.0047100e+00   0.0000000e+00   3.5000000e+01   2.4134000e+01
   9.6820200e+02   5.0000000e-02  -5.0514600e+01   1.0036600e+00   0.0000000e+00   3.5005000e+01   2.4135000e+01
   9.6870700e+02   5.0000000e-02  -5.0514600e+01   1.0050800e+00   0.0000000e+00   3.4998000e+01   2.4135000e+01
   9.6921200e+02   5.0000000e-02  -5.0507700e+01   1.0046800e+00   0.0000000e+00   3.5000000e+01   2.4136000e+01
   9.6971900e+02   5.0000000e-02  -5.0500810e+01   1.0051000e+00   0.0000000e+00   3.4998000e+01   2.4136000e+01
   9.7022400e+02   5.0000000e-02  -5.0500810e+01   1.0051200e+00   0.0000000e+00   3.4998000e+01   2.4137000e+01
   9.7072900e+02   5.0000000e-02  -5.0528390e+01   1.0051400e+00   0.0000000e+00   3.4998000e+01   2.4138000e+01
   9.7123300e+02   5.0000000e-02  -5.0521490e+01   1.0043200e+00   0.0000000e+00   3.5002000e+01   2.4138000e+01
   9.7174500e+02   5.0000000e-02  -5.0542180e+01   1.0047200e+00   0.0000000e+00   3.5000000e+01   2.4139000e+01
   9.7224700e+02   5.0000000e-02  -5.0500810e+01   1.0045100e+00   0.0000000e+00   3.5001000e+01   2.4139000e+01
   9.7275000e+02   5.0000000e-02  -5.0514600e+01   1.0045000e+00   0.0000000e+00   3.5001000e+01   2.4139000e+01
   9.7325500e+02   5.0000000e-02  -5.0528390e+01   1.0042800e+00   0.0000000e+00   3.5002000e+01   2.4140000e+01
   9.7376100e+02   5.0000000e-02  -5.0521490e+01   1.0051000e+00   0.0000000e+00   3.4998000e+01   2.4141000e+01
   9.7426600e+02   5.0000000e-02  -5.0507700e+01   1.0042800e+00   0.0000000e+00   3.5002000e+01   2.4141000e+01
   9.7477100e+02   5.0000000e-02  -5.0514600e+01   1.0038400e+00   0.0000000e+00   3.5004000e+01   2.4142000e+01
   9.7527600e+02   5.0000000e-02  -5.0535280e+01   1.0046400e+00   0.0000000e+00   3.5000000e+01   2.4142000e+01
   9.7578100e+02   5.0000000e-02  -5.0528390e+01   1.0046400e+00   0.0000000e+00   3.5000000e+01   2.4143000e+01
   9.7628600e+02   5.0000000e-02  -5.0500810e+01   1.0040100e+00   0.0000000e+00   3.5003000e+01   2.4143000e+01
   9.7679300e+02   5.0000000e-02  -5.0487020e+01   1.0044000e+00   0.0000000e+00   3.5001000e+01   2.4144000e+01
   9.7729800e+02   5.0000000e-02  -5.0493920e+01   1.0039700e+00   0.0000000e+00   3.5003000e+01   2.4144000e+01
   9.7780300e+02   5.0000000e-02  -5.0487020e+01   1.0045700e+00   0.0000000e+00   3.5000000e+01   2.4145000e+01
   9.7830900e+02   5.0000000e-02  -5.0473230e+01   1.0041500e+00   0.0000000e+00   3.5002000e+01   2.4145000e+01
   9.7881400e+02   5.0000000e-02  -5.0473230e+01   1.0037100e+00   0.0000000e+00   3.5004000e+01   2.4146000e+01
   9.7931700e+02   5.0000000e-02  -5.0466340e+01   1.0047200e+00   0.0000000e+00   3.4999000e+01   2.4146000e+01
   9.7982400e+02   5.0000000e-02  -5.0452550e+01   1.0047300e+00   0.0000000e+00   3.4999000e+01   2.4147000e+01
   9.8032900e+02   5.0000000e-02  -5.0459440e+01   1.0045300e+00   0.0000000e+00   3.5000000e+01   2.4147000e+01
   9.8083400e+02   5.0000000e-02  -5.0466340e+01   1.0041100e+00   0.0000000e+00   3.5002000e+01   2.4148000e+01
   9.8133900e+02   5.0000000e-02  -5.0445660e+01   1.0049300e+00   0.0000000e+00   3.4998000e+01   2.4148000e+01
   9.8184400e+02   5.0000000e-02  -5.0431870e+01   1.0045300e+00   0.0000000e+00   3.5000000e+01   2.4149000e+01
   9.8235000e+02   5.0000000e-02  -5.0445660e+01   1.0047400e+00   0.0000000e+00   3.4999000e+01   2.4149000e+01
   9.8285500e+02   5.0000000e-02  -5.0452550e+01   1.0047500e+00   0.0000000e+00   3.4999000e+01   2.4150000e+01
   9.8335800e+02   5.0000000e-02  -5.0459440e+01   1.0035000e+00   0.0000000e+00   3.5005000e+01   2.4150000e+01
   9.8386300e+02   5.0000000e-02  -5.0438760e+01   1.0053400e+00   0.0000000e+00   3.4996000e+01   2.4151000e+01
   9.8436700e+02   5.0000000e-02  -5.0438760e+01   1.0041200e+00   0.0000000e+00   3.5002000e+01   2.4151000e+01
   9.8487200e+02   5.0000000e-02  -5.0438760e+01   1.0049400e+00   0.0000000e+00   3.4998000e+01   2.4152000e+01
   9.8543800e+02   5.0000000e-02  -5.0445660e+01   1.0043300e+00   0.0000000e+00   3.5001000e+01   2.4152000e+01
   9.8594300e+02   5.0000000e-02  -5.0424970e+01   1.0049500e+00   0.0000000e+00   3.4998000e+01   2.4153000e+01
   9.8644800e+02   5.0000000e-02  -5.0411180e+01   1.0047600e+00   0.0000000e+00   3.4999000e+01   2.4153000e+01
   9.8695000e+02   5.0000000e-02  -5.0424970e+01   1.0049800e+00   0.0000000e+00   3.4998000e+01   2.4154000e+01
   9.8745300e+02   5.0000000e-02  -5.0424970e+01   1.0050000e+00   0.0000000e+00   3.4998000e+01   2.4154000e+01
   9.8796500e+02   5.0000000e-02  -5.0411180e+01   1.0046000e+00   0.0000000e+00   3.5000000e+01   2.4155000e+01
   9.8846600e+02   5.0000000e-02  -5.0383610e+01   1.0048100e+00   0.0000000e+00   3.4999000e+01   2.4155000e+01
   9.8896800e+02   5.0000000e-02  -5.0390500e+01   1.0048200e+00   0.0000000e+00   3.4999000e+01   2.4156000e+01
   9.8947100e+02   5.0000000e-02  -5.0383610e+01   1.0046200e+00   0.0000000e+00   3.5000000e+01   2.4156000e+01
   9.8997500e+02   5.0000000e-02  -5.0418080e+01   1.0042000e+00   0.0000000e+00   3.5002000e+01   2.4157000e+01
   9.9047600e+02   5.0000000e-02  -5.0404290e+01   1.0039700e+00   0.0000000e+00   3.5003000e+01   2.4157000e+01
   9.9098000e+02   5.0000000e-02  -5.0404290e+01   1.0043600e+00   0.0000000e+00   3.5001000e+01   2.4158000e+01
   9.9148100e+02   5.0000000e-02  -5.0424970e+01   1.0041400e+00   0.0000000e+00   3.5002000e+01   2.4158000e+01
   9.9198500e+02   5.0000000e-02  -5.0390500e+01   1.0037000e+00   0.0000000e+00   3.5004000e+01   2.4158000e+01
   9.9248600e+02   5.0000000e-02  -5.0397400e+01   1.0032400e+00   0.0000000e+00   3.5006000e+01   2.4159000e+01
   9.9299000e+02   5.0000000e-02  -5.0404290e+01   1.0036000e+00   0.0000000e+00   3.5004000e+01   2.4160000e+01
   9.9349100e+02   5.0000000e-02  -5.0390500e+01   1.0033500e+00   0.0000000e+00   3.5005000e+01   2.4160000e+01
   9.9399500e+02   5.0000000e-02  -5.0411180e+01   1.0033000e+00   0.0000000e+00   3.5005000e+01   2.4160000e+01
   9.9450000e+02   5.0000000e-02  -5.0383610e+01   1.0038800e+00   0.0000000e+00   3.5002000e+01   2.4161000e+01
   9.9500100e+02   5.0000000e-02  -5.0397400e+01   1.0038600e+00   0.0000000e+00   3.5002000e+01   2.4161000e+01
   9.9550300e+02   5.0000000e-02  -5.0397400e+01   1.0030000e+00   0.0000000e+00   3.5006000e+01   2.4162000e+01
   9.9600600e+02   5.0000000e-02  -5.0369820e+01   1.0018900e+00   0.0000000e+00   3.5011000e+01   2.4162000e+01
   9.9651000e+02   5.0000000e-02  -5.0362920e+01   1.0026200e+00   0.0000000e+00   3.5007000e+01   2.4163000e+01
   9.9701100e+02   5.0000000e-02  -5.0369820e+01   1.0029700e+00   0.0000000e+00   3.5005000e+01   2.4163000e+01
   9.9751500e+02   5.0000000e-02  -5.0342240e+01   1.0025000e+00   0.0000000e+00   3.5007000e+01   2.4164000e+01
   9.9801800e+02   5.0000000e-02  -5.0349140e+01   1.0028500e+00   0.0000000e+00   3.5005000e+01   2.4164000e+01
   9.9852100e+02   5.0000000e-02  -5.0335350e+01   1.0023800e+00   0.0000000e+00   3.5007000e+01   2.4165000e+01
   9.9902300e+02   5.0000000e-02  -5.0328450e+01   1.0031500e+00   0.0000000e+00   3.5003000e+01   2.4165000e+01
   9.9952600e+02   5.0000000e-02  -5.0314660e+01   1.0018600e+00   0.0000000e+00   3.5009000e+01   2.4166000e+01
   1.0000300e+03   5.0000000e-02  -5.0300880e+01   1.0013500e+00   0.0000000e+00   3.5011000e+01   2.4166000e+01
   1.0005330e+03   5.0000000e-02  -5.0287090e+01   1.0022900e+00   0.0000000e+00   3.5006000e+01   2.4166000e+01
   1.0010350e+03   5.0000000e-02  -5.0280190e+01   1.0022300e+00   0.0000000e+00   3.5006000e+01   2.4167000e+01
   1.0015380e+03   5.0000000e-02  -5.0300880e+01   1.0019600e+00   0.0000000e+00   3.5007000e+01   2.4167000e+01
   1.0020410e+03   5.0000000e-02  -5.0293980e+01   1.0021000e+00   0.0000000e+00   3.5006000e+01   2.4168000e+01
   1.0025450e+03   5.0000000e-02  -5.0293980e+01   1.0018300e+00   0.0000000e+00   3.5007000e+01   2.4169000e+01
   1.0030480e+03   5.0000000e-02  -5.0273300e+01   1.0017600e+00   0.0000000e+00   3.5007000e+01   2.4169000e+01
   1.0035510e+03   5.0000000e-02  -5.0287090e+01   1.0012700e+00   0.0000000e+00   3.5009000e+01   2.4169000e+01
   1.0040550e+03   5.0000000e-02  -5.0259510e+01   1.0028600e+00   0.0000000e+00   3.5001000e+01   2.4170000e+01
   1.0045620e+03   5.0000000e-02  -5.0266400e+01   1.0015900e+00   0.0000000e+00   3.5007000e+01   2.4170000e+01
   1.0050650e+03   5.0000000e-02  -5.0280190e+01   1.0023600e+00   0.0000000e+00   3.5003000e+01   2.4171000e+01
   1.0055690e+03   5.0000000e-02  -5.0245720e+01   1.0027500e+00   0.0000000e+00   3.5001000e+01   2.4171000e+01
   1.0060700e+03   5.0000000e-02  -5.0245720e+01   1.0014800e+00   0.0000000e+00   3.5007000e+01   2.4172000e+01
   1.0065780e+03   5.0000000e-02  -5.0266400e+01   1.0028800e+00   0.0000000e+00   3.5000000e+01   2.4172000e+01
   1.0070810e+03   5.0000000e-02  -5.0231930e+01   1.0005700e+00   0.0000000e+00   3.5011000e+01   2.4173000e+01
   1.0075850e+03   5.0000000e-02  -5.0252620e+01   1.0008800e+00   0.0000000e+00   3.5009000e+01   2.4174000e+01
   1.0080880e+03   5.0000000e-02  -5.0238830e+01   1.0018400e+00   0.0000000e+00   3.5004000e+01   2.4174000e+01
   1.0085910e+03   5.0000000e-02  -5.0252620e+01   1.0018000e+00   0.0000000e+00   3.5004000e+01   2.4174000e+01
   1.0090940e+03   5.0000000e-02  -5.0225040e+01   1.0011300e+00   0.0000000e+00   3.5007000e+01   2.4175000e+01
   1.0095960e+03   5.0000000e-02  -5.0231930e+01   1.0014800e+00   0.0000000e+00   3.5005000e+01   2.4175000e+01
   1.0100970e+03   5.0000000e-02  -5.0238830e+01   1.0020600e+00   0.0000000e+00   3.5002000e+01   2.4176000e+01
   1.0106010e+03   5.0000000e-02  -5.0238830e+01   1.0003600e+00   0.0000000e+00   3.5010000e+01   2.4177000e+01
   1.0111040e+03   5.0000000e-02  -5.0218140e+01   1.0002600e+00   0.0000000e+00   3.5010000e+01   2.4177000e+01
   1.0116060e+03   5.0000000e-02  -5.0197460e+01   1.0003700e+00   0.0000000e+00   3.5009000e+01   2.4177000e+01
   1.0121070e+03   5.0000000e-02  -5.0197460e+01   1.0011200e+00   0.0000000e+00   3.5005000e+01   2.4178000e+01
   1.0126110e+03   5.0000000e-02  -5.0197460e+01   1.0017000e+00   0.0000000e+00   3.5002000e+01   2.4179000e+01
   1.0131140e+03   5.0000000e-02  -5.0204360e+01   1.0010500e+00   0.0000000e+00   3.5005000e+01   2.4179000e+01
   1.0136170e+03   5.0000000e-02  -5.0197460e+01   1.0012100e+00   0.0000000e+00   3.5004000e+01   2.4179000e+01
   1.0141190e+03   5.0000000e-02  -5.0169880e+01   1.0011700e+00   0.0000000e+00   3.5004000e+01   2.4180000e+01
   1.0146220e+03   5.0000000e-02  -5.0176780e+01   1.0013400e+00   0.0000000e+00   3.5003000e+01   2.4181000e+01
   1.0151260e+03   5.0000000e-02  -5.0176780e+01   1.0008900e+00   0.0000000e+00   3.5005000e+01   2.4182000e+01
   1.0156290e+03   5.0000000e-02  -5.0176780e+01   1.0008400e+00   0.0000000e+00   3.5005000e+01   2.4182000e+01
   1.0161310e+03   5.0000000e-02  -5.0135410e+01   1.0016300e+00   0.0000000e+00   3.5001000e+01   2.4182000e+01
   1.0166320e+03   5.0000000e-02  -5.0149200e+01   1.0020400e+00   0.0000000e+00   3.4999000e+01   2.4183000e+01
   1.0171360e+03   5.0000000e-02  -5.0162990e+01   1.0007900e+00   0.0000000e+00   3.5005000e+01   2.4184000e+01
   1.0176390e+03   5.0000000e-02  -5.0149200e+01   1.0017900e+00   0.0000000e+00   3.5000000e+01   2.4184000e+01
   1.0181420e+03   5.0000000e-02  -5.0121620e+01   1.0015800e+00   0.0000000e+00   3.5001000e+01   2.4185000e+01
   1.0186460e+03   5.0000000e-02  -5.0128520e+01   1.0011500e+00   0.0000000e+00   3.5003000e+01   2.4185000e+01
   1.0191490e+03   5.0000000e-02  -5.0114730e+01   1.0013300e+00   0.0000000e+00   3.5002000e+01   2.4186000e+01
   1.0196520e+03   5.0000000e-02  -5.0142310e+01   1.0017300e+00   0.0000000e+00   3.5000000e+01   2.4187000e+01
   1.0201540e+03   5.0000000e-02  -5.0135410e+01   1.0017300e+00   0.0000000e+00   3.5000000e+01   2.4187000e+01
   1.0206580e+03   5.0000000e-02  -5.0128520e+01   1.0006800e+00   0.0000000e+00   3.5005000e+01   2.4188000e+01
   1.0211610e+03   5.0000000e-02  -5.0128520e+01   1.0012600e+00   0.0000000e+00   3.5002000e+01   2.4188000e+01
   1.0216640e+03   5.0000000e-02  -5.0107830e+01   1.0020800e+00   0.0000000e+00   3.4998000e+01   2.4189000e+01
   1.0221660e+03   5.0000000e-02  -5.0128520e+01   1.0008400e+00   0.0000000e+00   3.5004000e+01   2.4190000e+01
   1.0226690e+03   5.0000000e-02  -5.0094050e+01   1.0012200e+00   0.0000000e+00   3.5002000e+01   2.4190000e+01
   1.0231730e+03   5.0000000e-02  -5.0121620e+01   1.0016200e+00   0.0000000e+00   3.5000000e+01   2.4191000e+01
   1.0236740e+03   5.0000000e-02  -5.0114730e+01   1.0020400e+00   0.0000000e+00   3.4998000e+01   2.4192000e+01
   1.0241780e+03   5.0000000e-02  -5.0114730e+01   1.0012200e+00   0.0000000e+00   3.5002000e+01   2.4192000e+01
   1.0246810e+03   5.0000000e-02  -5.0073360e+01   1.0009900e+00   0.0000000e+00   3.5003000e+01   2.4193000e+01
   1.0251840e+03   5.0000000e-02  -5.0080260e+01   1.0024300e+00   0.0000000e+00   3.4996000e+01   2.4193000e+01
   1.0256880e+03   5.0000000e-02  -5.0059570e+01   1.0018400e+00   0.0000000e+00   3.4999000e+01   2.4194000e+01
   1.0261930e+03   5.0000000e-02  -5.0080260e+01   1.0018500e+00   0.0000000e+00   3.4999000e+01   2.4195000e+01
   1.0266960e+03   5.0000000e-02  -5.0094050e+01   1.0022800e+00   0.0000000e+00   3.4997000e+01   2.4195000e+01
   1.0272000e+03   5.0000000e-02  -5.0052680e+01   1.0014700e+00   0.0000000e+00   3.5001000e+01   2.4196000e+01
   1.0277030e+03   5.0000000e-02  -5.0066470e+01   1.0012500e+00   0.0000000e+00   3.5002000e+01   2.4196000e+01
   1.0282060e+03   5.0000000e-02  -5.0066470e+01   1.0024900e+00   0.0000000e+00   3.4996000e+01   2.4197000e+01
   1.0287100e+03   5.0000000e-02  -5.0066470e+01   1.0029500e+00   0.0000000e+00   3.4994000e+01   2.4198000e+01
   1.0292110e+03   5.0000000e-02  -5.0066470e+01   1.0030100e+00   0.0000000e+00   3.4994000e+01   2.4198000e+01
   1.0297140e+03   5.0000000e-02  -5.0059570e+01   1.0022300e+00   0.0000000e+00   3.4998000e+01   2.4199000e+01
   1.0302180e+03   5.0000000e-02  -5.0080260e+01   1.0026700e+00   0.0000000e+00   3.4996000e+01   2.4200000e+01
   1.0307210e+03   5.0000000e-02  -5.0045790e+01   1.0025000e+00   0.0000000e+00   3.4997000e+01   2.4200000e+01
   1.0312230e+03   5.0000000e-02  -5.0052680e+01   1.0019000e+00   0.0000000e+00   3.5000000e+01   2.4201000e+01
   1.0317250e+03   5.0000000e-02  -5.0045790e+01   1.0019000e+00   0.0000000e+00   3.5000000e+01   2.4201000e+01
   1.0322330e+03   5.0000000e-02  -5.0059570e+01   1.0023200e+00   0.0000000e+00   3.4998000e+01   2.4202000e+01
   1.0327370e+03   5.0000000e-02  -5.0045790e+01   1.0019200e+00   0.0000000e+00   3.5000000e+01   2.4203000e+01
   1.0332400e+03   5.0000000e-02  -5.0032000e+01   1.0021300e+00   0.0000000e+00   3.4999000e+01   2.4204000e+01
   1.0337430e+03   5.0000000e-02  -5.0025100e+01   1.0025600e+00   0.0000000e+00   3.4997000e+01   2.4204000e+01
   1.0342470e+03   5.0000000e-02  -5.0032000e+01   1.0023800e+00   0.0000000e+00   3.4998000e+01   2.4204000e+01
   1.0347480e+03   5.0000000e-02  -5.0025100e+01   1.0024000e+00   0.0000000e+00   3.4998000e+01   2.4205000e+01
   1.0352520e+03   5.0000000e-02  -5.0045790e+01   1.0026300e+00   0.0000000e+00   3.4997000e+01   2.4206000e+01
   1.0357550e+03   5.0000000e-02  -5.0025100e+01   1.0016100e+00   0.0000000e+00   3.5002000e+01   2.4206000e+01
   1.0362580e+03   5.0000000e-02  -5.0038890e+01   1.0020100e+00   0.0000000e+00   3.5000000e+01   2.4207000e+01
   1.0367650e+03   5.0000000e-02  -5.0018210e+01   1.0022200e+00   0.0000000e+00   3.4999000e+01   2.4208000e+01
   1.0372690e+03   5.0000000e-02  -4.9997530e+01   1.0020200e+00   0.0000000e+00   3.5000000e+01   2.4208000e+01
   1.0377720e+03   5.0000000e-02  -5.0018210e+01   1.0037000e+00   0.0000000e+00   3.4992000e+01   2.4209000e+01
   1.0382760e+03   5.0000000e-02  -4.9997530e+01   1.0027300e+00   0.0000000e+00   3.4997000e+01   2.4209000e+01
   1.0387790e+03   5.0000000e-02  -5.0004420e+01   1.0017100e+00   0.0000000e+00   3.5002000e+01   2.4210000e+01
   1.0392820e+03   5.0000000e-02  -4.9997530e+01   1.0025300e+00   0.0000000e+00   3.4998000e+01   2.4211000e+01
   1.0397860e+03   5.0000000e-02  -5.0011310e+01   1.0025500e+00   0.0000000e+00   3.4998000e+01   2.4211000e+01
   1.0402870e+03   5.0000000e-02  -4.9990630e+01   1.0027800e+00   0.0000000e+00   3.4997000e+01   2.4212000e+01
   1.0407910e+03   5.0000000e-02  -4.9983740e+01   1.0028100e+00   0.0000000e+00   3.4997000e+01   2.4212000e+01
   1.0412940e+03   5.0000000e-02  -4.9990630e+01   1.0034700e+00   0.0000000e+00   3.4994000e+01   2.4213000e+01
   1.0417960e+03   5.0000000e-02  -4.9983740e+01   1.0031100e+00   0.0000000e+00   3.4996000e+01   2.4214000e+01
   1.0422990e+03   5.0000000e-02  -4.9997530e+01   1.0029400e+00   0.0000000e+00   3.4997000e+01   2.4214000e+01
   1.0428020e+03   5.0000000e-02  -4.9963050e+01   1.0021300e+00   0.0000000e+00   3.5001000e+01   2.4215000e+01
   1.0433120e+03   5.0000000e-02  -4.9969950e+01   1.0031700e+00   0.0000000e+00   3.4996000e+01   2.4215000e+01
   1.0438150e+03   5.0000000e-02  -4.9963050e+01   1.0034200e+00   0.0000000e+00   3.4995000e+01   2.4216000e+01
   1.0443170e+03   5.0000000e-02  -4.9956160e+01   1.0036800e+00   0.0000000e+00   3.4994000e+01   2.4217000e+01
   1.0448200e+03   5.0000000e-02  -4.9949270e+01   1.0035300e+00   0.0000000e+00   3.4995000e+01   2.4217000e+01
   1.0453230e+03   5.0000000e-02  -4.9921690e+01   1.0027400e+00   0.0000000e+00   3.4999000e+01   2.4218000e+01
   1.0458260e+03   5.0000000e-02  -4.9928580e+01   1.0050600e+00   0.0000000e+00   3.4988000e+01   2.4218000e+01
   1.0463330e+03   5.0000000e-02  -4.9928580e+01   1.0039200e+00   0.0000000e+00   3.4994000e+01   2.4219000e+01
   1.0468350e+03   5.0000000e-02  -4.9942370e+01   1.0037700e+00   0.0000000e+00   3.4995000e+01   2.4220000e+01
   1.0473380e+03   5.0000000e-02  -4.9942370e+01   1.0044500e+00   0.0000000e+00   3.4992000e+01   2.4220000e+01
   1.0478420e+03   5.0000000e-02  -4.9921690e+01   1.0041100e+00   0.0000000e+00   3.4994000e+01   2.4221000e+01
   1.0483450e+03   5.0000000e-02  -4.9928580e+01   1.0048000e+00   0.0000000e+00   3.4991000e+01   2.4221000e+01
   1.0488460e+03   5.0000000e-02  -4.9942370e+01   1.0046800e+00   0.0000000e+00   3.4992000e+01   2.4222000e+01
   1.0493490e+03   5.0000000e-02  -4.9928580e+01   1.0043400e+00   0.0000000e+00   3.4994000e+01   2.4223000e+01
   1.0498510e+03   5.0000000e-02  -4.9956160e+01   1.0048200e+00   0.0000000e+00   3.4992000e+01   2.4223000e+01
   1.0503580e+03   5.0000000e-02  -4.9949270e+01   1.0049000e+00   0.0000000e+00   3.4992000e+01   2.4224000e+01
   1.0508600e+03   5.0000000e-02  -4.9969950e+01   1.0047700e+00   0.0000000e+00   3.4993000e+01   2.4224000e+01
   1.0513610e+03   5.0000000e-02  -4.9963050e+01   1.0054700e+00   0.0000000e+00   3.4990000e+01   2.4225000e+01
   1.0518650e+03   5.0000000e-02  -4.9949270e+01   1.0041000e+00   0.0000000e+00   3.4997000e+01   2.4225000e+01
   1.0523680e+03   5.0000000e-02  -4.9956160e+01   1.0049700e+00   0.0000000e+00   3.4993000e+01   2.4226000e+01
   1.0528700e+03   5.0000000e-02  -4.9935480e+01   1.0054600e+00   0.0000000e+00   3.4991000e+01   2.4226000e+01
   1.0533710e+03   5.0000000e-02  -4.9928580e+01   1.0053400e+00   0.0000000e+00   3.4992000e+01   2.4227000e+01
   1.0538730e+03   5.0000000e-02  -4.9963050e+01   1.0052100e+00   0.0000000e+00   3.4993000e+01   2.4228000e+01
   1.0543780e+03   5.0000000e-02  -4.9976840e+01   1.0048600e+00   0.0000000e+00   3.4995000e+01   2.4228000e+01
   1.0548850e+03   5.0000000e-02  -4.9949270e+01   1.0051200e+00   0.0000000e+00   3.4994000e+01   2.4229000e+01
   1.0553900e+03   5.0000000e-02  -4.9942370e+01   1.0060200e+00   0.0000000e+00   3.4990000e+01   2.4229000e+01
   1.0558940e+03   5.0000000e-02  -4.9990630e+01   1.0059100e+00   0.0000000e+00   3.4991000e+01   2.4230000e+01
   1.0564240e+03   5.0000000e-02  -4.9976840e+01   1.0057900e+00   0.0000000e+00   3.4992000e+01   2.4231000e+01
   1.0569290e+03   5.0000000e-02  -4.9983740e+01   1.0058700e+00   0.0000000e+00   3.4992000e+01   2.4231000e+01
   1.0574330e+03   5.0000000e-02  -5.0004420e+01   1.0055300e+00   0.0000000e+00   3.4994000e+01   2.4231000e+01
   1.0579340e+03   5.0000000e-02  -5.0038890e+01   1.0062200e+00   0.0000000e+00   3.4991000e+01   2.4232000e+01
   1.0584360e+03   5.0000000e-02  -5.0038890e+01   1.0050500e+00   0.0000000e+00   3.4997000e+01   2.4233000e+01
   1.0589390e+03   5.0000000e-02  -5.0052680e+01   1.0055000e+00   0.0000000e+00   3.4995000e+01   2.4233000e+01
   1.0594430e+03   5.0000000e-02  -5.0025100e+01   1.0053400e+00   0.0000000e+00   3.4996000e+01   2.4233000e+01
   1.0599440e+03   5.0000000e-02  -5.0032000e+01   1.0053800e+00   0.0000000e+00   3.4996000e+01   2.4234000e+01
   1.0604460e+03   5.0000000e-02  -5.0038890e+01   1.0052100e+00   0.0000000e+00   3.4997000e+01   2.4235000e+01
   1.0609490e+03   5.0000000e-02  -5.0025100e+01   1.0054500e+00   0.0000000e+00   3.4996000e+01   2.4235000e+01
   1.0614520e+03   5.0000000e-02  -5.0045790e+01   1.0050700e+00   0.0000000e+00   3.4998000e+01   2.4236000e+01
   1.0619540e+03   5.0000000e-02  -5.0045790e+01   1.0063500e+00   0.0000000e+00   3.4992000e+01   2.4236000e+01
   1.0624550e+03   5.0000000e-02  -5.0025100e+01   1.0053800e+00   0.0000000e+00   3.4997000e+01   2.4237000e+01
   1.0629590e+03   5.0000000e-02  -5.0032000e+01   1.0073000e+00   0.0000000e+00   3.4988000e+01   2.4238000e+01
   1.0634660e+03   5.0000000e-02  -5.0025100e+01   1.0053200e+00   0.0000000e+00   3.4998000e+01   2.4238000e+01
   1.0639670e+03   5.0000000e-02  -5.0018210e+01   1.0049200e+00   0.0000000e+00   3.5000000e+01   2.4239000e+01
   1.0644710e+03   5.0000000e-02  -5.0045790e+01   1.0055500e+00   0.0000000e+00   3.4997000e+01   2.4239000e+01
   1.0649740e+03   5.0000000e-02  -5.0045790e+01   1.0060000e+00   0.0000000e+00   3.4995000e+01   2.4240000e+01
   1.0654760e+03   5.0000000e-02  -5.0066470e+01   1.0047900e+00   0.0000000e+00   3.5001000e+01   2.4240000e+01
   1.0659790e+03   5.0000000e-02  -5.0018210e+01   1.0058300e+00   0.0000000e+00   3.4996000e+01   2.4241000e+01
   1.0664820e+03   5.0000000e-02  -5.0052680e+01   1.0046100e+00   0.0000000e+00   3.5002000e+01   2.4241000e+01
   1.0669860e+03   5.0000000e-02  -5.0025100e+01   1.0054300e+00   0.0000000e+00   3.4998000e+01   2.4242000e+01
   1.0674870e+03   5.0000000e-02  -5.0038890e+01   1.0048200e+00   0.0000000e+00   3.5001000e+01   2.4242000e+01
   1.0679940e+03   5.0000000e-02  -5.0052680e+01   1.0052300e+00   0.0000000e+00   3.4999000e+01   2.4243000e+01
   1.0684980e+03   5.0000000e-02  -5.0032000e+01   1.0054500e+00   0.0000000e+00   3.4998000e+01   2.4244000e+01
   1.0690010e+03   5.0000000e-02  -5.0032000e+01   1.0052600e+00   0.0000000e+00   3.4999000e+01   2.4244000e+01
   1.0695030e+03   5.0000000e-02  -5.0032000e+01   1.0050600e+00   0.0000000e+00   3.5000000e+01   2.4245000e+01
   1.0700060e+03   5.0000000e-02  -5.0045790e+01   1.0059000e+00   0.0000000e+00   3.4996000e+01   2.4246000e+01
   1.0705100e+03   5.0000000e-02  -5.0052680e+01   1.0053100e+00   0.0000000e+00   3.4999000e+01   2.4246000e+01
   1.0710110e+03   5.0000000e-02  -5.0052680e+01   1.0049000e+00   0.0000000e+00   3.5001000e+01   2.4247000e+01
   1.0715130e+03   5.0000000e-02  -5.0080260e+01   1.0053100e+00   0.0000000e+00   3.4999000e+01   2.4247000e+01
   1.0720160e+03   5.0000000e-02  -5.0052680e+01   1.0046900e+00   0.0000000e+00   3.5002000e+01   2.4248000e+01
   1.0725200e+03   5.0000000e-02  -5.0066470e+01   1.0053000e+00   0.0000000e+00   3.4999000e+01   2.4249000e+01
   1.0730230e+03   5.0000000e-02  -5.0066470e+01   1.0051000e+00   0.0000000e+00   3.5000000e+01   2.4249000e+01
   1.0735250e+03   5.0000000e-02  -5.0059570e+01   1.0046800e+00   0.0000000e+00   3.5002000e+01   2.4250000e+01
   1.0740260e+03   5.0000000e-02  -5.0087150e+01   1.0050800e+00   0.0000000e+00   3.5000000e+01   2.4250000e+01
   1.0745290e+03   5.0000000e-02  -5.0080260e+01   1.0042400e+00   0.0000000e+00   3.5004000e+01   2.4251000e+01
   1.0750310e+03   5.0000000e-02  -5.0073360e+01   1.0039900e+00   0.0000000e+00   3.5005000e+01   2.4252000e+01
   1.0755330e+03   5.0000000e-02  -5.0094050e+01   1.0041500e+00   0.0000000e+00   3.5004000e+01   2.4252000e+01
   1.0760340e+03   5.0000000e-02  -5.0080260e+01   1.0049500e+00   0.0000000e+00   3.5000000e+01   2.4253000e+01
   1.0765380e+03   5.0000000e-02  -5.0059570e+01   1.0047400e+00   0.0000000e+00   3.5001000e+01   2.4253000e+01
   1.0770410e+03   5.0000000e-02  -5.0080260e+01   1.0041000e+00   0.0000000e+00   3.5004000e+01   2.4254000e+01
   1.0775420e+03   5.0000000e-02  -5.0059570e+01   1.0040600e+00   0.0000000e+00   3.5004000e+01   2.4255000e+01
   1.0780460e+03   5.0000000e-02  -5.0073360e+01   1.0057000e+00   0.0000000e+00   3.4996000e+01   2.4255000e+01
   1.0785470e+03   5.0000000e-02  -5.0073360e+01   1.0051100e+00   0.0000000e+00   3.4999000e+01   2.4256000e+01
   1.0790510e+03   5.0000000e-02  -5.0066470e+01   1.0047000e+00   0.0000000e+00   3.5001000e+01   2.4256000e+01
   1.0795540e+03   5.0000000e-02  -5.0066470e+01   1.0036400e+00   0.0000000e+00   3.5006000e+01   2.4257000e+01
   1.0800560e+03   5.0000000e-02  -5.0025100e+01   1.0033700e+00   0.0000000e+00   3.5007000e+01   2.4258000e+01
   1.0805570e+03   5.0000000e-02  -5.0018210e+01   1.0039300e+00   0.0000000e+00   3.5004000e+01   2.4258000e+01
   1.0810590e+03   5.0000000e-02  -5.0038890e+01   1.0043100e+00   0.0000000e+00   3.5002000e+01   2.4259000e+01
   1.0815620e+03   5.0000000e-02  -5.0004420e+01   1.0042900e+00   0.0000000e+00   3.5002000e+01   2.4259000e+01
   1.0820640e+03   5.0000000e-02  -5.0011310e+01   1.0038500e+00   0.0000000e+00   3.5004000e+01   2.4260000e+01
   1.0825690e+03   5.0000000e-02  -4.9990630e+01   1.0038100e+00   0.0000000e+00   3.5004000e+01   2.4260000e+01
   1.0830720e+03   5.0000000e-02  -5.0018210e+01   1.0037700e+00   0.0000000e+00   3.5004000e+01   2.4261000e+01
   1.0835740e+03   5.0000000e-02  -4.9983740e+01   1.0031000e+00   0.0000000e+00   3.5007000e+01   2.4262000e+01
   1.0840750e+03   5.0000000e-02  -4.9969950e+01   1.0032400e+00   0.0000000e+00   3.5006000e+01   2.4263000e+01
   1.0845790e+03   5.0000000e-02  -4.9976840e+01   1.0038100e+00   0.0000000e+00   3.5003000e+01   2.4263000e+01
   1.0850840e+03   5.0000000e-02  -4.9983740e+01   1.0039900e+00   0.0000000e+00   3.5002000e+01   2.4263000e+01
   1.0855880e+03   5.0000000e-02  -4.9956160e+01   1.0039700e+00   0.0000000e+00   3.5002000e+01   2.4264000e+01
   1.0860910e+03   5.0000000e-02  -4.9976840e+01   1.0039500e+00   0.0000000e+00   3.5002000e+01   2.4265000e+01
   1.0865950e+03   5.0000000e-02  -4.9942370e+01   1.0039300e+00   0.0000000e+00   3.5002000e+01   2.4266000e+01
   1.0870980e+03   5.0000000e-02  -4.9928580e+01   1.0037000e+00   0.0000000e+00   3.5003000e+01   2.4266000e+01
   1.0875990e+03   5.0000000e-02  -4.9914790e+01   1.0036700e+00   0.0000000e+00   3.5003000e+01   2.4266000e+01
   1.0881010e+03   5.0000000e-02  -4.9928580e+01   1.0040600e+00   0.0000000e+00   3.5001000e+01   2.4267000e+01
   1.0886040e+03   5.0000000e-02  -4.9928580e+01   1.0036300e+00   0.0000000e+00   3.5003000e+01   2.4268000e+01
   1.0891060e+03   5.0000000e-02  -4.9914790e+01   1.0033900e+00   0.0000000e+00   3.5004000e+01   2.4268000e+01
   1.0896090e+03   5.0000000e-02  -4.9901010e+01   1.0037700e+00   0.0000000e+00   3.5002000e+01   2.4268000e+01
   1.0901110e+03   5.0000000e-02  -4.9880320e+01   1.0041700e+00   0.0000000e+00   3.5000000e+01   2.4269000e+01
   1.0906140e+03   5.0000000e-02  -4.9880320e+01   1.0037500e+00   0.0000000e+00   3.5002000e+01   2.4270000e+01
   1.0911170e+03   5.0000000e-02  -4.9859640e+01   1.0033100e+00   0.0000000e+00   3.5004000e+01   2.4270000e+01
   1.0916190e+03   5.0000000e-02  -4.9859640e+01   1.0043200e+00   0.0000000e+00   3.4999000e+01   2.4271000e+01
   1.0921210e+03   5.0000000e-02  -4.9866530e+01   1.0030700e+00   0.0000000e+00   3.5005000e+01   2.4271000e+01
   1.0926240e+03   5.0000000e-02  -4.9845850e+01   1.0040700e+00   0.0000000e+00   3.5000000e+01   2.4272000e+01
   1.0932220e+03   5.0000000e-02  -4.9832060e+01   1.0047000e+00   0.0000000e+00   3.4997000e+01   2.4273000e+01
   1.0937240e+03   5.0000000e-02  -4.9818270e+01   1.0030500e+00   0.0000000e+00   3.5005000e+01   2.4273000e+01
   1.0942270e+03   5.0000000e-02  -4.9804490e+01   1.0040500e+00   0.0000000e+00   3.5000000e+01   2.4274000e+01
   1.0947300e+03   5.0000000e-02  -4.9790700e+01   1.0030000e+00   0.0000000e+00   3.5005000e+01   2.4274000e+01
   1.0952420e+03   5.0000000e-02  -4.9783800e+01   1.0033700e+00   0.0000000e+00   3.5003000e+01   2.4275000e+01
   1.0957430e+03   5.0000000e-02  -4.9763120e+01   1.0041800e+00   0.0000000e+00   3.4999000e+01   2.4275000e+01
   1.0962470e+03   5.0000000e-02  -4.9742440e+01   1.0037700e+00   0.0000000e+00   3.5001000e+01   2.4276000e+01
   1.0967500e+03   5.0000000e-02  -4.9742440e+01   1.0043900e+00   0.0000000e+00   3.4998000e+01   2.4276000e+01
   1.0972520e+03   5.0000000e-02  -4.9728650e+01   1.0046200e+00   0.0000000e+00   3.4997000e+01   2.4277000e+01
   1.0977530e+03   5.0000000e-02  -4.9714860e+01   1.0042300e+00   0.0000000e+00   3.4999000e+01   2.4277000e+01
   1.0982550e+03   5.0000000e-02  -4.9701070e+01   1.0050800e+00   0.0000000e+00   3.4995000e+01   2.4278000e+01
   1.0987580e+03   5.0000000e-02  -4.9714860e+01   1.0038700e+00   0.0000000e+00   3.5001000e+01   2.4278000e+01
   1.0992620e+03   5.0000000e-02  -4.9694180e+01   1.0040700e+00   0.0000000e+00   3.5000000e+01   2.4279000e+01
   1.0997700e+03   5.0000000e-02  -4.9687280e+01   1.0042800e+00   0.0000000e+00   3.4999000e+01   2.4279000e+01
   1.1002740e+03   5.0000000e-02  -4.9645920e+01   1.0049200e+00   0.0000000e+00   3.4996000e+01   2.4279000e+01
   1.1007770e+03   5.0000000e-02  -4.9659700e+01   1.0053800e+00   0.0000000e+00   3.4994000e+01   2.4280000e+01
   1.1012790e+03   5.0000000e-02  -4.9639020e+01   1.0054400e+00   0.0000000e+00   3.4994000e+01   2.4280000e+01
   1.1017820e+03   5.0000000e-02  -4.9632130e+01   1.0048700e+00   0.0000000e+00   3.4997000e+01   2.4281000e+01
   1.1022850e+03   5.0000000e-02  -4.9632130e+01   1.0044800e+00   0.0000000e+00   3.4999000e+01   2.4282000e+01
   1.1027890e+03   5.0000000e-02  -4.9597660e+01   1.0042800e+00   0.0000000e+00   3.5000000e+01   2.4282000e+01
   1.1032920e+03   5.0000000e-02  -4.9597660e+01   1.0047000e+00   0.0000000e+00   3.4998000e+01   2.4282000e+01
   1.1037960e+03   5.0000000e-02  -4.9583870e+01   1.0051400e+00   0.0000000e+00   3.4996000e+01   2.4283000e+01
   1.1042990e+03   5.0000000e-02  -4.9611440e+01   1.0062300e+00   0.0000000e+00   3.4991000e+01   2.4283000e+01
   1.1048010e+03   5.0000000e-02  -4.9583870e+01   1.0046400e+00   0.0000000e+00   3.4999000e+01   2.4284000e+01
   1.1053020e+03   5.0000000e-02  -4.9590760e+01   1.0040200e+00   0.0000000e+00   3.5002000e+01   2.4284000e+01
   1.1058040e+03   5.0000000e-02  -4.9597660e+01   1.0048400e+00   0.0000000e+00   3.4998000e+01   2.4285000e+01
   1.1063070e+03   5.0000000e-02  -4.9611440e+01   1.0046500e+00   0.0000000e+00   3.4999000e+01   2.4285000e+01
   1.1068090e+03   5.0000000e-02  -4.9576970e+01   1.0048700e+00   0.0000000e+00   3.4998000e+01   2.4286000e+01
   1.1073120e+03   5.0000000e-02  -4.9556290e+01   1.0036300e+00   0.0000000e+00   3.5004000e+01   2.4286000e+01
   1.1078160e+03   5.0000000e-02  -4.9563180e+01   1.0040100e+00   0.0000000e+00   3.5002000e+01   2.4287000e+01
   1.1083190e+03   5.0000000e-02  -4.9563180e+01   1.0048300e+00   0.0000000e+00   3.4998000e+01   2.4287000e+01
   1.1088220e+03   5.0000000e-02  -4.9570080e+01   1.0044300e+00   0.0000000e+00   3.5000000e+01   2.4287000e+01
   1.1093270e+03   5.0000000e-02  -4.9556290e+01   1.0048500e+00   0.0000000e+00   3.4998000e+01   2.4288000e+01
   1.1098290e+03   5.0000000e-02  -4.9556290e+01   1.0057100e+00   0.0000000e+00   3.4994000e+01   2.4289000e+01
   1.1103380e+03   5.0000000e-02  -4.9535610e+01   1.0055600e+00   0.0000000e+00   3.4995000e+01   2.4289000e+01
   1.1108420e+03   5.0000000e-02  -4.9542500e+01   1.0045600e+00   0.0000000e+00   3.5000000e+01   2.4289000e+01
   1.1113430e+03   5.0000000e-02  -4.9549400e+01   1.0047700e+00   0.0000000e+00   3.4999000e+01   2.4290000e+01
   1.1118450e+03   5.0000000e-02  -4.9535610e+01   1.0045700e+00   0.0000000e+00   3.5000000e+01   2.4290000e+01
   1.1123480e+03   5.0000000e-02  -4.9528710e+01   1.0037300e+00   0.0000000e+00   3.5004000e+01   2.4291000e+01
   1.1128520e+03   5.0000000e-02  -4.9542500e+01   1.0053700e+00   0.0000000e+00   3.4996000e+01   2.4291000e+01
   1.1133530e+03   5.0000000e-02  -4.9514920e+01   1.0047800e+00   0.0000000e+00   3.4999000e+01   2.4292000e+01
   1.1138600e+03   5.0000000e-02  -4.9508030e+01   1.0047900e+00   0.0000000e+00   3.4999000e+01   2.4292000e+01
   1.1143640e+03   5.0000000e-02  -4.9528710e+01   1.0056400e+00   0.0000000e+00   3.4995000e+01   2.4293000e+01
   1.1148670e+03   5.0000000e-02  -4.9514920e+01   1.0046400e+00   0.0000000e+00   3.5000000e+01   2.4293000e+01
   1.1153690e+03   5.0000000e-02  -4.9535610e+01   1.0050600e+00   0.0000000e+00   3.4998000e+01   2.4293000e+01
   1.1160070e+03   5.0000000e-02  -4.9528710e+01   1.0059200e+00   0.0000000e+00   3.4994000e+01   2.4294000e+01
   1.1165110e+03   5.0000000e-02  -4.9549400e+01   1.0049300e+00   0.0000000e+00   3.4999000e+01   2.4295000e+01
   1.1170160e+03   5.0000000e-02  -4.9508030e+01   1.0049400e+00   0.0000000e+00   3.4999000e+01   2.4295000e+01
   1.1175200e+03   5.0000000e-02  -4.9521820e+01   1.0053700e+00   0.0000000e+00   3.4997000e+01   2.4295000e+01
   1.1180230e+03   5.0000000e-02  -4.9521820e+01   1.0054000e+00   0.0000000e+00   3.4997000e+01   2.4296000e+01
   1.1185280e+03   5.0000000e-02  -4.9535610e+01   1.0048000e+00   0.0000000e+00   3.5000000e+01   2.4296000e+01
   1.1190330e+03   5.0000000e-02  -4.9528710e+01   1.0048000e+00   0.0000000e+00   3.5000000e+01   2.4297000e+01
   1.1195380e+03   5.0000000e-02  -4.9528710e+01   1.0050100e+00   0.0000000e+00   3.4999000e+01   2.4297000e+01
   1.1200420e+03   5.0000000e-02  -4.9508030e+01   1.0048100e+00   0.0000000e+00   3.5000000e+01   2.4298000e+01
   1.1205450e+03   5.0000000e-02  -4.9549400e+01   1.0048100e+00   0.0000000e+00   3.5000000e+01   2.4298000e+01
   1.1210490e+03   5.0000000e-02  -4.9521820e+01   1.0048100e+00   0.0000000e+00   3.5000000e+01   2.4298000e+01
   1.1215540e+03   5.0000000e-02  -4.9508030e+01   1.0041800e+00   0.0000000e+00   3.5003000e+01   2.4299000e+01
   1.1220590e+03   5.0000000e-02  -4.9514920e+01   1.0043600e+00   0.0000000e+00   3.5002000e+01   2.4299000e+01
   1.1225620e+03   5.0000000e-02  -4.9501140e+01   1.0047600e+00   0.0000000e+00   3.5000000e+01   2.4300000e+01
   1.1231030e+03   5.0000000e-02  -4.9487350e+01   1.0045500e+00   0.0000000e+00   3.5001000e+01   2.4300000e+01
   1.1236050e+03   5.0000000e-02  -4.9494240e+01   1.0047500e+00   0.0000000e+00   3.5000000e+01   2.4301000e+01
   1.1241100e+03   5.0000000e-02  -4.9480450e+01   1.0053800e+00   0.0000000e+00   3.4997000e+01   2.4301000e+01
   1.1246120e+03   5.0000000e-02  -4.9487350e+01   1.0056200e+00   0.0000000e+00   3.4996000e+01   2.4301000e+01
   1.1251130e+03   5.0000000e-02  -4.9508030e+01   1.0046100e+00   0.0000000e+00   3.5001000e+01   2.4302000e+01
   1.1256170e+03   5.0000000e-02  -4.9480450e+01   1.0054400e+00   0.0000000e+00   3.4997000e+01   2.4302000e+01
   1.1261220e+03   5.0000000e-02  -4.9466660e+01   1.0050500e+00   0.0000000e+00   3.4999000e+01   2.4302000e+01
   1.1266250e+03   5.0000000e-02  -4.9480450e+01   1.0048500e+00   0.0000000e+00   3.5000000e+01   2.4303000e+01
   1.1271300e+03   5.0000000e-02  -4.9473560e+01   1.0061100e+00   0.0000000e+00   3.4994000e+01   2.4304000e+01
   1.1276320e+03   5.0000000e-02  -4.9480450e+01   1.0049100e+00   0.0000000e+00   3.5000000e+01   2.4304000e+01
   1.1281350e+03   5.0000000e-02  -4.9466660e+01   1.0053300e+00   0.0000000e+00   3.4998000e+01   2.4304000e+01
   1.1286390e+03   5.0000000e-02  -4.9452880e+01   1.0055600e+00   0.0000000e+00   3.4997000e+01   2.4304000e+01
   1.1291420e+03   5.0000000e-02  -4.9466660e+01   1.0055900e+00   0.0000000e+00   3.4997000e+01   2.4305000e+01
   1.1296450e+03   5.0000000e-02  -4.9473560e+01   1.0047800e+00   0.0000000e+00   3.5001000e+01   2.4305000e+01
   1.1301470e+03   5.0000000e-02  -4.9473560e+01   1.0047700e+00   0.0000000e+00   3.5001000e+01   2.4305000e+01
   1.1306500e+03   5.0000000e-02  -4.9466660e+01   1.0051800e+00   0.0000000e+00   3.4999000e+01   2.4306000e+01
   1.1311540e+03   5.0000000e-02  -4.9480450e+01   1.0047700e+00   0.0000000e+00   3.5001000e+01   2.4306000e+01
   1.1316570e+03   5.0000000e-02  -4.9480450e+01   1.0049700e+00   0.0000000e+00   3.5000000e+01   2.4306000e+01
   1.1321600e+03   5.0000000e-02  -4.9480450e+01   1.0053900e+00   0.0000000e+00   3.4998000e+01   2.4307000e+01
   1.1326620e+03   5.0000000e-02  -4.9466660e+01   1.0049900e+00   0.0000000e+00   3.5000000e+01   2.4307000e+01
   1.1331650e+03   5.0000000e-02  -4.9501140e+01   1.0043600e+00   0.0000000e+00   3.5003000e+01   2.4307000e+01
   1.1336690e+03   5.0000000e-02  -4.9487350e+01   1.0047500e+00   0.0000000e+00   3.5001000e+01   2.4308000e+01
   1.1341700e+03   5.0000000e-02  -4.9508030e+01   1.0045300e+00   0.0000000e+00   3.5002000e+01   2.4308000e+01
   1.1346720e+03   5.0000000e-02  -4.9508030e+01   1.0051400e+00   0.0000000e+00   3.4999000e+01   2.4309000e+01
   1.1351840e+03   5.0000000e-02  -4.9508030e+01   1.0038900e+00   0.0000000e+00   3.5005000e+01   2.4309000e+01
   1.1356880e+03   5.0000000e-02  -4.9480450e+01   1.0036300e+00   0.0000000e+00   3.5006000e+01   2.4309000e+01
   1.1361910e+03   5.0000000e-02  -4.9508030e+01   1.0044100e+00   0.0000000e+00   3.5002000e+01   2.4309000e+01
   1.1366930e+03   5.0000000e-02  -4.9473560e+01   1.0033400e+00   0.0000000e+00   3.5007000e+01   2.4310000e+01
   1.1371960e+03   5.0000000e-02  -4.9459770e+01   1.0049500e+00   0.0000000e+00   3.4999000e+01   2.4310000e+01
   1.1376980e+03   5.0000000e-02  -4.9459770e+01   1.0041200e+00   0.0000000e+00   3.5003000e+01   2.4310000e+01
   1.1382010e+03   5.0000000e-02  -4.9445980e+01   1.0045100e+00   0.0000000e+00   3.5001000e+01   2.4311000e+01
   1.1387110e+03   5.0000000e-02  -4.9445980e+01   1.0042900e+00   0.0000000e+00   3.5002000e+01   2.4311000e+01
   1.1392140e+03   5.0000000e-02  -4.9439090e+01   1.0038500e+00   0.0000000e+00   3.5004000e+01   2.4312000e+01
   1.1397170e+03   5.0000000e-02  -4.9425300e+01   1.0033900e+00   0.0000000e+00   3.5006000e+01   2.4312000e+01
   1.1402210e+03   5.0000000e-02  -4.9425300e+01   1.0037500e+00   0.0000000e+00   3.5004000e+01   2.4312000e+01
   1.1407240e+03   5.0000000e-02  -4.9432190e+01   1.0035000e+00   0.0000000e+00   3.5005000e+01   2.4312000e+01
   1.1412280e+03   5.0000000e-02  -4.9418400e+01   1.0040800e+00   0.0000000e+00   3.5002000e+01   2.4313000e+01
   1.1417310e+03   5.0000000e-02  -4.9390830e+01   1.0049000e+00   0.0000000e+00   3.4998000e+01   2.4313000e+01
   1.1422340e+03   5.0000000e-02  -4.9377040e+01   1.0047100e+00   0.0000000e+00   3.4999000e+01   2.4314000e+01
   1.1427380e+03   5.0000000e-02  -4.9377040e+01   1.0038800e+00   0.0000000e+00   3.5003000e+01   2.4314000e+01
   1.1432410e+03   5.0000000e-02  -4.9377040e+01   1.0040600e+00   0.0000000e+00   3.5002000e+01   2.4314000e+01
   1.1437430e+03   5.0000000e-02  -4.9383930e+01   1.0034100e+00   0.0000000e+00   3.5005000e+01   2.4314000e+01
   1.1442460e+03   5.0000000e-02  -4.9370140e+01   1.0035700e+00   0.0000000e+00   3.5004000e+01   2.4315000e+01
   1.1447490e+03   5.0000000e-02  -4.9383930e+01   1.0035300e+00   0.0000000e+00   3.5004000e+01   2.4315000e+01
   1.1452530e+03   5.0000000e-02  -4.9356360e+01   1.0037000e+00   0.0000000e+00   3.5003000e+01   2.4316000e+01
   1.1457540e+03   5.0000000e-02  -4.9356360e+01   1.0034600e+00   0.0000000e+00   3.5004000e+01   2.4316000e+01
   1.1462580e+03   5.0000000e-02  -4.9363250e+01   1.0027900e+00   0.0000000e+00   3.5007000e+01   2.4316000e+01
   1.1467610e+03   5.0000000e-02  -4.9363250e+01   1.0031400e+00   0.0000000e+00   3.5005000e+01   2.4317000e+01
   1.1472630e+03   5.0000000e-02  -4.9370140e+01   1.0047700e+00   0.0000000e+00   3.4997000e+01   2.4317000e+01
   1.1477640e+03   5.0000000e-02  -4.9349460e+01   1.0039600e+00   0.0000000e+00   3.5001000e+01   2.4317000e+01
   1.1482710e+03   5.0000000e-02  -4.9328780e+01   1.0043700e+00   0.0000000e+00   3.4999000e+01   2.4318000e+01
   1.1487750e+03   5.0000000e-02  -4.9314990e+01   1.0033300e+00   0.0000000e+00   3.5004000e+01   2.4318000e+01
   1.1492760e+03   5.0000000e-02  -4.9328780e+01   1.0035000e+00   0.0000000e+00   3.5003000e+01   2.4319000e+01
   1.1497780e+03   5.0000000e-02  -4.9308100e+01   1.0032600e+00   0.0000000e+00   3.5004000e+01   2.4319000e+01
   1.1502810e+03   5.0000000e-02  -4.9328780e+01   1.0030100e+00   0.0000000e+00   3.5005000e+01   2.4320000e+01
   1.1507840e+03   5.0000000e-02  -4.9314990e+01   1.0033800e+00   0.0000000e+00   3.5003000e+01   2.4320000e+01
   1.1512860e+03   5.0000000e-02  -4.9301200e+01   1.0037700e+00   0.0000000e+00   3.5001000e+01   2.4321000e+01
   1.1517890e+03   5.0000000e-02  -4.9287410e+01   1.0039700e+00   0.0000000e+00   3.5000000e+01   2.4321000e+01
   1.1522930e+03   5.0000000e-02  -4.9273620e+01   1.0037600e+00   0.0000000e+00   3.5001000e+01   2.4321000e+01
   1.1527960e+03   5.0000000e-02  -4.9259840e+01   1.0039600e+00   0.0000000e+00   3.5000000e+01   2.4322000e+01
   1.1532980e+03   5.0000000e-02  -4.9232260e+01   1.0041700e+00   0.0000000e+00   3.4999000e+01   2.4322000e+01
   1.1538010e+03   5.0000000e-02  -4.9246050e+01   1.0039700e+00   0.0000000e+00   3.5000000e+01   2.4323000e+01
   1.1543030e+03   5.0000000e-02  -4.9246050e+01   1.0043900e+00   0.0000000e+00   3.4998000e+01   2.4323000e+01
   1.1548060e+03   5.0000000e-02  -4.9218470e+01   1.0039900e+00   0.0000000e+00   3.5000000e+01   2.4323000e+01
   1.1553110e+03   5.0000000e-02  -4.9197790e+01   1.0046200e+00   0.0000000e+00   3.4997000e+01   2.4324000e+01
   1.1558130e+03   5.0000000e-02  -4.9184000e+01   1.0040200e+00   0.0000000e+00   3.5000000e+01   2.4324000e+01
   1.1563160e+03   5.0000000e-02  -4.9190890e+01   1.0040200e+00   0.0000000e+00   3.5000000e+01   2.4325000e+01
   1.1568230e+03   5.0000000e-02  -4.9184000e+01   1.0031800e+00   0.0000000e+00   3.5004000e+01   2.4325000e+01
   1.1573240e+03   5.0000000e-02  -4.9197790e+01   1.0044000e+00   0.0000000e+00   3.4998000e+01   2.4326000e+01
   1.1578330e+03   5.0000000e-02  -4.9163310e+01   1.0044200e+00   0.0000000e+00   3.4998000e+01   2.4326000e+01
   1.1583510e+03   5.0000000e-02  -4.9156420e+01   1.0046500e+00   0.0000000e+00   3.4997000e+01   2.4327000e+01
   1.1588850e+03   5.0000000e-02  -4.9177100e+01   1.0042600e+00   0.0000000e+00   3.4999000e+01   2.4328000e+01
   1.1593900e+03   5.0000000e-02  -4.9142630e+01   1.0046900e+00   0.0000000e+00   3.4997000e+01   2.4328000e+01
   1.1598930e+03   5.0000000e-02  -4.9149530e+01   1.0049300e+00   0.0000000e+00   3.4996000e+01   2.4328000e+01
   1.1603970e+03   5.0000000e-02  -4.9128840e+01   1.0051800e+00   0.0000000e+00   3.4995000e+01   2.4329000e+01
   1.1609020e+03   5.0000000e-02  -4.9135740e+01   1.0050200e+00   0.0000000e+00   3.4996000e+01   2.4329000e+01
   1.1614050e+03   5.0000000e-02  -4.9135740e+01   1.0052700e+00   0.0000000e+00   3.4995000e+01   2.4329000e+01
   1.1619110e+03   5.0000000e-02  -4.9121950e+01   1.0057400e+00   0.0000000e+00   3.4993000e+01   2.4330000e+01
   1.1624170e+03   5.0000000e-02  -4.9135740e+01   1.0049700e+00   0.0000000e+00   3.4997000e+01   2.4330000e+01
   1.1629230e+03   5.0000000e-02  -4.9128840e+01   1.0056300e+00   0.0000000e+00   3.4994000e+01   2.4331000e+01
   1.1634260e+03   5.0000000e-02  -4.9156420e+01   1.0056900e+00   0.0000000e+00   3.4994000e+01   2.4331000e+01
   1.1639310e+03   5.0000000e-02  -4.9128840e+01   1.0053300e+00   0.0000000e+00   3.4996000e+01   2.4332000e+01
   1.1644350e+03   5.0000000e-02  -4.9142630e+01   1.0064200e+00   0.0000000e+00   3.4991000e+01   2.4332000e+01
   1.1649400e+03   5.0000000e-02  -4.9156420e+01   1.0054600e+00   0.0000000e+00   3.4996000e+01   2.4333000e+01
   1.1654450e+03   5.0000000e-02  -4.9142630e+01   1.0059200e+00   0.0000000e+00   3.4994000e+01   2.4333000e+01
   1.1659480e+03   5.0000000e-02  -4.9156420e+01   1.0061900e+00   0.0000000e+00   3.4993000e+01   2.4334000e+01
   1.1664520e+03   5.0000000e-02  -4.9149530e+01   1.0054200e+00   0.0000000e+00   3.4997000e+01   2.4334000e+01
   1.1669570e+03   5.0000000e-02  -4.9135740e+01   1.0065000e+00   0.0000000e+00   3.4992000e+01   2.4335000e+01
   1.1674600e+03   5.0000000e-02  -4.9177100e+01   1.0057400e+00   0.0000000e+00   3.4996000e+01   2.4335000e+01
   1.1679640e+03   5.0000000e-02  -4.9170210e+01   1.0070400e+00   0.0000000e+00   3.4990000e+01   2.4335000e+01
   1.1684690e+03   5.0000000e-02  -4.9190890e+01   1.0056700e+00   0.0000000e+00   3.4997000e+01   2.4336000e+01
   1.1689720e+03   5.0000000e-02  -4.9163310e+01   1.0063300e+00   0.0000000e+00   3.4994000e+01   2.4336000e+01
   1.1694760e+03   5.0000000e-02  -4.9163310e+01   1.0059700e+00   0.0000000e+00   3.4996000e+01   2.4337000e+01
   1.1699810e+03   5.0000000e-02  -4.9177100e+01   1.0060100e+00   0.0000000e+00   3.4996000e+01   2.4337000e+01
   1.1704860e+03   5.0000000e-02  -4.9156420e+01   1.0064700e+00   0.0000000e+00   3.4994000e+01   2.4338000e+01
   1.1709890e+03   5.0000000e-02  -4.9163310e+01   1.0056900e+00   0.0000000e+00   3.4998000e+01   2.4338000e+01
   1.1714930e+03   5.0000000e-02  -4.9142630e+01   1.0057100e+00   0.0000000e+00   3.4998000e+01   2.4339000e+01
   1.1720070e+03   5.0000000e-02  -4.9170210e+01   1.0059400e+00   0.0000000e+00   3.4997000e+01   2.4340000e+01
   1.1725180e+03   5.0000000e-02  -4.9142630e+01   1.0061800e+00   0.0000000e+00   3.4996000e+01   2.4340000e+01
   1.1730230e+03   5.0000000e-02  -4.9163310e+01   1.0066400e+00   0.0000000e+00   3.4994000e+01   2.4340000e+01
   1.1735270e+03   5.0000000e-02  -4.9142630e+01   1.0067000e+00   0.0000000e+00   3.4994000e+01   2.4341000e+01
   1.1740300e+03   5.0000000e-02  -4.9142630e+01   1.0071800e+00   0.0000000e+00   3.4992000e+01   2.4341000e+01
   1.1745640e+03   5.0000000e-02  -4.9163310e+01   1.0057900e+00   0.0000000e+00   3.4999000e+01   2.4342000e+01
   1.1750660e+03   5.0000000e-02  -4.9149530e+01   1.0076900e+00   0.0000000e+00   3.4990000e+01   2.4342000e+01
   1.1755670e+03   5.0000000e-02  -4.9142630e+01   1.0061100e+00   0.0000000e+00   3.4998000e+01   2.4343000e+01
   1.1760710e+03   5.0000000e-02  -4.9142630e+01   1.0048700e+00   0.0000000e+00   3.5004000e+01   2.4343000e+01
   1.1765740e+03   5.0000000e-02  -4.9128840e+01   1.0067200e+00   0.0000000e+00   3.4995000e+01   2.4344000e+01
   1.1770790e+03   5.0000000e-02  -4.9115050e+01   1.0057200e+00   0.0000000e+00   3.5000000e+01   2.4344000e+01
   1.1775810e+03   5.0000000e-02  -4.9142630e+01   1.0055100e+00   0.0000000e+00   3.5001000e+01   2.4345000e+01
   1.1780840e+03   5.0000000e-02  -4.9135740e+01   1.0067600e+00   0.0000000e+00   3.4995000e+01   2.4346000e+01
   1.1785870e+03   5.0000000e-02  -4.9149530e+01   1.0066000e+00   0.0000000e+00   3.4996000e+01   2.4346000e+01
   1.1790890e+03   5.0000000e-02  -4.9163310e+01   1.0066400e+00   0.0000000e+00   3.4996000e+01   2.4347000e+01
   1.1795910e+03   5.0000000e-02  -4.9149530e+01   1.0056300e+00   0.0000000e+00   3.5001000e+01   2.4347000e+01
   1.1800940e+03   5.0000000e-02  -4.9128840e+01   1.0060400e+00   0.0000000e+00   3.4999000e+01   2.4347000e+01
   1.1805970e+03   5.0000000e-02  -4.9149530e+01   1.0060500e+00   0.0000000e+00   3.4999000e+01   2.4348000e+01
   1.1811010e+03   5.0000000e-02  -4.9149530e+01   1.0069000e+00   0.0000000e+00   3.4995000e+01   2.4348000e+01
   1.1816100e+03   5.0000000e-02  -4.9177100e+01   1.0061100e+00   0.0000000e+00   3.4999000e+01   2.4349000e+01
   1.1821130e+03   5.0000000e-02  -4.9135740e+01   1.0063300e+00   0.0000000e+00   3.4998000e+01   2.4350000e+01
   1.1826140e+03   5.0000000e-02  -4.9135740e+01   1.0061400e+00   0.0000000e+00   3.4999000e+01   2.4350000e+01
   1.1831160e+03   5.0000000e-02  -4.9142630e+01   1.0055200e+00   0.0000000e+00   3.5002000e+01   2.4351000e+01
   1.1836190e+03   5.0000000e-02  -4.9142630e+01   1.0057100e+00   0.0000000e+00   3.5001000e+01   2.4351000e+01
   1.1841230e+03   5.0000000e-02  -4.9163310e+01   1.0052800e+00   0.0000000e+00   3.5003000e+01   2.4352000e+01
   1.1846240e+03   5.0000000e-02  -4.9149530e+01   1.0058800e+00   0.0000000e+00   3.5000000e+01   2.4353000e+01
   1.1851280e+03   5.0000000e-02  -4.9142630e+01   1.0063000e+00   0.0000000e+00   3.4998000e+01   2.4353000e+01
   1.1856310e+03   5.0000000e-02  -4.9163310e+01   1.0056900e+00   0.0000000e+00   3.5001000e+01   2.4353000e+01
   1.1861420e+03   5.0000000e-02  -4.9142630e+01   1.0058900e+00   0.0000000e+00   3.5000000e+01   2.4354000e+01
   1.1866450e+03   5.0000000e-02  -4.9135740e+01   1.0054700e+00   0.0000000e+00   3.5002000e+01   2.4355000e+01
   1.1871480e+03   5.0000000e-02  -4.9142630e+01   1.0054500e+00   0.0000000e+00   3.5002000e+01   2.4355000e+01
   1.1876560e+03   5.0000000e-02  -4.9149530e+01   1.0048000e+00   0.0000000e+00   3.5005000e+01   2.4356000e+01
   1.1881640e+03   5.0000000e-02  -4.9149530e+01   1.0049600e+00   0.0000000e+00   3.5004000e+01   2.4356000e+01
   1.1886660e+03   5.0000000e-02  -4.9142630e+01   1.0049200e+00   0.0000000e+00   3.5004000e+01   2.4357000e+01
   1.1891690e+03   5.0000000e-02  -4.9135740e+01   1.0057200e+00   0.0000000e+00   3.5000000e+01   2.4358000e+01
   1.1896710e+03   5.0000000e-02  -4.9149530e+01   1.0050900e+00   0.0000000e+00   3.5003000e+01   2.4358000e+01
   1.1901740e+03   5.0000000e-02  -4.9135740e+01   1.0044300e+00   0.0000000e+00   3.5006000e+01   2.4359000e+01
   1.1906780e+03   5.0000000e-02  -4.9128840e+01   1.0039500e+00   0.0000000e+00   3.5008000e+01   2.4359000e+01
   1.1911910e+03   5.0000000e-02  -4.9128840e+01   1.0042900e+00   0.0000000e+00   3.5006000e+01   2.4360000e+01
   1.1916920e+03   5.0000000e-02  -4.9101270e+01   1.0050700e+00   0.0000000e+00   3.5002000e+01   2.4361000e+01
   1.1921940e+03   5.0000000e-02  -4.9094370e+01   1.0054700e+00   0.0000000e+00   3.5000000e+01   2.4361000e+01
   1.1926970e+03   5.0000000e-02  -4.9087480e+01   1.0033700e+00   0.0000000e+00   3.5010000e+01   2.4362000e+01
   1.1932010e+03   5.0000000e-02  -4.9053010e+01   1.0036900e+00   0.0000000e+00   3.5008000e+01   2.4362000e+01
   1.1937040e+03   5.0000000e-02  -4.9059900e+01   1.0046600e+00   0.0000000e+00   3.5003000e+01   2.4363000e+01
   1.1942080e+03   5.0000000e-02  -4.9039220e+01   1.0040000e+00   0.0000000e+00   3.5006000e+01   2.4364000e+01
   1.1947110e+03   5.0000000e-02  -4.9046110e+01   1.0047800e+00   0.0000000e+00   3.5002000e+01   2.4364000e+01
   1.1952140e+03   5.0000000e-02  -4.8997850e+01   1.0041300e+00   0.0000000e+00   3.5005000e+01   2.4365000e+01
   1.1957160e+03   5.0000000e-02  -4.8970270e+01   1.0036600e+00   0.0000000e+00   3.5007000e+01   2.4365000e+01
   1.1962190e+03   5.0000000e-02  -4.8949590e+01   1.0029600e+00   0.0000000e+00   3.5010000e+01   2.4366000e+01
   1.1967250e+03   5.0000000e-02  -4.8963380e+01   1.0041200e+00   0.0000000e+00   3.5004000e+01   2.4366000e+01
   1.1972280e+03   5.0000000e-02  -4.8935800e+01   1.0049200e+00   0.0000000e+00   3.5000000e+01   2.4367000e+01
   1.1977310e+03   5.0000000e-02  -4.8922010e+01   1.0036600e+00   0.0000000e+00   3.5006000e+01   2.4368000e+01
   1.1982340e+03   5.0000000e-02  -4.8880650e+01   1.0031800e+00   0.0000000e+00   3.5008000e+01   2.4368000e+01
   1.1987360e+03   5.0000000e-02  -4.8887540e+01   1.0031000e+00   0.0000000e+00   3.5008000e+01   2.4369000e+01
   1.1992390e+03   5.0000000e-02  -4.8880650e+01   1.0032300e+00   0.0000000e+00   3.5007000e+01   2.4369000e+01
   1.1997460e+03   5.0000000e-02  -4.8873750e+01   1.0035800e+00   0.0000000e+00   3.5005000e+01   2.4370000e+01
   1.2002500e+03   5.0000000e-02  -4.8866860e+01   1.0037400e+00   0.0000000e+00   3.5004000e+01   2.4371000e+01
   1.2007530e+03   5.0000000e-02  -4.8825490e+01   1.0039100e+00   0.0000000e+00   3.5003000e+01   2.4371000e+01
   1.2012570e+03   5.0000000e-02  -4.8839280e+01   1.0032500e+00   0.0000000e+00   3.5006000e+01   2.4371000e+01
   1.2017600e+03   5.0000000e-02  -4.8804810e+01   1.0036100e+00   0.0000000e+00   3.5004000e+01   2.4372000e+01
   1.2022610e+03   5.0000000e-02  -4.8811700e+01   1.0037800e+00   0.0000000e+00   3.5003000e+01   2.4372000e+01
   1.2027670e+03   5.0000000e-02  -4.8797920e+01   1.0041700e+00   0.0000000e+00   3.5001000e+01   2.4373000e+01
   1.2032700e+03   5.0000000e-02  -4.8791020e+01   1.0031100e+00   0.0000000e+00   3.5006000e+01   2.4373000e+01
   1.2037720e+03   5.0000000e-02  -4.8763440e+01   1.0024200e+00   0.0000000e+00   3.5009000e+01   2.4374000e+01
   1.2042790e+03   5.0000000e-02  -4.8770340e+01   1.0033800e+00   0.0000000e+00   3.5004000e+01   2.4374000e+01
   1.2047820e+03   5.0000000e-02  -4.8749660e+01   1.0031300e+00   0.0000000e+00   3.5005000e+01   2.4375000e+01
   1.2052850e+03   5.0000000e-02  -4.8735870e+01   1.0047600e+00   0.0000000e+00   3.4997000e+01   2.4375000e+01
   1.2057870e+03   5.0000000e-02  -4.8763440e+01   1.0031100e+00   0.0000000e+00   3.5005000e+01   2.4376000e+01
   1.2062900e+03   5.0000000e-02  -4.8715180e+01   1.0026400e+00   0.0000000e+00   3.5007000e+01   2.4376000e+01
   1.2067940e+03   5.0000000e-02  -4.8728970e+01   1.0032000e+00   0.0000000e+00   3.5004000e+01   2.4377000e+01
   1.2072970e+03   5.0000000e-02  -4.8680710e+01   1.0027400e+00   0.0000000e+00   3.5006000e+01   2.4377000e+01
   1.2077990e+03   5.0000000e-02  -4.8708290e+01   1.0026800e+00   0.0000000e+00   3.5006000e+01   2.4377000e+01
   1.2083000e+03   5.0000000e-02  -4.8715180e+01   1.0022000e+00   0.0000000e+00   3.5008000e+01   2.4378000e+01
   1.2088040e+03   5.0000000e-02  -4.8701400e+01   1.0029600e+00   0.0000000e+00   3.5004000e+01   2.4378000e+01
   1.2093070e+03   5.0000000e-02  -4.8694500e+01   1.0027100e+00   0.0000000e+00   3.5005000e+01   2.4378000e+01
   1.2098080e+03   5.0000000e-02  -4.8673820e+01   1.0028700e+00   0.0000000e+00   3.5004000e+01   2.4379000e+01
   1.2103120e+03   5.0000000e-02  -4.8666920e+01   1.0019900e+00   0.0000000e+00   3.5008000e+01   2.4379000e+01
   1.2108150e+03   5.0000000e-02  -4.8653140e+01   1.0029600e+00   0.0000000e+00   3.5003000e+01   2.4380000e+01
   1.2113170e+03   5.0000000e-02  -4.8660030e+01   1.0039800e+00   0.0000000e+00   3.4998000e+01   2.4380000e+01
   1.2118190e+03   5.0000000e-02  -4.8646240e+01   1.0027400e+00   0.0000000e+00   3.5004000e+01   2.4380000e+01
   1.2123200e+03   5.0000000e-02  -4.8660030e+01   1.0022800e+00   0.0000000e+00   3.5006000e+01   2.4381000e+01
   1.2128230e+03   5.0000000e-02  -4.8646240e+01   1.0032700e+00   0.0000000e+00   3.5001000e+01   2.4381000e+01
   1.2133260e+03   5.0000000e-02  -4.8632450e+01   1.0026300e+00   0.0000000e+00   3.5004000e+01   2.4382000e+01
   1.2138280e+03   5.0000000e-02  -4.8604880e+01   1.0021700e+00   0.0000000e+00   3.5006000e+01   2.4382000e+01
   1.2143320e+03   5.0000000e-02  -4.8618660e+01   1.0027400e+00   0.0000000e+00   3.5003000e+01   2.4382000e+01
   1.2148330e+03   5.0000000e-02  -4.8597980e+01   1.0020800e+00   0.0000000e+00   3.5006000e+01   2.4383000e+01
   1.2153350e+03   5.0000000e-02  -4.8584190e+01   1.0022300e+00   0.0000000e+00   3.5005000e+01   2.4383000e+01
   1.2158360e+03   5.0000000e-02  -4.8570400e+01   1.0019700e+00   0.0000000e+00   3.5006000e+01   2.4383000e+01
   1.2163380e+03   5.0000000e-02  -4.8563510e+01   1.0027500e+00   0.0000000e+00   3.5002000e+01   2.4383000e+01
   1.2168410e+03   5.0000000e-02  -4.8535930e+01   1.0025200e+00   0.0000000e+00   3.5003000e+01   2.4383000e+01
   1.2173440e+03   5.0000000e-02  -4.8563510e+01   1.0008100e+00   0.0000000e+00   3.5011000e+01   2.4383000e+01
   1.2178460e+03   5.0000000e-02  -4.8522140e+01   1.0025900e+00   0.0000000e+00   3.5002000e+01   2.4383000e+01
   1.2183480e+03   5.0000000e-02  -4.8494570e+01   1.0023600e+00   0.0000000e+00   3.5003000e+01   2.4384000e+01
   1.2188510e+03   5.0000000e-02  -4.8494570e+01   1.0017000e+00   0.0000000e+00   3.5006000e+01   2.4384000e+01
   1.2193550e+03   5.0000000e-02  -4.8480780e+01   1.0012200e+00   0.0000000e+00   3.5008000e+01   2.4384000e+01
   1.2198560e+03   5.0000000e-02  -4.8494570e+01   1.0011400e+00   0.0000000e+00   3.5008000e+01   2.4384000e+01
   1.2203580e+03   5.0000000e-02  -4.8487670e+01   1.0016900e+00   0.0000000e+00   3.5005000e+01   2.4384000e+01
   1.2208590e+03   5.0000000e-02  -4.8487670e+01   1.0018500e+00   0.0000000e+00   3.5004000e+01   2.4384000e+01
   1.2213640e+03   5.0000000e-02  -4.8487670e+01   1.0016000e+00   0.0000000e+00   3.5005000e+01   2.4385000e+01
   1.2218680e+03   5.0000000e-02  -4.8446310e+01   1.0015500e+00   0.0000000e+00   3.5005000e+01   2.4384000e+01
   1.2223690e+03   5.0000000e-02  -4.8446310e+01   1.0021300e+00   0.0000000e+00   3.5002000e+01   2.4385000e+01
   1.2228710e+03   5.0000000e-02  -4.8432520e+01   1.0006400e+00   0.0000000e+00   3.5009000e+01   2.4385000e+01
   1.2233730e+03   5.0000000e-02  -4.8411840e+01   1.0001300e+00   0.0000000e+00   3.5011000e+01   2.4385000e+01
   1.2238760e+03   5.0000000e-02  -4.8432520e+01   1.0014900e+00   0.0000000e+00   3.5004000e+01   2.4384000e+01
   1.2243770e+03   5.0000000e-02  -4.8432520e+01   1.0012400e+00   0.0000000e+00   3.5005000e+01   2.4384000e+01
   1.2248790e+03   5.0000000e-02  -4.8418730e+01   1.0011900e+00   0.0000000e+00   3.5005000e+01   2.4385000e+01
   1.2253820e+03   5.0000000e-02  -4.8418730e+01   1.0017700e+00   0.0000000e+00   3.5002000e+01   2.4385000e+01
   1.2258840e+03   5.0000000e-02  -4.8398050e+01   1.0011200e+00   0.0000000e+00   3.5005000e+01   2.4384000e+01
   1.2263870e+03   5.0000000e-02  -4.8377360e+01   1.0008600e+00   0.0000000e+00   3.5006000e+01   2.4384000e+01
   1.2268910e+03   5.0000000e-02  -4.8377360e+01   1.0001700e+00   0.0000000e+00   3.5009000e+01   2.4384000e+01
   1.2273940e+03   5.0000000e-02  -4.8363570e+01   1.0005000e+00   0.0000000e+00   3.5007000e+01   2.4384000e+01
   1.2278980e+03   5.0000000e-02  -4.8356680e+01   1.0008500e+00   0.0000000e+00   3.5005000e+01   2.4384000e+01
   1.2284030e+03   5.0000000e-02  -4.8370470e+01   1.0003800e+00   0.0000000e+00   3.5007000e+01   2.4384000e+01
   1.2289040e+03   5.0000000e-02  -4.8370470e+01   1.0003100e+00   0.0000000e+00   3.5007000e+01   2.4384000e+01
   1.2294060e+03   5.0000000e-02  -4.8349790e+01   9.9961000e-01   0.0000000e+00   3.5010000e+01   2.4384000e+01
   1.2299080e+03   5.0000000e-02  -4.8329100e+01   1.0005600e+00   0.0000000e+00   3.5005000e+01   2.4384000e+01
   1.2304110e+03   5.0000000e-02  -4.8322210e+01   9.9988000e-01   0.0000000e+00   3.5008000e+01   2.4384000e+01
   1.2309140e+03   5.0000000e-02  -4.8308420e+01   9.9980000e-01   0.0000000e+00   3.5008000e+01   2.4383000e+01
   1.2314240e+03   5.0000000e-02  -4.8322210e+01   1.0007700e+00   0.0000000e+00   3.5003000e+01   2.4383000e+01
   1.2319260e+03   5.0000000e-02  -4.8322210e+01   9.9948000e-01   0.0000000e+00   3.5009000e+01   2.4383000e+01
   1.2324270e+03   5.0000000e-02  -4.8301530e+01   9.9918000e-01   0.0000000e+00   3.5010000e+01   2.4383000e+01
   1.2329370e+03   5.0000000e-02  -4.8308420e+01   9.9908000e-01   0.0000000e+00   3.5010000e+01   2.4383000e+01
   1.2334400e+03   5.0000000e-02  -4.8301530e+01   9.9919000e-01   0.0000000e+00   3.5009000e+01   2.4383000e+01
   1.2339420e+03   5.0000000e-02  -4.8294630e+01   1.0001500e+00   0.0000000e+00   3.5004000e+01   2.4382000e+01
   1.2344430e+03   5.0000000e-02  -4.8273950e+01   9.9801000e-01   0.0000000e+00   3.5014000e+01   2.4382000e+01
   1.2349470e+03   5.0000000e-02  -4.8267050e+01   9.9892000e-01   0.0000000e+00   3.5009000e+01   2.4382000e+01
   1.2354500e+03   5.0000000e-02  -4.8239480e+01   9.9904000e-01   0.0000000e+00   3.5008000e+01   2.4382000e+01
   1.2359520e+03   5.0000000e-02  -4.8246370e+01   9.9980000e-01   0.0000000e+00   3.5004000e+01   2.4382000e+01
   1.2364530e+03   5.0000000e-02  -4.8246370e+01   9.9871000e-01   0.0000000e+00   3.5009000e+01   2.4381000e+01
   1.2369570e+03   5.0000000e-02  -4.8205010e+01   9.9904000e-01   0.0000000e+00   3.5007000e+01   2.4381000e+01
   1.2374600e+03   5.0000000e-02  -4.8205010e+01   9.9834000e-01   0.0000000e+00   3.5010000e+01   2.4381000e+01
   1.2379650e+03   5.0000000e-02  -4.8211900e+01   9.9908000e-01   0.0000000e+00   3.5006000e+01   2.4380000e+01
   1.2384700e+03   5.0000000e-02  -4.8170530e+01   9.9881000e-01   0.0000000e+00   3.5007000e+01   2.4380000e+01
   1.2389710e+03   5.0000000e-02  -4.8149850e+01   9.9895000e-01   0.0000000e+00   3.5006000e+01   2.4380000e+01
   1.2394730e+03   5.0000000e-02  -4.8136060e+01   9.9826000e-01   0.0000000e+00   3.5009000e+01   2.4379000e+01
   1.2399740e+03   5.0000000e-02  -4.8108490e+01   9.9859000e-01   0.0000000e+00   3.5007000e+01   2.4379000e+01
   1.2404780e+03   5.0000000e-02  -4.8108490e+01   9.9810000e-01   0.0000000e+00   3.5009000e+01   2.4379000e+01
   1.2409810e+03   5.0000000e-02  -4.8101590e+01   9.9843000e-01   0.0000000e+00   3.5007000e+01   2.4378000e+01
   1.2414830e+03   5.0000000e-02  -4.8060230e+01   9.9878000e-01   0.0000000e+00   3.5005000e+01   2.4378000e+01
   1.2419880e+03   5.0000000e-02  -4.8046440e+01   9.9936000e-01   0.0000000e+00   3.5002000e+01   2.4378000e+01
   1.2424910e+03   5.0000000e-02  -4.8025750e+01   9.9808000e-01   0.0000000e+00   3.5008000e+01   2.4377000e+01
   1.2429930e+03   5.0000000e-02  -4.8018860e+01   9.9863000e-01   0.0000000e+00   3.5005000e+01   2.4377000e+01
   1.2434960e+03   5.0000000e-02  -4.7984390e+01   9.9816000e-01   0.0000000e+00   3.5007000e+01   2.4377000e+01
   1.2440000e+03   5.0000000e-02  -4.8005070e+01   9.9872000e-01   0.0000000e+00   3.5004000e+01   2.4377000e+01
   1.2445030e+03   5.0000000e-02  -4.7991280e+01   9.9994000e-01   0.0000000e+00   3.4998000e+01   2.4376000e+01
   1.2450060e+03   5.0000000e-02  -4.7991280e+01   9.9954000e-01   0.0000000e+00   3.5000000e+01   2.4376000e+01
   1.2455100e+03   5.0000000e-02  -4.7956810e+01   9.9828000e-01   0.0000000e+00   3.5006000e+01   2.4375000e+01
   1.2460110e+03   5.0000000e-02  -4.7943020e+01   9.9843000e-01   0.0000000e+00   3.5005000e+01   2.4375000e+01
   1.2465150e+03   5.0000000e-02  -4.7943020e+01   9.9838000e-01   0.0000000e+00   3.5005000e+01   2.4374000e+01
   1.2470160e+03   5.0000000e-02  -4.7922340e+01   9.9875000e-01   0.0000000e+00   3.5003000e+01   2.4374000e+01
   1.2475200e+03   5.0000000e-02  -4.7929230e+01   9.9830000e-01   0.0000000e+00   3.5005000e+01   2.4374000e+01
   1.2480230e+03   5.0000000e-02  -4.7929230e+01   9.9741000e-01   0.0000000e+00   3.5009000e+01   2.4373000e+01
   1.2485260e+03   5.0000000e-02  -4.7922340e+01   9.9837000e-01   0.0000000e+00   3.5004000e+01   2.4373000e+01
   1.2490280e+03   5.0000000e-02  -4.7894760e+01   9.9770000e-01   0.0000000e+00   3.5007000e+01   2.4372000e+01
   1.2495310e+03   5.0000000e-02  -4.7894760e+01   9.9805000e-01   0.0000000e+00   3.5005000e+01   2.4372000e+01
   1.2500350e+03   5.0000000e-02  -4.7860290e+01   9.9758000e-01   0.0000000e+00   3.5007000e+01   2.4371000e+01
   1.2505380e+03   5.0000000e-02  -4.7874080e+01   9.9772000e-01   0.0000000e+00   3.5006000e+01   2.4371000e+01
   1.2510400e+03   5.0000000e-02  -4.7860290e+01   9.9808000e-01   0.0000000e+00   3.5004000e+01   2.4371000e+01
   1.2515410e+03   5.0000000e-02  -4.7846500e+01   9.9867000e-01   0.0000000e+00   3.5001000e+01   2.4370000e+01
   1.2520520e+03   5.0000000e-02  -4.7818920e+01   9.9803000e-01   0.0000000e+00   3.5004000e+01   2.4370000e+01
   1.2525540e+03   5.0000000e-02  -4.7805140e+01   9.9757000e-01   0.0000000e+00   3.5006000e+01   2.4369000e+01
   1.2530550e+03   5.0000000e-02  -4.7798240e+01   9.9772000e-01   0.0000000e+00   3.5005000e+01   2.4369000e+01
   1.2535580e+03   5.0000000e-02  -4.7791350e+01   9.9830000e-01   0.0000000e+00   3.5002000e+01   2.4368000e+01
   1.2540620e+03   5.0000000e-02  -4.7763770e+01   9.9765000e-01   0.0000000e+00   3.5005000e+01   2.4368000e+01
   1.2545650e+03   5.0000000e-02  -4.7756880e+01   9.9760000e-01   0.0000000e+00   3.5005000e+01   2.4367000e+01
   1.2550680e+03   5.0000000e-02  -4.7722400e+01   9.9818000e-01   0.0000000e+00   3.5002000e+01   2.4367000e+01
   1.2555720e+03   5.0000000e-02  -4.7701720e+01   9.9816000e-01   0.0000000e+00   3.5002000e+01   2.4366000e+01
   1.2560730e+03   5.0000000e-02  -4.7687930e+01   9.9793000e-01   0.0000000e+00   3.5003000e+01   2.4366000e+01
   1.2565770e+03   5.0000000e-02  -4.7681040e+01   9.9811000e-01   0.0000000e+00   3.5002000e+01   2.4365000e+01
   1.2570890e+03   5.0000000e-02  -4.7646570e+01   9.9809000e-01   0.0000000e+00   3.5002000e+01   2.4365000e+01
   1.2575920e+03   5.0000000e-02  -4.7625880e+01   9.9807000e-01   0.0000000e+00   3.5002000e+01   2.4365000e+01
   1.2580960e+03   5.0000000e-02  -4.7639670e+01   9.9784000e-01   0.0000000e+00   3.5003000e+01   2.4364000e+01
   1.2586010e+03   5.0000000e-02  -4.7591410e+01   9.9718000e-01   0.0000000e+00   3.5006000e+01   2.4363000e+01
   1.2591040e+03   5.0000000e-02  -4.7598310e+01   9.9754000e-01   0.0000000e+00   3.5004000e+01   2.4363000e+01
   1.2596060e+03   5.0000000e-02  -4.7563840e+01   9.9855000e-01   0.0000000e+00   3.4999000e+01   2.4362000e+01
   1.2601080e+03   5.0000000e-02  -4.7543150e+01   9.9793000e-01   0.0000000e+00   3.5002000e+01   2.4362000e+01
   1.2606110e+03   5.0000000e-02  -4.7543150e+01   9.9833000e-01   0.0000000e+00   3.5000000e+01   2.4361000e+01
   1.2611120e+03   5.0000000e-02  -4.7501790e+01   9.9896000e-01   0.0000000e+00   3.4997000e+01   2.4360000e+01
   1.2616160e+03   5.0000000e-02  -4.7515570e+01   9.9899000e-01   0.0000000e+00   3.4997000e+01   2.4360000e+01
   1.2621280e+03   5.0000000e-02  -4.7474210e+01   9.9902000e-01   0.0000000e+00   3.4997000e+01   2.4359000e+01
   1.2626380e+03   5.0000000e-02  -4.7474210e+01   9.9884000e-01   0.0000000e+00   3.4998000e+01   2.4359000e+01
   1.2631390e+03   5.0000000e-02  -4.7439740e+01   9.9886000e-01   0.0000000e+00   3.4998000e+01   2.4358000e+01
   1.2636430e+03   5.0000000e-02  -4.7446630e+01   9.9846000e-01   0.0000000e+00   3.5000000e+01   2.4358000e+01
   1.2641460e+03   5.0000000e-02  -4.7398370e+01   9.9888000e-01   0.0000000e+00   3.4998000e+01   2.4357000e+01
   1.2646480e+03   5.0000000e-02  -4.7384580e+01   9.9869000e-01   0.0000000e+00   3.4999000e+01   2.4357000e+01
   1.2651510e+03   5.0000000e-02  -4.7363900e+01   9.9849000e-01   0.0000000e+00   3.5000000e+01   2.4356000e+01
   1.2656550e+03   5.0000000e-02  -4.7363900e+01   9.9975000e-01   0.0000000e+00   3.4994000e+01   2.4356000e+01
   1.2661580e+03   5.0000000e-02  -4.7350110e+01   9.9876000e-01   0.0000000e+00   3.4999000e+01   2.4355000e+01
   1.2666590e+03   5.0000000e-02  -4.7322530e+01   9.9898000e-01   0.0000000e+00   3.4998000e+01   2.4354000e+01
   1.2671610e+03   5.0000000e-02  -4.7315640e+01   9.9837000e-01   0.0000000e+00   3.5001000e+01   2.4354000e+01
   1.2676630e+03   5.0000000e-02  -4.7281170e+01   9.9899000e-01   0.0000000e+00   3.4998000e+01   2.4353000e+01
   1.2681660e+03   5.0000000e-02  -4.7253590e+01   9.9838000e-01   0.0000000e+00   3.5001000e+01   2.4353000e+01
   1.2686690e+03   5.0000000e-02  -4.7260490e+01   9.9858000e-01   0.0000000e+00   3.5000000e+01   2.4352000e+01
   1.2691710e+03   5.0000000e-02  -4.7232910e+01   9.9879000e-01   0.0000000e+00   3.4999000e+01   2.4352000e+01
   1.2696730e+03   5.0000000e-02  -4.7226010e+01   9.9901000e-01   0.0000000e+00   3.4998000e+01   2.4351000e+01
   1.2701760e+03   5.0000000e-02  -4.7212230e+01   9.9882000e-01   0.0000000e+00   3.4999000e+01   2.4351000e+01
   1.2706790e+03   5.0000000e-02  -4.7191540e+01   9.9883000e-01   0.0000000e+00   3.4999000e+01   2.4350000e+01
   1.2711810e+03   5.0000000e-02  -4.7198440e+01   9.9926000e-01   0.0000000e+00   3.4997000e+01   2.4350000e+01
   1.2716830e+03   5.0000000e-02  -4.7170860e+01   9.9866000e-01   0.0000000e+00   3.5000000e+01   2.4349000e+01
   1.2721840e+03   5.0000000e-02  -4.7150180e+01   9.9824000e-01   0.0000000e+00   3.5002000e+01   2.4349000e+01
   1.2726870e+03   5.0000000e-02  -4.7150180e+01   9.9822000e-01   0.0000000e+00   3.5002000e+01   2.4348000e+01
   1.2731910e+03   5.0000000e-02  -4.7122600e+01   9.9799000e-01   0.0000000e+00   3.5003000e+01   2.4347000e+01
   1.2736920e+03   5.0000000e-02  -4.7129490e+01   9.9775000e-01   0.0000000e+00   3.5004000e+01   2.4347000e+01
   1.2741960e+03   5.0000000e-02  -4.7122600e+01   9.9834000e-01   0.0000000e+00   3.5001000e+01   2.4346000e+01
   1.2746990e+03   5.0000000e-02  -4.7115710e+01   9.9791000e-01   0.0000000e+00   3.5003000e+01   2.4346000e+01
   1.2752010e+03   5.0000000e-02  -4.7122600e+01   9.9725000e-01   0.0000000e+00   3.5006000e+01   2.4345000e+01
   1.2757020e+03   5.0000000e-02  -4.7081230e+01   9.9761000e-01   0.0000000e+00   3.5004000e+01   2.4345000e+01
   1.2762040e+03   5.0000000e-02  -4.7067440e+01   9.9715000e-01   0.0000000e+00   3.5006000e+01   2.4344000e+01
   1.2767070e+03   5.0000000e-02  -4.7060550e+01   9.9709000e-01   0.0000000e+00   3.5006000e+01   2.4343000e+01
   1.2772110e+03   5.0000000e-02  -4.7060550e+01   9.9682000e-01   0.0000000e+00   3.5007000e+01   2.4342000e+01
   1.2777140e+03   5.0000000e-02  -4.7053660e+01   9.9654000e-01   0.0000000e+00   3.5008000e+01   2.4342000e+01
   1.2782160e+03   5.0000000e-02  -4.7032970e+01   9.9772000e-01   0.0000000e+00   3.5002000e+01   2.4341000e+01
   1.2787210e+03   5.0000000e-02  -4.7012290e+01   9.9707000e-01   0.0000000e+00   3.5005000e+01   2.4341000e+01
   1.2792240e+03   5.0000000e-02  -4.6977820e+01   9.9744000e-01   0.0000000e+00   3.5003000e+01   2.4340000e+01
   1.2797280e+03   5.0000000e-02  -4.6984710e+01   9.9678000e-01   0.0000000e+00   3.5006000e+01   2.4339000e+01
   1.2802310e+03   5.0000000e-02  -4.6984710e+01   9.9609000e-01   0.0000000e+00   3.5009000e+01   2.4339000e+01
   1.2807340e+03   5.0000000e-02  -4.6977820e+01   9.9642000e-01   0.0000000e+00   3.5007000e+01   2.4338000e+01
   1.2812360e+03   5.0000000e-02  -4.6957140e+01   9.9656000e-01   0.0000000e+00   3.5006000e+01   2.4337000e+01
   1.2817370e+03   5.0000000e-02  -4.6943350e+01   9.9587000e-01   0.0000000e+00   3.5009000e+01   2.4337000e+01
   1.2822390e+03   5.0000000e-02  -4.6957140e+01   9.9620000e-01   0.0000000e+00   3.5007000e+01   2.4336000e+01
   1.2827420e+03   5.0000000e-02  -4.6901980e+01   9.9592000e-01   0.0000000e+00   3.5008000e+01   2.4335000e+01
   1.2832480e+03   5.0000000e-02  -4.6901980e+01   9.9563000e-01   0.0000000e+00   3.5009000e+01   2.4335000e+01
   1.2837490e+03   5.0000000e-02  -4.6881300e+01   9.9449000e-01   0.0000000e+00   3.5014000e+01   2.4334000e+01
   1.2842540e+03   5.0000000e-02  -4.6867510e+01   9.9393000e-01   0.0000000e+00   3.5016000e+01   2.4333000e+01
   1.2847580e+03   5.0000000e-02  -4.6874400e+01   9.9461000e-01   0.0000000e+00   3.5012000e+01   2.4333000e+01
   1.2852590e+03   5.0000000e-02  -4.6874400e+01   9.9512000e-01   0.0000000e+00   3.5009000e+01   2.4332000e+01
   1.2857610e+03   5.0000000e-02  -4.6839930e+01   9.9461000e-01   0.0000000e+00   3.5011000e+01   2.4331000e+01
   1.2862640e+03   5.0000000e-02  -4.6805460e+01   9.9534000e-01   0.0000000e+00   3.5007000e+01   2.4330000e+01
   1.2867680e+03   5.0000000e-02  -4.6798570e+01   9.9485000e-01   0.0000000e+00   3.5009000e+01   2.4330000e+01
   1.2872690e+03   5.0000000e-02  -4.6777880e+01   9.9455000e-01   0.0000000e+00   3.5010000e+01   2.4329000e+01
   1.2877710e+03   5.0000000e-02  -4.6757200e+01   9.9340000e-01   0.0000000e+00   3.5015000e+01   2.4329000e+01
   1.2882720e+03   5.0000000e-02  -4.6750310e+01   9.9388000e-01   0.0000000e+00   3.5012000e+01   2.4328000e+01
   1.2887760e+03   5.0000000e-02  -4.6722730e+01   9.9376000e-01   0.0000000e+00   3.5012000e+01   2.4327000e+01
   1.2892790e+03   5.0000000e-02  -4.6722730e+01   9.9322000e-01   0.0000000e+00   3.5014000e+01   2.4326000e+01
   1.2897830e+03   5.0000000e-02  -4.6667570e+01   9.9392000e-01   0.0000000e+00   3.5010000e+01   2.4326000e+01
   1.2902860e+03   5.0000000e-02  -4.6653790e+01   9.9277000e-01   0.0000000e+00   3.5015000e+01   2.4325000e+01
   1.2907890e+03   5.0000000e-02  -4.6612420e+01   9.9304000e-01   0.0000000e+00   3.5013000e+01   2.4324000e+01
   1.2912910e+03   5.0000000e-02  -4.6598630e+01   9.9312000e-01   0.0000000e+00   3.5012000e+01   2.4323000e+01
   1.2917920e+03   5.0000000e-02  -4.6584840e+01   9.9300000e-01   0.0000000e+00   3.5012000e+01   2.4323000e+01
   1.2923030e+03   5.0000000e-02  -4.6557270e+01   9.9351000e-01   0.0000000e+00   3.5009000e+01   2.4322000e+01
   1.2928060e+03   5.0000000e-02  -4.6515900e+01   9.9300000e-01   0.0000000e+00   3.5011000e+01   2.4321000e+01
   1.2933140e+03   5.0000000e-02  -4.6495220e+01   9.9289000e-01   0.0000000e+00   3.5011000e+01   2.4320000e+01
   1.2938180e+03   5.0000000e-02  -4.6495220e+01   9.9278000e-01   0.0000000e+00   3.5011000e+01   2.4320000e+01
   1.2943210e+03   5.0000000e-02  -4.6440060e+01   9.9204000e-01   0.0000000e+00   3.5014000e+01   2.4319000e+01
   1.2948240e+03   5.0000000e-02  -4.6426270e+01   9.9211000e-01   0.0000000e+00   3.5013000e+01   2.4318000e+01
   1.2953320e+03   5.0000000e-02  -4.6412490e+01   9.9303000e-01   0.0000000e+00   3.5008000e+01   2.4317000e+01
   1.2958400e+03   5.0000000e-02  -4.6378010e+01   9.9211000e-01   0.0000000e+00   3.5012000e+01   2.4317000e+01
   1.2963440e+03   5.0000000e-02  -4.6357330e+01   9.9178000e-01   0.0000000e+00   3.5013000e+01   2.4316000e+01
   1.2968470e+03   5.0000000e-02  -4.6322860e+01   9.9228000e-01   0.0000000e+00   3.5010000e+01   2.4315000e+01
   1.2973520e+03   5.0000000e-02  -4.6343540e+01   9.9197000e-01   0.0000000e+00   3.5011000e+01   2.4314000e+01
   1.2978550e+03   5.0000000e-02  -4.6315970e+01   9.9186000e-01   0.0000000e+00   3.5011000e+01   2.4314000e+01
   1.2983570e+03   5.0000000e-02  -4.6281490e+01   9.9238000e-01   0.0000000e+00   3.5008000e+01   2.4313000e+01
   1.2988590e+03   5.0000000e-02  -4.6240130e+01   9.9293000e-01   0.0000000e+00   3.5005000e+01   2.4312000e+01
   1.2993620e+03   5.0000000e-02  -4.6253920e+01   9.9183000e-01   0.0000000e+00   3.5010000e+01   2.4312000e+01
   1.2998650e+03   5.0000000e-02  -4.6191870e+01   9.9236000e-01   0.0000000e+00   3.5007000e+01   2.4311000e+01
   1.3003670e+03   5.0000000e-02  -4.6198760e+01   9.9313000e-01   0.0000000e+00   3.5003000e+01   2.4310000e+01
   1.3008720e+03   5.0000000e-02  -4.6164290e+01   9.9184000e-01   0.0000000e+00   3.5009000e+01   2.4309000e+01
   1.3013750e+03   5.0000000e-02  -4.6164290e+01   9.9322000e-01   0.0000000e+00   3.5002000e+01   2.4309000e+01
   1.3018770e+03   5.0000000e-02  -4.6129820e+01   9.9215000e-01   0.0000000e+00   3.5007000e+01   2.4308000e+01
   1.3023790e+03   5.0000000e-02  -4.6102240e+01   9.9145000e-01   0.0000000e+00   3.5010000e+01   2.4307000e+01
   1.3028800e+03   5.0000000e-02  -4.6088450e+01   9.9177000e-01   0.0000000e+00   3.5008000e+01   2.4306000e+01
   1.3033840e+03   5.0000000e-02  -4.6067770e+01   9.9253000e-01   0.0000000e+00   3.5004000e+01   2.4306000e+01
   1.3038870e+03   5.0000000e-02  -4.6074660e+01   9.9144000e-01   0.0000000e+00   3.5009000e+01   2.4305000e+01
   1.3043900e+03   5.0000000e-02  -4.6040190e+01   9.9282000e-01   0.0000000e+00   3.5002000e+01   2.4304000e+01
   1.3048930e+03   5.0000000e-02  -4.6040190e+01   9.9133000e-01   0.0000000e+00   3.5009000e+01   2.4304000e+01
   1.3053970e+03   5.0000000e-02  -4.6005720e+01   9.9145000e-01   0.0000000e+00   3.5008000e+01   2.4303000e+01
   1.3058980e+03   5.0000000e-02  -4.5985040e+01   9.9263000e-01   0.0000000e+00   3.5002000e+01   2.4302000e+01
   1.3064000e+03   5.0000000e-02  -4.5971250e+01   9.9177000e-01   0.0000000e+00   3.5006000e+01   2.4301000e+01
   1.3069020e+03   5.0000000e-02  -4.5957460e+01   9.9192000e-01   0.0000000e+00   3.5005000e+01   2.4301000e+01
   1.3074050e+03   5.0000000e-02  -4.5929880e+01   9.9145000e-01   0.0000000e+00   3.5007000e+01   2.4300000e+01
   1.3079080e+03   5.0000000e-02  -4.5929880e+01   9.9180000e-01   0.0000000e+00   3.5005000e+01   2.4299000e+01
   1.3084100e+03   5.0000000e-02  -4.5916100e+01   9.9217000e-01   0.0000000e+00   3.5003000e+01   2.4298000e+01
   1.3089130e+03   5.0000000e-02  -4.5895410e+01   9.9193000e-01   0.0000000e+00   3.5004000e+01   2.4298000e+01
   1.3094170e+03   5.0000000e-02  -4.5874730e+01   9.9147000e-01   0.0000000e+00   3.5006000e+01   2.4297000e+01
   1.3099200e+03   5.0000000e-02  -4.5854050e+01   9.9162000e-01   0.0000000e+00   3.5005000e+01   2.4296000e+01
   1.3104220e+03   5.0000000e-02  -4.5847150e+01   9.9178000e-01   0.0000000e+00   3.5004000e+01   2.4295000e+01
   1.3109320e+03   5.0000000e-02  -4.5847150e+01   9.9132000e-01   0.0000000e+00   3.5006000e+01   2.4295000e+01
   1.3114360e+03   5.0000000e-02  -4.5840260e+01   9.9126000e-01   0.0000000e+00   3.5006000e+01   2.4294000e+01
   1.3119370e+03   5.0000000e-02  -4.5805790e+01   9.9036000e-01   0.0000000e+00   3.5010000e+01   2.4293000e+01
   1.3124410e+03   5.0000000e-02  -4.5805790e+01   9.9068000e-01   0.0000000e+00   3.5008000e+01   2.4293000e+01
   1.3129540e+03   5.0000000e-02  -4.5805790e+01   9.9102000e-01   0.0000000e+00   3.5006000e+01   2.4292000e+01
   1.3134580e+03   5.0000000e-02  -4.5771310e+01   9.9075000e-01   0.0000000e+00   3.5007000e+01   2.4291000e+01
   1.3139620e+03   5.0000000e-02  -4.5785100e+01   9.9068000e-01   0.0000000e+00   3.5007000e+01   2.4290000e+01
   1.3144650e+03   5.0000000e-02  -4.5778210e+01   9.9187000e-01   0.0000000e+00   3.5001000e+01   2.4290000e+01
   1.3149680e+03   5.0000000e-02  -4.5764420e+01   9.9018000e-01   0.0000000e+00   3.5009000e+01   2.4289000e+01
   1.3154700e+03   5.0000000e-02  -4.5743740e+01   9.9051000e-01   0.0000000e+00   3.5007000e+01   2.4288000e+01
   1.3159730e+03   5.0000000e-02  -4.5750630e+01   9.9044000e-01   0.0000000e+00   3.5007000e+01   2.4287000e+01
   1.3164750e+03   5.0000000e-02  -4.5729950e+01   9.9037000e-01   0.0000000e+00   3.5007000e+01   2.4287000e+01
   1.3169760e+03   5.0000000e-02  -4.5702370e+01   9.8988000e-01   0.0000000e+00   3.5009000e+01   2.4286000e+01
   1.3174780e+03   5.0000000e-02  -4.5702370e+01   9.9084000e-01   0.0000000e+00   3.5004000e+01   2.4285000e+01
   1.3179820e+03   5.0000000e-02  -4.5674790e+01   9.9017000e-01   0.0000000e+00   3.5007000e+01   2.4284000e+01
   1.3184910e+03   5.0000000e-02  -4.5702370e+01   9.9073000e-01   0.0000000e+00   3.5004000e+01   2.4283000e+01
   1.3189950e+03   5.0000000e-02  -4.5647220e+01   9.8880000e-01   0.0000000e+00   3.5013000e+01   2.4283000e+01
   1.3194960e+03   5.0000000e-02  -4.5640320e+01   9.8993000e-01   0.0000000e+00   3.5007000e+01   2.4282000e+01
   1.3199990e+03   5.0000000e-02  -4.5626530e+01   9.8965000e-01   0.0000000e+00   3.5008000e+01   2.4281000e+01
   1.3205030e+03   5.0000000e-02  -4.5605850e+01   9.8978000e-01   0.0000000e+00   3.5007000e+01   2.4280000e+01
   1.3210040e+03   5.0000000e-02  -4.5598960e+01   9.8950000e-01   0.0000000e+00   3.5008000e+01   2.4279000e+01
   1.3215060e+03   5.0000000e-02  -4.5578270e+01   9.9005000e-01   0.0000000e+00   3.5005000e+01   2.4279000e+01
   1.3220080e+03   5.0000000e-02  -4.5564490e+01   9.8937000e-01   0.0000000e+00   3.5008000e+01   2.4278000e+01
   1.3225110e+03   5.0000000e-02  -4.5550700e+01   9.8929000e-01   0.0000000e+00   3.5008000e+01   2.4277000e+01
   1.3230140e+03   5.0000000e-02  -4.5509330e+01   9.8963000e-01   0.0000000e+00   3.5006000e+01   2.4277000e+01
   1.3235220e+03   5.0000000e-02  -4.5481750e+01   9.8831000e-01   0.0000000e+00   3.5012000e+01   2.4276000e+01
   1.3240240e+03   5.0000000e-02  -4.5474860e+01   9.8987000e-01   0.0000000e+00   3.5004000e+01   2.4275000e+01
   1.3245290e+03   5.0000000e-02  -4.5447280e+01   9.8899000e-01   0.0000000e+00   3.5008000e+01   2.4274000e+01
   1.3250310e+03   5.0000000e-02  -4.5454180e+01   9.8933000e-01   0.0000000e+00   3.5006000e+01   2.4273000e+01
   1.3255330e+03   5.0000000e-02  -4.5419710e+01   9.8927000e-01   0.0000000e+00   3.5006000e+01   2.4273000e+01
   1.3260370e+03   5.0000000e-02  -4.5399020e+01   9.8858000e-01   0.0000000e+00   3.5009000e+01   2.4272000e+01
   1.3265400e+03   5.0000000e-02  -4.5385230e+01   9.9017000e-01   0.0000000e+00   3.5001000e+01   2.4271000e+01
   1.3270410e+03   5.0000000e-02  -4.5350760e+01   9.8953000e-01   0.0000000e+00   3.5004000e+01   2.4270000e+01
   1.3275430e+03   5.0000000e-02  -4.5336970e+01   9.8970000e-01   0.0000000e+00   3.5003000e+01   2.4269000e+01
   1.3280460e+03   5.0000000e-02  -4.5336970e+01   9.8904000e-01   0.0000000e+00   3.5006000e+01   2.4269000e+01
   1.3285500e+03   5.0000000e-02  -4.5302500e+01   9.8877000e-01   0.0000000e+00   3.5007000e+01   2.4268000e+01
   1.3290530e+03   5.0000000e-02  -4.5281820e+01   9.8849000e-01   0.0000000e+00   3.5008000e+01   2.4267000e+01
   1.3295550e+03   5.0000000e-02  -4.5261140e+01   9.8988000e-01   0.0000000e+00   3.5001000e+01   2.4266000e+01
   1.3300580e+03   5.0000000e-02  -4.5254240e+01   9.8840000e-01   0.0000000e+00   3.5008000e+01   2.4266000e+01
   1.3305620e+03   5.0000000e-02  -4.5247350e+01   9.8916000e-01   0.0000000e+00   3.5004000e+01   2.4265000e+01
   1.3310650e+03   5.0000000e-02  -4.5226660e+01   9.8912000e-01   0.0000000e+00   3.5004000e+01   2.4264000e+01
   1.3315670e+03   5.0000000e-02  -4.5205980e+01   9.8866000e-01   0.0000000e+00   3.5006000e+01   2.4263000e+01
   1.3320680e+03   5.0000000e-02  -4.5219770e+01   9.8881000e-01   0.0000000e+00   3.5005000e+01   2.4263000e+01
   1.3325710e+03   5.0000000e-02  -4.5205980e+01   9.8939000e-01   0.0000000e+00   3.5002000e+01   2.4262000e+01
   1.3330750e+03   5.0000000e-02  -4.5178400e+01   9.8979000e-01   0.0000000e+00   3.5000000e+01   2.4261000e+01
   1.3335760e+03   5.0000000e-02  -4.5199090e+01   9.8895000e-01   0.0000000e+00   3.5004000e+01   2.4260000e+01
   1.3340800e+03   5.0000000e-02  -4.5164620e+01   9.8912000e-01   0.0000000e+00   3.5003000e+01   2.4260000e+01
   1.3345830e+03   5.0000000e-02  -4.5192190e+01   9.8972000e-01   0.0000000e+00   3.5000000e+01   2.4259000e+01
   1.3350850e+03   5.0000000e-02  -4.5192190e+01   9.8951000e-01   0.0000000e+00   3.5001000e+01   2.4258000e+01
   1.3355860e+03   5.0000000e-02  -4.5192190e+01   9.8950000e-01   0.0000000e+00   3.5001000e+01   2.4257000e+01
   1.3360900e+03   5.0000000e-02  -4.5185300e+01   9.8970000e-01   0.0000000e+00   3.5000000e+01   2.4256000e+01
   1.3365930e+03   5.0000000e-02  -4.5185300e+01   9.8949000e-01   0.0000000e+00   3.5001000e+01   2.4256000e+01
   1.3370960e+03   5.0000000e-02  -4.5185300e+01   9.8885000e-01   0.0000000e+00   3.5004000e+01   2.4255000e+01
   1.3376000e+03   5.0000000e-02  -4.5192190e+01   9.8944000e-01   0.0000000e+00   3.5001000e+01   2.4254000e+01
   1.3381030e+03   5.0000000e-02  -4.5192190e+01   9.8943000e-01   0.0000000e+00   3.5001000e+01   2.4253000e+01
   1.3386060e+03   5.0000000e-02  -4.5199090e+01   9.8900000e-01   0.0000000e+00   3.5003000e+01   2.4252000e+01
   1.3391080e+03   5.0000000e-02  -4.5205980e+01   9.8918000e-01   0.0000000e+00   3.5002000e+01   2.4252000e+01
   1.3396100e+03   5.0000000e-02  -4.5185300e+01   9.8895000e-01   0.0000000e+00   3.5003000e+01   2.4251000e+01
   1.3401130e+03   5.0000000e-02  -4.5192190e+01   9.8850000e-01   0.0000000e+00   3.5005000e+01   2.4250000e+01
   1.3406160e+03   5.0000000e-02  -4.5192190e+01   9.8908000e-01   0.0000000e+00   3.5002000e+01   2.4250000e+01
   1.3411180e+03   5.0000000e-02  -4.5185300e+01   9.8822000e-01   0.0000000e+00   3.5006000e+01   2.4249000e+01
   1.3416230e+03   5.0000000e-02  -4.5212880e+01   9.8921000e-01   0.0000000e+00   3.5001000e+01   2.4248000e+01
   1.3421270e+03   5.0000000e-02  -4.5205980e+01   9.8878000e-01   0.0000000e+00   3.5003000e+01   2.4247000e+01
   1.3426300e+03   5.0000000e-02  -4.5185300e+01   9.8959000e-01   0.0000000e+00   3.4999000e+01   2.4247000e+01
   1.3431330e+03   5.0000000e-02  -4.5185300e+01   9.8876000e-01   0.0000000e+00   3.5003000e+01   2.4246000e+01
   1.3436370e+03   5.0000000e-02  -4.5171510e+01   9.8768000e-01   0.0000000e+00   3.5008000e+01   2.4245000e+01
   1.3441400e+03   5.0000000e-02  -4.5212880e+01   9.8844000e-01   0.0000000e+00   3.5004000e+01   2.4244000e+01
   1.3446430e+03   5.0000000e-02  -4.5199090e+01   9.8903000e-01   0.0000000e+00   3.5001000e+01   2.4244000e+01
   1.3451450e+03   5.0000000e-02  -4.5178400e+01   9.8881000e-01   0.0000000e+00   3.5002000e+01   2.4243000e+01
   1.3456480e+03   5.0000000e-02  -4.5199090e+01   9.8858000e-01   0.0000000e+00   3.5003000e+01   2.4242000e+01
   1.3461540e+03   5.0000000e-02  -4.5185300e+01   9.8834000e-01   0.0000000e+00   3.5004000e+01   2.4241000e+01
   1.3466550e+03   5.0000000e-02  -4.5185300e+01   9.8725000e-01   0.0000000e+00   3.5009000e+01   2.4241000e+01
   1.3471590e+03   5.0000000e-02  -4.5185300e+01   9.8863000e-01   0.0000000e+00   3.5002000e+01   2.4240000e+01
   1.3476670e+03   5.0000000e-02  -4.5219770e+01   9.8714000e-01   0.0000000e+00   3.5009000e+01   2.4239000e+01
   1.3481690e+03   5.0000000e-02  -4.5205980e+01   9.8768000e-01   0.0000000e+00   3.5006000e+01   2.4239000e+01
   1.3486720e+03   5.0000000e-02  -4.5199090e+01   9.8762000e-01   0.0000000e+00   3.5006000e+01   2.4237000e+01
   1.3491760e+03   5.0000000e-02  -4.5205980e+01   9.8777000e-01   0.0000000e+00   3.5005000e+01   2.4237000e+01
   1.3496790e+03   5.0000000e-02  -4.5205980e+01   9.8646000e-01   0.0000000e+00   3.5011000e+01   2.4236000e+01
   1.3501820e+03   5.0000000e-02  -4.5219770e+01   9.8698000e-01   0.0000000e+00   3.5008000e+01   2.4235000e+01
   1.3506860e+03   5.0000000e-02  -4.5199090e+01   9.8627000e-01   0.0000000e+00   3.5011000e+01   2.4235000e+01
   1.3511890e+03   5.0000000e-02  -4.5199090e+01   9.8574000e-01   0.0000000e+00   3.5013000e+01   2.4234000e+01
   1.3516910e+03   5.0000000e-02  -4.5164620e+01   9.8666000e-01   0.0000000e+00   3.5008000e+01   2.4233000e+01
   1.3521920e+03   5.0000000e-02  -4.5143930e+01   9.8637000e-01   0.0000000e+00   3.5009000e+01   2.4232000e+01
   1.3526940e+03   5.0000000e-02  -4.5130140e+01   9.8691000e-01   0.0000000e+00   3.5006000e+01   2.4232000e+01
   1.3531970e+03   5.0000000e-02  -4.5137040e+01   9.8643000e-01   0.0000000e+00   3.5008000e+01   2.4231000e+01
   1.3537010e+03   5.0000000e-02  -4.5137040e+01   9.8719000e-01   0.0000000e+00   3.5004000e+01   2.4230000e+01
   1.3542040e+03   5.0000000e-02  -4.5116360e+01   9.8736000e-01   0.0000000e+00   3.5003000e+01   2.4229000e+01
   1.3547130e+03   5.0000000e-02  -4.5095670e+01   9.8607000e-01   0.0000000e+00   3.5009000e+01   2.4229000e+01
   1.3552180e+03   5.0000000e-02  -4.5088780e+01   9.8598000e-01   0.0000000e+00   3.5009000e+01   2.4228000e+01
   1.3557190e+03   5.0000000e-02  -4.5095670e+01   9.8778000e-01   0.0000000e+00   3.5000000e+01   2.4227000e+01
   1.3562230e+03   5.0000000e-02  -4.5095670e+01   9.8736000e-01   0.0000000e+00   3.5002000e+01   2.4226000e+01
   1.3567260e+03   5.0000000e-02  -4.5088780e+01   9.8566000e-01   0.0000000e+00   3.5010000e+01   2.4225000e+01
   1.3572300e+03   5.0000000e-02  -4.5074990e+01   9.8766000e-01   0.0000000e+00   3.5000000e+01   2.4225000e+01
   1.3577310e+03   5.0000000e-02  -4.5061200e+01   9.8619000e-01   0.0000000e+00   3.5007000e+01   2.4224000e+01
   1.3582340e+03   5.0000000e-02  -4.5061200e+01   9.8696000e-01   0.0000000e+00   3.5003000e+01   2.4223000e+01
   1.3587360e+03   5.0000000e-02  -4.5040520e+01   9.8651000e-01   0.0000000e+00   3.5005000e+01   2.4223000e+01
   1.3592380e+03   5.0000000e-02  -4.5012940e+01   9.8793000e-01   0.0000000e+00   3.4998000e+01   2.4222000e+01
   1.3597410e+03   5.0000000e-02  -4.5026730e+01   9.8669000e-01   0.0000000e+00   3.5004000e+01   2.4221000e+01
   1.3602440e+03   5.0000000e-02  -4.4999150e+01   9.8686000e-01   0.0000000e+00   3.5003000e+01   2.4220000e+01
   1.3607480e+03   5.0000000e-02  -4.4992260e+01   9.8620000e-01   0.0000000e+00   3.5006000e+01   2.4220000e+01
   1.3612490e+03   5.0000000e-02  -4.4971580e+01   9.8635000e-01   0.0000000e+00   3.5005000e+01   2.4219000e+01
   1.3617510e+03   5.0000000e-02  -4.4923310e+01   9.8672000e-01   0.0000000e+00   3.5003000e+01   2.4218000e+01
   1.3622540e+03   5.0000000e-02  -4.4916420e+01   9.8753000e-01   0.0000000e+00   3.4999000e+01   2.4217000e+01
   1.3627580e+03   5.0000000e-02  -4.4875050e+01   9.8628000e-01   0.0000000e+00   3.5005000e+01   2.4217000e+01
   1.3632610e+03   5.0000000e-02  -4.4875050e+01   9.8728000e-01   0.0000000e+00   3.5000000e+01   2.4216000e+01
   1.3637630e+03   5.0000000e-02  -4.4854370e+01   9.8728000e-01   0.0000000e+00   3.5000000e+01   2.4215000e+01
   1.3642720e+03   5.0000000e-02  -4.4826790e+01   9.8770000e-01   0.0000000e+00   3.4998000e+01   2.4214000e+01
   1.3647760e+03   5.0000000e-02  -4.4792320e+01   9.8730000e-01   0.0000000e+00   3.5000000e+01   2.4214000e+01
   1.3652790e+03   5.0000000e-02  -4.4785430e+01   9.8835000e-01   0.0000000e+00   3.4995000e+01   2.4213000e+01
   1.3657810e+03   5.0000000e-02  -4.4785430e+01   9.8840000e-01   0.0000000e+00   3.4995000e+01   2.4212000e+01
   1.3662840e+03   5.0000000e-02  -4.4744060e+01   9.8908000e-01   0.0000000e+00   3.4992000e+01   2.4212000e+01
   1.3667890e+03   5.0000000e-02  -4.4737170e+01   9.8811000e-01   0.0000000e+00   3.4997000e+01   2.4211000e+01
   1.3672940e+03   5.0000000e-02  -4.4737170e+01   9.8835000e-01   0.0000000e+00   3.4996000e+01   2.4210000e+01
   1.3678000e+03   5.0000000e-02  -4.4744060e+01   9.8944000e-01   0.0000000e+00   3.4991000e+01   2.4209000e+01
   1.3683030e+03   5.0000000e-02  -4.4730270e+01   9.8722000e-01   0.0000000e+00   3.5002000e+01   2.4209000e+01
   1.3688060e+03   5.0000000e-02  -4.4744060e+01   9.8951000e-01   0.0000000e+00   3.4991000e+01   2.4208000e+01
   1.3693080e+03   5.0000000e-02  -4.4723380e+01   9.8855000e-01   0.0000000e+00   3.4996000e+01   2.4207000e+01
   1.3698090e+03   5.0000000e-02  -4.4695800e+01   9.8922000e-01   0.0000000e+00   3.4993000e+01   2.4206000e+01
   1.3703130e+03   5.0000000e-02  -4.4702700e+01   9.8866000e-01   0.0000000e+00   3.4996000e+01   2.4205000e+01
   1.3708160e+03   5.0000000e-02  -4.4668230e+01   9.8891000e-01   0.0000000e+00   3.4995000e+01   2.4205000e+01
   1.3713200e+03   5.0000000e-02  -4.4702700e+01   9.8875000e-01   0.0000000e+00   3.4996000e+01   2.4204000e+01
   1.3718210e+03   5.0000000e-02  -4.4688910e+01   9.8837000e-01   0.0000000e+00   3.4998000e+01   2.4203000e+01
   1.3723250e+03   5.0000000e-02  -4.4668230e+01   9.8902000e-01   0.0000000e+00   3.4995000e+01   2.4203000e+01
   1.3728280e+03   5.0000000e-02  -4.4661330e+01   9.8949000e-01   0.0000000e+00   3.4993000e+01   2.4202000e+01
   1.3733310e+03   5.0000000e-02  -4.4647540e+01   9.8914000e-01   0.0000000e+00   3.4995000e+01   2.4201000e+01
   1.3738330e+03   5.0000000e-02  -4.4647540e+01   9.8940000e-01   0.0000000e+00   3.4994000e+01   2.4200000e+01
   1.3743380e+03   5.0000000e-02  -4.4633750e+01   9.8925000e-01   0.0000000e+00   3.4995000e+01   2.4200000e+01
   1.3748410e+03   5.0000000e-02  -4.4647540e+01   9.8951000e-01   0.0000000e+00   3.4994000e+01   2.4199000e+01
   1.3753430e+03   5.0000000e-02  -4.4640650e+01   9.8852000e-01   0.0000000e+00   3.4999000e+01   2.4198000e+01
   1.3758450e+03   5.0000000e-02  -4.4619970e+01   9.8895000e-01   0.0000000e+00   3.4997000e+01   2.4197000e+01
   1.3763480e+03   5.0000000e-02  -4.4633750e+01   9.8898000e-01   0.0000000e+00   3.4997000e+01   2.4197000e+01
   1.3768550e+03   5.0000000e-02  -4.4626860e+01   9.8817000e-01   0.0000000e+00   3.5001000e+01   2.4196000e+01
   1.3773560e+03   5.0000000e-02  -4.4619970e+01   9.8900000e-01   0.0000000e+00   3.4997000e+01   2.4195000e+01
   1.3778580e+03   5.0000000e-02  -4.4613070e+01   9.8945000e-01   0.0000000e+00   3.4995000e+01   2.4194000e+01
   1.3783610e+03   5.0000000e-02  -4.4647540e+01   9.8887000e-01   0.0000000e+00   3.4998000e+01   2.4194000e+01
   1.3788650e+03   5.0000000e-02  -4.4647540e+01   9.8868000e-01   0.0000000e+00   3.4999000e+01   2.4193000e+01
   1.3793660e+03   5.0000000e-02  -4.4633750e+01   9.8911000e-01   0.0000000e+00   3.4997000e+01   2.4192000e+01
   1.3798680e+03   5.0000000e-02  -4.4654440e+01   9.8872000e-01   0.0000000e+00   3.4999000e+01   2.4192000e+01
   1.3803710e+03   5.0000000e-02  -4.4654440e+01   9.8894000e-01   0.0000000e+00   3.4998000e+01   2.4191000e+01
   1.3808750e+03   5.0000000e-02  -4.4661330e+01   9.8896000e-01   0.0000000e+00   3.4998000e+01   2.4190000e+01
   1.3813780e+03   5.0000000e-02  -4.4654440e+01   9.8940000e-01   0.0000000e+00   3.4996000e+01   2.4190000e+01
   1.3818800e+03   5.0000000e-02  -4.4640650e+01   9.8839000e-01   0.0000000e+00   3.5001000e+01   2.4189000e+01
   1.3823850e+03   5.0000000e-02  -4.4661330e+01   9.8880000e-01   0.0000000e+00   3.4999000e+01   2.4188000e+01
   1.3828860e+03   5.0000000e-02  -4.4661330e+01   9.8881000e-01   0.0000000e+00   3.4999000e+01   2.4187000e+01
   1.3834260e+03   5.0000000e-02  -4.4661330e+01   9.8819000e-01   0.0000000e+00   3.5002000e+01   2.4187000e+01
   1.3839960e+03   5.0000000e-02  -4.4668230e+01   9.8712000e-01   0.0000000e+00   3.5007000e+01   2.4186000e+01
   1.3844990e+03   5.0000000e-02  -4.4668230e+01   9.8852000e-01   0.0000000e+00   3.5000000e+01   2.4185000e+01
   1.3850030e+03   5.0000000e-02  -4.4682010e+01   9.8810000e-01   0.0000000e+00   3.5002000e+01   2.4185000e+01
   1.3855060e+03   5.0000000e-02  -4.4695800e+01   9.8703000e-01   0.0000000e+00   3.5007000e+01   2.4184000e+01
   1.3860070e+03   5.0000000e-02  -4.4688910e+01   9.8675000e-01   0.0000000e+00   3.5008000e+01   2.4183000e+01
   1.3865100e+03   5.0000000e-02  -4.4695800e+01   9.8730000e-01   0.0000000e+00   3.5005000e+01   2.4182000e+01
   1.3870150e+03   5.0000000e-02  -4.4668230e+01   9.8683000e-01   0.0000000e+00   3.5007000e+01   2.4182000e+01
   1.3875280e+03   5.0000000e-02  -4.4682010e+01   9.8697000e-01   0.0000000e+00   3.5006000e+01   2.4181000e+01
   1.3880310e+03   5.0000000e-02  -4.4682010e+01   9.8649000e-01   0.0000000e+00   3.5008000e+01   2.4180000e+01
   1.3885330e+03   5.0000000e-02  -4.4654440e+01   9.8599000e-01   0.0000000e+00   3.5010000e+01   2.4179000e+01
   1.3890340e+03   5.0000000e-02  -4.4668230e+01   9.8547000e-01   0.0000000e+00   3.5012000e+01   2.4179000e+01
   1.3895400e+03   5.0000000e-02  -4.4633750e+01   9.8577000e-01   0.0000000e+00   3.5010000e+01   2.4178000e+01
   1.3900430e+03   5.0000000e-02  -4.4668230e+01   9.8525000e-01   0.0000000e+00   3.5012000e+01   2.4177000e+01
   1.3905450e+03   5.0000000e-02  -4.4640650e+01   9.8555000e-01   0.0000000e+00   3.5010000e+01   2.4177000e+01
   1.3910540e+03   5.0000000e-02  -4.4613070e+01   9.8524000e-01   0.0000000e+00   3.5011000e+01   2.4176000e+01
   1.3915580e+03   5.0000000e-02  -4.4592390e+01   9.8429000e-01   0.0000000e+00   3.5015000e+01   2.4176000e+01
   1.3920650e+03   5.0000000e-02  -4.4592390e+01   9.8561000e-01   0.0000000e+00   3.5008000e+01   2.4175000e+01
   1.3925680e+03   5.0000000e-02  -4.4606180e+01   9.8448000e-01   0.0000000e+00   3.5013000e+01   2.4174000e+01
   1.3930710e+03   5.0000000e-02  -4.4551020e+01   9.8477000e-01   0.0000000e+00   3.5011000e+01   2.4174000e+01
   1.3935750e+03   5.0000000e-02  -4.4564810e+01   9.8445000e-01   0.0000000e+00   3.5012000e+01   2.4173000e+01
   1.3940780e+03   5.0000000e-02  -4.4551020e+01   9.8391000e-01   0.0000000e+00   3.5014000e+01   2.4172000e+01
   1.3945810e+03   5.0000000e-02  -4.4544130e+01   9.8314000e-01   0.0000000e+00   3.5017000e+01   2.4171000e+01
   1.3950830e+03   5.0000000e-02  -4.4530340e+01   9.8423000e-01   0.0000000e+00   3.5011000e+01   2.4171000e+01
   1.3955860e+03   5.0000000e-02  -4.4516550e+01   9.8349000e-01   0.0000000e+00   3.5014000e+01   2.4170000e+01
   1.3960880e+03   5.0000000e-02  -4.4502760e+01   9.8209000e-01   0.0000000e+00   3.5020000e+01   2.4170000e+01
   1.3965950e+03   5.0000000e-02  -4.4475180e+01   9.8252000e-01   0.0000000e+00   3.5017000e+01   2.4169000e+01
   1.3970980e+03   5.0000000e-02  -4.4482080e+01   9.8277000e-01   0.0000000e+00   3.5015000e+01   2.4169000e+01
   1.3976020e+03   5.0000000e-02  -4.4440710e+01   9.8262000e-01   0.0000000e+00   3.5015000e+01   2.4168000e+01
   1.3981030e+03   5.0000000e-02  -4.4426920e+01   9.8226000e-01   0.0000000e+00   3.5016000e+01   2.4167000e+01
   1.3986050e+03   5.0000000e-02  -4.4426920e+01   9.8231000e-01   0.0000000e+00   3.5015000e+01   2.4166000e+01
   1.3991080e+03   5.0000000e-02  -4.4385560e+01   9.8258000e-01   0.0000000e+00   3.5013000e+01   2.4166000e+01
   1.3996120e+03   5.0000000e-02  -4.4364880e+01   9.8182000e-01   0.0000000e+00   3.5016000e+01   2.4165000e+01
   1.4001130e+03   5.0000000e-02  -4.4344190e+01   9.8082000e-01   0.0000000e+00   3.5020000e+01   2.4164000e+01
   1.4006190e+03   5.0000000e-02  -4.4351090e+01   9.8188000e-01   0.0000000e+00   3.5014000e+01   2.4164000e+01
   1.4011220e+03   5.0000000e-02  -4.4337300e+01   9.8153000e-01   0.0000000e+00   3.5015000e+01   2.4163000e+01
   1.4016250e+03   5.0000000e-02  -4.4337300e+01   9.8159000e-01   0.0000000e+00   3.5014000e+01   2.4163000e+01
   1.4021280e+03   5.0000000e-02  -4.4282140e+01   9.8124000e-01   0.0000000e+00   3.5015000e+01   2.4162000e+01
   1.4026300e+03   5.0000000e-02  -4.4268360e+01   9.8067000e-01   0.0000000e+00   3.5017000e+01   2.4161000e+01
   1.4031330e+03   5.0000000e-02  -4.4233880e+01   9.8050000e-01   0.0000000e+00   3.5017000e+01   2.4160000e+01
   1.4036350e+03   5.0000000e-02  -4.4213200e+01   9.8075000e-01   0.0000000e+00   3.5015000e+01   2.4160000e+01
   1.4041360e+03   5.0000000e-02  -4.4213200e+01   9.8018000e-01   0.0000000e+00   3.5017000e+01   2.4160000e+01
   1.4046380e+03   5.0000000e-02  -4.4185620e+01   9.8085000e-01   0.0000000e+00   3.5013000e+01   2.4159000e+01
   1.4051430e+03   5.0000000e-02  -4.4164940e+01   9.7988000e-01   0.0000000e+00   3.5017000e+01   2.4158000e+01
   1.4056450e+03   5.0000000e-02  -4.4123580e+01   9.7992000e-01   0.0000000e+00   3.5016000e+01   2.4158000e+01
   1.4061470e+03   5.0000000e-02  -4.4089100e+01   9.7934000e-01   0.0000000e+00   3.5018000e+01   2.4157000e+01
   1.4066480e+03   5.0000000e-02  -4.4061530e+01   9.8063000e-01   0.0000000e+00   3.5011000e+01   2.4157000e+01
   1.4071500e+03   5.0000000e-02  -4.4033950e+01   9.7947000e-01   0.0000000e+00   3.5016000e+01   2.4156000e+01
   1.4076530e+03   5.0000000e-02  -4.4020160e+01   9.7952000e-01   0.0000000e+00   3.5015000e+01   2.4155000e+01
   1.4081550e+03   5.0000000e-02  -4.4013270e+01   9.8042000e-01   0.0000000e+00   3.5010000e+01   2.4155000e+01
   1.4086560e+03   5.0000000e-02  -4.3992580e+01   9.8032000e-01   0.0000000e+00   3.5010000e+01   2.4154000e+01
   1.4091610e+03   5.0000000e-02  -4.3958110e+01   9.8022000e-01   0.0000000e+00   3.5010000e+01   2.4153000e+01
   1.4096650e+03   5.0000000e-02  -4.3923640e+01   9.8033000e-01   0.0000000e+00   3.5009000e+01   2.4153000e+01
   1.4101680e+03   5.0000000e-02  -4.3923640e+01   9.7982000e-01   0.0000000e+00   3.5011000e+01   2.4152000e+01
   1.4106700e+03   5.0000000e-02  -4.3882270e+01   9.8181000e-01   0.0000000e+00   3.5001000e+01   2.4152000e+01
   1.4111710e+03   5.0000000e-02  -4.3854700e+01   9.8054000e-01   0.0000000e+00   3.5007000e+01   2.4151000e+01
   1.4116750e+03   5.0000000e-02  -4.3861590e+01   9.8005000e-01   0.0000000e+00   3.5009000e+01   2.4150000e+01
   1.4121780e+03   5.0000000e-02  -4.3827120e+01   9.7996000e-01   0.0000000e+00   3.5009000e+01   2.4150000e+01
   1.4126810e+03   5.0000000e-02  -4.3827120e+01   9.7966000e-01   0.0000000e+00   3.5010000e+01   2.4149000e+01
   1.4131870e+03   5.0000000e-02  -4.3792650e+01   9.7977000e-01   0.0000000e+00   3.5009000e+01   2.4149000e+01
   1.4136930e+03   5.0000000e-02  -4.3785750e+01   9.7989000e-01   0.0000000e+00   3.5008000e+01   2.4148000e+01
   1.4141970e+03   5.0000000e-02  -4.3765070e+01   9.8023000e-01   0.0000000e+00   3.5006000e+01   2.4147000e+01
   1.4147020e+03   5.0000000e-02  -4.3771970e+01   9.7954000e-01   0.0000000e+00   3.5009000e+01   2.4147000e+01
   1.4152040e+03   5.0000000e-02  -4.3730600e+01   9.7966000e-01   0.0000000e+00   3.5008000e+01   2.4146000e+01
   1.4157050e+03   5.0000000e-02  -4.3709920e+01   9.8021000e-01   0.0000000e+00   3.5005000e+01   2.4145000e+01
   1.4162080e+03   5.0000000e-02  -4.3709920e+01   9.7995000e-01   0.0000000e+00   3.5006000e+01   2.4145000e+01
   1.4167120e+03   5.0000000e-02  -4.3675450e+01   9.8073000e-01   0.0000000e+00   3.5002000e+01   2.4144000e+01
   1.4172150e+03   5.0000000e-02  -4.3689230e+01   9.8029000e-01   0.0000000e+00   3.5004000e+01   2.4144000e+01
   1.4177190e+03   5.0000000e-02  -4.3661660e+01   9.7983000e-01   0.0000000e+00   3.5006000e+01   2.4143000e+01
   1.4182360e+03   5.0000000e-02  -4.3620290e+01   9.7977000e-01   0.0000000e+00   3.5006000e+01   2.4142000e+01
   1.4187450e+03   5.0000000e-02  -4.3613400e+01   9.7992000e-01   0.0000000e+00   3.5005000e+01   2.4142000e+01
   1.4192490e+03   5.0000000e-02  -4.3599610e+01   9.7966000e-01   0.0000000e+00   3.5006000e+01   2.4142000e+01
   1.4197500e+03   5.0000000e-02  -4.3599610e+01   9.7939000e-01   0.0000000e+00   3.5007000e+01   2.4141000e+01
   1.4202540e+03   5.0000000e-02  -4.3572030e+01   9.8037000e-01   0.0000000e+00   3.5002000e+01   2.4140000e+01
   1.4207570e+03   5.0000000e-02  -4.3558240e+01   9.7888000e-01   0.0000000e+00   3.5009000e+01   2.4139000e+01
   1.4212600e+03   5.0000000e-02  -4.3537560e+01   9.8005000e-01   0.0000000e+00   3.5003000e+01   2.4139000e+01
   1.4217620e+03   5.0000000e-02  -4.3537560e+01   9.7981000e-01   0.0000000e+00   3.5004000e+01   2.4138000e+01
   1.4222670e+03   5.0000000e-02  -4.3503090e+01   9.7914000e-01   0.0000000e+00   3.5007000e+01   2.4138000e+01
   1.4227700e+03   5.0000000e-02  -4.3482400e+01   9.8012000e-01   0.0000000e+00   3.5002000e+01   2.4137000e+01
   1.4232720e+03   5.0000000e-02  -4.3475510e+01   9.7905000e-01   0.0000000e+00   3.5007000e+01   2.4136000e+01
   1.4237750e+03   5.0000000e-02  -4.3468620e+01   9.8108000e-01   0.0000000e+00   3.4997000e+01   2.4136000e+01
   1.4242790e+03   5.0000000e-02  -4.3468620e+01   9.7964000e-01   0.0000000e+00   3.5004000e+01   2.4135000e+01
   1.4247820e+03   5.0000000e-02  -4.3441040e+01   9.7813000e-01   0.0000000e+00   3.5011000e+01   2.4135000e+01
   1.4252850e+03   5.0000000e-02  -4.3447930e+01   9.8012000e-01   0.0000000e+00   3.5001000e+01   2.4134000e+01
   1.4257870e+03   5.0000000e-02  -4.3420360e+01   9.7990000e-01   0.0000000e+00   3.5002000e+01   2.4133000e+01
   1.4262900e+03   5.0000000e-02  -4.3420360e+01   9.7862000e-01   0.0000000e+00   3.5008000e+01   2.4133000e+01
   1.4267920e+03   5.0000000e-02  -4.3434140e+01   9.7917000e-01   0.0000000e+00   3.5005000e+01   2.4133000e+01
   1.4272950e+03   5.0000000e-02  -4.3406570e+01   9.7912000e-01   0.0000000e+00   3.5005000e+01   2.4132000e+01
   1.4277990e+03   5.0000000e-02  -4.3413460e+01   9.7907000e-01   0.0000000e+00   3.5005000e+01   2.4131000e+01
   1.4283020e+03   5.0000000e-02  -4.3399670e+01   9.7860000e-01   0.0000000e+00   3.5007000e+01   2.4131000e+01
   1.4288030e+03   5.0000000e-02  -4.3385880e+01   9.7916000e-01   0.0000000e+00   3.5004000e+01   2.4130000e+01
   1.4293050e+03   5.0000000e-02  -4.3385880e+01   9.7765000e-01   0.0000000e+00   3.5011000e+01   2.4130000e+01
   1.4298080e+03   5.0000000e-02  -4.3337620e+01   9.7838000e-01   0.0000000e+00   3.5007000e+01   2.4129000e+01
   1.4303120e+03   5.0000000e-02  -4.3323840e+01   9.7831000e-01   0.0000000e+00   3.5007000e+01   2.4128000e+01
   1.4308150e+03   5.0000000e-02  -4.3296260e+01   9.7803000e-01   0.0000000e+00   3.5008000e+01   2.4128000e+01
   1.4313170e+03   5.0000000e-02  -4.3296260e+01   9.7879000e-01   0.0000000e+00   3.5004000e+01   2.4127000e+01
   1.4318300e+03   5.0000000e-02  -4.3282470e+01   9.7833000e-01   0.0000000e+00   3.5006000e+01   2.4127000e+01
   1.4323330e+03   5.0000000e-02  -4.3261790e+01   9.7827000e-01   0.0000000e+00   3.5006000e+01   2.4126000e+01
   1.4328370e+03   5.0000000e-02  -4.3234210e+01   9.7926000e-01   0.0000000e+00   3.5001000e+01   2.4125000e+01
   1.4333400e+03   5.0000000e-02  -4.3254890e+01   9.7778000e-01   0.0000000e+00   3.5008000e+01   2.4125000e+01
   1.4338420e+03   5.0000000e-02  -4.3234210e+01   9.7728000e-01   0.0000000e+00   3.5010000e+01   2.4125000e+01
   1.4343430e+03   5.0000000e-02  -4.3213530e+01   9.7844000e-01   0.0000000e+00   3.5004000e+01   2.4124000e+01
   1.4348480e+03   5.0000000e-02  -4.3206630e+01   9.7840000e-01   0.0000000e+00   3.5004000e+01   2.4123000e+01
   1.4353500e+03   5.0000000e-02  -4.3179050e+01   9.7731000e-01   0.0000000e+00   3.5009000e+01   2.4123000e+01
   1.4358520e+03   5.0000000e-02  -4.3158370e+01   9.7764000e-01   0.0000000e+00   3.5007000e+01   2.4123000e+01
   1.4363540e+03   5.0000000e-02  -4.3144580e+01   9.7694000e-01   0.0000000e+00   3.5010000e+01   2.4122000e+01
   1.4368570e+03   5.0000000e-02  -4.3103220e+01   9.7747000e-01   0.0000000e+00   3.5007000e+01   2.4121000e+01
   1.4373580e+03   5.0000000e-02  -4.3103220e+01   9.7740000e-01   0.0000000e+00   3.5007000e+01   2.4121000e+01
   1.4378680e+03   5.0000000e-02  -4.3103220e+01   9.7691000e-01   0.0000000e+00   3.5009000e+01   2.4120000e+01
   1.4383700e+03   5.0000000e-02  -4.3061850e+01   9.7829000e-01   0.0000000e+00   3.5002000e+01   2.4120000e+01
   1.4388710e+03   5.0000000e-02  -4.3027380e+01   9.7827000e-01   0.0000000e+00   3.5002000e+01   2.4119000e+01
   1.4393750e+03   5.0000000e-02  -4.3013590e+01   9.7699000e-01   0.0000000e+00   3.5008000e+01   2.4119000e+01
   1.4398780e+03   5.0000000e-02  -4.2979120e+01   9.7796000e-01   0.0000000e+00   3.5003000e+01   2.4118000e+01
   1.4403790e+03   5.0000000e-02  -4.2979120e+01   9.7772000e-01   0.0000000e+00   3.5004000e+01   2.4117000e+01
   1.4408810e+03   5.0000000e-02  -4.2958440e+01   9.7789000e-01   0.0000000e+00   3.5003000e+01   2.4117000e+01
   1.4413840e+03   5.0000000e-02  -4.2937750e+01   9.7744000e-01   0.0000000e+00   3.5005000e+01   2.4117000e+01
   1.4418880e+03   5.0000000e-02  -4.2937750e+01   9.7760000e-01   0.0000000e+00   3.5004000e+01   2.4116000e+01
   1.4423960e+03   5.0000000e-02  -4.2930860e+01   9.7714000e-01   0.0000000e+00   3.5006000e+01   2.4115000e+01
   1.4428970e+03   5.0000000e-02  -4.2875710e+01   9.7687000e-01   0.0000000e+00   3.5007000e+01   2.4115000e+01
   1.4434000e+03   5.0000000e-02  -4.2896390e+01   9.7722000e-01   0.0000000e+00   3.5005000e+01   2.4115000e+01
   1.4439030e+03   5.0000000e-02  -4.2882600e+01   9.7801000e-01   0.0000000e+00   3.5001000e+01   2.4114000e+01
   1.4444050e+03   5.0000000e-02  -4.2868810e+01   9.7821000e-01   0.0000000e+00   3.5000000e+01   2.4113000e+01
   1.4449090e+03   5.0000000e-02  -4.2855020e+01   9.7737000e-01   0.0000000e+00   3.5004000e+01   2.4113000e+01
   1.4454110e+03   5.0000000e-02  -4.2820550e+01   9.7817000e-01   0.0000000e+00   3.5000000e+01   2.4112000e+01
   1.4459130e+03   5.0000000e-02  -4.2813660e+01   9.7817000e-01   0.0000000e+00   3.5000000e+01   2.4112000e+01
   1.4464150e+03   5.0000000e-02  -4.2813660e+01   9.7838000e-01   0.0000000e+00   3.4999000e+01   2.4111000e+01
   1.4469160e+03   5.0000000e-02  -4.2786080e+01   9.7776000e-01   0.0000000e+00   3.5002000e+01   2.4110000e+01
   1.4474180e+03   5.0000000e-02  -4.2779180e+01   9.7858000e-01   0.0000000e+00   3.4998000e+01   2.4110000e+01
   1.4479210e+03   5.0000000e-02  -4.2792970e+01   9.7881000e-01   0.0000000e+00   3.4997000e+01   2.4109000e+01
   1.4484230e+03   5.0000000e-02  -4.2779180e+01   9.7800000e-01   0.0000000e+00   3.5001000e+01   2.4109000e+01
   1.4489240e+03   5.0000000e-02  -4.2779180e+01   9.7841000e-01   0.0000000e+00   3.4999000e+01   2.4109000e+01
   1.4494280e+03   5.0000000e-02  -4.2758500e+01   9.7842000e-01   0.0000000e+00   3.4999000e+01   2.4108000e+01
   1.4499310e+03   5.0000000e-02  -4.2744710e+01   9.7801000e-01   0.0000000e+00   3.5001000e+01   2.4107000e+01
   1.4504390e+03   5.0000000e-02  -4.2758500e+01   9.7863000e-01   0.0000000e+00   3.4998000e+01   2.4106000e+01
   1.4509420e+03   5.0000000e-02  -4.2730920e+01   9.7802000e-01   0.0000000e+00   3.5001000e+01   2.4106000e+01
   1.4514440e+03   5.0000000e-02  -4.2744710e+01   9.7801000e-01   0.0000000e+00   3.5001000e+01   2.4106000e+01
   1.4519870e+03   5.0000000e-02  -4.2696450e+01   9.7821000e-01   0.0000000e+00   3.5000000e+01   2.4105000e+01
   1.4524920e+03   5.0000000e-02  -4.2682660e+01   9.7779000e-01   0.0000000e+00   3.5002000e+01   2.4104000e+01
   1.4530110e+03   5.0000000e-02  -4.2682660e+01   9.7714000e-01   0.0000000e+00   3.5005000e+01   2.4104000e+01
   1.4535170e+03   5.0000000e-02  -4.2696450e+01   9.7772000e-01   0.0000000e+00   3.5002000e+01   2.4104000e+01
   1.4540220e+03   5.0000000e-02  -4.2675770e+01   9.7812000e-01   0.0000000e+00   3.5000000e+01   2.4103000e+01
   1.4545270e+03   5.0000000e-02  -4.2655090e+01   9.7791000e-01   0.0000000e+00   3.5001000e+01   2.4102000e+01
   1.4550320e+03   5.0000000e-02  -4.2661980e+01   9.7706000e-01   0.0000000e+00   3.5005000e+01   2.4102000e+01
   1.4555350e+03   5.0000000e-02  -4.2689560e+01   9.7785000e-01   0.0000000e+00   3.5001000e+01   2.4101000e+01
   1.4560410e+03   5.0000000e-02  -4.2675770e+01   9.7721000e-01   0.0000000e+00   3.5004000e+01   2.4101000e+01
   1.4565460e+03   5.0000000e-02  -4.2661980e+01   9.7717000e-01   0.0000000e+00   3.5004000e+01   2.4100000e+01
   1.4570490e+03   5.0000000e-02  -4.2641300e+01   9.7776000e-01   0.0000000e+00   3.5001000e+01   2.4100000e+01
   1.4575540e+03   5.0000000e-02  -4.2648190e+01   9.7817000e-01   0.0000000e+00   3.4999000e+01   2.4099000e+01
   1.4580590e+03   5.0000000e-02  -4.2655090e+01   9.7776000e-01   0.0000000e+00   3.5001000e+01   2.4098000e+01
   1.4585630e+03   5.0000000e-02  -4.2641300e+01   9.7733000e-01   0.0000000e+00   3.5003000e+01   2.4098000e+01
   1.4590680e+03   5.0000000e-02  -4.2613720e+01   9.7604000e-01   0.0000000e+00   3.5009000e+01   2.4098000e+01
   1.4595770e+03   5.0000000e-02  -4.2634400e+01   9.7658000e-01   0.0000000e+00   3.5006000e+01   2.4097000e+01
   1.4600820e+03   5.0000000e-02  -4.2627510e+01   9.7736000e-01   0.0000000e+00   3.5002000e+01   2.4096000e+01
   1.4605870e+03   5.0000000e-02  -4.2586140e+01   9.7629000e-01   0.0000000e+00   3.5007000e+01   2.4096000e+01
   1.4610920e+03   5.0000000e-02  -4.2572360e+01   9.7664000e-01   0.0000000e+00   3.5005000e+01   2.4096000e+01
   1.4615970e+03   5.0000000e-02  -4.2586140e+01   9.7575000e-01   0.0000000e+00   3.5009000e+01   2.4095000e+01
   1.4621020e+03   5.0000000e-02  -4.2558570e+01   9.7566000e-01   0.0000000e+00   3.5009000e+01   2.4094000e+01
   1.4626080e+03   5.0000000e-02  -4.2530990e+01   9.7578000e-01   0.0000000e+00   3.5008000e+01   2.4094000e+01
   1.4631130e+03   5.0000000e-02  -4.2510310e+01   9.7507000e-01   0.0000000e+00   3.5011000e+01   2.4093000e+01
   1.4636180e+03   5.0000000e-02  -4.2517200e+01   9.7685000e-01   0.0000000e+00   3.5002000e+01   2.4093000e+01
   1.4641230e+03   5.0000000e-02  -4.2517200e+01   9.7578000e-01   0.0000000e+00   3.5007000e+01   2.4092000e+01
   1.4646320e+03   5.0000000e-02  -4.2489620e+01   9.7592000e-01   0.0000000e+00   3.5006000e+01   2.4092000e+01
   1.4651350e+03   5.0000000e-02  -4.2482730e+01   9.7586000e-01   0.0000000e+00   3.5006000e+01   2.4091000e+01
   1.4656400e+03   5.0000000e-02  -4.2475840e+01   9.7601000e-01   0.0000000e+00   3.5005000e+01   2.4091000e+01
   1.4661440e+03   5.0000000e-02  -4.2475840e+01   9.7575000e-01   0.0000000e+00   3.5006000e+01   2.4090000e+01
   1.4666510e+03   5.0000000e-02  -4.2468940e+01   9.7611000e-01   0.0000000e+00   3.5004000e+01   2.4090000e+01
   1.4671560e+03   5.0000000e-02  -4.2448260e+01   9.7502000e-01   0.0000000e+00   3.5009000e+01   2.4089000e+01
   1.4676610e+03   5.0000000e-02  -4.2413790e+01   9.7598000e-01   0.0000000e+00   3.5004000e+01   2.4089000e+01
   1.4681660e+03   5.0000000e-02  -4.2406890e+01   9.7594000e-01   0.0000000e+00   3.5004000e+01   2.4088000e+01
   1.4686710e+03   5.0000000e-02  -4.2413790e+01   9.7527000e-01   0.0000000e+00   3.5007000e+01   2.4088000e+01
   1.4691770e+03   5.0000000e-02  -4.2413790e+01   9.7562000e-01   0.0000000e+00   3.5005000e+01   2.4087000e+01
   1.4696830e+03   5.0000000e-02  -4.2400000e+01   9.7452000e-01   0.0000000e+00   3.5010000e+01   2.4087000e+01
   1.4701950e+03   5.0000000e-02  -4.2379320e+01   9.7484000e-01   0.0000000e+00   3.5008000e+01   2.4086000e+01
   1.4707010e+03   5.0000000e-02  -4.2400000e+01   9.7497000e-01   0.0000000e+00   3.5007000e+01   2.4086000e+01
   1.4712030e+03   5.0000000e-02  -4.2372420e+01   9.7448000e-01   0.0000000e+00   3.5009000e+01   2.4085000e+01
   1.4717040e+03   5.0000000e-02  -4.2379320e+01   9.7460000e-01   0.0000000e+00   3.5008000e+01   2.4085000e+01
   1.4722060e+03   5.0000000e-02  -4.2365530e+01   9.7473000e-01   0.0000000e+00   3.5007000e+01   2.4084000e+01
   1.4727090e+03   5.0000000e-02  -4.2337950e+01   9.7487000e-01   0.0000000e+00   3.5006000e+01   2.4084000e+01
   1.4732120e+03   5.0000000e-02  -4.2344840e+01   9.7397000e-01   0.0000000e+00   3.5010000e+01   2.4083000e+01
   1.4737140e+03   5.0000000e-02  -4.2310370e+01   9.7450000e-01   0.0000000e+00   3.5007000e+01   2.4083000e+01
   1.4742170e+03   5.0000000e-02  -4.2317270e+01   9.7380000e-01   0.0000000e+00   3.5010000e+01   2.4082000e+01
   1.4747190e+03   5.0000000e-02  -4.2303480e+01   9.7412000e-01   0.0000000e+00   3.5008000e+01   2.4082000e+01
   1.4752220e+03   5.0000000e-02  -4.2269010e+01   9.7362000e-01   0.0000000e+00   3.5010000e+01   2.4081000e+01
   1.4757240e+03   5.0000000e-02  -4.2255220e+01   9.7373000e-01   0.0000000e+00   3.5009000e+01   2.4081000e+01
   1.4762270e+03   5.0000000e-02  -4.2220750e+01   9.7406000e-01   0.0000000e+00   3.5007000e+01   2.4080000e+01
   1.4767300e+03   5.0000000e-02  -4.2206960e+01   9.7336000e-01   0.0000000e+00   3.5010000e+01   2.4080000e+01
   1.4772320e+03   5.0000000e-02  -4.2179380e+01   9.7410000e-01   0.0000000e+00   3.5006000e+01   2.4079000e+01
   1.4777340e+03   5.0000000e-02  -4.2172490e+01   9.7467000e-01   0.0000000e+00   3.5003000e+01   2.4079000e+01
   1.4782370e+03   5.0000000e-02  -4.2151800e+01   9.7422000e-01   0.0000000e+00   3.5005000e+01   2.4079000e+01
   1.4787410e+03   5.0000000e-02  -4.2151800e+01   9.7291000e-01   0.0000000e+00   3.5011000e+01   2.4078000e+01
   1.4792440e+03   5.0000000e-02  -4.2138010e+01   9.7322000e-01   0.0000000e+00   3.5009000e+01   2.4078000e+01
   1.4797470e+03   5.0000000e-02  -4.2103540e+01   9.7313000e-01   0.0000000e+00   3.5009000e+01   2.4077000e+01
   1.4802510e+03   5.0000000e-02  -4.2096650e+01   9.7325000e-01   0.0000000e+00   3.5008000e+01   2.4077000e+01
   1.4807540e+03   5.0000000e-02  -4.2062180e+01   9.7275000e-01   0.0000000e+00   3.5010000e+01   2.4077000e+01
   1.4812570e+03   5.0000000e-02  -4.2062180e+01   9.7286000e-01   0.0000000e+00   3.5009000e+01   2.4076000e+01
   1.4817590e+03   5.0000000e-02  -4.2048390e+01   9.7382000e-01   0.0000000e+00   3.5004000e+01   2.4075000e+01
   1.4822630e+03   5.0000000e-02  -4.2048390e+01   9.7336000e-01   0.0000000e+00   3.5006000e+01   2.4075000e+01
   1.4827690e+03   5.0000000e-02  -4.2000130e+01   9.7330000e-01   0.0000000e+00   3.5006000e+01   2.4075000e+01
   1.4832710e+03   5.0000000e-02  -4.1986340e+01   9.7303000e-01   0.0000000e+00   3.5007000e+01   2.4074000e+01
   1.4837740e+03   5.0000000e-02  -4.2000130e+01   9.7296000e-01   0.0000000e+00   3.5007000e+01   2.4074000e+01
   1.4842780e+03   5.0000000e-02  -4.1993230e+01   9.7310000e-01   0.0000000e+00   3.5006000e+01   2.4073000e+01
   1.4847810e+03   5.0000000e-02  -4.1979450e+01   9.7304000e-01   0.0000000e+00   3.5006000e+01   2.4073000e+01
   1.4852840e+03   5.0000000e-02  -4.1938080e+01   9.7403000e-01   0.0000000e+00   3.5001000e+01   2.4072000e+01
   1.4857880e+03   5.0000000e-02  -4.1931180e+01   9.7276000e-01   0.0000000e+00   3.5007000e+01   2.4072000e+01
   1.4863000e+03   5.0000000e-02  -4.1944970e+01   9.7311000e-01   0.0000000e+00   3.5005000e+01   2.4072000e+01
   1.4868040e+03   5.0000000e-02  -4.1896710e+01   9.7411000e-01   0.0000000e+00   3.5000000e+01   2.4071000e+01
   1.4873070e+03   5.0000000e-02  -4.1889820e+01   9.7306000e-01   0.0000000e+00   3.5005000e+01   2.4071000e+01
   1.4878090e+03   5.0000000e-02  -4.1889820e+01   9.7301000e-01   0.0000000e+00   3.5005000e+01   2.4071000e+01
   1.4883120e+03   5.0000000e-02  -4.1882920e+01   9.7338000e-01   0.0000000e+00   3.5003000e+01   2.4070000e+01
   1.4888150e+03   5.0000000e-02  -4.1889820e+01   9.7293000e-01   0.0000000e+00   3.5005000e+01   2.4070000e+01
   1.4893190e+03   5.0000000e-02  -4.1869140e+01   9.7204000e-01   0.0000000e+00   3.5009000e+01   2.4069000e+01
   1.4898220e+03   5.0000000e-02  -4.1848450e+01   9.7300000e-01   0.0000000e+00   3.5004000e+01   2.4069000e+01
   1.4903250e+03   5.0000000e-02  -4.1841560e+01   9.7275000e-01   0.0000000e+00   3.5005000e+01   2.4069000e+01
   1.4908270e+03   5.0000000e-02  -4.1841560e+01   9.7270000e-01   0.0000000e+00   3.5005000e+01   2.4068000e+01
   1.4913300e+03   5.0000000e-02  -4.1813980e+01   9.7244000e-01   0.0000000e+00   3.5006000e+01   2.4068000e+01
   1.4918320e+03   5.0000000e-02  -4.1793300e+01   9.7259000e-01   0.0000000e+00   3.5005000e+01   2.4067000e+01
   1.4923330e+03   5.0000000e-02  -4.1793300e+01   9.7254000e-01   0.0000000e+00   3.5005000e+01   2.4067000e+01
   1.4928370e+03   5.0000000e-02  -4.1786400e+01   9.7312000e-01   0.0000000e+00   3.5002000e+01   2.4067000e+01
   1.4933400e+03   5.0000000e-02  -4.1786400e+01   9.7226000e-01   0.0000000e+00   3.5006000e+01   2.4066000e+01
   1.4938440e+03   5.0000000e-02  -4.1738140e+01   9.7157000e-01   0.0000000e+00   3.5009000e+01   2.4066000e+01
   1.4943450e+03   5.0000000e-02  -4.1724360e+01   9.7232000e-01   0.0000000e+00   3.5005000e+01   2.4066000e+01
   1.4948480e+03   5.0000000e-02  -4.1717460e+01   9.7227000e-01   0.0000000e+00   3.5005000e+01   2.4065000e+01
   1.4953520e+03   5.0000000e-02  -4.1696780e+01   9.7180000e-01   0.0000000e+00   3.5007000e+01   2.4065000e+01
   1.4958550e+03   5.0000000e-02  -4.1703670e+01   9.7299000e-01   0.0000000e+00   3.5001000e+01   2.4065000e+01
   1.4963600e+03   5.0000000e-02  -4.1682990e+01   9.7277000e-01   0.0000000e+00   3.5002000e+01   2.4064000e+01
   1.4968640e+03   5.0000000e-02  -4.1689880e+01   9.7233000e-01   0.0000000e+00   3.5004000e+01   2.4064000e+01
   1.4973650e+03   5.0000000e-02  -4.1662310e+01   9.7271000e-01   0.0000000e+00   3.5002000e+01   2.4063000e+01
   1.4978670e+03   5.0000000e-02  -4.1641620e+01   9.7311000e-01   0.0000000e+00   3.5000000e+01   2.4063000e+01
   1.4983700e+03   5.0000000e-02  -4.1634730e+01   9.7290000e-01   0.0000000e+00   3.5001000e+01   2.4063000e+01
   1.4988740e+03   5.0000000e-02  -4.1620940e+01   9.7331000e-01   0.0000000e+00   3.4999000e+01   2.4063000e+01
   1.4993770e+03   5.0000000e-02  -4.1634730e+01   9.7206000e-01   0.0000000e+00   3.5005000e+01   2.4062000e+01
   1.4998790e+03   5.0000000e-02  -4.1648520e+01   9.7222000e-01   0.0000000e+00   3.5004000e+01   2.4062000e+01
   1.5003860e+03   5.0000000e-02  -4.1627840e+01   9.7281000e-01   0.0000000e+00   3.5001000e+01   2.4061000e+01
   1.5008890e+03   5.0000000e-02  -4.1614050e+01   9.7343000e-01   0.0000000e+00   3.4998000e+01   2.4061000e+01
   1.5013910e+03   5.0000000e-02  -4.1607150e+01   9.7303000e-01   0.0000000e+00   3.5000000e+01   2.4061000e+01
   1.5018920e+03   5.0000000e-02  -4.1614050e+01   9.7240000e-01   0.0000000e+00   3.5003000e+01   2.4061000e+01
   1.5023950e+03   5.0000000e-02  -4.1600260e+01   9.7321000e-01   0.0000000e+00   3.4999000e+01   2.4060000e+01
   1.5028990e+03   5.0000000e-02  -4.1600260e+01   9.7259000e-01   0.0000000e+00   3.5002000e+01   2.4060000e+01
   1.5034000e+03   5.0000000e-02  -4.1607150e+01   9.7194000e-01   0.0000000e+00   3.5005000e+01   2.4060000e+01
   1.5039020e+03   5.0000000e-02  -4.1600260e+01   9.7315000e-01   0.0000000e+00   3.4999000e+01   2.4059000e+01
   1.5044060e+03   5.0000000e-02  -4.1614050e+01   9.7253000e-01   0.0000000e+00   3.5002000e+01   2.4059000e+01
   1.5049090e+03   5.0000000e-02  -4.1579580e+01   9.7230000e-01   0.0000000e+00   3.5003000e+01   2.4059000e+01
   1.5054120e+03   5.0000000e-02  -4.1572680e+01   9.7059000e-01   0.0000000e+00   3.5011000e+01   2.4058000e+01
   1.5059140e+03   5.0000000e-02  -4.1572680e+01   9.7132000e-01   0.0000000e+00   3.5007000e+01   2.4058000e+01
   1.5064170e+03   5.0000000e-02  -4.1552000e+01   9.7125000e-01   0.0000000e+00   3.5007000e+01   2.4058000e+01
   1.5069200e+03   5.0000000e-02  -4.1565790e+01   9.7265000e-01   0.0000000e+00   3.5000000e+01   2.4057000e+01
   1.5074240e+03   5.0000000e-02  -4.1545100e+01   9.7097000e-01   0.0000000e+00   3.5008000e+01   2.4057000e+01
   1.5079270e+03   5.0000000e-02  -4.1531320e+01   9.7068000e-01   0.0000000e+00   3.5009000e+01   2.4057000e+01
   1.5084310e+03   5.0000000e-02  -4.1496840e+01   9.7017000e-01   0.0000000e+00   3.5011000e+01   2.4056000e+01
   1.5089340e+03   5.0000000e-02  -4.1489950e+01   9.7195000e-01   0.0000000e+00   3.5002000e+01   2.4056000e+01
   1.5094350e+03   5.0000000e-02  -4.1469270e+01   9.7151000e-01   0.0000000e+00   3.5004000e+01   2.4056000e+01
   1.5099370e+03   5.0000000e-02  -4.1441690e+01   9.7105000e-01   0.0000000e+00   3.5006000e+01   2.4055000e+01
   1.5104390e+03   5.0000000e-02  -4.1421010e+01   9.7078000e-01   0.0000000e+00   3.5007000e+01   2.4055000e+01
   1.5109420e+03   5.0000000e-02  -4.1448580e+01   9.7113000e-01   0.0000000e+00   3.5005000e+01   2.4055000e+01
   1.5114440e+03   5.0000000e-02  -4.1414110e+01   9.7129000e-01   0.0000000e+00   3.5004000e+01   2.4055000e+01
   1.5119450e+03   5.0000000e-02  -4.1386530e+01   9.7020000e-01   0.0000000e+00   3.5009000e+01   2.4054000e+01
   1.5124490e+03   5.0000000e-02  -4.1379640e+01   9.7116000e-01   0.0000000e+00   3.5004000e+01   2.4054000e+01
   1.5129520e+03   5.0000000e-02  -4.1365850e+01   9.7154000e-01   0.0000000e+00   3.5002000e+01   2.4054000e+01
   1.5134570e+03   5.0000000e-02  -4.1372750e+01   9.7068000e-01   0.0000000e+00   3.5006000e+01   2.4053000e+01
   1.5139590e+03   5.0000000e-02  -4.1338270e+01   9.7041000e-01   0.0000000e+00   3.5007000e+01   2.4053000e+01
   1.5144600e+03   5.0000000e-02  -4.1358960e+01   9.6971000e-01   0.0000000e+00   3.5010000e+01   2.4052000e+01
   1.5149640e+03   5.0000000e-02  -4.1345170e+01   9.7024000e-01   0.0000000e+00   3.5007000e+01   2.4052000e+01
   1.5154670e+03   5.0000000e-02  -4.1345170e+01   9.7017000e-01   0.0000000e+00   3.5007000e+01   2.4052000e+01
   1.5159690e+03   5.0000000e-02  -4.1331380e+01   9.7010000e-01   0.0000000e+00   3.5007000e+01   2.4052000e+01
   1.5164700e+03   5.0000000e-02  -4.1303800e+01   9.6982000e-01   0.0000000e+00   3.5008000e+01   2.4051000e+01
   1.5169720e+03   5.0000000e-02  -4.1283120e+01   9.6932000e-01   0.0000000e+00   3.5010000e+01   2.4051000e+01
   1.5174790e+03   5.0000000e-02  -4.1283120e+01   9.6985000e-01   0.0000000e+00   3.5007000e+01   2.4050000e+01
   1.5179800e+03   5.0000000e-02  -4.1283120e+01   9.7020000e-01   0.0000000e+00   3.5005000e+01   2.4050000e+01
   1.5184840e+03   5.0000000e-02  -4.1269330e+01   9.6931000e-01   0.0000000e+00   3.5009000e+01   2.4050000e+01
   1.5189870e+03   5.0000000e-02  -4.1276230e+01   9.6985000e-01   0.0000000e+00   3.5006000e+01   2.4050000e+01
   1.5194890e+03   5.0000000e-02  -4.1255540e+01   9.6937000e-01   0.0000000e+00   3.5008000e+01   2.4049000e+01
   1.5199900e+03   5.0000000e-02  -4.1227970e+01   9.6887000e-01   0.0000000e+00   3.5010000e+01   2.4049000e+01
   1.5204920e+03   5.0000000e-02  -4.1221070e+01   9.6898000e-01   0.0000000e+00   3.5009000e+01   2.4049000e+01
   1.5210060e+03   5.0000000e-02  -4.1241750e+01   9.6910000e-01   0.0000000e+00   3.5008000e+01   2.4048000e+01
   1.5215090e+03   5.0000000e-02  -4.1207280e+01   9.6923000e-01   0.0000000e+00   3.5007000e+01   2.4048000e+01
   1.5220170e+03   5.0000000e-02  -4.1207280e+01   9.6874000e-01   0.0000000e+00   3.5009000e+01   2.4047000e+01
   1.5225220e+03   5.0000000e-02  -4.1179710e+01   9.7012000e-01   0.0000000e+00   3.5002000e+01   2.4047000e+01
   1.5230250e+03   5.0000000e-02  -4.1179710e+01   9.6947000e-01   0.0000000e+00   3.5005000e+01   2.4047000e+01
   1.5235280e+03   5.0000000e-02  -4.1152130e+01   9.6774000e-01   0.0000000e+00   3.5013000e+01   2.4047000e+01
   1.5240300e+03   5.0000000e-02  -4.1131450e+01   9.6824000e-01   0.0000000e+00   3.5010000e+01   2.4046000e+01
   1.5245310e+03   5.0000000e-02  -4.1110760e+01   9.6877000e-01   0.0000000e+00   3.5007000e+01   2.4046000e+01
   1.5250330e+03   5.0000000e-02  -4.1083190e+01   9.6912000e-01   0.0000000e+00   3.5005000e+01   2.4045000e+01
   1.5255360e+03   5.0000000e-02  -4.1110760e+01   9.6907000e-01   0.0000000e+00   3.5005000e+01   2.4045000e+01
   1.5260380e+03   5.0000000e-02  -4.1103870e+01   9.6923000e-01   0.0000000e+00   3.5004000e+01   2.4044000e+01
   1.5265410e+03   5.0000000e-02  -4.1083190e+01   9.6877000e-01   0.0000000e+00   3.5006000e+01   2.4044000e+01
   1.5270430e+03   5.0000000e-02  -4.1069400e+01   9.6871000e-01   0.0000000e+00   3.5006000e+01   2.4044000e+01
   1.5275460e+03   5.0000000e-02  -4.1055610e+01   9.6844000e-01   0.0000000e+00   3.5007000e+01   2.4044000e+01
   1.5280520e+03   5.0000000e-02  -4.1048710e+01   9.6816000e-01   0.0000000e+00   3.5008000e+01   2.4043000e+01
   1.5285530e+03   5.0000000e-02  -4.1028030e+01   9.6892000e-01   0.0000000e+00   3.5004000e+01   2.4043000e+01
   1.5290550e+03   5.0000000e-02  -4.0986660e+01   9.6846000e-01   0.0000000e+00   3.5006000e+01   2.4042000e+01
   1.5295660e+03   5.0000000e-02  -4.1000450e+01   9.6840000e-01   0.0000000e+00   3.5006000e+01   2.4042000e+01
   1.5300690e+03   5.0000000e-02  -4.0972880e+01   9.6918000e-01   0.0000000e+00   3.5002000e+01   2.4042000e+01
   1.5305710e+03   5.0000000e-02  -4.0959090e+01   9.6853000e-01   0.0000000e+00   3.5005000e+01   2.4042000e+01
   1.5310730e+03   5.0000000e-02  -4.0959090e+01   9.6806000e-01   0.0000000e+00   3.5007000e+01   2.4041000e+01
   1.5315740e+03   5.0000000e-02  -4.0924620e+01   9.6820000e-01   0.0000000e+00   3.5006000e+01   2.4041000e+01
   1.5320780e+03   5.0000000e-02  -4.0924620e+01   9.6919000e-01   0.0000000e+00   3.5001000e+01   2.4040000e+01
   1.5325810e+03   5.0000000e-02  -4.0910830e+01   9.6834000e-01   0.0000000e+00   3.5005000e+01   2.4040000e+01
   1.5330840e+03   5.0000000e-02  -4.0897040e+01   9.6913000e-01   0.0000000e+00   3.5001000e+01   2.4040000e+01
   1.5335860e+03   5.0000000e-02  -4.0890140e+01   9.6828000e-01   0.0000000e+00   3.5005000e+01   2.4039000e+01
   1.5340890e+03   5.0000000e-02  -4.0834990e+01   9.6802000e-01   0.0000000e+00   3.5006000e+01   2.4039000e+01
   1.5345930e+03   5.0000000e-02  -4.0814310e+01   9.7048000e-01   0.0000000e+00   3.4994000e+01   2.4039000e+01
   1.5350940e+03   5.0000000e-02  -4.0821200e+01   9.6907000e-01   0.0000000e+00   3.5001000e+01   2.4038000e+01
   1.5355960e+03   5.0000000e-02  -4.0793620e+01   9.6885000e-01   0.0000000e+00   3.5002000e+01   2.4038000e+01
   1.5360990e+03   5.0000000e-02  -4.0786730e+01   9.6820000e-01   0.0000000e+00   3.5005000e+01   2.4037000e+01
   1.5366030e+03   5.0000000e-02  -4.0759150e+01   9.6962000e-01   0.0000000e+00   3.4998000e+01   2.4037000e+01
   1.5371040e+03   5.0000000e-02  -4.0745360e+01   9.7153000e-01   0.0000000e+00   3.4989000e+01   2.4037000e+01
   1.5376080e+03   5.0000000e-02  -4.0745360e+01   9.6828000e-01   0.0000000e+00   3.5005000e+01   2.4036000e+01
   1.5381110e+03   5.0000000e-02  -4.0697100e+01   9.6886000e-01   0.0000000e+00   3.5002000e+01   2.4036000e+01
   1.5386140e+03   5.0000000e-02  -4.0683320e+01   9.6926000e-01   0.0000000e+00   3.5000000e+01   2.4036000e+01
   1.5391160e+03   5.0000000e-02  -4.0690210e+01   9.6905000e-01   0.0000000e+00   3.5001000e+01   2.4035000e+01
   1.5396190e+03   5.0000000e-02  -4.0697100e+01   9.7051000e-01   0.0000000e+00   3.4994000e+01   2.4035000e+01
   1.5401230e+03   5.0000000e-02  -4.0704000e+01   9.6931000e-01   0.0000000e+00   3.5000000e+01   2.4034000e+01
   1.5406260e+03   5.0000000e-02  -4.0669530e+01   9.6931000e-01   0.0000000e+00   3.5000000e+01   2.4034000e+01
   1.5411280e+03   5.0000000e-02  -4.0683320e+01   9.6973000e-01   0.0000000e+00   3.4998000e+01   2.4034000e+01
   1.5416290e+03   5.0000000e-02  -4.0704000e+01   9.6891000e-01   0.0000000e+00   3.5002000e+01   2.4034000e+01
   1.5421340e+03   5.0000000e-02  -4.0669530e+01   9.6910000e-01   0.0000000e+00   3.5001000e+01   2.4033000e+01
   1.5426380e+03   5.0000000e-02  -4.0662630e+01   9.6867000e-01   0.0000000e+00   3.5003000e+01   2.4033000e+01
   1.5431410e+03   5.0000000e-02  -4.0669530e+01   9.6843000e-01   0.0000000e+00   3.5004000e+01   2.4032000e+01
   1.5436440e+03   5.0000000e-02  -4.0683320e+01   9.6902000e-01   0.0000000e+00   3.5001000e+01   2.4032000e+01
   1.5441480e+03   5.0000000e-02  -4.0669530e+01   9.7027000e-01   0.0000000e+00   3.4995000e+01   2.4031000e+01
   1.5446490e+03   5.0000000e-02  -4.0662630e+01   9.6864000e-01   0.0000000e+00   3.5003000e+01   2.4031000e+01
   1.5451530e+03   5.0000000e-02  -4.0648840e+01   9.6861000e-01   0.0000000e+00   3.5003000e+01   2.4031000e+01
   1.5456560e+03   5.0000000e-02  -4.0641950e+01   9.6900000e-01   0.0000000e+00   3.5001000e+01   2.4031000e+01
   1.5461590e+03   5.0000000e-02  -4.0641950e+01   9.6878000e-01   0.0000000e+00   3.5002000e+01   2.4030000e+01
   1.5466630e+03   5.0000000e-02  -4.0662630e+01   9.6897000e-01   0.0000000e+00   3.5001000e+01   2.4030000e+01
   1.5471660e+03   5.0000000e-02  -4.0648840e+01   9.6833000e-01   0.0000000e+00   3.5004000e+01   2.4029000e+01
   1.5476700e+03   5.0000000e-02  -4.0662630e+01   9.6724000e-01   0.0000000e+00   3.5009000e+01   2.4029000e+01
   1.5481810e+03   5.0000000e-02  -4.0635050e+01   9.6820000e-01   0.0000000e+00   3.5004000e+01   2.4029000e+01
   1.5486840e+03   5.0000000e-02  -4.0662630e+01   9.6816000e-01   0.0000000e+00   3.5004000e+01   2.4028000e+01
   1.5491940e+03   5.0000000e-02  -4.0628160e+01   9.6812000e-01   0.0000000e+00   3.5004000e+01   2.4028000e+01
   1.5496970e+03   5.0000000e-02  -4.0621270e+01   9.6703000e-01   0.0000000e+00   3.5009000e+01   2.4028000e+01
   1.5501980e+03   5.0000000e-02  -4.0628160e+01   9.6715000e-01   0.0000000e+00   3.5008000e+01   2.4027000e+01
   1.5507020e+03   5.0000000e-02  -4.0635050e+01   9.6749000e-01   0.0000000e+00   3.5006000e+01   2.4027000e+01
   1.5512050e+03   5.0000000e-02  -4.0635050e+01   9.6701000e-01   0.0000000e+00   3.5008000e+01   2.4026000e+01
   1.5517080e+03   5.0000000e-02  -4.0614370e+01   9.6714000e-01   0.0000000e+00   3.5007000e+01   2.4026000e+01
   1.5522120e+03   5.0000000e-02  -4.0628160e+01   9.6686000e-01   0.0000000e+00   3.5008000e+01   2.4026000e+01
   1.5527150e+03   5.0000000e-02  -4.0593690e+01   9.6552000e-01   0.0000000e+00   3.5014000e+01   2.4025000e+01
   1.5532180e+03   5.0000000e-02  -4.0600580e+01   9.6664000e-01   0.0000000e+00   3.5008000e+01   2.4025000e+01
   1.5537200e+03   5.0000000e-02  -4.0573010e+01   9.6530000e-01   0.0000000e+00   3.5014000e+01   2.4025000e+01
   1.5542340e+03   5.0000000e-02  -4.0559220e+01   9.6600000e-01   0.0000000e+00   3.5010000e+01   2.4024000e+01
   1.5547450e+03   5.0000000e-02  -4.0566110e+01   9.6611000e-01   0.0000000e+00   3.5009000e+01   2.4024000e+01
   1.5552620e+03   5.0000000e-02  -4.0573010e+01   9.6644000e-01   0.0000000e+00   3.5007000e+01   2.4023000e+01
   1.5557660e+03   5.0000000e-02  -4.0559220e+01   9.6574000e-01   0.0000000e+00   3.5010000e+01   2.4023000e+01
   1.5562830e+03   5.0000000e-02  -4.0531640e+01   9.6606000e-01   0.0000000e+00   3.5008000e+01   2.4023000e+01
   1.5568030e+03   5.0000000e-02  -4.0531640e+01   9.6640000e-01   0.0000000e+00   3.5006000e+01   2.4023000e+01
   1.5573130e+03   5.0000000e-02  -4.0517850e+01   9.6697000e-01   0.0000000e+00   3.5003000e+01   2.4022000e+01
   1.5578160e+03   5.0000000e-02  -4.0517850e+01   9.6631000e-01   0.0000000e+00   3.5006000e+01   2.4022000e+01
   1.5583190e+03   5.0000000e-02  -4.0504060e+01   9.6541000e-01   0.0000000e+00   3.5010000e+01   2.4021000e+01
   1.5588230e+03   5.0000000e-02  -4.0504060e+01   9.6594000e-01   0.0000000e+00   3.5007000e+01   2.4021000e+01
   1.5593280e+03   5.0000000e-02  -4.0517850e+01   9.6587000e-01   0.0000000e+00   3.5007000e+01   2.4020000e+01
   1.5598290e+03   5.0000000e-02  -4.0510960e+01   9.6559000e-01   0.0000000e+00   3.5008000e+01   2.4020000e+01
   1.5603310e+03   5.0000000e-02  -4.0497170e+01   9.6551000e-01   0.0000000e+00   3.5008000e+01   2.4020000e+01
   1.5608330e+03   5.0000000e-02  -4.0476490e+01   9.6606000e-01   0.0000000e+00   3.5005000e+01   2.4020000e+01
   1.5613360e+03   5.0000000e-02  -4.0490270e+01   9.6538000e-01   0.0000000e+00   3.5008000e+01   2.4019000e+01
   1.5618380e+03   5.0000000e-02  -4.0476490e+01   9.6425000e-01   0.0000000e+00   3.5013000e+01   2.4019000e+01
   1.5623430e+03   5.0000000e-02  -4.0476490e+01   9.6475000e-01   0.0000000e+00   3.5010000e+01   2.4019000e+01
   1.5628440e+03   5.0000000e-02  -4.0455800e+01   9.6507000e-01   0.0000000e+00   3.5008000e+01   2.4018000e+01
   1.5633480e+03   5.0000000e-02  -4.0414440e+01   9.6541000e-01   0.0000000e+00   3.5006000e+01   2.4018000e+01
   1.5638530e+03   5.0000000e-02  -4.0407540e+01   9.6514000e-01   0.0000000e+00   3.5007000e+01   2.4017000e+01
   1.5643560e+03   5.0000000e-02  -4.0386860e+01   9.6486000e-01   0.0000000e+00   3.5008000e+01   2.4017000e+01
   1.5648590e+03   5.0000000e-02  -4.0407540e+01   9.6583000e-01   0.0000000e+00   3.5003000e+01   2.4017000e+01
   1.5653630e+03   5.0000000e-02  -4.0373070e+01   9.6517000e-01   0.0000000e+00   3.5006000e+01   2.4016000e+01
   1.5658650e+03   5.0000000e-02  -4.0345490e+01   9.6553000e-01   0.0000000e+00   3.5004000e+01   2.4016000e+01
   1.5663660e+03   5.0000000e-02  -4.0338600e+01   9.6591000e-01   0.0000000e+00   3.5002000e+01   2.4016000e+01
   1.5668700e+03   5.0000000e-02  -4.0304130e+01   9.6505000e-01   0.0000000e+00   3.5006000e+01   2.4015000e+01
   1.5673730e+03   5.0000000e-02  -4.0311020e+01   9.6499000e-01   0.0000000e+00   3.5006000e+01   2.4015000e+01
   1.5678740e+03   5.0000000e-02  -4.0290340e+01   9.6514000e-01   0.0000000e+00   3.5005000e+01   2.4015000e+01
   1.5683810e+03   5.0000000e-02  -4.0283450e+01   9.6530000e-01   0.0000000e+00   3.5004000e+01   2.4015000e+01
   1.5688850e+03   5.0000000e-02  -4.0276550e+01   9.6589000e-01   0.0000000e+00   3.5001000e+01   2.4014000e+01
   1.5693880e+03   5.0000000e-02  -4.0269660e+01   9.6567000e-01   0.0000000e+00   3.5002000e+01   2.4014000e+01
   1.5698910e+03   5.0000000e-02  -4.0248970e+01   9.6544000e-01   0.0000000e+00   3.5003000e+01   2.4014000e+01
   1.5703930e+03   5.0000000e-02  -4.0235190e+01   9.6646000e-01   0.0000000e+00   3.4998000e+01   2.4013000e+01
   1.5708980e+03   5.0000000e-02  -4.0221400e+01   9.6606000e-01   0.0000000e+00   3.5000000e+01   2.4013000e+01
   1.5714000e+03   5.0000000e-02  -4.0235190e+01   9.6564000e-01   0.0000000e+00   3.5002000e+01   2.4012000e+01
   1.5719010e+03   5.0000000e-02  -4.0248970e+01   9.6646000e-01   0.0000000e+00   3.4998000e+01   2.4012000e+01
   1.5724050e+03   5.0000000e-02  -4.0228290e+01   9.6627000e-01   0.0000000e+00   3.4999000e+01   2.4012000e+01
   1.5729100e+03   5.0000000e-02  -4.0235190e+01   9.6586000e-01   0.0000000e+00   3.5001000e+01   2.4012000e+01
   1.5734120e+03   5.0000000e-02  -4.0214500e+01   9.6669000e-01   0.0000000e+00   3.4997000e+01   2.4011000e+01
   1.5739150e+03   5.0000000e-02  -4.0235190e+01   9.6651000e-01   0.0000000e+00   3.4998000e+01   2.4011000e+01
   1.5744180e+03   5.0000000e-02  -4.0221400e+01   9.6548000e-01   0.0000000e+00   3.5003000e+01   2.4010000e+01
   1.5749220e+03   5.0000000e-02  -4.0242080e+01   9.6587000e-01   0.0000000e+00   3.5001000e+01   2.4010000e+01
   1.5754230e+03   5.0000000e-02  -4.0242080e+01   9.6649000e-01   0.0000000e+00   3.4998000e+01   2.4010000e+01
   1.5759250e+03   5.0000000e-02  -4.0228290e+01   9.6546000e-01   0.0000000e+00   3.5003000e+01   2.4009000e+01
   1.5764260e+03   5.0000000e-02  -4.0228290e+01   9.6648000e-01   0.0000000e+00   3.4998000e+01   2.4009000e+01
   1.5769300e+03   5.0000000e-02  -4.0235190e+01   9.6608000e-01   0.0000000e+00   3.5000000e+01   2.4009000e+01
   1.5774310e+03   5.0000000e-02  -4.0228290e+01   9.6545000e-01   0.0000000e+00   3.5003000e+01   2.4009000e+01
   1.5779330e+03   5.0000000e-02  -4.0200710e+01   9.6605000e-01   0.0000000e+00   3.5000000e+01   2.4008000e+01
   1.5784340e+03   5.0000000e-02  -4.0214500e+01   9.6626000e-01   0.0000000e+00   3.4999000e+01   2.4008000e+01
   1.5789380e+03   5.0000000e-02  -4.0228290e+01   9.6606000e-01   0.0000000e+00   3.5000000e+01   2.4008000e+01
   1.5794410e+03   5.0000000e-02  -4.0207610e+01   9.6606000e-01   0.0000000e+00   3.5000000e+01   2.4007000e+01
   1.5799430e+03   5.0000000e-02  -4.0221400e+01   9.6564000e-01   0.0000000e+00   3.5002000e+01   2.4007000e+01
   1.5804510e+03   5.0000000e-02  -4.0242080e+01   9.6541000e-01   0.0000000e+00   3.5003000e+01   2.4007000e+01
   1.5809520e+03   5.0000000e-02  -4.0214500e+01   9.6496000e-01   0.0000000e+00   3.5005000e+01   2.4007000e+01
   1.5814570e+03   5.0000000e-02  -4.0193820e+01   9.6554000e-01   0.0000000e+00   3.5002000e+01   2.4006000e+01
   1.5819590e+03   5.0000000e-02  -4.0193820e+01   9.6615000e-01   0.0000000e+00   3.4999000e+01   2.4006000e+01
   1.5824600e+03   5.0000000e-02  -4.0180030e+01   9.6511000e-01   0.0000000e+00   3.5004000e+01   2.4006000e+01
   1.5829640e+03   5.0000000e-02  -4.0221400e+01   9.6591000e-01   0.0000000e+00   3.5000000e+01   2.4005000e+01
   1.5834650e+03   5.0000000e-02  -4.0221400e+01   9.6633000e-01   0.0000000e+00   3.4998000e+01   2.4005000e+01
   1.5839690e+03   5.0000000e-02  -4.0186920e+01   9.6719000e-01   0.0000000e+00   3.4994000e+01   2.4004000e+01
   1.5844700e+03   5.0000000e-02  -4.0207610e+01   9.6515000e-01   0.0000000e+00   3.5004000e+01   2.4004000e+01
   1.5849720e+03   5.0000000e-02  -4.0200710e+01   9.6616000e-01   0.0000000e+00   3.4999000e+01   2.4004000e+01
   1.5854820e+03   5.0000000e-02  -4.0180030e+01   9.6596000e-01   0.0000000e+00   3.5000000e+01   2.4004000e+01
   1.5859830e+03   5.0000000e-02  -4.0193820e+01   9.6554000e-01   0.0000000e+00   3.5002000e+01   2.4004000e+01
   1.5864870e+03   5.0000000e-02  -4.0200710e+01   9.6594000e-01   0.0000000e+00   3.5000000e+01   2.4003000e+01
   1.5869900e+03   5.0000000e-02  -4.0207610e+01   9.6573000e-01   0.0000000e+00   3.5001000e+01   2.4003000e+01
   1.5874930e+03   5.0000000e-02  -4.0193820e+01   9.6698000e-01   0.0000000e+00   3.4995000e+01   2.4003000e+01
   1.5879980e+03   5.0000000e-02  -4.0186920e+01   9.6577000e-01   0.0000000e+00   3.5001000e+01   2.4002000e+01
   1.5885000e+03   5.0000000e-02  -4.0180030e+01   9.6576000e-01   0.0000000e+00   3.5001000e+01   2.4002000e+01
   1.5890030e+03   5.0000000e-02  -4.0173140e+01   9.6512000e-01   0.0000000e+00   3.5004000e+01   2.4001000e+01
   1.5895040e+03   5.0000000e-02  -4.0200710e+01   9.6571000e-01   0.0000000e+00   3.5001000e+01   2.4001000e+01
   1.5900200e+03   5.0000000e-02  -4.0173140e+01   9.6591000e-01   0.0000000e+00   3.5000000e+01   2.4001000e+01
   1.5905250e+03   5.0000000e-02  -4.0180030e+01   9.6675000e-01   0.0000000e+00   3.4996000e+01   2.4001000e+01
   1.5910310e+03   5.0000000e-02  -4.0180030e+01   9.6553000e-01   0.0000000e+00   3.5002000e+01   2.4001000e+01
   1.5915340e+03   5.0000000e-02  -4.0166240e+01   9.6572000e-01   0.0000000e+00   3.5001000e+01   2.4000000e+01
   1.5920390e+03   5.0000000e-02  -4.0193820e+01   9.6508000e-01   0.0000000e+00   3.5004000e+01   2.4000000e+01
   1.5925410e+03   5.0000000e-02  -4.0173140e+01   9.6588000e-01   0.0000000e+00   3.5000000e+01   2.4000000e+01
   1.5930440e+03   5.0000000e-02  -4.0193820e+01   9.6504000e-01   0.0000000e+00   3.5004000e+01   2.3999000e+01
   1.5935470e+03   5.0000000e-02  -4.0186920e+01   9.6500000e-01   0.0000000e+00   3.5004000e+01   2.3999000e+01
   1.5940510e+03   5.0000000e-02  -4.0186920e+01   9.6601000e-01   0.0000000e+00   3.4999000e+01   2.3999000e+01
   1.5945520e+03   5.0000000e-02  -4.0193820e+01   9.6518000e-01   0.0000000e+00   3.5003000e+01   2.3998000e+01
   1.5950540e+03   5.0000000e-02  -4.0159350e+01   9.6578000e-01   0.0000000e+00   3.5000000e+01   2.3998000e+01
   1.5955560e+03   5.0000000e-02  -4.0159350e+01   9.6452000e-01   0.0000000e+00   3.5006000e+01   2.3998000e+01
   1.5960590e+03   5.0000000e-02  -4.0173140e+01   9.6530000e-01   0.0000000e+00   3.5002000e+01   2.3998000e+01
   1.5965620e+03   5.0000000e-02  -4.0173140e+01   9.6612000e-01   0.0000000e+00   3.4998000e+01   2.3997000e+01
   1.5970640e+03   5.0000000e-02  -4.0180030e+01   9.6425000e-01   0.0000000e+00   3.5007000e+01   2.3997000e+01
   1.5975670e+03   5.0000000e-02  -4.0166240e+01   9.6523000e-01   0.0000000e+00   3.5002000e+01   2.3997000e+01
   1.5980710e+03   5.0000000e-02  -4.0200710e+01   9.6479000e-01   0.0000000e+00   3.5004000e+01   2.3997000e+01
   1.5985720e+03   5.0000000e-02  -4.0193820e+01   9.6433000e-01   0.0000000e+00   3.5006000e+01   2.3996000e+01
   1.5990760e+03   5.0000000e-02  -4.0186920e+01   9.6427000e-01   0.0000000e+00   3.5006000e+01   2.3996000e+01
   1.5995790e+03   5.0000000e-02  -4.0166240e+01   9.6505000e-01   0.0000000e+00   3.5002000e+01   2.3996000e+01
   1.6000820e+03   5.0000000e-02  -4.0200710e+01   9.6398000e-01   0.0000000e+00   3.5007000e+01   2.3996000e+01
   1.6005840e+03   5.0000000e-02  -4.0214500e+01   9.6391000e-01   0.0000000e+00   3.5007000e+01   2.3996000e+01
   1.6010850e+03   5.0000000e-02  -4.0207610e+01   9.6447000e-01   0.0000000e+00   3.5004000e+01   2.3995000e+01
   1.6015870e+03   5.0000000e-02  -4.0193820e+01   9.6443000e-01   0.0000000e+00   3.5004000e+01   2.3995000e+01
   1.6020900e+03   5.0000000e-02  -4.0186920e+01   9.6355000e-01   0.0000000e+00   3.5008000e+01   2.3995000e+01
   1.6025940e+03   5.0000000e-02  -4.0180030e+01   9.6347000e-01   0.0000000e+00   3.5008000e+01   2.3994000e+01
   1.6031020e+03   5.0000000e-02  -4.0207610e+01   9.6402000e-01   0.0000000e+00   3.5005000e+01   2.3994000e+01
   1.6036030e+03   5.0000000e-02  -4.0200710e+01   9.6355000e-01   0.0000000e+00   3.5007000e+01   2.3994000e+01
   1.6041070e+03   5.0000000e-02  -4.0186920e+01   9.6327000e-01   0.0000000e+00   3.5008000e+01   2.3994000e+01
   1.6046100e+03   5.0000000e-02  -4.0180030e+01   9.6235000e-01   0.0000000e+00   3.5012000e+01   2.3993000e+01
   1.6051180e+03   5.0000000e-02  -4.0173140e+01   9.6349000e-01   0.0000000e+00   3.5006000e+01   2.3993000e+01
   1.6056280e+03   5.0000000e-02  -4.0186920e+01   9.6259000e-01   0.0000000e+00   3.5010000e+01   2.3993000e+01
   1.6061290e+03   5.0000000e-02  -4.0166240e+01   9.6249000e-01   0.0000000e+00   3.5010000e+01   2.3993000e+01
   1.6066310e+03   5.0000000e-02  -4.0124880e+01   9.6197000e-01   0.0000000e+00   3.5012000e+01   2.3992000e+01
   1.6071340e+03   5.0000000e-02  -4.0124880e+01   9.6227000e-01   0.0000000e+00   3.5010000e+01   2.3992000e+01
   1.6076380e+03   5.0000000e-02  -4.0111090e+01   9.6259000e-01   0.0000000e+00   3.5008000e+01   2.3992000e+01
   1.6081430e+03   5.0000000e-02  -4.0124880e+01   9.6146000e-01   0.0000000e+00   3.5013000e+01   2.3992000e+01
   1.6086550e+03   5.0000000e-02  -4.0083510e+01   9.6280000e-01   0.0000000e+00   3.5006000e+01   2.3991000e+01
   1.6091600e+03   5.0000000e-02  -4.0069720e+01   9.6232000e-01   0.0000000e+00   3.5008000e+01   2.3991000e+01
   1.6096630e+03   5.0000000e-02  -4.0083510e+01   9.6161000e-01   0.0000000e+00   3.5011000e+01   2.3991000e+01
   1.6101730e+03   5.0000000e-02  -4.0076620e+01   9.6129000e-01   0.0000000e+00   3.5012000e+01   2.3991000e+01
   1.6106750e+03   5.0000000e-02  -4.0069720e+01   9.6201000e-01   0.0000000e+00   3.5008000e+01   2.3990000e+01
   1.6111780e+03   5.0000000e-02  -4.0028360e+01   9.6214000e-01   0.0000000e+00   3.5007000e+01   2.3990000e+01
   1.6116800e+03   5.0000000e-02  -4.0014570e+01   9.6228000e-01   0.0000000e+00   3.5006000e+01   2.3990000e+01
   1.6121830e+03   5.0000000e-02  -4.0042140e+01   9.6201000e-01   0.0000000e+00   3.5007000e+01   2.3990000e+01
   1.6126870e+03   5.0000000e-02  -4.0028360e+01   9.6215000e-01   0.0000000e+00   3.5006000e+01   2.3990000e+01
   1.6131900e+03   5.0000000e-02  -4.0021460e+01   9.6125000e-01   0.0000000e+00   3.5010000e+01   2.3989000e+01
   1.6136920e+03   5.0000000e-02  -3.9993880e+01   9.6283000e-01   0.0000000e+00   3.5002000e+01   2.3989000e+01
   1.6141930e+03   5.0000000e-02  -3.9973200e+01   9.6239000e-01   0.0000000e+00   3.5004000e+01   2.3989000e+01
   1.6146950e+03   5.0000000e-02  -3.9966310e+01   9.6109000e-01   0.0000000e+00   3.5010000e+01   2.3989000e+01
   1.6151980e+03   5.0000000e-02  -3.9966310e+01   9.6120000e-01   0.0000000e+00   3.5009000e+01   2.3988000e+01
   1.6157000e+03   5.0000000e-02  -3.9931840e+01   9.6174000e-01   0.0000000e+00   3.5006000e+01   2.3988000e+01
   1.6162030e+03   5.0000000e-02  -3.9959410e+01   9.6105000e-01   0.0000000e+00   3.5009000e+01   2.3988000e+01
   1.6167060e+03   5.0000000e-02  -3.9952520e+01   9.6138000e-01   0.0000000e+00   3.5007000e+01   2.3988000e+01
   1.6172100e+03   5.0000000e-02  -3.9966310e+01   9.6173000e-01   0.0000000e+00   3.5005000e+01   2.3988000e+01
   1.6177110e+03   5.0000000e-02  -3.9945620e+01   9.6063000e-01   0.0000000e+00   3.5010000e+01   2.3987000e+01
   1.6182130e+03   5.0000000e-02  -3.9931840e+01   9.6053000e-01   0.0000000e+00   3.5010000e+01   2.3987000e+01
   1.6187160e+03   5.0000000e-02  -3.9924940e+01   9.6148000e-01   0.0000000e+00   3.5005000e+01   2.3987000e+01
   1.6192200e+03   5.0000000e-02  -3.9904260e+01   9.5996000e-01   0.0000000e+00   3.5012000e+01   2.3987000e+01
   1.6197230e+03   5.0000000e-02  -3.9931840e+01   9.6110000e-01   0.0000000e+00   3.5006000e+01   2.3986000e+01
   1.6202250e+03   5.0000000e-02  -3.9890470e+01   9.6041000e-01   0.0000000e+00   3.5009000e+01   2.3986000e+01
   1.6207280e+03   5.0000000e-02  -3.9869790e+01   9.6095000e-01   0.0000000e+00   3.5006000e+01   2.3986000e+01
   1.6212310e+03   5.0000000e-02  -3.9876680e+01   9.5984000e-01   0.0000000e+00   3.5011000e+01   2.3986000e+01
   1.6217330e+03   5.0000000e-02  -3.9862890e+01   9.5973000e-01   0.0000000e+00   3.5011000e+01   2.3985000e+01
   1.6222360e+03   5.0000000e-02  -3.9849100e+01   9.6025000e-01   0.0000000e+00   3.5008000e+01   2.3985000e+01
   1.6227380e+03   5.0000000e-02  -3.9828420e+01   9.5996000e-01   0.0000000e+00   3.5009000e+01   2.3985000e+01
   1.6232410e+03   5.0000000e-02  -3.9814630e+01   9.6050000e-01   0.0000000e+00   3.5006000e+01   2.3985000e+01
   1.6237450e+03   5.0000000e-02  -3.9828420e+01   9.6023000e-01   0.0000000e+00   3.5007000e+01   2.3985000e+01
   1.6242460e+03   5.0000000e-02  -3.9807740e+01   9.6058000e-01   0.0000000e+00   3.5005000e+01   2.3985000e+01
   1.6247520e+03   5.0000000e-02  -3.9814630e+01   9.5948000e-01   0.0000000e+00   3.5010000e+01   2.3984000e+01
   1.6252750e+03   5.0000000e-02  -3.9793950e+01   9.6106000e-01   0.0000000e+00   3.5002000e+01   2.3984000e+01
   1.6257800e+03   5.0000000e-02  -3.9752580e+01   9.6167000e-01   0.0000000e+00   3.4999000e+01   2.3984000e+01
   1.6262870e+03   5.0000000e-02  -3.9759480e+01   9.6126000e-01   0.0000000e+00   3.5001000e+01   2.3983000e+01
   1.6267900e+03   5.0000000e-02  -3.9787050e+01   9.6188000e-01   0.0000000e+00   3.4998000e+01   2.3983000e+01
   1.6272920e+03   5.0000000e-02  -3.9773270e+01   9.6106000e-01   0.0000000e+00   3.5002000e+01   2.3983000e+01
   1.6277930e+03   5.0000000e-02  -3.9766370e+01   9.6104000e-01   0.0000000e+00   3.5002000e+01   2.3983000e+01
   1.6282970e+03   5.0000000e-02  -3.9759480e+01   9.6186000e-01   0.0000000e+00   3.4998000e+01   2.3982000e+01
   1.6288020e+03   5.0000000e-02  -3.9780160e+01   9.6209000e-01   0.0000000e+00   3.4997000e+01   2.3982000e+01
   1.6293050e+03   5.0000000e-02  -3.9773270e+01   9.6149000e-01   0.0000000e+00   3.5000000e+01   2.3982000e+01
   1.6298080e+03   5.0000000e-02  -3.9766370e+01   9.6086000e-01   0.0000000e+00   3.5003000e+01   2.3982000e+01
   1.6303120e+03   5.0000000e-02  -3.9738790e+01   9.6146000e-01   0.0000000e+00   3.5000000e+01   2.3982000e+01
   1.6308150e+03   5.0000000e-02  -3.9725010e+01   9.6188000e-01   0.0000000e+00   3.4998000e+01   2.3981000e+01
   1.6313170e+03   5.0000000e-02  -3.9725010e+01   9.6106000e-01   0.0000000e+00   3.5002000e+01   2.3981000e+01
   1.6318180e+03   5.0000000e-02  -3.9731900e+01   9.6167000e-01   0.0000000e+00   3.4999000e+01   2.3981000e+01
   1.6323220e+03   5.0000000e-02  -3.9725010e+01   9.6147000e-01   0.0000000e+00   3.5000000e+01   2.3981000e+01
   1.6328230e+03   5.0000000e-02  -3.9718110e+01   9.6084000e-01   0.0000000e+00   3.5003000e+01   2.3980000e+01
   1.6333250e+03   5.0000000e-02  -3.9711220e+01   9.6102000e-01   0.0000000e+00   3.5002000e+01   2.3980000e+01
   1.6338290e+03   5.0000000e-02  -3.9704320e+01   9.6142000e-01   0.0000000e+00   3.5000000e+01   2.3980000e+01
   1.6343320e+03   5.0000000e-02  -3.9683640e+01   9.6037000e-01   0.0000000e+00   3.5005000e+01   2.3980000e+01
   1.6348350e+03   5.0000000e-02  -3.9676750e+01   9.6116000e-01   0.0000000e+00   3.5001000e+01   2.3980000e+01
   1.6353380e+03   5.0000000e-02  -3.9662960e+01   9.6115000e-01   0.0000000e+00   3.5001000e+01   2.3980000e+01
   1.6358450e+03   5.0000000e-02  -3.9662960e+01   9.6177000e-01   0.0000000e+00   3.4998000e+01   2.3979000e+01
   1.6363490e+03   5.0000000e-02  -3.9649170e+01   9.6053000e-01   0.0000000e+00   3.5004000e+01   2.3979000e+01
   1.6368570e+03   5.0000000e-02  -3.9642270e+01   9.6154000e-01   0.0000000e+00   3.4999000e+01   2.3979000e+01
   1.6373590e+03   5.0000000e-02  -3.9621590e+01   9.6134000e-01   0.0000000e+00   3.5000000e+01   2.3979000e+01
   1.6378630e+03   5.0000000e-02  -3.9614700e+01   9.6155000e-01   0.0000000e+00   3.4999000e+01   2.3978000e+01
   1.6383640e+03   5.0000000e-02  -3.9600910e+01   9.6156000e-01   0.0000000e+00   3.4999000e+01   2.3978000e+01
   1.6388660e+03   5.0000000e-02  -3.9587120e+01   9.6178000e-01   0.0000000e+00   3.4998000e+01   2.3978000e+01
   1.6393710e+03   5.0000000e-02  -3.9621590e+01   9.6222000e-01   0.0000000e+00   3.4996000e+01   2.3978000e+01
   1.6398740e+03   5.0000000e-02  -3.9580230e+01   9.6268000e-01   0.0000000e+00   3.4994000e+01   2.3978000e+01
   1.6403760e+03   5.0000000e-02  -3.9559540e+01   9.6190000e-01   0.0000000e+00   3.4998000e+01   2.3978000e+01
   1.6408790e+03   5.0000000e-02  -3.9552650e+01   9.6234000e-01   0.0000000e+00   3.4996000e+01   2.3977000e+01
   1.6413820e+03   5.0000000e-02  -3.9559540e+01   9.6112000e-01   0.0000000e+00   3.5002000e+01   2.3977000e+01
   1.6418860e+03   5.0000000e-02  -3.9559540e+01   9.6278000e-01   0.0000000e+00   3.4994000e+01   2.3977000e+01
   1.6423880e+03   5.0000000e-02  -3.9525070e+01   9.6242000e-01   0.0000000e+00   3.4996000e+01   2.3977000e+01
   1.6428910e+03   5.0000000e-02  -3.9538860e+01   9.6120000e-01   0.0000000e+00   3.5002000e+01   2.3977000e+01
   1.6433960e+03   5.0000000e-02  -3.9497490e+01   9.6265000e-01   0.0000000e+00   3.4995000e+01   2.3977000e+01
   1.6438990e+03   5.0000000e-02  -3.9497490e+01   9.6228000e-01   0.0000000e+00   3.4997000e+01   2.3976000e+01
   1.6444030e+03   5.0000000e-02  -3.9531970e+01   9.6273000e-01   0.0000000e+00   3.4995000e+01   2.3976000e+01
   1.6449060e+03   5.0000000e-02  -3.9518180e+01   9.6278000e-01   0.0000000e+00   3.4995000e+01   2.3976000e+01
   1.6454090e+03   5.0000000e-02  -3.9538860e+01   9.6241000e-01   0.0000000e+00   3.4997000e+01   2.3976000e+01
   1.6459150e+03   5.0000000e-02  -3.9504390e+01   9.6244000e-01   0.0000000e+00   3.4997000e+01   2.3976000e+01
   1.6464160e+03   5.0000000e-02  -3.9504390e+01   9.6205000e-01   0.0000000e+00   3.4999000e+01   2.3975000e+01
   1.6469190e+03   5.0000000e-02  -3.9497490e+01   9.6248000e-01   0.0000000e+00   3.4997000e+01   2.3975000e+01
   1.6474230e+03   5.0000000e-02  -3.9511280e+01   9.6272000e-01   0.0000000e+00   3.4996000e+01   2.3975000e+01
   1.6479240e+03   5.0000000e-02  -3.9476810e+01   9.6318000e-01   0.0000000e+00   3.4994000e+01   2.3975000e+01
   1.6484260e+03   5.0000000e-02  -3.9469920e+01   9.6282000e-01   0.0000000e+00   3.4996000e+01   2.3974000e+01
   1.6489290e+03   5.0000000e-02  -3.9504390e+01   9.6202000e-01   0.0000000e+00   3.5000000e+01   2.3974000e+01
   1.6494310e+03   5.0000000e-02  -3.9490600e+01   9.6265000e-01   0.0000000e+00   3.4997000e+01   2.3974000e+01
   1.6499340e+03   5.0000000e-02  -3.9463020e+01   9.6436000e-01   0.0000000e+00   3.4989000e+01   2.3974000e+01
   1.6504360e+03   5.0000000e-02  -3.9456130e+01   9.6300000e-01   0.0000000e+00   3.4996000e+01   2.3974000e+01
   1.6509390e+03   5.0000000e-02  -3.9449230e+01   9.6304000e-01   0.0000000e+00   3.4996000e+01   2.3974000e+01
   1.6514430e+03   5.0000000e-02  -3.9476810e+01   9.6287000e-01   0.0000000e+00   3.4997000e+01   2.3973000e+01
   1.6519440e+03   5.0000000e-02  -3.9463020e+01   9.6353000e-01   0.0000000e+00   3.4994000e+01   2.3973000e+01
   1.6524460e+03   5.0000000e-02  -3.9442340e+01   9.6275000e-01   0.0000000e+00   3.4998000e+01   2.3973000e+01
   1.6529480e+03   5.0000000e-02  -3.9463020e+01   9.6235000e-01   0.0000000e+00   3.5000000e+01   2.3973000e+01
   1.6534510e+03   5.0000000e-02  -3.9463020e+01   9.6319000e-01   0.0000000e+00   3.4996000e+01   2.3972000e+01
   1.6539520e+03   5.0000000e-02  -3.9463020e+01   9.6302000e-01   0.0000000e+00   3.4997000e+01   2.3972000e+01
   1.6544610e+03   5.0000000e-02  -3.9469920e+01   9.6179000e-01   0.0000000e+00   3.5003000e+01   2.3972000e+01
   1.6549640e+03   5.0000000e-02  -3.9463020e+01   9.6197000e-01   0.0000000e+00   3.5002000e+01   2.3972000e+01
   1.6554680e+03   5.0000000e-02  -3.9483710e+01   9.6237000e-01   0.0000000e+00   3.5000000e+01   2.3972000e+01
   1.6559690e+03   5.0000000e-02  -3.9483710e+01   9.6258000e-01   0.0000000e+00   3.4999000e+01   2.3971000e+01
   1.6564710e+03   5.0000000e-02  -3.9456130e+01   9.6280000e-01   0.0000000e+00   3.4998000e+01   2.3971000e+01
   1.6569740e+03   5.0000000e-02  -3.9449230e+01   9.6219000e-01   0.0000000e+00   3.5001000e+01   2.3971000e+01
   1.6574760e+03   5.0000000e-02  -3.9456130e+01   9.6260000e-01   0.0000000e+00   3.4999000e+01   2.3971000e+01
   1.6579770e+03   5.0000000e-02  -3.9435450e+01   9.6219000e-01   0.0000000e+00   3.5001000e+01   2.3971000e+01
   1.6584790e+03   5.0000000e-02  -3.9456130e+01   9.6176000e-01   0.0000000e+00   3.5003000e+01   2.3970000e+01
   1.6590090e+03   5.0000000e-02  -3.9428550e+01   9.6236000e-01   0.0000000e+00   3.5000000e+01   2.3970000e+01
   1.6595230e+03   5.0000000e-02  -3.9442340e+01   9.6173000e-01   0.0000000e+00   3.5003000e+01   2.3970000e+01
   1.6600290e+03   5.0000000e-02  -3.9421660e+01   9.6149000e-01   0.0000000e+00   3.5004000e+01   2.3970000e+01
   1.6605320e+03   5.0000000e-02  -3.9400970e+01   9.6124000e-01   0.0000000e+00   3.5005000e+01   2.3970000e+01
   1.6610340e+03   5.0000000e-02  -3.9394080e+01   9.6182000e-01   0.0000000e+00   3.5002000e+01   2.3969000e+01
   1.6615370e+03   5.0000000e-02  -3.9359610e+01   9.6138000e-01   0.0000000e+00   3.5004000e+01   2.3969000e+01
   1.6620450e+03   5.0000000e-02  -3.9400970e+01   9.6134000e-01   0.0000000e+00   3.5004000e+01   2.3969000e+01
   1.6625480e+03   5.0000000e-02  -3.9359610e+01   9.6151000e-01   0.0000000e+00   3.5003000e+01   2.3969000e+01
   1.6630510e+03   5.0000000e-02  -3.9338920e+01   9.6106000e-01   0.0000000e+00   3.5005000e+01   2.3969000e+01
   1.6635530e+03   5.0000000e-02  -3.9318240e+01   9.6143000e-01   0.0000000e+00   3.5003000e+01   2.3969000e+01
   1.6640600e+03   5.0000000e-02  -3.9345820e+01   9.6119000e-01   0.0000000e+00   3.5004000e+01   2.3968000e+01
   1.6645680e+03   5.0000000e-02  -3.9332030e+01   9.6094000e-01   0.0000000e+00   3.5005000e+01   2.3968000e+01
   1.6650710e+03   5.0000000e-02  -3.9311350e+01   9.6173000e-01   0.0000000e+00   3.5001000e+01   2.3968000e+01
   1.6655730e+03   5.0000000e-02  -3.9276880e+01   9.6298000e-01   0.0000000e+00   3.4995000e+01   2.3967000e+01
   1.6660760e+03   5.0000000e-02  -3.9290660e+01   9.6114000e-01   0.0000000e+00   3.5004000e+01   2.3967000e+01
   1.6665800e+03   5.0000000e-02  -3.9290660e+01   9.6110000e-01   0.0000000e+00   3.5004000e+01   2.3967000e+01
   1.6670910e+03   5.0000000e-02  -3.9269980e+01   9.6085000e-01   0.0000000e+00   3.5005000e+01   2.3966000e+01
   1.6675940e+03   5.0000000e-02  -3.9235510e+01   9.6038000e-01   0.0000000e+00   3.5007000e+01   2.3966000e+01
   1.6681040e+03   5.0000000e-02  -3.9263090e+01   9.6031000e-01   0.0000000e+00   3.5007000e+01   2.3966000e+01
   1.6686310e+03   5.0000000e-02  -3.9228620e+01   9.6003000e-01   0.0000000e+00   3.5008000e+01   2.3966000e+01
   1.6691350e+03   5.0000000e-02  -3.9221720e+01   9.5995000e-01   0.0000000e+00   3.5008000e+01   2.3966000e+01
   1.6696390e+03   5.0000000e-02  -3.9194140e+01   9.5966000e-01   0.0000000e+00   3.5009000e+01   2.3966000e+01
   1.6701400e+03   5.0000000e-02  -3.9187250e+01   9.6062000e-01   0.0000000e+00   3.5004000e+01   2.3965000e+01
   1.6706420e+03   5.0000000e-02  -3.9180360e+01   9.5974000e-01   0.0000000e+00   3.5008000e+01   2.3965000e+01
   1.6711470e+03   5.0000000e-02  -3.9159670e+01   9.5987000e-01   0.0000000e+00   3.5007000e+01   2.3965000e+01
   1.6716500e+03   5.0000000e-02  -3.9132100e+01   9.6043000e-01   0.0000000e+00   3.5004000e+01   2.3965000e+01
   1.6721540e+03   5.0000000e-02  -3.9125200e+01   9.6102000e-01   0.0000000e+00   3.5001000e+01   2.3964000e+01
   1.6726550e+03   5.0000000e-02  -3.9125200e+01   9.5828000e-01   0.0000000e+00   3.5014000e+01   2.3964000e+01
   1.6731580e+03   5.0000000e-02  -3.9132100e+01   9.5961000e-01   0.0000000e+00   3.5007000e+01   2.3964000e+01
   1.6736620e+03   5.0000000e-02  -3.9104520e+01   9.5912000e-01   0.0000000e+00   3.5009000e+01   2.3963000e+01
   1.6741640e+03   5.0000000e-02  -3.9090730e+01   9.5987000e-01   0.0000000e+00   3.5005000e+01   2.3963000e+01
   1.6746670e+03   5.0000000e-02  -3.9083840e+01   9.5961000e-01   0.0000000e+00   3.5006000e+01   2.3963000e+01
   1.6751770e+03   5.0000000e-02  -3.9083840e+01   9.5955000e-01   0.0000000e+00   3.5006000e+01   2.3963000e+01
   1.6756800e+03   5.0000000e-02  -3.9076940e+01   9.5886000e-01   0.0000000e+00   3.5009000e+01   2.3963000e+01
   1.6761830e+03   5.0000000e-02  -3.9056260e+01   9.5940000e-01   0.0000000e+00   3.5006000e+01   2.3963000e+01
   1.6767020e+03   5.0000000e-02  -3.9042470e+01   9.5892000e-01   0.0000000e+00   3.5008000e+01   2.3963000e+01
   1.6772740e+03   5.0000000e-02  -3.9042470e+01   9.5926000e-01   0.0000000e+00   3.5006000e+01   2.3962000e+01
   1.6777780e+03   5.0000000e-02  -3.9035580e+01   9.5815000e-01   0.0000000e+00   3.5011000e+01   2.3962000e+01
   1.6782820e+03   5.0000000e-02  -3.9028680e+01   9.5804000e-01   0.0000000e+00   3.5011000e+01   2.3962000e+01
   1.6787850e+03   5.0000000e-02  -3.8980420e+01   9.5835000e-01   0.0000000e+00   3.5009000e+01   2.3961000e+01
   1.6792880e+03   5.0000000e-02  -3.8980420e+01   9.5868000e-01   0.0000000e+00   3.5007000e+01   2.3961000e+01
   1.6797900e+03   5.0000000e-02  -3.8966630e+01   9.5861000e-01   0.0000000e+00   3.5007000e+01   2.3961000e+01
   1.6802930e+03   5.0000000e-02  -3.8925270e+01   9.5833000e-01   0.0000000e+00   3.5008000e+01   2.3961000e+01
   1.6808110e+03   5.0000000e-02  -3.8911480e+01   9.5846000e-01   0.0000000e+00   3.5007000e+01   2.3961000e+01
   1.6813120e+03   5.0000000e-02  -3.8883900e+01   9.5902000e-01   0.0000000e+00   3.5004000e+01   2.3961000e+01
   1.6818140e+03   5.0000000e-02  -3.8870110e+01   9.5898000e-01   0.0000000e+00   3.5004000e+01   2.3961000e+01
   1.6823170e+03   5.0000000e-02  -3.8870110e+01   9.5810000e-01   0.0000000e+00   3.5008000e+01   2.3960000e+01
   1.6828210e+03   5.0000000e-02  -3.8835640e+01   9.5886000e-01   0.0000000e+00   3.5004000e+01   2.3960000e+01
   1.6833220e+03   5.0000000e-02  -3.8821850e+01   9.5882000e-01   0.0000000e+00   3.5004000e+01   2.3960000e+01
   1.6838260e+03   5.0000000e-02  -3.8821850e+01   9.5941000e-01   0.0000000e+00   3.5001000e+01   2.3960000e+01
   1.6843290e+03   5.0000000e-02  -3.8814960e+01   9.5814000e-01   0.0000000e+00   3.5007000e+01   2.3960000e+01
   1.6848320e+03   5.0000000e-02  -3.8780490e+01   9.6038000e-01   0.0000000e+00   3.4996000e+01   2.3959000e+01
   1.6853360e+03   5.0000000e-02  -3.8746010e+01   9.5832000e-01   0.0000000e+00   3.5006000e+01   2.3959000e+01
   1.6858390e+03   5.0000000e-02  -3.8752910e+01   9.5868000e-01   0.0000000e+00   3.5004000e+01   2.3959000e+01
   1.6863420e+03   5.0000000e-02  -3.8766700e+01   9.5843000e-01   0.0000000e+00   3.5005000e+01   2.3959000e+01
   1.6868460e+03   5.0000000e-02  -3.8746010e+01   9.5901000e-01   0.0000000e+00   3.5002000e+01   2.3958000e+01
   1.6873490e+03   5.0000000e-02  -3.8711540e+01   9.5815000e-01   0.0000000e+00   3.5006000e+01   2.3958000e+01
   1.6878510e+03   5.0000000e-02  -3.8725330e+01   9.5956000e-01   0.0000000e+00   3.4999000e+01   2.3958000e+01
   1.6883540e+03   5.0000000e-02  -3.8704650e+01   9.5873000e-01   0.0000000e+00   3.5003000e+01   2.3958000e+01
   1.6888630e+03   5.0000000e-02  -3.8683970e+01   9.5807000e-01   0.0000000e+00   3.5006000e+01   2.3958000e+01
   1.6893640e+03   5.0000000e-02  -3.8670180e+01   9.5864000e-01   0.0000000e+00   3.5003000e+01   2.3958000e+01
   1.6898740e+03   5.0000000e-02  -3.8642600e+01   9.5840000e-01   0.0000000e+00   3.5004000e+01   2.3958000e+01
   1.6903780e+03   5.0000000e-02  -3.8628810e+01   9.5941000e-01   0.0000000e+00   3.4999000e+01   2.3957000e+01
   1.6908790e+03   5.0000000e-02  -3.8642600e+01   9.5795000e-01   0.0000000e+00   3.5006000e+01   2.3957000e+01
   1.6913810e+03   5.0000000e-02  -3.8601230e+01   9.5789000e-01   0.0000000e+00   3.5006000e+01   2.3957000e+01
   1.6918840e+03   5.0000000e-02  -3.8601230e+01   9.5888000e-01   0.0000000e+00   3.5001000e+01   2.3957000e+01
   1.6923880e+03   5.0000000e-02  -3.8580550e+01   9.5845000e-01   0.0000000e+00   3.5003000e+01   2.3957000e+01
   1.6928910e+03   5.0000000e-02  -3.8594340e+01   9.5821000e-01   0.0000000e+00   3.5004000e+01   2.3957000e+01
   1.6934020e+03   5.0000000e-02  -3.8573660e+01   9.5901000e-01   0.0000000e+00   3.5000000e+01   2.3956000e+01
   1.6939050e+03   5.0000000e-02  -3.8580550e+01   9.5901000e-01   0.0000000e+00   3.5000000e+01   2.3956000e+01
   1.6944080e+03   5.0000000e-02  -3.8546080e+01   9.5859000e-01   0.0000000e+00   3.5002000e+01   2.3956000e+01
   1.6949100e+03   5.0000000e-02  -3.8573660e+01   9.5920000e-01   0.0000000e+00   3.4999000e+01   2.3956000e+01
   1.6954130e+03   5.0000000e-02  -3.8552970e+01   9.5816000e-01   0.0000000e+00   3.5004000e+01   2.3956000e+01
   1.6959160e+03   5.0000000e-02  -3.8532290e+01   9.5812000e-01   0.0000000e+00   3.5004000e+01   2.3955000e+01
   1.6964180e+03   5.0000000e-02  -3.8525400e+01   9.5829000e-01   0.0000000e+00   3.5003000e+01   2.3955000e+01
   1.6969200e+03   5.0000000e-02  -3.8504710e+01   9.5805000e-01   0.0000000e+00   3.5004000e+01   2.3955000e+01
   1.6974230e+03   5.0000000e-02  -3.8518500e+01   9.5864000e-01   0.0000000e+00   3.5001000e+01   2.3955000e+01
   1.6979260e+03   5.0000000e-02  -3.8525400e+01   9.5821000e-01   0.0000000e+00   3.5003000e+01   2.3955000e+01
   1.6984280e+03   5.0000000e-02  -3.8490920e+01   9.5860000e-01   0.0000000e+00   3.5001000e+01   2.3955000e+01
   1.6989300e+03   5.0000000e-02  -3.8484030e+01   9.5775000e-01   0.0000000e+00   3.5005000e+01   2.3955000e+01
   1.6994330e+03   5.0000000e-02  -3.8449560e+01   9.5896000e-01   0.0000000e+00   3.4999000e+01   2.3955000e+01
   1.6999360e+03   5.0000000e-02  -3.8449560e+01   9.5792000e-01   0.0000000e+00   3.5004000e+01   2.3954000e+01
   1.7004380e+03   5.0000000e-02  -3.8449560e+01   9.5788000e-01   0.0000000e+00   3.5004000e+01   2.3954000e+01
   1.7009400e+03   5.0000000e-02  -3.8421980e+01   9.5847000e-01   0.0000000e+00   3.5001000e+01   2.3954000e+01
   1.7014430e+03   5.0000000e-02  -3.8428880e+01   9.5867000e-01   0.0000000e+00   3.5000000e+01   2.3954000e+01
   1.7019460e+03   5.0000000e-02  -3.8428880e+01   9.5804000e-01   0.0000000e+00   3.5003000e+01   2.3953000e+01
   1.7024500e+03   5.0000000e-02  -3.8442660e+01   9.5801000e-01   0.0000000e+00   3.5003000e+01   2.3953000e+01
   1.7029510e+03   5.0000000e-02  -3.8449560e+01   9.5819000e-01   0.0000000e+00   3.5002000e+01   2.3953000e+01
   1.7034530e+03   5.0000000e-02  -3.8428880e+01   9.5733000e-01   0.0000000e+00   3.5006000e+01   2.3953000e+01
   1.7039560e+03   5.0000000e-02  -3.8401300e+01   9.5811000e-01   0.0000000e+00   3.5002000e+01   2.3953000e+01
   1.7044590e+03   5.0000000e-02  -3.8421980e+01   9.5767000e-01   0.0000000e+00   3.5004000e+01   2.3953000e+01
   1.7049610e+03   5.0000000e-02  -3.8415090e+01   9.5700000e-01   0.0000000e+00   3.5007000e+01   2.3953000e+01
   1.7054640e+03   5.0000000e-02  -3.8415090e+01   9.5819000e-01   0.0000000e+00   3.5001000e+01   2.3952000e+01
   1.7059680e+03   5.0000000e-02  -3.8387510e+01   9.5713000e-01   0.0000000e+00   3.5006000e+01   2.3952000e+01
   1.7064730e+03   5.0000000e-02  -3.8421980e+01   9.5812000e-01   0.0000000e+00   3.5001000e+01   2.3952000e+01
   1.7069750e+03   5.0000000e-02  -3.8394400e+01   9.5685000e-01   0.0000000e+00   3.5007000e+01   2.3952000e+01
   1.7074760e+03   5.0000000e-02  -3.8401300e+01   9.5741000e-01   0.0000000e+00   3.5004000e+01   2.3952000e+01
   1.7079780e+03   5.0000000e-02  -3.8394400e+01   9.5716000e-01   0.0000000e+00   3.5005000e+01   2.3952000e+01
   1.7084810e+03   5.0000000e-02  -3.8387510e+01   9.5690000e-01   0.0000000e+00   3.5006000e+01   2.3951000e+01
   1.7089830e+03   5.0000000e-02  -3.8373720e+01   9.5642000e-01   0.0000000e+00   3.5008000e+01   2.3951000e+01
   1.7094840e+03   5.0000000e-02  -3.8387510e+01   9.5655000e-01   0.0000000e+00   3.5007000e+01   2.3951000e+01
   1.7099880e+03   5.0000000e-02  -3.8401300e+01   9.5648000e-01   0.0000000e+00   3.5007000e+01   2.3951000e+01
   1.7104910e+03   5.0000000e-02  -3.8387510e+01   9.5662000e-01   0.0000000e+00   3.5006000e+01   2.3951000e+01
   1.7109930e+03   5.0000000e-02  -3.8387510e+01   9.5656000e-01   0.0000000e+00   3.5006000e+01   2.3950000e+01
   1.7114940e+03   5.0000000e-02  -3.8415090e+01   9.5566000e-01   0.0000000e+00   3.5010000e+01   2.3950000e+01
   1.7119980e+03   5.0000000e-02  -3.8394400e+01   9.5556000e-01   0.0000000e+00   3.5010000e+01   2.3950000e+01
   1.7125010e+03   5.0000000e-02  -3.8387510e+01   9.5525000e-01   0.0000000e+00   3.5011000e+01   2.3950000e+01
   1.7130040e+03   5.0000000e-02  -3.8366830e+01   9.5577000e-01   0.0000000e+00   3.5008000e+01   2.3950000e+01
   1.7135080e+03   5.0000000e-02  -3.8387510e+01   9.5464000e-01   0.0000000e+00   3.5013000e+01   2.3950000e+01
   1.7140110e+03   5.0000000e-02  -3.8387510e+01   9.5493000e-01   0.0000000e+00   3.5011000e+01   2.3950000e+01
   1.7145140e+03   5.0000000e-02  -3.8387510e+01   9.5524000e-01   0.0000000e+00   3.5009000e+01   2.3950000e+01
   1.7150180e+03   5.0000000e-02  -3.8353040e+01   9.5494000e-01   0.0000000e+00   3.5010000e+01   2.3950000e+01
   1.7155200e+03   5.0000000e-02  -3.8339250e+01   9.5421000e-01   0.0000000e+00   3.5013000e+01   2.3949000e+01
   1.7160210e+03   5.0000000e-02  -3.8339250e+01   9.5471000e-01   0.0000000e+00   3.5010000e+01   2.3949000e+01
   1.7165240e+03   5.0000000e-02  -3.8359930e+01   9.5461000e-01   0.0000000e+00   3.5010000e+01   2.3949000e+01
   1.7170260e+03   5.0000000e-02  -3.8332360e+01   9.5367000e-01   0.0000000e+00   3.5014000e+01   2.3949000e+01
   1.7175270e+03   5.0000000e-02  -3.8332360e+01   9.5416000e-01   0.0000000e+00   3.5011000e+01   2.3949000e+01
   1.7180310e+03   5.0000000e-02  -3.8332360e+01   9.5468000e-01   0.0000000e+00   3.5008000e+01   2.3948000e+01
   1.7185340e+03   5.0000000e-02  -3.8339250e+01   9.5397000e-01   0.0000000e+00   3.5011000e+01   2.3948000e+01
   1.7190370e+03   5.0000000e-02  -3.8332360e+01   9.5407000e-01   0.0000000e+00   3.5010000e+01   2.3948000e+01
   1.7195410e+03   5.0000000e-02  -3.8304780e+01   9.5355000e-01   0.0000000e+00   3.5012000e+01   2.3948000e+01
   1.7200440e+03   5.0000000e-02  -3.8297880e+01   9.5427000e-01   0.0000000e+00   3.5008000e+01   2.3948000e+01
   1.7205480e+03   5.0000000e-02  -3.8318570e+01   9.5398000e-01   0.0000000e+00   3.5009000e+01   2.3948000e+01
   1.7210490e+03   5.0000000e-02  -3.8353040e+01   9.5410000e-01   0.0000000e+00   3.5008000e+01   2.3947000e+01
   1.7215510e+03   5.0000000e-02  -3.8332360e+01   9.5339000e-01   0.0000000e+00   3.5011000e+01   2.3947000e+01
   1.7220540e+03   5.0000000e-02  -3.8325460e+01   9.5412000e-01   0.0000000e+00   3.5007000e+01   2.3947000e+01
   1.7225570e+03   5.0000000e-02  -3.8332360e+01   9.5384000e-01   0.0000000e+00   3.5008000e+01   2.3947000e+01
   1.7230610e+03   5.0000000e-02  -3.8318570e+01   9.5334000e-01   0.0000000e+00   3.5010000e+01   2.3947000e+01
   1.7235640e+03   5.0000000e-02  -3.8339250e+01   9.5345000e-01   0.0000000e+00   3.5009000e+01   2.3947000e+01
   1.7240660e+03   5.0000000e-02  -3.8311670e+01   9.5357000e-01   0.0000000e+00   3.5008000e+01   2.3947000e+01
   1.7245690e+03   5.0000000e-02  -3.8318570e+01   9.5370000e-01   0.0000000e+00   3.5007000e+01   2.3947000e+01
   1.7250710e+03   5.0000000e-02  -3.8318570e+01   9.5342000e-01   0.0000000e+00   3.5008000e+01   2.3947000e+01
   1.7255720e+03   5.0000000e-02  -3.8332360e+01   9.5292000e-01   0.0000000e+00   3.5010000e+01   2.3947000e+01
   1.7260740e+03   5.0000000e-02  -3.8311670e+01   9.5303000e-01   0.0000000e+00   3.5009000e+01   2.3947000e+01
   1.7265750e+03   5.0000000e-02  -3.8318570e+01   9.5252000e-01   0.0000000e+00   3.5011000e+01   2.3947000e+01
   1.7270770e+03   5.0000000e-02  -3.8311670e+01   9.5367000e-01   0.0000000e+00   3.5005000e+01   2.3946000e+01
   1.7276040e+03   5.0000000e-02  -3.8304780e+01   9.5320000e-01   0.0000000e+00   3.5007000e+01   2.3946000e+01
   1.7281110e+03   5.0000000e-02  -3.8325460e+01   9.5271000e-01   0.0000000e+00   3.5009000e+01   2.3946000e+01
   1.7286160e+03   5.0000000e-02  -3.8304780e+01   9.5262000e-01   0.0000000e+00   3.5009000e+01   2.3946000e+01
   1.7291250e+03   5.0000000e-02  -3.8304780e+01   9.5316000e-01   0.0000000e+00   3.5006000e+01   2.3946000e+01
   1.7296280e+03   5.0000000e-02  -3.8297880e+01   9.5226000e-01   0.0000000e+00   3.5010000e+01   2.3946000e+01
   1.7301290e+03   5.0000000e-02  -3.8290990e+01   9.5237000e-01   0.0000000e+00   3.5009000e+01   2.3946000e+01
   1.7306330e+03   5.0000000e-02  -3.8311670e+01   9.5312000e-01   0.0000000e+00   3.5005000e+01   2.3946000e+01
   1.7311360e+03   5.0000000e-02  -3.8284100e+01   9.5349000e-01   0.0000000e+00   3.5003000e+01   2.3946000e+01
   1.7316400e+03   5.0000000e-02  -3.8290990e+01   9.5388000e-01   0.0000000e+00   3.5001000e+01   2.3945000e+01
   1.7321410e+03   5.0000000e-02  -3.8284100e+01   9.5324000e-01   0.0000000e+00   3.5004000e+01   2.3945000e+01
   1.7326480e+03   5.0000000e-02  -3.8256520e+01   9.5278000e-01   0.0000000e+00   3.5006000e+01   2.3945000e+01
   1.7331520e+03   5.0000000e-02  -3.8263410e+01   9.5419000e-01   0.0000000e+00   3.4999000e+01   2.3945000e+01
   1.7336550e+03   5.0000000e-02  -3.8256520e+01   9.5315000e-01   0.0000000e+00   3.5004000e+01   2.3945000e+01
   1.7341570e+03   5.0000000e-02  -3.8249620e+01   9.5290000e-01   0.0000000e+00   3.5005000e+01   2.3945000e+01
   1.7346580e+03   5.0000000e-02  -3.8256520e+01   9.5369000e-01   0.0000000e+00   3.5001000e+01   2.3945000e+01
   1.7351620e+03   5.0000000e-02  -3.8242730e+01   9.5284000e-01   0.0000000e+00   3.5005000e+01   2.3945000e+01
   1.7356650e+03   5.0000000e-02  -3.8222050e+01   9.5321000e-01   0.0000000e+00   3.5003000e+01   2.3944000e+01
   1.7361830e+03   5.0000000e-02  -3.8222050e+01   9.5360000e-01   0.0000000e+00   3.5001000e+01   2.3944000e+01
   1.7366880e+03   5.0000000e-02  -3.8235840e+01   9.5380000e-01   0.0000000e+00   3.5000000e+01   2.3944000e+01
   1.7371890e+03   5.0000000e-02  -3.8208260e+01   9.5380000e-01   0.0000000e+00   3.5000000e+01   2.3944000e+01
   1.7376930e+03   5.0000000e-02  -3.8208260e+01   9.5359000e-01   0.0000000e+00   3.5001000e+01   2.3944000e+01
   1.7382460e+03   5.0000000e-02  -3.8201360e+01   9.5337000e-01   0.0000000e+00   3.5002000e+01   2.3944000e+01
   1.7387500e+03   5.0000000e-02  -3.8208260e+01   9.5398000e-01   0.0000000e+00   3.4999000e+01   2.3944000e+01
   1.7392560e+03   5.0000000e-02  -3.8201360e+01   9.5336000e-01   0.0000000e+00   3.5002000e+01   2.3944000e+01
   1.7397620e+03   5.0000000e-02  -3.8160000e+01   9.5376000e-01   0.0000000e+00   3.5000000e+01   2.3944000e+01
   1.7402670e+03   5.0000000e-02  -3.8132420e+01   9.5481000e-01   0.0000000e+00   3.4995000e+01   2.3944000e+01
   1.7407720e+03   5.0000000e-02  -3.8166890e+01   9.5570000e-01   0.0000000e+00   3.4991000e+01   2.3944000e+01
   1.7412770e+03   5.0000000e-02  -3.8173790e+01   9.5432000e-01   0.0000000e+00   3.4998000e+01   2.3944000e+01
   1.7417820e+03   5.0000000e-02  -3.8146210e+01   9.5539000e-01   0.0000000e+00   3.4993000e+01   2.3944000e+01
   1.7422870e+03   5.0000000e-02  -3.8125530e+01   9.5504000e-01   0.0000000e+00   3.4995000e+01   2.3944000e+01
   1.7427920e+03   5.0000000e-02  -3.8132420e+01   9.5467000e-01   0.0000000e+00   3.4997000e+01   2.3943000e+01
   1.7432980e+03   5.0000000e-02  -3.8146210e+01   9.5344000e-01   0.0000000e+00   3.5003000e+01   2.3943000e+01
   1.7438030e+03   5.0000000e-02  -3.8153100e+01   9.5446000e-01   0.0000000e+00   3.4998000e+01   2.3943000e+01
   1.7443080e+03   5.0000000e-02  -3.8139320e+01   9.5427000e-01   0.0000000e+00   3.4999000e+01   2.3943000e+01
   1.7448300e+03   5.0000000e-02  -3.8125530e+01   9.5533000e-01   0.0000000e+00   3.4994000e+01   2.3943000e+01
   1.7453330e+03   5.0000000e-02  -3.8132420e+01   9.5392000e-01   0.0000000e+00   3.5001000e+01   2.3943000e+01
   1.7458350e+03   5.0000000e-02  -3.8146210e+01   9.5475000e-01   0.0000000e+00   3.4997000e+01   2.3943000e+01
   1.7463380e+03   5.0000000e-02  -3.8160000e+01   9.5436000e-01   0.0000000e+00   3.4999000e+01   2.3943000e+01
   1.7468410e+03   5.0000000e-02  -3.8132420e+01   9.5416000e-01   0.0000000e+00   3.5000000e+01   2.3943000e+01
   1.7473460e+03   5.0000000e-02  -3.8132420e+01   9.5458000e-01   0.0000000e+00   3.4998000e+01   2.3943000e+01
   1.7478480e+03   5.0000000e-02  -3.8139320e+01   9.5502000e-01   0.0000000e+00   3.4996000e+01   2.3942000e+01
   1.7483510e+03   5.0000000e-02  -3.8160000e+01   9.5464000e-01   0.0000000e+00   3.4998000e+01   2.3942000e+01
   1.7488530e+03   5.0000000e-02  -3.8166890e+01   9.5571000e-01   0.0000000e+00   3.4993000e+01   2.3942000e+01
   1.7493560e+03   5.0000000e-02  -3.8153100e+01   9.5410000e-01   0.0000000e+00   3.5001000e+01   2.3942000e+01
   1.7498600e+03   5.0000000e-02  -3.8173790e+01   9.5493000e-01   0.0000000e+00   3.4997000e+01   2.3942000e+01
   1.7503630e+03   5.0000000e-02  -3.8153100e+01   9.5433000e-01   0.0000000e+00   3.5000000e+01   2.3942000e+01
   1.7508670e+03   5.0000000e-02  -3.8180680e+01   9.5433000e-01   0.0000000e+00   3.5000000e+01   2.3942000e+01
   1.7513680e+03   5.0000000e-02  -3.8166890e+01   9.5475000e-01   0.0000000e+00   3.4998000e+01   2.3942000e+01
   1.7518710e+03   5.0000000e-02  -3.8139320e+01   9.5414000e-01   0.0000000e+00   3.5001000e+01   2.3942000e+01
   1.7523730e+03   5.0000000e-02  -3.8146210e+01   9.5476000e-01   0.0000000e+00   3.4998000e+01   2.3942000e+01
   1.7528740e+03   5.0000000e-02  -3.8166890e+01   9.5436000e-01   0.0000000e+00   3.5000000e+01   2.3942000e+01
   1.7533760e+03   5.0000000e-02  -3.8139320e+01   9.5478000e-01   0.0000000e+00   3.4998000e+01   2.3942000e+01
   1.7538820e+03   5.0000000e-02  -3.8111740e+01   9.5564000e-01   0.0000000e+00   3.4994000e+01   2.3942000e+01
   1.7543850e+03   5.0000000e-02  -3.8104840e+01   9.5486000e-01   0.0000000e+00   3.4998000e+01   2.3942000e+01
   1.7548860e+03   5.0000000e-02  -3.8104840e+01   9.5509000e-01   0.0000000e+00   3.4997000e+01   2.3942000e+01
   1.7553880e+03   5.0000000e-02  -3.8111740e+01   9.5533000e-01   0.0000000e+00   3.4996000e+01   2.3942000e+01
   1.7558910e+03   5.0000000e-02  -3.8097950e+01   9.5495000e-01   0.0000000e+00   3.4998000e+01   2.3942000e+01
   1.7564000e+03   5.0000000e-02  -3.8097950e+01   9.5539000e-01   0.0000000e+00   3.4996000e+01   2.3942000e+01
   1.7569030e+03   5.0000000e-02  -3.8084160e+01   9.5501000e-01   0.0000000e+00   3.4998000e+01   2.3942000e+01
   1.7574050e+03   5.0000000e-02  -3.8084160e+01   9.5482000e-01   0.0000000e+00   3.4999000e+01   2.3942000e+01
   1.7579060e+03   5.0000000e-02  -3.8077270e+01   9.5483000e-01   0.0000000e+00   3.4999000e+01   2.3942000e+01
   1.7584100e+03   5.0000000e-02  -3.8063480e+01   9.5568000e-01   0.0000000e+00   3.4995000e+01   2.3941000e+01
   1.7589130e+03   5.0000000e-02  -3.8029010e+01   9.5552000e-01   0.0000000e+00   3.4996000e+01   2.3942000e+01
   1.7594150e+03   5.0000000e-02  -3.8056580e+01   9.5451000e-01   0.0000000e+00   3.5001000e+01   2.3941000e+01
   1.7599180e+03   5.0000000e-02  -3.8063480e+01   9.5555000e-01   0.0000000e+00   3.4996000e+01   2.3941000e+01
   1.7604210e+03   5.0000000e-02  -3.8049690e+01   9.5517000e-01   0.0000000e+00   3.4998000e+01   2.3941000e+01
   1.7609250e+03   5.0000000e-02  -3.8029010e+01   9.5477000e-01   0.0000000e+00   3.5000000e+01   2.3941000e+01
   1.7614260e+03   5.0000000e-02  -3.7994530e+01   9.5666000e-01   0.0000000e+00   3.4991000e+01   2.3941000e+01
   1.7619300e+03   5.0000000e-02  -3.8008320e+01   9.5549000e-01   0.0000000e+00   3.4997000e+01   2.3941000e+01
   1.7624330e+03   5.0000000e-02  -3.8008320e+01   9.5510000e-01   0.0000000e+00   3.4999000e+01   2.3941000e+01
   1.7629350e+03   5.0000000e-02  -3.8001430e+01   9.5574000e-01   0.0000000e+00   3.4996000e+01   2.3941000e+01
   1.7634400e+03   5.0000000e-02  -3.7994530e+01   9.5620000e-01   0.0000000e+00   3.4994000e+01   2.3941000e+01
   1.7639710e+03   5.0000000e-02  -3.7973850e+01   9.5563000e-01   0.0000000e+00   3.4997000e+01   2.3941000e+01
   1.7644750e+03   5.0000000e-02  -3.7966960e+01   9.5587000e-01   0.0000000e+00   3.4996000e+01   2.3941000e+01
   1.7649770e+03   5.0000000e-02  -3.8001430e+01   9.5486000e-01   0.0000000e+00   3.5001000e+01   2.3940000e+01
   1.7654800e+03   5.0000000e-02  -3.7994530e+01   9.5632000e-01   0.0000000e+00   3.4994000e+01   2.3940000e+01
   1.7659840e+03   5.0000000e-02  -3.7966960e+01   9.5575000e-01   0.0000000e+00   3.4997000e+01   2.3940000e+01
   1.7664900e+03   5.0000000e-02  -3.7953170e+01   9.5641000e-01   0.0000000e+00   3.4994000e+01   2.3940000e+01
   1.7669940e+03   5.0000000e-02  -3.7966960e+01   9.5584000e-01   0.0000000e+00   3.4997000e+01   2.3940000e+01
   1.7674950e+03   5.0000000e-02  -3.7953170e+01   9.5566000e-01   0.0000000e+00   3.4998000e+01   2.3940000e+01
   1.7679970e+03   5.0000000e-02  -3.7960060e+01   9.5547000e-01   0.0000000e+00   3.4999000e+01   2.3940000e+01
   1.7685000e+03   5.0000000e-02  -3.7953170e+01   9.5590000e-01   0.0000000e+00   3.4997000e+01   2.3940000e+01
   1.7690040e+03   5.0000000e-02  -3.7960060e+01   9.5488000e-01   0.0000000e+00   3.5002000e+01   2.3940000e+01
   1.7695050e+03   5.0000000e-02  -3.7987640e+01   9.5507000e-01   0.0000000e+00   3.5001000e+01   2.3940000e+01
   1.7700070e+03   5.0000000e-02  -3.7973850e+01   9.5632000e-01   0.0000000e+00   3.4995000e+01   2.3939000e+01
   1.7705080e+03   5.0000000e-02  -3.7939380e+01   9.5532000e-01   0.0000000e+00   3.5000000e+01   2.3939000e+01
   1.7710120e+03   5.0000000e-02  -3.7932490e+01   9.5553000e-01   0.0000000e+00   3.4999000e+01   2.3939000e+01
   1.7715170e+03   5.0000000e-02  -3.7953170e+01   9.5554000e-01   0.0000000e+00   3.4999000e+01   2.3939000e+01
   1.7720200e+03   5.0000000e-02  -3.7939380e+01   9.5471000e-01   0.0000000e+00   3.5003000e+01   2.3939000e+01
   1.7725240e+03   5.0000000e-02  -3.7953170e+01   9.5573000e-01   0.0000000e+00   3.4998000e+01   2.3939000e+01
   1.7730270e+03   5.0000000e-02  -3.7918700e+01   9.5533000e-01   0.0000000e+00   3.5000000e+01   2.3939000e+01
   1.7735330e+03   5.0000000e-02  -3.7918700e+01   9.5512000e-01   0.0000000e+00   3.5001000e+01   2.3939000e+01
   1.7740390e+03   5.0000000e-02  -3.7918700e+01   9.5469000e-01   0.0000000e+00   3.5003000e+01   2.3939000e+01
   1.7745410e+03   5.0000000e-02  -3.7925590e+01   9.5655000e-01   0.0000000e+00   3.4994000e+01   2.3939000e+01
   1.7750480e+03   5.0000000e-02  -3.7898010e+01   9.5535000e-01   0.0000000e+00   3.5000000e+01   2.3939000e+01
   1.7755490e+03   5.0000000e-02  -3.7877330e+01   9.5514000e-01   0.0000000e+00   3.5001000e+01   2.3939000e+01
   1.7760670e+03   5.0000000e-02  -3.7884230e+01   9.5555000e-01   0.0000000e+00   3.4999000e+01   2.3939000e+01
   1.7765740e+03   5.0000000e-02  -3.7891120e+01   9.5556000e-01   0.0000000e+00   3.4999000e+01   2.3938000e+01
   1.7770860e+03   5.0000000e-02  -3.7884230e+01   9.5473000e-01   0.0000000e+00   3.5003000e+01   2.3938000e+01
   1.7776150e+03   5.0000000e-02  -3.7884230e+01   9.5575000e-01   0.0000000e+00   3.4998000e+01   2.3938000e+01
   1.7781290e+03   5.0000000e-02  -3.7870440e+01   9.5535000e-01   0.0000000e+00   3.5000000e+01   2.3938000e+01
   1.7786340e+03   5.0000000e-02  -3.7863540e+01   9.5577000e-01   0.0000000e+00   3.4998000e+01   2.3938000e+01
   1.7791370e+03   5.0000000e-02  -3.7877330e+01   9.5642000e-01   0.0000000e+00   3.4995000e+01   2.3938000e+01
   1.7796390e+03   5.0000000e-02  -3.7849750e+01   9.5605000e-01   0.0000000e+00   3.4997000e+01   2.3938000e+01
   1.7801470e+03   5.0000000e-02  -3.7829070e+01   9.5503000e-01   0.0000000e+00   3.5002000e+01   2.3938000e+01
   1.7806490e+03   5.0000000e-02  -3.7863540e+01   9.5648000e-01   0.0000000e+00   3.4995000e+01   2.3938000e+01
   1.7811540e+03   5.0000000e-02  -3.7863540e+01   9.5590000e-01   0.0000000e+00   3.4998000e+01   2.3937000e+01
   1.7816720e+03   5.0000000e-02  -3.7856650e+01   9.5613000e-01   0.0000000e+00   3.4997000e+01   2.3937000e+01
   1.7821800e+03   5.0000000e-02  -3.7863540e+01   9.5574000e-01   0.0000000e+00   3.4999000e+01   2.3937000e+01
   1.7826830e+03   5.0000000e-02  -3.7863540e+01   9.5575000e-01   0.0000000e+00   3.4999000e+01   2.3937000e+01
   1.7831860e+03   5.0000000e-02  -3.7856650e+01   9.5555000e-01   0.0000000e+00   3.5000000e+01   2.3937000e+01
   1.7836940e+03   5.0000000e-02  -3.7891120e+01   9.5555000e-01   0.0000000e+00   3.5000000e+01   2.3937000e+01
   1.7841970e+03   5.0000000e-02  -3.7891120e+01   9.5723000e-01   0.0000000e+00   3.4992000e+01   2.3937000e+01
   1.7846990e+03   5.0000000e-02  -3.7870440e+01   9.5626000e-01   0.0000000e+00   3.4997000e+01   2.3937000e+01
[truncated: 597,093 more chars]
